# Supplementary material for: Unique patterns of trimethylation of histone H3 lysine 4 are prone to changes during aging in Caenorhabditis elegans somatic cells
Source: PLoS Genet. 2018 Jun 18;14(6):e1007466. doi: 10.1371/journal.pgen.1007466 (PMC6023244; doi:10.1371/journal.pgen.1007466)
Supplement: S1 Table — (XLSX) [file pgen.1007466.s008.xlsx]

## Sheet: Sheet1
Table S1: Summary of ChIP-seq and RNA-seq
a. H3K4me3 ChIP-seqin glp-1(e2141)
Time point	Sample	Replicate	Unique Mapped Reads (Bowtie2)	Mapping_prop(%)
D2	H3K4me3	a	7605314	95.607
	H3	a	14432905	95.062
	H3K4me3	b	6963739	98.5442
	H3	b	10558735	97.8811
	H3K4me3	c	9835434	96.8671
	H3	c	13451641	97.1649
D12	H3K4me3	a	6253637	94.7112
	H3	a	15803167	93.4604
	H3K4me3	b	7688811	98.1598
	H3	b	9539785	98.7477
	H3K4me3	c	9081476	96.1238
	H3	c	13846583	96.4667
b. ribo-RNA-seq in glp-1(e2141)
Time point	Replicate	correlation between replicates (Spearman/Pearson)	total reads	rRNA	Prop_rRNA(%)
D2	1	0.97/0.97	74916463	8005456	10.6858
	2		66773335	5540748	8.29785
D12	1	0.98/0.98	72564679	5709096	7.8676
	2		68504931	5932202	8.65953
c. H3K4me3 ChIP-seq in glp-1(e2141) at L3 stage
Time point	Sample	Replicate	Unique Mapped Reads (Bowtie2)
L3	H3K4me3	1	5852598
	H3	1	2063511
	H3K4me3	2	16460576
	H3	2	17144872
d.HIS::GFP ChIP-seqin glp-1(e2141) at D1 adult
Time point	Sample	Replicate	Unique Mapped Reads (Bowtie2)
D1	GFP	1	20206538
	H3	1	36397235
	GFP	2	20586830
	H3	2	19939108
