# Supplementary material for: Unique patterns of trimethylation of histone H3 lysine 4 are prone to changes during aging in Caenorhabditis elegans somatic cells
Source: PLoS Genet. 2018 Jun 18;14(6):e1007466. doi: 10.1371/journal.pgen.1007466 (PMC6023244; doi:10.1371/journal.pgen.1007466)
Supplement: S2 Table — (A) Adult narrow H3K4me3 peaks generated by merging D2 and D12 narrow MACS peaks with at least 1bp overlap. (B) Adult broad H3K4me3 peaks generated by merging D2 and D12 broad MACS peaks with at least 1bp overlap. (C) Adult H3K4me3 peaks by merging (A) and (B) with at least 1 bp overlap. (D) L3 H3K4me3 peaks by merging narrow and broad L3 MACS peaks with at least 1 bp overlap. (XLSX) [file pgen.1007466.s009.xlsx]

## Sheet: adult and L3 peaks
Table S2:MACS2 identified H3K4me3 peaks
A. Adult narrow H3K4me3 peaks						B. Adult broad H3K4me3 peaks						C. Merged adult H3K4me3 peaks							D: L3 H3K4me3 peaks
Chromosome	Peak start	Peak end	Peak name			Chromosome	Peak start	Peak end	Peak name			Chromosome	Peak start	Peak end	Peak name				Chromosome	Peak start	Peak end	Peakname
chrI	4000	4341	narrow1			chrI	3674	4421	broad1			chrI	3674	4421	adult_H3K4me3_Peak1				chrI	3362	4419	L3_glp1_H3K4me3_1
chrI	11332	11976	narrow2			chrI	10189	13562	broad2			chrI	10189	13562	adult_H3K4me3_Peak2				chrI	16019	17333	L3_glp1_H3K4me3_2
chrI	12282	13311	narrow3			chrI	14857	15258	broad3			chrI	14857	15258	adult_H3K4me3_Peak3				chrI	22286	22984	L3_glp1_H3K4me3_3
chrI	14946	15177	narrow4			chrI	16457	17320	broad4			chrI	16457	17320	adult_H3K4me3_Peak4				chrI	23963	25377	L3_glp1_H3K4me3_4
chrI	16490	16874	narrow5			chrI	22244	22751	broad5			chrI	22244	22751	adult_H3K4me3_Peak5				chrI	26270	28318	L3_glp1_H3K4me3_5
chrI	17038	17272	narrow6			chrI	23914	25058	broad6			chrI	23914	25058	adult_H3K4me3_Peak6				chrI	31569	36894	L3_glp1_H3K4me3_6
chrI	23941	25019	narrow7			chrI	26384	42559	broad7			chrI	26384	42559	adult_H3K4me3_Peak7				chrI	37898	43483	L3_glp1_H3K4me3_7
chrI	26406	27676	narrow8			chrI	46662	47841	broad8			chrI	46662	47841	adult_H3K4me3_Peak8				chrI	46673	47898	L3_glp1_H3K4me3_8
chrI	28041	28476	narrow9			chrI	67888	68201	broad9			chrI	67888	68201	adult_H3K4me3_Peak9				chrI	65397	65658	L3_glp1_H3K4me3_9
chrI	29108	29456	narrow10			chrI	69894	71964	broad10			chrI	69894	71964	adult_H3K4me3_Peak10				chrI	69972	70717	L3_glp1_H3K4me3_10
chrI	29583	30488	narrow11			chrI	91531	93463	broad11			chrI	91531	93463	adult_H3K4me3_Peak11				chrI	71331	71589	L3_glp1_H3K4me3_11
chrI	30683	31303	narrow12			chrI	96044	96729	broad12			chrI	96044	96729	adult_H3K4me3_Peak12				chrI	91567	93768	L3_glp1_H3K4me3_12
chrI	31781	32826	narrow13			chrI	97551	98607	broad13			chrI	97551	98607	adult_H3K4me3_Peak13				chrI	96002	98594	L3_glp1_H3K4me3_13
chrI	33664	33983	narrow14			chrI	107726	112768	broad14			chrI	107726	112768	adult_H3K4me3_Peak14				chrI	106684	115842	L3_glp1_H3K4me3_14
chrI	34091	36571	narrow15			chrI	114185	114971	broad15			chrI	114185	114971	adult_H3K4me3_Peak15				chrI	155626	156271	L3_glp1_H3K4me3_15
chrI	36666	36882	narrow16			chrI	171256	175559	broad16			chrI	171256	175559	adult_H3K4me3_Peak16				chrI	166757	167166	L3_glp1_H3K4me3_16
chrI	38708	41179	narrow17			chrI	177755	179379	broad17			chrI	177755	179379	adult_H3K4me3_Peak17				chrI	180092	180951	L3_glp1_H3K4me3_17
chrI	41409	41639	narrow18			chrI	179751	183682	broad18			chrI	179751	183682	adult_H3K4me3_Peak18				chrI	182204	183349	L3_glp1_H3K4me3_18
chrI	41935	42187	narrow19			chrI	217289	217662	broad19			chrI	188360	188685	adult_H3K4me3_Peak19				chrI	216456	217847	L3_glp1_H3K4me3_19
chrI	46850	47228	narrow20			chrI	237019	238407	broad20			chrI	217289	217662	adult_H3K4me3_Peak20				chrI	237429	237824	L3_glp1_H3K4me3_20
chrI	47298	47792	narrow21			chrI	288465	289617	broad21			chrI	230840	233158	adult_H3K4me3_Peak21				chrI	288168	289752	L3_glp1_H3K4me3_21
chrI	67926	68167	narrow22			chrI	301393	304252	broad22			chrI	237019	238407	adult_H3K4me3_Peak22				chrI	296156	299853	L3_glp1_H3K4me3_22
chrI	70064	70715	narrow23			chrI	305055	306405	broad23			chrI	288465	289617	adult_H3K4me3_Peak23				chrI	305856	306059	L3_glp1_H3K4me3_23
chrI	91611	92027	narrow24			chrI	308663	318481	broad24			chrI	301393	304252	adult_H3K4me3_Peak24				chrI	310501	319031	L3_glp1_H3K4me3_24
chrI	92764	93412	narrow25			chrI	322862	324279	broad25			chrI	305055	306405	adult_H3K4me3_Peak25				chrI	322638	324617	L3_glp1_H3K4me3_25
chrI	96118	96694	narrow26			chrI	328411	328702	broad26			chrI	308663	318481	adult_H3K4me3_Peak26				chrI	328430	328734	L3_glp1_H3K4me3_26
chrI	97578	98552	narrow27			chrI	348165	349598	broad27			chrI	322862	324279	adult_H3K4me3_Peak27				chrI	342741	343303	L3_glp1_H3K4me3_27
chrI	107791	112729	narrow28			chrI	364026	364897	broad28			chrI	328411	328702	adult_H3K4me3_Peak28				chrI	348017	349025	L3_glp1_H3K4me3_28
chrI	171291	171704	narrow29			chrI	378660	383591	broad29			chrI	348165	349598	adult_H3K4me3_Peak29				chrI	378662	384941	L3_glp1_H3K4me3_29
chrI	172405	173068	narrow30			chrI	393946	395412	broad30			chrI	364026	364897	adult_H3K4me3_Peak30				chrI	394791	395446	L3_glp1_H3K4me3_30
chrI	173345	173624	narrow31			chrI	397622	398633	broad31			chrI	378660	383591	adult_H3K4me3_Peak31				chrI	397657	399543	L3_glp1_H3K4me3_31
chrI	182181	183116	narrow32			chrI	433436	436032	broad32			chrI	393946	395412	adult_H3K4me3_Peak32				chrI	414588	414786	L3_glp1_H3K4me3_32
chrI	183387	183591	narrow33			chrI	460994	462449	broad33			chrI	397622	398633	adult_H3K4me3_Peak33				chrI	432194	432843	L3_glp1_H3K4me3_33
chrI	217309	217649	narrow34			chrI	471125	471939	broad34			chrI	433436	436032	adult_H3K4me3_Peak34				chrI	434646	434883	L3_glp1_H3K4me3_34
chrI	237155	237579	narrow35			chrI	488250	492744	broad35			chrI	460994	462449	adult_H3K4me3_Peak35				chrI	442868	444343	L3_glp1_H3K4me3_35
chrI	237706	238082	narrow36			chrI	510692	515270	broad36			chrI	471125	471939	adult_H3K4me3_Peak36				chrI	460933	462951	L3_glp1_H3K4me3_36
chrI	288476	289567	narrow37			chrI	516275	518825	broad37			chrI	488250	492744	adult_H3K4me3_Peak37				chrI	488188	489214	L3_glp1_H3K4me3_37
chrI	302100	302358	narrow38			chrI	533977	542549	broad38			chrI	510692	515270	adult_H3K4me3_Peak38				chrI	512358	514106	L3_glp1_H3K4me3_38
chrI	305509	306076	narrow39			chrI	545397	546765	broad39			chrI	516275	518825	adult_H3K4me3_Peak39				chrI	516370	519761	L3_glp1_H3K4me3_39
chrI	309964	310162	narrow40			chrI	547442	557108	broad40			chrI	533977	542549	adult_H3K4me3_Peak40				chrI	530307	544150	L3_glp1_H3K4me3_40
chrI	310396	311355	narrow41			chrI	629649	629965	broad41			chrI	545397	546765	adult_H3K4me3_Peak41				chrI	573834	574705	L3_glp1_H3K4me3_41
chrI	313275	313550	narrow42			chrI	636179	638702	broad42			chrI	547442	557108	adult_H3K4me3_Peak42				chrI	635969	638508	L3_glp1_H3K4me3_42
chrI	313640	316829	narrow43			chrI	653751	654787	broad43			chrI	620307	621662	adult_H3K4me3_Peak43				chrI	653596	654925	L3_glp1_H3K4me3_43
chrI	317870	318441	narrow44			chrI	663072	663776	broad44			chrI	629649	629965	adult_H3K4me3_Peak44				chrI	663052	663836	L3_glp1_H3K4me3_44
chrI	322900	324255	narrow45			chrI	677036	678394	broad45			chrI	636179	638702	adult_H3K4me3_Peak45				chrI	677065	678447	L3_glp1_H3K4me3_45
chrI	328443	328663	narrow46			chrI	680400	681120	broad46			chrI	653751	654787	adult_H3K4me3_Peak46				chrI	715829	716968	L3_glp1_H3K4me3_46
chrI	348208	348930	narrow47			chrI	716307	716879	broad47			chrI	663072	663776	adult_H3K4me3_Peak47				chrI	719051	720312	L3_glp1_H3K4me3_47
chrI	378738	383570	narrow48			chrI	719495	720120	broad48			chrI	677036	678394	adult_H3K4me3_Peak48				chrI	754309	754676	L3_glp1_H3K4me3_48
chrI	394665	395361	narrow49			chrI	754371	754857	broad49			chrI	680400	681120	adult_H3K4me3_Peak49				chrI	756195	757053	L3_glp1_H3K4me3_49
chrI	397864	398251	narrow50			chrI	815992	817267	broad50			chrI	716307	716879	adult_H3K4me3_Peak50				chrI	763636	764437	L3_glp1_H3K4me3_50
chrI	434530	434936	narrow51			chrI	827562	828653	broad51			chrI	719495	720120	adult_H3K4me3_Peak51				chrI	770969	773824	L3_glp1_H3K4me3_51
chrI	461398	462211	narrow52			chrI	831246	832168	broad52			chrI	754371	754857	adult_H3K4me3_Peak52				chrI	801958	805462	L3_glp1_H3K4me3_52
chrI	488282	489043	narrow53			chrI	847923	849180	broad53			chrI	815992	817267	adult_H3K4me3_Peak53				chrI	836229	842174	L3_glp1_H3K4me3_53
chrI	490007	490362	narrow54			chrI	852206	853954	broad54			chrI	827562	828653	adult_H3K4me3_Peak54				chrI	846900	854189	L3_glp1_H3K4me3_54
chrI	490418	491111	narrow55			chrI	876661	885515	broad55			chrI	831246	832168	adult_H3K4me3_Peak55				chrI	879246	883750	L3_glp1_H3K4me3_55
chrI	491216	492071	narrow56			chrI	887762	888469	broad56			chrI	847923	849180	adult_H3K4me3_Peak56				chrI	895692	896478	L3_glp1_H3K4me3_56
chrI	492161	492405	narrow57			chrI	889455	890454	broad57			chrI	852206	853954	adult_H3K4me3_Peak57				chrI	956630	956996	L3_glp1_H3K4me3_57
chrI	510728	511826	narrow58			chrI	933436	934770	broad58			chrI	876661	885515	adult_H3K4me3_Peak58				chrI	972706	973309	L3_glp1_H3K4me3_58
chrI	512322	512793	narrow59			chrI	946227	946458	broad59			chrI	887762	888469	adult_H3K4me3_Peak59				chrI	988963	992261	L3_glp1_H3K4me3_59
chrI	513190	513396	narrow60			chrI	955821	957374	broad60			chrI	889455	890454	adult_H3K4me3_Peak60				chrI	1029578	1031033	L3_glp1_H3K4me3_60
chrI	515014	515222	narrow61			chrI	972469	973235	broad61			chrI	933436	934770	adult_H3K4me3_Peak61				chrI	1031821	1032282	L3_glp1_H3K4me3_61
chrI	516307	516604	narrow62			chrI	989275	990383	broad62			chrI	946227	946458	adult_H3K4me3_Peak62				chrI	1033982	1035318	L3_glp1_H3K4me3_62
chrI	518105	518786	narrow63			chrI	995147	995578	broad63			chrI	955821	957374	adult_H3K4me3_Peak63				chrI	1040562	1040769	L3_glp1_H3K4me3_63
chrI	535065	538963	narrow64			chrI	1029659	1031082	broad64			chrI	972469	973235	adult_H3K4me3_Peak64				chrI	1049183	1054151	L3_glp1_H3K4me3_64
chrI	539447	539651	narrow65			chrI	1031894	1032245	broad65			chrI	989275	990383	adult_H3K4me3_Peak65				chrI	1062013	1073850	L3_glp1_H3K4me3_65
chrI	540627	540999	narrow66			chrI	1034359	1034881	broad66			chrI	995147	995578	adult_H3K4me3_Peak66				chrI	1099151	1100680	L3_glp1_H3K4me3_66
chrI	542274	542497	narrow67			chrI	1049209	1053765	broad67			chrI	1029659	1031082	adult_H3K4me3_Peak67				chrI	1119131	1119966	L3_glp1_H3K4me3_67
chrI	545965	546392	narrow68			chrI	1062275	1073845	broad68			chrI	1031894	1032245	adult_H3K4me3_Peak68				chrI	1154477	1154905	L3_glp1_H3K4me3_68
chrI	548481	548861	narrow69			chrI	1154178	1158011	broad69			chrI	1034359	1034881	adult_H3K4me3_Peak69				chrI	1155041	1158301	L3_glp1_H3K4me3_69
chrI	548955	549791	narrow70			chrI	1161226	1162001	broad70			chrI	1049209	1053765	adult_H3K4me3_Peak70				chrI	1161673	1162353	L3_glp1_H3K4me3_70
chrI	550698	550938	narrow71			chrI	1174694	1176300	broad71			chrI	1062275	1073845	adult_H3K4me3_Peak71				chrI	1174459	1176679	L3_glp1_H3K4me3_71
chrI	551043	551288	narrow72			chrI	1183929	1184286	broad72			chrI	1119083	1119937	adult_H3K4me3_Peak72				chrI	1183753	1184290	L3_glp1_H3K4me3_72
chrI	551374	551593	narrow73			chrI	1198528	1199618	broad73			chrI	1154178	1158011	adult_H3K4me3_Peak73				chrI	1226419	1229703	L3_glp1_H3K4me3_73
chrI	636475	637649	narrow74			chrI	1226260	1230905	broad74			chrI	1161226	1162001	adult_H3K4me3_Peak74				chrI	1258375	1258761	L3_glp1_H3K4me3_74
chrI	653775	654531	narrow75			chrI	1267666	1271090	broad75			chrI	1174694	1176300	adult_H3K4me3_Peak75				chrI	1261704	1273945	L3_glp1_H3K4me3_75
chrI	663245	663721	narrow76			chrI	1272723	1273505	broad76			chrI	1183929	1184286	adult_H3K4me3_Peak76				chrI	1315506	1315918	L3_glp1_H3K4me3_76
chrI	677259	677511	narrow77			chrI	1299242	1300624	broad77			chrI	1198528	1199618	adult_H3K4me3_Peak77				chrI	1339596	1341163	L3_glp1_H3K4me3_77
chrI	678015	678225	narrow78			chrI	1301566	1302828	broad78			chrI	1226260	1230905	adult_H3K4me3_Peak78				chrI	1341448	1341892	L3_glp1_H3K4me3_78
chrI	680852	681096	narrow79			chrI	1336765	1341551	broad79			chrI	1267666	1271090	adult_H3K4me3_Peak79				chrI	1361328	1361930	L3_glp1_H3K4me3_79
chrI	716324	716832	narrow80			chrI	1344100	1345875	broad80			chrI	1272723	1273505	adult_H3K4me3_Peak80				chrI	1391077	1394862	L3_glp1_H3K4me3_80
chrI	754390	754640	narrow81			chrI	1360755	1361942	broad81			chrI	1299242	1300624	adult_H3K4me3_Peak81				chrI	1415139	1417471	L3_glp1_H3K4me3_81
chrI	853306	853771	narrow82			chrI	1392552	1393173	broad82			chrI	1301566	1302828	adult_H3K4me3_Peak82				chrI	1434800	1436634	L3_glp1_H3K4me3_82
chrI	877017	877263	narrow83			chrI	1394149	1394798	broad83			chrI	1336765	1341551	adult_H3K4me3_Peak83				chrI	1443140	1447749	L3_glp1_H3K4me3_83
chrI	881061	882629	narrow84			chrI	1415470	1416897	broad84			chrI	1344100	1345875	adult_H3K4me3_Peak84				chrI	1481487	1483293	L3_glp1_H3K4me3_84
chrI	882971	883923	narrow85			chrI	1434836	1436429	broad85			chrI	1360755	1361942	adult_H3K4me3_Peak85				chrI	1513978	1515313	L3_glp1_H3K4me3_85
chrI	884386	884646	narrow86			chrI	1443569	1444548	broad86			chrI	1392547	1393306	adult_H3K4me3_Peak86				chrI	1540549	1541161	L3_glp1_H3K4me3_86
chrI	933458	934757	narrow87			chrI	1446527	1447460	broad87			chrI	1394149	1394798	adult_H3K4me3_Peak87				chrI	1558824	1559683	L3_glp1_H3K4me3_87
chrI	956706	956941	narrow88			chrI	1481815	1482282	broad88			chrI	1415470	1416897	adult_H3K4me3_Peak88				chrI	1562420	1562970	L3_glp1_H3K4me3_88
chrI	957141	957343	narrow89			chrI	1514139	1515128	broad89			chrI	1434836	1436429	adult_H3K4me3_Peak89				chrI	1575389	1575842	L3_glp1_H3K4me3_89
chrI	972642	973209	narrow90			chrI	1540539	1543274	broad90			chrI	1443569	1444548	adult_H3K4me3_Peak90				chrI	1595716	1598722	L3_glp1_H3K4me3_90
chrI	1029678	1030100	narrow91			chrI	1558848	1559586	broad91			chrI	1446527	1447460	adult_H3K4me3_Peak91				chrI	1601309	1602300	L3_glp1_H3K4me3_91
chrI	1030156	1030456	narrow92			chrI	1562578	1563762	broad92			chrI	1481815	1482282	adult_H3K4me3_Peak92				chrI	1609387	1610936	L3_glp1_H3K4me3_92
chrI	1030584	1030966	narrow93			chrI	1575055	1575872	broad93			chrI	1514139	1515128	adult_H3K4me3_Peak93				chrI	1628112	1629513	L3_glp1_H3K4me3_93
chrI	1031920	1032221	narrow94			chrI	1581550	1581779	broad94			chrI	1540539	1543274	adult_H3K4me3_Peak94				chrI	1650841	1651500	L3_glp1_H3K4me3_94
chrI	1034381	1034861	narrow95			chrI	1588341	1588819	broad95			chrI	1558848	1559586	adult_H3K4me3_Peak95				chrI	1667792	1668537	L3_glp1_H3K4me3_95
chrI	1049245	1052878	narrow96			chrI	1595132	1598820	broad96			chrI	1562578	1563762	adult_H3K4me3_Peak96				chrI	1669010	1669337	L3_glp1_H3K4me3_96
chrI	1053447	1053715	narrow97			chrI	1601268	1602150	broad97			chrI	1575055	1575872	adult_H3K4me3_Peak97				chrI	1676085	1676779	L3_glp1_H3K4me3_97
chrI	1062330	1063908	narrow98			chrI	1609754	1610752	broad98			chrI	1581550	1581779	adult_H3K4me3_Peak98				chrI	1691059	1691859	L3_glp1_H3K4me3_98
chrI	1066307	1067572	narrow99			chrI	1628298	1629785	broad99			chrI	1588341	1588819	adult_H3K4me3_Peak99				chrI	1692834	1693307	L3_glp1_H3K4me3_99
chrI	1067813	1068230	narrow100			chrI	1650845	1651492	broad100			chrI	1595132	1598820	adult_H3K4me3_Peak100				chrI	1695016	1695937	L3_glp1_H3K4me3_100
chrI	1068461	1070783	narrow101			chrI	1676132	1676758	broad101			chrI	1601268	1602150	adult_H3K4me3_Peak101				chrI	1696483	1696757	L3_glp1_H3K4me3_101
chrI	1070917	1071699	narrow102			chrI	1679024	1679591	broad102			chrI	1609754	1610752	adult_H3K4me3_Peak102				chrI	1697073	1697307	L3_glp1_H3K4me3_102
chrI	1073532	1073806	narrow103			chrI	1687608	1693297	broad103			chrI	1628298	1629785	adult_H3K4me3_Peak103				chrI	1697466	1702876	L3_glp1_H3K4me3_103
chrI	1155227	1157752	narrow104			chrI	1694922	1695879	broad104			chrI	1650845	1651492	adult_H3K4me3_Peak104				chrI	1717444	1717785	L3_glp1_H3K4me3_104
chrI	1161735	1161979	narrow105			chrI	1697087	1702648	broad105			chrI	1676132	1676758	adult_H3K4me3_Peak105				chrI	1719084	1720183	L3_glp1_H3K4me3_105
chrI	1175390	1175846	narrow106			chrI	1712242	1712492	broad106			chrI	1679024	1679591	adult_H3K4me3_Peak106				chrI	1720804	1722148	L3_glp1_H3K4me3_106
chrI	1176010	1176260	narrow107			chrI	1717462	1722087	broad107			chrI	1687608	1693297	adult_H3K4me3_Peak107				chrI	1738125	1740941	L3_glp1_H3K4me3_107
chrI	1184026	1184258	narrow108			chrI	1739259	1740262	broad108			chrI	1694922	1695879	adult_H3K4me3_Peak108				chrI	1750580	1751990	L3_glp1_H3K4me3_108
chrI	1199152	1199530	narrow109			chrI	1750724	1751616	broad109			chrI	1697087	1702648	adult_H3K4me3_Peak109				chrI	1775630	1775828	L3_glp1_H3K4me3_109
chrI	1227187	1228251	narrow110			chrI	1792903	1793790	broad110			chrI	1712242	1712492	adult_H3K4me3_Peak110				chrI	1777822	1778755	L3_glp1_H3K4me3_110
chrI	1228517	1229779	narrow111			chrI	1797386	1797685	broad111			chrI	1717462	1722087	adult_H3K4me3_Peak111				chrI	1807938	1808889	L3_glp1_H3K4me3_111
chrI	1270428	1270885	narrow112			chrI	1807973	1808789	broad112			chrI	1739259	1740262	adult_H3K4me3_Peak112				chrI	1809770	1810593	L3_glp1_H3K4me3_112
chrI	1299458	1299715	narrow113			chrI	1815695	1815972	broad113			chrI	1750715	1751648	adult_H3K4me3_Peak113				chrI	1821944	1824233	L3_glp1_H3K4me3_113
chrI	1299985	1300526	narrow114			chrI	1823175	1823638	broad114			chrI	1792903	1793790	adult_H3K4me3_Peak114				chrI	1830580	1843089	L3_glp1_H3K4me3_114
chrI	1336826	1337673	narrow115			chrI	1831628	1842834	broad115			chrI	1797386	1797685	adult_H3K4me3_Peak115				chrI	1870638	1877454	L3_glp1_H3K4me3_115
chrI	1337867	1338168	narrow116			chrI	1870831	1875794	broad116			chrI	1807973	1808789	adult_H3K4me3_Peak116				chrI	1887945	1889465	L3_glp1_H3K4me3_116
chrI	1339607	1340927	narrow117			chrI	1887936	1889491	broad117			chrI	1815695	1815976	adult_H3K4me3_Peak117				chrI	1894728	1896221	L3_glp1_H3K4me3_117
chrI	1345526	1345791	narrow118			chrI	1895142	1895601	broad118			chrI	1823175	1823638	adult_H3K4me3_Peak118				chrI	1957902	1959524	L3_glp1_H3K4me3_118
chrI	1361370	1361919	narrow119			chrI	1917755	1918924	broad119			chrI	1831628	1842834	adult_H3K4me3_Peak119				chrI	1978292	1979274	L3_glp1_H3K4me3_119
chrI	1392547	1393306	narrow120			chrI	1957712	1959089	broad120			chrI	1870831	1875794	adult_H3K4me3_Peak120				chrI	2010429	2011465	L3_glp1_H3K4me3_120
chrI	1394503	1394782	narrow121			chrI	1978442	1979165	broad121			chrI	1887936	1889491	adult_H3K4me3_Peak121				chrI	2021040	2022580	L3_glp1_H3K4me3_121
chrI	1415489	1416852	narrow122			chrI	2010991	2011513	broad122			chrI	1895103	1895686	adult_H3K4me3_Peak122				chrI	2024303	2025970	L3_glp1_H3K4me3_122
chrI	1434857	1436104	narrow123			chrI	2019663	2020102	broad123			chrI	1913364	1913861	adult_H3K4me3_Peak123				chrI	2043512	2044093	L3_glp1_H3K4me3_123
chrI	1443586	1444056	narrow124			chrI	2021046	2022288	broad124			chrI	1917755	1918924	adult_H3K4me3_Peak124				chrI	2044314	2045438	L3_glp1_H3K4me3_124
chrI	1514156	1514500	narrow125			chrI	2023404	2026471	broad125			chrI	1957712	1959089	adult_H3K4me3_Peak125				chrI	2046481	2047900	L3_glp1_H3K4me3_125
chrI	1514637	1515098	narrow126			chrI	2036555	2048011	broad126			chrI	1978442	1979165	adult_H3K4me3_Peak126				chrI	2048940	2050594	L3_glp1_H3K4me3_126
chrI	1540582	1541229	narrow127			chrI	2048836	2051222	broad127			chrI	2010991	2011513	adult_H3K4me3_Peak127				chrI	2054144	2055552	L3_glp1_H3K4me3_127
chrI	1541408	1541632	narrow128			chrI	2062170	2066666	broad128			chrI	2019663	2020102	adult_H3K4me3_Peak128				chrI	2060441	2074903	L3_glp1_H3K4me3_128
chrI	1559112	1559532	narrow129			chrI	2068707	2072812	broad129			chrI	2021046	2022337	adult_H3K4me3_Peak129				chrI	2076922	2077120	L3_glp1_H3K4me3_129
chrI	1575455	1575795	narrow130			chrI	2078057	2079334	broad130			chrI	2023404	2026471	adult_H3K4me3_Peak130				chrI	2084077	2085143	L3_glp1_H3K4me3_130
chrI	1588356	1588673	narrow131			chrI	2084167	2085807	broad131			chrI	2034077	2034668	adult_H3K4me3_Peak131				chrI	2093321	2095647	L3_glp1_H3K4me3_131
chrI	1596313	1596511	narrow132			chrI	2097009	2097806	broad132			chrI	2036031	2048011	adult_H3K4me3_Peak132				chrI	2096732	2097876	L3_glp1_H3K4me3_132
chrI	1597107	1597336	narrow133			chrI	2118448	2119127	broad133			chrI	2048836	2051222	adult_H3K4me3_Peak133				chrI	2126889	2127094	L3_glp1_H3K4me3_133
chrI	1597429	1597664	narrow134			chrI	2126869	2127319	broad134			chrI	2054270	2054941	adult_H3K4me3_Peak134				chrI	2155938	2157404	L3_glp1_H3K4me3_134
chrI	1597794	1598611	narrow135			chrI	2223449	2224072	broad135			chrI	2062170	2066666	adult_H3K4me3_Peak135				chrI	2272279	2273267	L3_glp1_H3K4me3_135
chrI	1601332	1602085	narrow136			chrI	2249458	2251217	broad136			chrI	2068707	2072812	adult_H3K4me3_Peak136				chrI	2276546	2277297	L3_glp1_H3K4me3_136
chrI	1609770	1610733	narrow137			chrI	2252308	2254579	broad137			chrI	2078057	2079334	adult_H3K4me3_Peak137				chrI	2280062	2280628	L3_glp1_H3K4me3_137
chrI	1628309	1629421	narrow138			chrI	2272210	2272957	broad138			chrI	2084167	2085807	adult_H3K4me3_Peak138				chrI	2290743	2292075	L3_glp1_H3K4me3_138
chrI	1650983	1651383	narrow139			chrI	2276631	2277029	broad139			chrI	2097009	2097806	adult_H3K4me3_Peak139				chrI	2292521	2293626	L3_glp1_H3K4me3_139
chrI	1676227	1676542	narrow140			chrI	2280060	2280772	broad140			chrI	2118448	2119127	adult_H3K4me3_Peak140				chrI	2299469	2300403	L3_glp1_H3K4me3_140
chrI	1679154	1679543	narrow141			chrI	2290668	2293631	broad141			chrI	2126869	2127319	adult_H3K4me3_Peak141				chrI	2305720	2307680	L3_glp1_H3K4me3_141
chrI	1689079	1689604	narrow142			chrI	2299581	2300419	broad142			chrI	2190774	2191795	adult_H3K4me3_Peak142				chrI	2311969	2314323	L3_glp1_H3K4me3_142
chrI	1690097	1690334	narrow143			chrI	2306472	2307417	broad143			chrI	2223449	2224072	adult_H3K4me3_Peak143				chrI	2320842	2323565	L3_glp1_H3K4me3_143
chrI	1691088	1691732	narrow144			chrI	2312119	2313949	broad144			chrI	2249458	2251217	adult_H3K4me3_Peak144				chrI	2392407	2393971	L3_glp1_H3K4me3_144
chrI	1695156	1695499	narrow145			chrI	2321640	2322648	broad145			chrI	2252308	2254579	adult_H3K4me3_Peak145				chrI	2394854	2395399	L3_glp1_H3K4me3_145
chrI	1697647	1699484	narrow146			chrI	2333309	2333832	broad146			chrI	2272210	2272957	adult_H3K4me3_Peak146				chrI	2400349	2402352	L3_glp1_H3K4me3_146
chrI	1699592	1699959	narrow147			chrI	2338860	2339179	broad147			chrI	2276631	2277029	adult_H3K4me3_Peak147				chrI	2404177	2407329	L3_glp1_H3K4me3_147
chrI	1700761	1702581	narrow148			chrI	2384887	2385803	broad148			chrI	2280060	2280772	adult_H3K4me3_Peak148				chrI	2409356	2410269	L3_glp1_H3K4me3_148
chrI	1717569	1717863	narrow149			chrI	2392065	2395352	broad149			chrI	2290668	2293631	adult_H3K4me3_Peak149				chrI	2414012	2425022	L3_glp1_H3K4me3_149
chrI	1719176	1719991	narrow150			chrI	2400976	2401675	broad150			chrI	2299581	2300419	adult_H3K4me3_Peak150				chrI	2433030	2435823	L3_glp1_H3K4me3_150
chrI	1720834	1721411	narrow151			chrI	2404308	2404899	broad151			chrI	2306472	2307417	adult_H3K4me3_Peak151				chrI	2436798	2437017	L3_glp1_H3K4me3_151
chrI	1750715	1751162	narrow152			chrI	2409683	2410061	broad152			chrI	2312119	2313949	adult_H3K4me3_Peak152				chrI	2484895	2486513	L3_glp1_H3K4me3_152
chrI	1751249	1751648	narrow153			chrI	2418550	2422155	broad153			chrI	2321640	2322648	adult_H3K4me3_Peak153				chrI	2493929	2494413	L3_glp1_H3K4me3_153
chrI	1792962	1793231	narrow154			chrI	2433503	2434800	broad154			chrI	2333309	2333832	adult_H3K4me3_Peak154				chrI	2514321	2514622	L3_glp1_H3K4me3_154
chrI	1808068	1808729	narrow155			chrI	2436757	2437765	broad155			chrI	2338860	2339179	adult_H3K4me3_Peak155				chrI	2577121	2577679	L3_glp1_H3K4me3_155
chrI	1815742	1815976	narrow156			chrI	2484941	2486857	broad156			chrI	2384887	2385803	adult_H3K4me3_Peak156				chrI	2579652	2580084	L3_glp1_H3K4me3_156
chrI	1823345	1823629	narrow157			chrI	2514360	2514601	broad157			chrI	2392065	2395352	adult_H3K4me3_Peak157				chrI	2585656	2587790	L3_glp1_H3K4me3_157
chrI	1832099	1834104	narrow158			chrI	2576882	2577227	broad158			chrI	2400976	2401675	adult_H3K4me3_Peak158				chrI	2600785	2600995	L3_glp1_H3K4me3_158
chrI	1834846	1837895	narrow159			chrI	2579656	2579982	broad159			chrI	2404308	2404899	adult_H3K4me3_Peak159				chrI	2603513	2607280	L3_glp1_H3K4me3_159
chrI	1838004	1839401	narrow160			chrI	2580539	2588036	broad160			chrI	2409683	2410061	adult_H3K4me3_Peak160				chrI	2620188	2623863	L3_glp1_H3K4me3_160
chrI	1839486	1839741	narrow161			chrI	2603832	2606946	broad161			chrI	2414688	2414920	adult_H3K4me3_Peak161				chrI	2626488	2631223	L3_glp1_H3K4me3_161
chrI	1840094	1840370	narrow162			chrI	2620313	2621082	broad162			chrI	2418550	2422155	adult_H3K4me3_Peak162				chrI	2634372	2634995	L3_glp1_H3K4me3_162
chrI	1841781	1842685	narrow163			chrI	2627815	2630065	broad163			chrI	2433503	2434800	adult_H3K4me3_Peak163				chrI	2635960	2636488	L3_glp1_H3K4me3_163
chrI	1872489	1872757	narrow164			chrI	2632363	2632756	broad164			chrI	2436757	2437807	adult_H3K4me3_Peak164				chrI	2639626	2640371	L3_glp1_H3K4me3_164
chrI	1873483	1875453	narrow165			chrI	2634332	2634721	broad165			chrI	2484941	2486857	adult_H3K4me3_Peak165				chrI	2641808	2643214	L3_glp1_H3K4me3_165
chrI	1895103	1895686	narrow166			chrI	2639419	2640317	broad166			chrI	2514360	2514601	adult_H3K4me3_Peak166				chrI	2660004	2660272	L3_glp1_H3K4me3_166
chrI	1913364	1913861	narrow167			chrI	2641845	2643532	broad167			chrI	2576882	2577227	adult_H3K4me3_Peak167				chrI	2667832	2669089	L3_glp1_H3K4me3_167
chrI	1917879	1918166	narrow168			chrI	2658765	2660395	broad168			chrI	2579656	2579982	adult_H3K4me3_Peak168				chrI	2679035	2683243	L3_glp1_H3K4me3_168
chrI	1957739	1959049	narrow169			chrI	2661303	2673139	broad169			chrI	2580539	2588036	adult_H3K4me3_Peak169				chrI	2686923	2689476	L3_glp1_H3K4me3_169
chrI	1978467	1978866	narrow170			chrI	2679094	2680590	broad170			chrI	2603832	2606946	adult_H3K4me3_Peak170				chrI	2707300	2707740	L3_glp1_H3K4me3_170
chrI	2011010	2011478	narrow171			chrI	2681444	2682980	broad171			chrI	2620313	2621082	adult_H3K4me3_Peak171				chrI	2725785	2731294	L3_glp1_H3K4me3_171
chrI	2019705	2020044	narrow172			chrI	2686420	2689704	broad172			chrI	2627815	2630065	adult_H3K4me3_Peak172				chrI	2746625	2747959	L3_glp1_H3K4me3_172
chrI	2021069	2021437	narrow173			chrI	2704780	2707783	broad173			chrI	2632363	2632756	adult_H3K4me3_Peak173				chrI	2773546	2774163	L3_glp1_H3K4me3_173
chrI	2021740	2022012	narrow174			chrI	2726130	2731158	broad174			chrI	2634332	2634721	adult_H3K4me3_Peak174				chrI	2774975	2776806	L3_glp1_H3K4me3_174
chrI	2022086	2022337	narrow175			chrI	2746745	2747903	broad175			chrI	2635937	2636883	adult_H3K4me3_Peak175				chrI	2829984	2832078	L3_glp1_H3K4me3_175
chrI	2023454	2023774	narrow176			chrI	2773549	2776679	broad176			chrI	2639419	2640317	adult_H3K4me3_Peak176				chrI	2853131	2857897	L3_glp1_H3K4me3_176
chrI	2024757	2025687	narrow177			chrI	2777947	2778724	broad177			chrI	2641845	2643532	adult_H3K4me3_Peak177				chrI	2861268	2865092	L3_glp1_H3K4me3_177
chrI	2025943	2026362	narrow178			chrI	2800716	2802136	broad178			chrI	2658765	2660403	adult_H3K4me3_Peak178				chrI	2865941	2867310	L3_glp1_H3K4me3_178
chrI	2043520	2044065	narrow179			chrI	2829997	2832664	broad179			chrI	2661303	2673139	adult_H3K4me3_Peak179				chrI	2869833	2870142	L3_glp1_H3K4me3_179
chrI	2044665	2045409	narrow180			chrI	2853368	2853933	broad180			chrI	2679094	2680590	adult_H3K4me3_Peak180				chrI	2873410	2873773	L3_glp1_H3K4me3_180
chrI	2046453	2047976	narrow181			chrI	2855130	2858782	broad181			chrI	2681444	2682980	adult_H3K4me3_Peak181				chrI	2874790	2879276	L3_glp1_H3K4me3_181
chrI	2048925	2050427	narrow182			chrI	2861167	2862420	broad182			chrI	2686420	2689704	adult_H3K4me3_Peak182				chrI	2894155	2902555	L3_glp1_H3K4me3_182
chrI	2054270	2054892	narrow183			chrI	2863558	2864609	broad183			chrI	2704780	2707783	adult_H3K4me3_Peak183				chrI	2914406	2915479	L3_glp1_H3K4me3_183
chrI	2062263	2063204	narrow184			chrI	2865975	2866872	broad184			chrI	2726130	2731158	adult_H3K4me3_Peak184				chrI	2923932	2931571	L3_glp1_H3K4me3_184
chrI	2063575	2065350	narrow185			chrI	2868995	2870578	broad185			chrI	2746745	2747903	adult_H3K4me3_Peak185				chrI	2934014	2934460	L3_glp1_H3K4me3_185
chrI	2066041	2066271	narrow186			chrI	2874843	2879188	broad186			chrI	2773549	2776679	adult_H3K4me3_Peak186				chrI	2935572	2935836	L3_glp1_H3K4me3_186
chrI	2068764	2072452	narrow187			chrI	2894524	2896294	broad187			chrI	2777947	2778724	adult_H3K4me3_Peak187				chrI	2960484	2960899	L3_glp1_H3K4me3_187
chrI	2084678	2085063	narrow188			chrI	2899818	2902390	broad188			chrI	2800716	2802136	adult_H3K4me3_Peak188				chrI	2995550	2996788	L3_glp1_H3K4me3_188
chrI	2097093	2097718	narrow189			chrI	2906791	2907360	broad189			chrI	2829997	2832664	adult_H3K4me3_Peak189				chrI	3003983	3004767	L3_glp1_H3K4me3_189
chrI	2126890	2127266	narrow190			chrI	2924372	2925896	broad190			chrI	2853368	2853933	adult_H3K4me3_Peak190				chrI	3010487	3012741	L3_glp1_H3K4me3_190
chrI	2249490	2250394	narrow191			chrI	2927611	2931244	broad191			chrI	2855130	2858782	adult_H3K4me3_Peak191				chrI	3014294	3016206	L3_glp1_H3K4me3_191
chrI	2250467	2250725	narrow192			chrI	2958908	2962715	broad192			chrI	2861167	2862420	adult_H3K4me3_Peak192				chrI	3031644	3033992	L3_glp1_H3K4me3_192
chrI	2272467	2272936	narrow193			chrI	2984455	2985254	broad193			chrI	2863558	2864609	adult_H3K4me3_Peak193				chrI	3035339	3038208	L3_glp1_H3K4me3_193
chrI	2280398	2280716	narrow194			chrI	2995602	2996752	broad194			chrI	2865975	2866872	adult_H3K4me3_Peak194				chrI	3058518	3059918	L3_glp1_H3K4me3_194
chrI	2290726	2291857	narrow195			chrI	3000856	3001608	broad195			chrI	2868995	2870578	adult_H3K4me3_Peak195				chrI	3069480	3070732	L3_glp1_H3K4me3_195
chrI	2292706	2293445	narrow196			chrI	3004028	3004741	broad196			chrI	2874843	2879188	adult_H3K4me3_Peak196				chrI	3095426	3096396	L3_glp1_H3K4me3_196
chrI	2299659	2300304	narrow197			chrI	3014677	3016387	broad197			chrI	2894524	2896294	adult_H3K4me3_Peak197				chrI	3100764	3102481	L3_glp1_H3K4me3_197
chrI	2306532	2307399	narrow198			chrI	3019543	3020190	broad198			chrI	2899818	2902390	adult_H3K4me3_Peak198				chrI	3147007	3148534	L3_glp1_H3K4me3_198
chrI	2312184	2313845	narrow199			chrI	3032182	3033538	broad199			chrI	2906791	2907360	adult_H3K4me3_Peak199				chrI	3161026	3163489	L3_glp1_H3K4me3_199
chrI	2321677	2322616	narrow200			chrI	3034827	3036416	broad200			chrI	2924372	2925896	adult_H3K4me3_Peak200				chrI	3175890	3176759	L3_glp1_H3K4me3_200
chrI	2393122	2393408	narrow201			chrI	3037529	3038191	broad201			chrI	2927611	2931244	adult_H3K4me3_Peak201				chrI	3178202	3178407	L3_glp1_H3K4me3_201
chrI	2393582	2393948	narrow202			chrI	3058585	3059805	broad202			chrI	2958908	2962715	adult_H3K4me3_Peak202				chrI	3191939	3193271	L3_glp1_H3K4me3_202
chrI	2394866	2395073	narrow203			chrI	3069636	3070612	broad203			chrI	2984455	2985254	adult_H3K4me3_Peak203				chrI	3222646	3223294	L3_glp1_H3K4me3_203
chrI	2401002	2401659	narrow204			chrI	3084837	3085472	broad204			chrI	2995602	2996752	adult_H3K4me3_Peak204				chrI	3227468	3228780	L3_glp1_H3K4me3_204
chrI	2404595	2404862	narrow205			chrI	3095039	3096474	broad205			chrI	3000856	3001608	adult_H3K4me3_Peak205				chrI	3244018	3248749	L3_glp1_H3K4me3_205
chrI	2409702	2410024	narrow206			chrI	3097354	3097577	broad206			chrI	3004028	3004741	adult_H3K4me3_Peak206				chrI	3264430	3268875	L3_glp1_H3K4me3_206
chrI	2418630	2418908	narrow207			chrI	3098425	3098760	broad207			chrI	3014677	3016387	adult_H3K4me3_Peak207				chrI	3307562	3308020	L3_glp1_H3K4me3_207
chrI	2418989	2419198	narrow208			chrI	3101044	3102373	broad208			chrI	3019543	3020190	adult_H3K4me3_Peak208				chrI	3310861	3312017	L3_glp1_H3K4me3_208
chrI	2419518	2419990	narrow209			chrI	3103169	3103404	broad209			chrI	3032149	3033562	adult_H3K4me3_Peak209				chrI	3330608	3331017	L3_glp1_H3K4me3_209
chrI	2420716	2422140	narrow210			chrI	3139958	3140557	broad210			chrI	3034827	3036416	adult_H3K4me3_Peak210				chrI	3332646	3336106	L3_glp1_H3K4me3_210
chrI	2433743	2434487	narrow211			chrI	3147136	3148273	broad211			chrI	3037529	3038191	adult_H3K4me3_Peak211				chrI	3348804	3350503	L3_glp1_H3K4me3_211
chrI	2436786	2437059	narrow212			chrI	3160290	3163508	broad212			chrI	3058585	3059805	adult_H3K4me3_Peak212				chrI	3403570	3404197	L3_glp1_H3K4me3_212
chrI	2484986	2486209	narrow213			chrI	3171607	3172455	broad213			chrI	3069636	3070612	adult_H3K4me3_Peak213				chrI	3409467	3410313	L3_glp1_H3K4me3_213
chrI	2514365	2514594	narrow214			chrI	3176032	3176712	broad214			chrI	3084837	3085472	adult_H3K4me3_Peak214				chrI	3412165	3412942	L3_glp1_H3K4me3_214
chrI	2580615	2580945	narrow215			chrI	3192410	3192948	broad215			chrI	3095039	3096474	adult_H3K4me3_Peak215				chrI	3419498	3421341	L3_glp1_H3K4me3_215
chrI	2581135	2581381	narrow216			chrI	3196041	3196288	broad216			chrI	3097354	3097577	adult_H3K4me3_Peak216				chrI	3426852	3427501	L3_glp1_H3K4me3_216
chrI	2581493	2582114	narrow217			chrI	3206708	3209707	broad217			chrI	3098425	3098760	adult_H3K4me3_Peak217				chrI	3438604	3439263	L3_glp1_H3K4me3_217
chrI	2582285	2583013	narrow218			chrI	3222714	3223238	broad218			chrI	3101044	3102373	adult_H3K4me3_Peak218				chrI	3465784	3468178	L3_glp1_H3K4me3_218
chrI	2583943	2584460	narrow219			chrI	3227785	3228416	broad219			chrI	3103169	3103404	adult_H3K4me3_Peak219				chrI	3481042	3482765	L3_glp1_H3K4me3_219
chrI	2585021	2585258	narrow220			chrI	3243781	3249561	broad220			chrI	3139958	3140557	adult_H3K4me3_Peak220				chrI	3501051	3504466	L3_glp1_H3K4me3_220
chrI	2585514	2585753	narrow221			chrI	3264976	3267958	broad221			chrI	3147136	3148273	adult_H3K4me3_Peak221				chrI	3512900	3513151	L3_glp1_H3K4me3_221
chrI	2585883	2587048	narrow222			chrI	3292621	3293970	broad222			chrI	3160290	3163508	adult_H3K4me3_Peak222				chrI	3513772	3514709	L3_glp1_H3K4me3_222
chrI	2587345	2587612	narrow223			chrI	3294952	3297302	broad223			chrI	3171607	3172455	adult_H3K4me3_Peak223				chrI	3515565	3517117	L3_glp1_H3K4me3_223
chrI	2604027	2604392	narrow224			chrI	3315837	3316560	broad224			chrI	3176032	3176712	adult_H3K4me3_Peak224				chrI	3545820	3548525	L3_glp1_H3K4me3_224
chrI	2605402	2606213	narrow225			chrI	3330529	3331088	broad225			chrI	3192410	3192948	adult_H3K4me3_Peak225				chrI	3553252	3553623	L3_glp1_H3K4me3_225
chrI	2620471	2620971	narrow226			chrI	3332630	3335142	broad226			chrI	3196041	3196434	adult_H3K4me3_Peak226				chrI	3600247	3601094	L3_glp1_H3K4me3_226
chrI	2627969	2629833	narrow227			chrI	3349448	3350562	broad227			chrI	3206708	3209707	adult_H3K4me3_Peak227				chrI	3605349	3606280	L3_glp1_H3K4me3_227
chrI	2634357	2634707	narrow228			chrI	3379924	3380438	broad228			chrI	3212903	3213133	adult_H3K4me3_Peak228				chrI	3615932	3616662	L3_glp1_H3K4me3_228
chrI	2639516	2640267	narrow229			chrI	3409472	3409990	broad229			chrI	3222699	3223238	adult_H3K4me3_Peak229				chrI	3620607	3621047	L3_glp1_H3K4me3_229
chrI	2641864	2643069	narrow230			chrI	3412183	3413322	broad230			chrI	3227755	3228458	adult_H3K4me3_Peak230				chrI	3626823	3627063	L3_glp1_H3K4me3_230
chrI	2659912	2660403	narrow231			chrI	3419206	3422094	broad231			chrI	3243781	3249561	adult_H3K4me3_Peak231				chrI	3627236	3628974	L3_glp1_H3K4me3_231
chrI	2664035	2664690	narrow232			chrI	3433170	3433815	broad232			chrI	3264976	3267958	adult_H3K4me3_Peak232				chrI	3636025	3637026	L3_glp1_H3K4me3_232
chrI	2666220	2666447	narrow233			chrI	3434783	3436335	broad233			chrI	3292621	3293970	adult_H3K4me3_Peak233				chrI	3637484	3637792	L3_glp1_H3K4me3_233
chrI	2667663	2671527	narrow234			chrI	3438669	3439948	broad234			chrI	3294952	3297302	adult_H3K4me3_Peak234				chrI	3638823	3639245	L3_glp1_H3K4me3_234
chrI	2671641	2673065	narrow235			chrI	3466629	3467597	broad235			chrI	3315837	3316560	adult_H3K4me3_Peak235				chrI	3643784	3649586	L3_glp1_H3K4me3_235
chrI	2681826	2682929	narrow236			chrI	3472518	3472902	broad236			chrI	3330529	3331088	adult_H3K4me3_Peak236				chrI	3679868	3685562	L3_glp1_H3K4me3_236
chrI	2686730	2687175	narrow237			chrI	3481164	3483063	broad237			chrI	3332630	3335142	adult_H3K4me3_Peak237				chrI	3697403	3698267	L3_glp1_H3K4me3_237
chrI	2687728	2688236	narrow238			chrI	3500868	3504814	broad238			chrI	3349448	3350562	adult_H3K4me3_Peak238				chrI	3702967	3705165	L3_glp1_H3K4me3_238
chrI	2688483	2689479	narrow239			chrI	3507277	3508535	broad239			chrI	3379924	3380438	adult_H3K4me3_Peak239				chrI	3708288	3710326	L3_glp1_H3K4me3_239
chrI	2706304	2706515	narrow240			chrI	3512376	3517182	broad240			chrI	3409472	3409990	adult_H3K4me3_Peak240				chrI	3712843	3713052	L3_glp1_H3K4me3_240
chrI	2707230	2707464	narrow241			chrI	3533801	3535091	broad241			chrI	3412183	3413322	adult_H3K4me3_Peak241				chrI	3717531	3724921	L3_glp1_H3K4me3_241
chrI	2726180	2727989	narrow242			chrI	3546252	3548031	broad242			chrI	3419206	3422094	adult_H3K4me3_Peak242				chrI	3733273	3742047	L3_glp1_H3K4me3_242
chrI	2728625	2729186	narrow243			chrI	3553309	3553811	broad243			chrI	3433170	3433815	adult_H3K4me3_Peak243				chrI	3754195	3754658	L3_glp1_H3K4me3_243
chrI	2730003	2730238	narrow244			chrI	3559407	3560116	broad244			chrI	3434783	3436335	adult_H3K4me3_Peak244				chrI	3757236	3759317	L3_glp1_H3K4me3_244
chrI	2746839	2747057	narrow245			chrI	3562295	3562923	broad245			chrI	3438669	3439948	adult_H3K4me3_Peak245				chrI	3780205	3793701	L3_glp1_H3K4me3_245
chrI	2747275	2747860	narrow246			chrI	3564031	3565401	broad246			chrI	3466629	3467597	adult_H3K4me3_Peak246				chrI	3804688	3807988	L3_glp1_H3K4me3_246
chrI	2774030	2774279	narrow247			chrI	3582203	3582522	broad247			chrI	3472518	3472902	adult_H3K4me3_Peak247				chrI	3815060	3819649	L3_glp1_H3K4me3_247
chrI	2774924	2776622	narrow248			chrI	3583677	3584023	broad248			chrI	3481164	3483063	adult_H3K4me3_Peak248				chrI	3822317	3833467	L3_glp1_H3K4me3_248
chrI	2801044	2801365	narrow249			chrI	3600320	3600909	broad249			chrI	3500868	3504814	adult_H3K4me3_Peak249				chrI	3859833	3869373	L3_glp1_H3K4me3_249
chrI	2830045	2830383	narrow250			chrI	3605647	3606121	broad250			chrI	3507277	3508535	adult_H3K4me3_Peak250				chrI	3873181	3878148	L3_glp1_H3K4me3_250
chrI	2831145	2831789	narrow251			chrI	3615961	3616738	broad251			chrI	3512376	3517182	adult_H3K4me3_Peak251				chrI	3879060	3879512	L3_glp1_H3K4me3_251
chrI	2855378	2855653	narrow252			chrI	3625897	3630086	broad252			chrI	3533801	3535091	adult_H3K4me3_Peak252				chrI	3896852	3900034	L3_glp1_H3K4me3_252
chrI	2856208	2856775	narrow253			chrI	3631425	3631926	broad253			chrI	3546252	3548031	adult_H3K4me3_Peak253				chrI	3905222	3906757	L3_glp1_H3K4me3_253
chrI	2857360	2857763	narrow254			chrI	3635347	3637834	broad254			chrI	3553309	3553811	adult_H3K4me3_Peak254				chrI	3908220	3911430	L3_glp1_H3K4me3_254
chrI	2861941	2862391	narrow255			chrI	3638656	3639308	broad255			chrI	3559407	3560116	adult_H3K4me3_Peak255				chrI	3918469	3918673	L3_glp1_H3K4me3_255
chrI	2863938	2864581	narrow256			chrI	3643759	3644118	broad256			chrI	3562295	3562923	adult_H3K4me3_Peak256				chrI	3927667	3928443	L3_glp1_H3K4me3_256
chrI	2866321	2866779	narrow257			chrI	3645793	3649170	broad257			chrI	3564031	3565401	adult_H3K4me3_Peak257				chrI	3929472	3932832	L3_glp1_H3K4me3_257
chrI	2869743	2870224	narrow258			chrI	3670085	3673149	broad258			chrI	3582203	3582522	adult_H3K4me3_Peak258				chrI	3956594	3956940	L3_glp1_H3K4me3_258
chrI	2874874	2879149	narrow259			chrI	3675184	3675818	broad259			chrI	3583677	3584023	adult_H3K4me3_Peak259				chrI	3975546	3976349	L3_glp1_H3K4me3_259
chrI	2894601	2895439	narrow260			chrI	3679589	3686281	broad260			chrI	3600320	3600909	adult_H3K4me3_Peak260				chrI	3982758	3983844	L3_glp1_H3K4me3_260
chrI	2900113	2901797	narrow261			chrI	3697786	3699077	broad261			chrI	3605647	3606121	adult_H3K4me3_Peak261				chrI	3985195	3988669	L3_glp1_H3K4me3_261
chrI	2924421	2925801	narrow262			chrI	3702691	3704121	broad262			chrI	3615961	3616738	adult_H3K4me3_Peak262				chrI	3992497	3992890	L3_glp1_H3K4me3_262
chrI	2927641	2930452	narrow263			chrI	3710220	3710601	broad263			chrI	3625897	3630086	adult_H3K4me3_Peak263				chrI	4002540	4010150	L3_glp1_H3K4me3_263
chrI	2961833	2962373	narrow264			chrI	3714649	3725153	broad264			chrI	3631425	3631926	adult_H3K4me3_Peak264				chrI	4011477	4016022	L3_glp1_H3K4me3_264
chrI	2984672	2984963	narrow265			chrI	3732534	3741824	broad265			chrI	3635347	3637834	adult_H3K4me3_Peak265				chrI	4017026	4018727	L3_glp1_H3K4me3_265
chrI	2995630	2996167	narrow266			chrI	3757967	3759101	broad266			chrI	3638656	3639308	adult_H3K4me3_Peak266				chrI	4029047	4032821	L3_glp1_H3K4me3_266
chrI	2996332	2996698	narrow267			chrI	3780209	3782635	broad267			chrI	3643759	3644118	adult_H3K4me3_Peak267				chrI	4130756	4142559	L3_glp1_H3K4me3_267
chrI	3004047	3004723	narrow268			chrI	3783982	3789696	broad268			chrI	3645793	3649170	adult_H3K4me3_Peak268				chrI	4170196	4182360	L3_glp1_H3K4me3_268
chrI	3014722	3015907	narrow269			chrI	3797742	3798704	broad269			chrI	3670085	3673149	adult_H3K4me3_Peak269				chrI	4186097	4187517	L3_glp1_H3K4me3_269
chrI	3019580	3019794	narrow270			chrI	3803055	3807387	broad270			chrI	3675184	3675818	adult_H3K4me3_Peak270				chrI	4190513	4191509	L3_glp1_H3K4me3_270
chrI	3032149	3033562	narrow271			chrI	3816396	3818613	broad271			chrI	3679589	3686281	adult_H3K4me3_Peak271				chrI	4200038	4200587	L3_glp1_H3K4me3_271
chrI	3035134	3035428	narrow272			chrI	3821793	3834394	broad272			chrI	3697786	3699077	adult_H3K4me3_Peak272				chrI	4210668	4212384	L3_glp1_H3K4me3_272
chrI	3035852	3036393	narrow273			chrI	3840929	3842687	broad273			chrI	3702691	3704121	adult_H3K4me3_Peak273				chrI	4213511	4216199	L3_glp1_H3K4me3_273
chrI	3037709	3037910	narrow274			chrI	3858279	3862162	broad274			chrI	3710220	3710601	adult_H3K4me3_Peak274				chrI	4224674	4225188	L3_glp1_H3K4me3_274
chrI	3058609	3059729	narrow275			chrI	3865426	3869410	broad275			chrI	3714649	3725153	adult_H3K4me3_Peak275				chrI	4242033	4242811	L3_glp1_H3K4me3_275
chrI	3069662	3070575	narrow276			chrI	3873426	3877830	broad276			chrI	3732534	3741824	adult_H3K4me3_Peak276				chrI	4246894	4248836	L3_glp1_H3K4me3_276
chrI	3084873	3085405	narrow277			chrI	3885045	3888153	broad277			chrI	3757967	3759101	adult_H3K4me3_Peak277				chrI	4253388	4255667	L3_glp1_H3K4me3_277
chrI	3095920	3096435	narrow278			chrI	3889995	3891363	broad278			chrI	3780209	3782635	adult_H3K4me3_Peak278				chrI	4269597	4272192	L3_glp1_H3K4me3_278
chrI	3101498	3102326	narrow279			chrI	3898804	3899761	broad279			chrI	3783982	3789696	adult_H3K4me3_Peak279				chrI	4297773	4300821	L3_glp1_H3K4me3_279
chrI	3140257	3140473	narrow280			chrI	3905040	3906362	broad280			chrI	3797742	3798704	adult_H3K4me3_Peak280				chrI	4301626	4307216	L3_glp1_H3K4me3_280
chrI	3147172	3148252	narrow281			chrI	3908319	3911066	broad281			chrI	3803055	3807387	adult_H3K4me3_Peak281				chrI	4308040	4308803	L3_glp1_H3K4me3_281
chrI	3161241	3163448	narrow282			chrI	3928193	3931496	broad282			chrI	3816396	3818613	adult_H3K4me3_Peak282				chrI	4311534	4313105	L3_glp1_H3K4me3_282
chrI	3176054	3176688	narrow283			chrI	3939331	3942853	broad283			chrI	3821793	3834394	adult_H3K4me3_Peak283				chrI	4330418	4334050	L3_glp1_H3K4me3_283
chrI	3192427	3192892	narrow284			chrI	3944964	3949820	broad284			chrI	3840929	3842687	adult_H3K4me3_Peak284				chrI	4367630	4368685	L3_glp1_H3K4me3_284
chrI	3196071	3196434	narrow285			chrI	3952119	3952415	broad285			chrI	3858279	3862162	adult_H3K4me3_Peak285				chrI	4372317	4374193	L3_glp1_H3K4me3_285
chrI	3206746	3207383	narrow286			chrI	3953811	3957878	broad286			chrI	3865426	3869410	adult_H3K4me3_Peak286				chrI	4380696	4383394	L3_glp1_H3K4me3_286
chrI	3212903	3213133	narrow287			chrI	3975293	3976077	broad287			chrI	3873426	3877830	adult_H3K4me3_Peak287				chrI	4386369	4387206	L3_glp1_H3K4me3_287
chrI	3222699	3223227	narrow288			chrI	3982652	3986038	broad288			chrI	3885045	3888153	adult_H3K4me3_Peak288				chrI	4436121	4436497	L3_glp1_H3K4me3_288
chrI	3227755	3228458	narrow289			chrI	3988060	3988721	broad289			chrI	3889995	3891363	adult_H3K4me3_Peak289				chrI	4443787	4445456	L3_glp1_H3K4me3_289
chrI	3243957	3248455	narrow290			chrI	3992557	3995811	broad290			chrI	3898804	3899761	adult_H3K4me3_Peak290				chrI	4450459	4451307	L3_glp1_H3K4me3_290
chrI	3265019	3267785	narrow291			chrI	3996539	3996762	broad291			chrI	3905040	3906362	adult_H3K4me3_Peak291				chrI	4456977	4457756	L3_glp1_H3K4me3_291
chrI	3292907	3293137	narrow292			chrI	4002535	4010405	broad292			chrI	3908319	3911066	adult_H3K4me3_Peak292				chrI	4459829	4460346	L3_glp1_H3K4me3_292
chrI	3295159	3296177	narrow293			chrI	4017333	4020499	broad293			chrI	3928193	3931496	adult_H3K4me3_Peak293				chrI	4475170	4475372	L3_glp1_H3K4me3_293
chrI	3296566	3296954	narrow294			chrI	4029029	4029477	broad294			chrI	3939331	3942853	adult_H3K4me3_Peak294				chrI	4481059	4481291	L3_glp1_H3K4me3_294
chrI	3316106	3316508	narrow295			chrI	4032031	4032733	broad295			chrI	3944964	3950151	adult_H3K4me3_Peak295				chrI	4484733	4485405	L3_glp1_H3K4me3_295
chrI	3330537	3330989	narrow296			chrI	4073279	4073672	broad296			chrI	3952119	3952415	adult_H3K4me3_Peak296				chrI	4488284	4498145	L3_glp1_H3K4me3_296
chrI	3334042	3334648	narrow297			chrI	4131740	4133974	broad297			chrI	3953811	3957878	adult_H3K4me3_Peak297				chrI	4499172	4499887	L3_glp1_H3K4me3_297
chrI	3349494	3350096	narrow298			chrI	4136773	4142707	broad298			chrI	3975293	3976077	adult_H3K4me3_Peak298				chrI	4510364	4512411	L3_glp1_H3K4me3_298
chrI	3350300	3350539	narrow299			chrI	4145343	4146832	broad299			chrI	3982652	3986038	adult_H3K4me3_Peak299				chrI	4514828	4516401	L3_glp1_H3K4me3_299
chrI	3412204	3412940	narrow300			chrI	4159406	4162888	broad300			chrI	3988060	3988721	adult_H3K4me3_Peak300				chrI	4533000	4537340	L3_glp1_H3K4me3_300
chrI	3419497	3420215	narrow301			chrI	4171426	4182640	broad301			chrI	3992557	3995811	adult_H3K4me3_Peak301				chrI	4556904	4557553	L3_glp1_H3K4me3_301
chrI	3438670	3438916	narrow302			chrI	4185115	4190024	broad302			chrI	3996539	3996762	adult_H3K4me3_Peak302				chrI	4564141	4564607	L3_glp1_H3K4me3_302
chrI	3466666	3467557	narrow303			chrI	4190614	4190984	broad303			chrI	4002535	4010405	adult_H3K4me3_Peak303				chrI	4578832	4579128	L3_glp1_H3K4me3_303
chrI	3481186	3481892	narrow304			chrI	4200110	4205247	broad304			chrI	4017333	4020499	adult_H3K4me3_Peak304				chrI	4583112	4586940	L3_glp1_H3K4me3_304
chrI	3501264	3502209	narrow305			chrI	4210477	4211945	broad305			chrI	4029029	4029477	adult_H3K4me3_Peak305				chrI	4587129	4588055	L3_glp1_H3K4me3_305
chrI	3502511	3503315	narrow306			chrI	4215020	4216003	broad306			chrI	4032031	4032733	adult_H3K4me3_Peak306				chrI	4601994	4603989	L3_glp1_H3K4me3_306
chrI	3504079	3504567	narrow307			chrI	4225040	4227984	broad307			chrI	4073279	4073672	adult_H3K4me3_Peak307				chrI	4632638	4636239	L3_glp1_H3K4me3_307
chrI	3512875	3513125	narrow308			chrI	4246953	4248274	broad308			chrI	4131740	4133974	adult_H3K4me3_Peak308				chrI	4640768	4649370	L3_glp1_H3K4me3_308
chrI	3513761	3514686	narrow309			chrI	4253465	4255901	broad309			chrI	4136773	4142707	adult_H3K4me3_Peak309				chrI	4650219	4658139	L3_glp1_H3K4me3_309
chrI	3515794	3517087	narrow310			chrI	4269437	4271849	broad310			chrI	4159406	4162888	adult_H3K4me3_Peak310				chrI	4662349	4662672	L3_glp1_H3K4me3_310
chrI	3533964	3534453	narrow311			chrI	4297506	4300052	broad311			chrI	4171426	4182640	adult_H3K4me3_Peak311				chrI	4670972	4677278	L3_glp1_H3K4me3_311
chrI	3546272	3547678	narrow312			chrI	4301284	4304355	broad312			chrI	4183691	4184301	adult_H3K4me3_Peak312				chrI	4696613	4705267	L3_glp1_H3K4me3_312
chrI	3553331	3553597	narrow313			chrI	4311777	4314401	broad313			chrI	4185115	4190024	adult_H3K4me3_Peak313				chrI	4744508	4746029	L3_glp1_H3K4me3_313
chrI	3559543	3559793	narrow314			chrI	4329115	4329408	broad314			chrI	4190614	4190984	adult_H3K4me3_Peak314				chrI	4746437	4746672	L3_glp1_H3K4me3_314
chrI	3562494	3562907	narrow315			chrI	4330395	4339529	broad315			chrI	4200110	4205247	adult_H3K4me3_Peak315				chrI	4746915	4747842	L3_glp1_H3K4me3_315
chrI	3564301	3565052	narrow316			chrI	4340812	4359526	broad316			chrI	4210477	4211945	adult_H3K4me3_Peak316				chrI	4760086	4760346	L3_glp1_H3K4me3_316
chrI	3565103	3565318	narrow317			chrI	4367611	4368651	broad317			chrI	4215020	4216003	adult_H3K4me3_Peak317				chrI	4765700	4766664	L3_glp1_H3K4me3_317
chrI	3600371	3600875	narrow318			chrI	4372036	4374400	broad318			chrI	4225040	4227984	adult_H3K4me3_Peak318				chrI	4767719	4770751	L3_glp1_H3K4me3_318
chrI	3605678	3606107	narrow319			chrI	4380872	4383390	broad319			chrI	4246953	4248274	adult_H3K4me3_Peak319				chrI	4770865	4771182	L3_glp1_H3K4me3_319
chrI	3615986	3616715	narrow320			chrI	4386314	4387539	broad320			chrI	4253465	4255901	adult_H3K4me3_Peak320				chrI	4772524	4773295	L3_glp1_H3K4me3_320
chrI	3627315	3628025	narrow321			chrI	4428295	4431714	broad321			chrI	4269437	4271849	adult_H3K4me3_Peak321				chrI	4776342	4778984	L3_glp1_H3K4me3_321
chrI	3628654	3628860	narrow322			chrI	4434976	4438092	broad322			chrI	4297506	4300052	adult_H3K4me3_Peak322				chrI	4779806	4781831	L3_glp1_H3K4me3_322
chrI	3636014	3637367	narrow323			chrI	4443779	4446851	broad323			chrI	4301284	4304355	adult_H3K4me3_Peak323				chrI	4784921	4785250	L3_glp1_H3K4me3_323
chrI	3637427	3637787	narrow324			chrI	4450457	4451354	broad324			chrI	4311571	4314401	adult_H3K4me3_Peak324				chrI	4786795	4787107	L3_glp1_H3K4me3_324
chrI	3638943	3639262	narrow325			chrI	4456173	4457974	broad325			chrI	4329115	4329408	adult_H3K4me3_Peak325				chrI	4787723	4791610	L3_glp1_H3K4me3_325
chrI	3646763	3647437	narrow326			chrI	4459800	4460461	broad326			chrI	4330395	4339529	adult_H3K4me3_Peak326				chrI	4805166	4805946	L3_glp1_H3K4me3_326
chrI	3647487	3648144	narrow327			chrI	4475342	4475555	broad327			chrI	4340812	4359526	adult_H3K4me3_Peak327				chrI	4827851	4830711	L3_glp1_H3K4me3_327
chrI	3671489	3672742	narrow328			chrI	4484926	4511626	broad328			chrI	4367611	4368651	adult_H3K4me3_Peak328				chrI	4848046	4850119	L3_glp1_H3K4me3_328
chrI	3679762	3683127	narrow329			chrI	4515606	4516993	broad329			chrI	4372036	4374400	adult_H3K4me3_Peak329				chrI	4881249	4881672	L3_glp1_H3K4me3_329
chrI	3683606	3685492	narrow330			chrI	4532965	4537231	broad330			chrI	4380872	4383390	adult_H3K4me3_Peak330				chrI	4887194	4889062	L3_glp1_H3K4me3_330
chrI	3698063	3698426	narrow331			chrI	4546760	4548528	broad331			chrI	4386314	4387539	adult_H3K4me3_Peak331				chrI	4899779	4905420	L3_glp1_H3K4me3_331
chrI	3703007	3703901	narrow332			chrI	4556642	4558351	broad332			chrI	4428295	4431714	adult_H3K4me3_Peak332				chrI	4906573	4912036	L3_glp1_H3K4me3_332
chrI	3719520	3722198	narrow333			chrI	4563193	4564858	broad333			chrI	4434976	4438092	adult_H3K4me3_Peak333				chrI	4912996	4913470	L3_glp1_H3K4me3_333
chrI	3723178	3723629	narrow334			chrI	4577668	4579473	broad334			chrI	4443779	4446851	adult_H3K4me3_Peak334				chrI	4913821	4918978	L3_glp1_H3K4me3_334
chrI	3723680	3724053	narrow335			chrI	4581792	4588150	broad335			chrI	4450457	4451354	adult_H3K4me3_Peak335				chrI	4924605	4927906	L3_glp1_H3K4me3_335
chrI	3733430	3733843	narrow336			chrI	4601664	4604091	broad336			chrI	4456173	4457974	adult_H3K4me3_Peak336				chrI	4931768	4937857	L3_glp1_H3K4me3_336
chrI	3737310	3737914	narrow337			chrI	4632575	4637726	broad337			chrI	4459800	4460461	adult_H3K4me3_Peak337				chrI	4941057	4942775	L3_glp1_H3K4me3_337
chrI	3739238	3741251	narrow338			chrI	4642102	4656767	broad338			chrI	4475342	4475555	adult_H3K4me3_Peak338				chrI	4952398	4952608	L3_glp1_H3K4me3_338
chrI	3741357	3741758	narrow339			chrI	4670893	4677683	broad339			chrI	4484926	4511626	adult_H3K4me3_Peak339				chrI	4957510	4958686	L3_glp1_H3K4me3_339
chrI	3758602	3759064	narrow340			chrI	4697473	4703481	broad340			chrI	4515606	4516993	adult_H3K4me3_Peak340				chrI	4958882	4959245	L3_glp1_H3K4me3_340
chrI	3781143	3782606	narrow341			chrI	4704353	4705296	broad341			chrI	4532965	4537231	adult_H3K4me3_Peak341				chrI	4966636	4967833	L3_glp1_H3K4me3_341
chrI	3785102	3786711	narrow342			chrI	4706375	4706867	broad342			chrI	4544887	4548548	adult_H3K4me3_Peak342				chrI	4974739	4978022	L3_glp1_H3K4me3_342
chrI	3786810	3789203	narrow343			chrI	4721203	4724277	broad343			chrI	4556642	4558351	adult_H3K4me3_Peak343				chrI	4980088	4980429	L3_glp1_H3K4me3_343
chrI	3798320	3798662	narrow344			chrI	4726531	4727554	broad344			chrI	4563193	4564858	adult_H3K4me3_Peak344				chrI	4992152	4997065	L3_glp1_H3K4me3_344
chrI	3804029	3807084	narrow345			chrI	4744138	4747832	broad345			chrI	4577668	4579473	adult_H3K4me3_Peak345				chrI	5007376	5007865	L3_glp1_H3K4me3_345
chrI	3816643	3818561	narrow346			chrI	4750610	4751886	broad346			chrI	4581792	4588150	adult_H3K4me3_Peak346				chrI	5018486	5020197	L3_glp1_H3K4me3_346
chrI	3821843	3822066	narrow347			chrI	4753376	4753983	broad347			chrI	4601664	4604091	adult_H3K4me3_Peak347				chrI	5025485	5026765	L3_glp1_H3K4me3_347
chrI	3822367	3826536	narrow348			chrI	4754822	4755096	broad348			chrI	4632575	4637726	adult_H3K4me3_Peak348				chrI	5036655	5037875	L3_glp1_H3K4me3_348
chrI	3826601	3826872	narrow349			chrI	4756494	4759681	broad349			chrI	4642102	4656767	adult_H3K4me3_Peak349				chrI	5056779	5057320	L3_glp1_H3K4me3_349
chrI	3827184	3828057	narrow350			chrI	4765006	4775370	broad350			chrI	4670893	4677683	adult_H3K4me3_Peak350				chrI	5069917	5072460	L3_glp1_H3K4me3_350
chrI	3828111	3828585	narrow351			chrI	4776386	4779011	broad351			chrI	4697473	4703481	adult_H3K4me3_Peak351				chrI	5073967	5074607	L3_glp1_H3K4me3_351
chrI	3829189	3832092	narrow352			chrI	4783247	4783491	broad352			chrI	4704353	4705296	adult_H3K4me3_Peak352				chrI	5079648	5083544	L3_glp1_H3K4me3_352
chrI	3841310	3841566	narrow353			chrI	4784578	4785011	broad353			chrI	4706375	4706867	adult_H3K4me3_Peak353				chrI	5084611	5085101	L3_glp1_H3K4me3_353
chrI	3860419	3861319	narrow354			chrI	4786079	4792871	broad354			chrI	4721203	4724277	adult_H3K4me3_Peak354				chrI	5100680	5103047	L3_glp1_H3K4me3_354
chrI	3861436	3862029	narrow355			chrI	4804016	4808010	broad355			chrI	4726531	4727554	adult_H3K4me3_Peak355				chrI	5103925	5107328	L3_glp1_H3K4me3_355
chrI	3865479	3869386	narrow356			chrI	4829577	4830840	broad356			chrI	4744138	4747832	adult_H3K4me3_Peak356				chrI	5110304	5110575	L3_glp1_H3K4me3_356
chrI	3873834	3875007	narrow357			chrI	4847751	4848919	broad357			chrI	4750610	4751886	adult_H3K4me3_Peak357				chrI	5117920	5119853	L3_glp1_H3K4me3_357
chrI	3876099	3877559	narrow358			chrI	4883414	4884019	broad358			chrI	4753376	4753983	adult_H3K4me3_Peak358				chrI	5124531	5132758	L3_glp1_H3K4me3_358
chrI	3905960	3906303	narrow359			chrI	4887196	4888033	broad359			chrI	4754822	4755096	adult_H3K4me3_Peak359				chrI	5133589	5136093	L3_glp1_H3K4me3_359
chrI	3908486	3909457	narrow360			chrI	4899438	4901055	broad360			chrI	4756494	4759681	adult_H3K4me3_Peak360				chrI	5137288	5143081	L3_glp1_H3K4me3_360
chrI	3910289	3911015	narrow361			chrI	4906456	4908533	broad361			chrI	4765006	4775370	adult_H3K4me3_Peak361				chrI	5158183	5158459	L3_glp1_H3K4me3_361
chrI	3929902	3930915	narrow362			chrI	4910885	4921512	broad362			chrI	4776386	4779011	adult_H3K4me3_Peak362				chrI	5163969	5166109	L3_glp1_H3K4me3_362
chrI	3954110	3954422	narrow363			chrI	4925014	4927768	broad363			chrI	4783247	4783491	adult_H3K4me3_Peak363				chrI	5171772	5178374	L3_glp1_H3K4me3_363
chrI	3956513	3956821	narrow364			chrI	4932820	4934443	broad364			chrI	4784578	4785011	adult_H3K4me3_Peak364				chrI	5189764	5190346	L3_glp1_H3K4me3_364
chrI	3975336	3975648	narrow365			chrI	4936515	4938041	broad365			chrI	4786079	4792871	adult_H3K4me3_Peak365				chrI	5243305	5245310	L3_glp1_H3K4me3_365
chrI	3982837	3983637	narrow366			chrI	4941598	4942972	broad366			chrI	4804016	4808010	adult_H3K4me3_Peak366				chrI	5261254	5262177	L3_glp1_H3K4me3_366
chrI	3992577	3992901	narrow367			chrI	4943387	4949829	broad367			chrI	4829577	4830840	adult_H3K4me3_Peak367				chrI	5272047	5272878	L3_glp1_H3K4me3_367
chrI	4003108	4003492	narrow368			chrI	4952336	4952855	broad368			chrI	4847751	4848919	adult_H3K4me3_Peak368				chrI	5281152	5282133	L3_glp1_H3K4me3_368
chrI	4004178	4004513	narrow369			chrI	4956919	4958609	broad369			chrI	4883414	4884019	adult_H3K4me3_Peak369				chrI	5291429	5292274	L3_glp1_H3K4me3_369
chrI	4004834	4005549	narrow370			chrI	4964533	4967931	broad370			chrI	4887196	4888033	adult_H3K4me3_Peak370				chrI	5294448	5294801	L3_glp1_H3K4me3_370
chrI	4005847	4006271	narrow371			chrI	4973534	4978384	broad371			chrI	4899438	4901055	adult_H3K4me3_Peak371				chrI	5301749	5319690	L3_glp1_H3K4me3_371
chrI	4006442	4007642	narrow372			chrI	4979870	4984229	broad372			chrI	4906456	4908533	adult_H3K4me3_Peak372				chrI	5342959	5346517	L3_glp1_H3K4me3_372
chrI	4007923	4008229	narrow373			chrI	4992219	4992698	broad373			chrI	4910885	4921512	adult_H3K4me3_Peak373				chrI	5352744	5354655	L3_glp1_H3K4me3_373
chrI	4009907	4010116	narrow374			chrI	4993702	4998064	broad374			chrI	4925014	4927768	adult_H3K4me3_Peak374				chrI	5356912	5359702	L3_glp1_H3K4me3_374
chrI	4029054	4029448	narrow375			chrI	5018580	5020065	broad375			chrI	4932820	4934443	adult_H3K4me3_Peak375				chrI	5367795	5370294	L3_glp1_H3K4me3_375
chrI	4032324	4032687	narrow376			chrI	5024490	5027465	broad376			chrI	4936515	4938041	adult_H3K4me3_Peak376				chrI	5371467	5377887	L3_glp1_H3K4me3_376
chrI	4131873	4133010	narrow377			chrI	5033207	5033578	broad377			chrI	4941598	4942972	adult_H3K4me3_Peak377				chrI	5385953	5389181	L3_glp1_H3K4me3_377
chrI	4136828	4140083	narrow378			chrI	5035457	5039912	broad378			chrI	4943387	4949829	adult_H3K4me3_Peak378				chrI	5408624	5412809	L3_glp1_H3K4me3_378
chrI	4140207	4141942	narrow379			chrI	5040828	5041569	broad379			chrI	4952314	4952855	adult_H3K4me3_Peak379				chrI	5419690	5423011	L3_glp1_H3K4me3_379
chrI	4160142	4161221	narrow380			chrI	5050109	5050489	broad380			chrI	4956919	4958609	adult_H3K4me3_Peak380				chrI	5425463	5433000	L3_glp1_H3K4me3_380
chrI	4161589	4161817	narrow381			chrI	5056262	5057714	broad381			chrI	4964533	4967931	adult_H3K4me3_Peak381				chrI	5453575	5454540	L3_glp1_H3K4me3_381
chrI	4172277	4174251	narrow382			chrI	5070211	5071456	broad382			chrI	4973534	4978384	adult_H3K4me3_Peak382				chrI	5483391	5487867	L3_glp1_H3K4me3_382
chrI	4174264	4176202	narrow383			chrI	5079578	5083881	broad383			chrI	4979870	4984229	adult_H3K4me3_Peak383				chrI	5508362	5513110	L3_glp1_H3K4me3_383
chrI	4176239	4176524	narrow384			chrI	5084791	5085622	broad384			chrI	4992219	4992698	adult_H3K4me3_Peak384				chrI	5518826	5519889	L3_glp1_H3K4me3_384
chrI	4177747	4180955	narrow385			chrI	5103918	5111544	broad385			chrI	4993702	4998064	adult_H3K4me3_Peak385				chrI	5539913	5542209	L3_glp1_H3K4me3_385
chrI	4181052	4181531	narrow386			chrI	5117336	5120280	broad386			chrI	5018580	5020065	adult_H3K4me3_Peak386				chrI	5543842	5546697	L3_glp1_H3K4me3_386
chrI	4182142	4182367	narrow387			chrI	5123758	5124621	broad387			chrI	5024490	5027465	adult_H3K4me3_Peak387				chrI	5548651	5551509	L3_glp1_H3K4me3_387
chrI	4185168	4185449	narrow388			chrI	5125460	5136020	broad388			chrI	5028602	5030229	adult_H3K4me3_Peak388				chrI	5569973	5570324	L3_glp1_H3K4me3_388
chrI	4185502	4185724	narrow389			chrI	5139665	5141711	broad389			chrI	5033207	5033578	adult_H3K4me3_Peak389				chrI	5576513	5580381	L3_glp1_H3K4me3_389
chrI	4186642	4186864	narrow390			chrI	5152615	5153723	broad390			chrI	5035457	5039912	adult_H3K4me3_Peak390				chrI	5586809	5589880	L3_glp1_H3K4me3_390
chrI	4200135	4200836	narrow391			chrI	5163924	5165382	broad391			chrI	5040828	5041569	adult_H3K4me3_Peak391				chrI	5594080	5594553	L3_glp1_H3K4me3_391
chrI	4203063	4203317	narrow392			chrI	5170956	5177235	broad392			chrI	5050081	5050489	adult_H3K4me3_Peak392				chrI	5595651	5600729	L3_glp1_H3K4me3_392
chrI	4210731	4211488	narrow393			chrI	5189725	5190290	broad393			chrI	5056262	5057714	adult_H3K4me3_Peak393				chrI	5607486	5607720	L3_glp1_H3K4me3_393
chrI	4215183	4215904	narrow394			chrI	5240791	5245342	broad394			chrI	5070211	5071456	adult_H3K4me3_Peak394				chrI	5608376	5611485	L3_glp1_H3K4me3_394
chrI	4246991	4248217	narrow395			chrI	5261160	5263853	broad395			chrI	5079578	5083881	adult_H3K4me3_Peak395				chrI	5614538	5623350	L3_glp1_H3K4me3_395
chrI	4253625	4255667	narrow396			chrI	5270560	5272939	broad396			chrI	5084791	5085622	adult_H3K4me3_Peak396				chrI	5626388	5627002	L3_glp1_H3K4me3_396
chrI	4269865	4271189	narrow397			chrI	5281153	5282098	broad397			chrI	5103918	5111544	adult_H3K4me3_Peak397				chrI	5637648	5637900	L3_glp1_H3K4me3_397
chrI	4298206	4299701	narrow398			chrI	5283799	5295278	broad398			chrI	5117336	5120280	adult_H3K4me3_Peak398				chrI	5652798	5655238	L3_glp1_H3K4me3_398
chrI	4302185	4303128	narrow399			chrI	5300910	5305014	broad399			chrI	5123758	5124621	adult_H3K4me3_Peak399				chrI	5657965	5659348	L3_glp1_H3K4me3_399
chrI	4312788	4313060	narrow400			chrI	5306699	5308316	broad400			chrI	5125460	5136020	adult_H3K4me3_Peak400				chrI	5662173	5663005	L3_glp1_H3K4me3_400
chrI	4330709	4331533	narrow401			chrI	5311522	5317092	broad401			chrI	5139665	5141711	adult_H3K4me3_Peak401				chrI	5673049	5674804	L3_glp1_H3K4me3_401
chrI	4331803	4333788	narrow402			chrI	5318642	5319714	broad402			chrI	5152615	5153723	adult_H3K4me3_Peak402				chrI	5678107	5679124	L3_glp1_H3K4me3_402
chrI	4333850	4334282	narrow403			chrI	5323561	5324864	broad403			chrI	5163924	5165382	adult_H3K4me3_Peak403				chrI	5679276	5679739	L3_glp1_H3K4me3_403
chrI	4335607	4335846	narrow404			chrI	5330321	5332922	broad404			chrI	5170956	5177235	adult_H3K4me3_Peak404				chrI	5690483	5693280	L3_glp1_H3K4me3_404
chrI	4335967	4336451	narrow405			chrI	5341879	5346594	broad405			chrI	5189725	5190290	adult_H3K4me3_Peak405				chrI	5698905	5699778	L3_glp1_H3K4me3_405
chrI	4336562	4336863	narrow406			chrI	5352817	5355157	broad406			chrI	5240791	5245342	adult_H3K4me3_Peak406				chrI	5706668	5708289	L3_glp1_H3K4me3_406
chrI	4337320	4337692	narrow407			chrI	5357409	5360800	broad407			chrI	5261160	5263853	adult_H3K4me3_Peak407				chrI	5709257	5709595	L3_glp1_H3K4me3_407
chrI	4338665	4338951	narrow408			chrI	5368796	5369677	broad408			chrI	5270560	5272939	adult_H3K4me3_Peak408				chrI	5716406	5720748	L3_glp1_H3K4me3_408
chrI	4340837	4344378	narrow409			chrI	5372426	5378024	broad409			chrI	5281153	5282098	adult_H3K4me3_Peak409				chrI	5742048	5747438	L3_glp1_H3K4me3_409
chrI	4350810	4357972	narrow410			chrI	5379759	5380296	broad410			chrI	5283799	5295278	adult_H3K4me3_Peak410				chrI	5761618	5762790	L3_glp1_H3K4me3_410
chrI	4358179	4358543	narrow411			chrI	5381433	5382994	broad411			chrI	5300910	5305014	adult_H3K4me3_Peak411				chrI	5768877	5769361	L3_glp1_H3K4me3_411
chrI	4359097	4359425	narrow412			chrI	5383320	5389693	broad412			chrI	5306699	5308316	adult_H3K4me3_Peak412				chrI	5806308	5810300	L3_glp1_H3K4me3_412
chrI	4367651	4368604	narrow413			chrI	5407052	5416702	broad413			chrI	5311522	5317092	adult_H3K4me3_Peak413				chrI	5824979	5829955	L3_glp1_H3K4me3_413
chrI	4372376	4373768	narrow414			chrI	5419352	5424877	broad414			chrI	5318642	5319714	adult_H3K4me3_Peak414				chrI	5842978	5843215	L3_glp1_H3K4me3_414
chrI	4381148	4383087	narrow415			chrI	5427533	5431588	broad415			chrI	5323549	5324864	adult_H3K4me3_Peak415				chrI	5843462	5843848	L3_glp1_H3K4me3_415
chrI	4386571	4387160	narrow416			chrI	5453122	5454534	broad416			chrI	5330321	5332922	adult_H3K4me3_Peak416				chrI	5865466	5866230	L3_glp1_H3K4me3_416
chrI	4435280	4435577	narrow417			chrI	5482956	5486756	broad417			chrI	5341879	5346594	adult_H3K4me3_Peak417				chrI	5867612	5872583	L3_glp1_H3K4me3_417
chrI	4436128	4436368	narrow418			chrI	5491422	5493621	broad418			chrI	5352817	5355157	adult_H3K4me3_Peak418				chrI	5874015	5882270	L3_glp1_H3K4me3_418
chrI	4436455	4436878	narrow419			chrI	5508466	5513101	broad419			chrI	5357409	5360800	adult_H3K4me3_Peak419				chrI	5887907	5888922	L3_glp1_H3K4me3_419
chrI	4437757	4438003	narrow420			chrI	5516813	5517667	broad420			chrI	5368796	5369677	adult_H3K4me3_Peak420				chrI	5901347	5906718	L3_glp1_H3K4me3_420
chrI	4443873	4445503	narrow421			chrI	5518603	5520537	broad421			chrI	5372426	5378024	adult_H3K4me3_Peak421				chrI	5936535	5937298	L3_glp1_H3K4me3_421
chrI	4450554	4451315	narrow422			chrI	5528361	5528983	broad422			chrI	5379759	5380296	adult_H3K4me3_Peak422				chrI	5972541	5974049	L3_glp1_H3K4me3_422
chrI	4457029	4457725	narrow423			chrI	5540313	5542292	broad423			chrI	5381433	5382994	adult_H3K4me3_Peak423				chrI	5976173	5979934	L3_glp1_H3K4me3_423
chrI	4459860	4460383	narrow424			chrI	5544157	5546673	broad424			chrI	5383320	5389693	adult_H3K4me3_Peak424				chrI	5981304	5987500	L3_glp1_H3K4me3_424
chrI	4485279	4486046	narrow425			chrI	5549383	5551313	broad425			chrI	5407052	5416702	adult_H3K4me3_Peak425				chrI	5996702	6001291	L3_glp1_H3K4me3_425
chrI	4486733	4487531	narrow426			chrI	5568090	5571364	broad426			chrI	5419352	5424877	adult_H3K4me3_Peak426				chrI	6011761	6012849	L3_glp1_H3K4me3_426
chrI	4489183	4489429	narrow427			chrI	5577708	5580552	broad427			chrI	5427533	5431588	adult_H3K4me3_Peak427				chrI	6034655	6035490	L3_glp1_H3K4me3_427
chrI	4489532	4490393	narrow428			chrI	5587155	5589700	broad428			chrI	5453122	5454534	adult_H3K4me3_Peak428				chrI	6037619	6039133	L3_glp1_H3K4me3_428
chrI	4490543	4491863	narrow429			chrI	5591724	5592616	broad429			chrI	5482956	5486756	adult_H3K4me3_Peak429				chrI	6049303	6051942	L3_glp1_H3K4me3_429
chrI	4495267	4497527	narrow430			chrI	5594276	5594618	broad430			chrI	5491422	5493621	adult_H3K4me3_Peak430				chrI	6053007	6064837	L3_glp1_H3K4me3_430
chrI	4498954	4499436	narrow431			chrI	5607145	5611846	broad431			chrI	5508466	5513101	adult_H3K4me3_Peak431				chrI	6072930	6077575	L3_glp1_H3K4me3_431
chrI	4499653	4499917	narrow432			chrI	5615346	5619635	broad432			chrI	5516813	5517667	adult_H3K4me3_Peak432				chrI	6078570	6083474	L3_glp1_H3K4me3_432
chrI	4500537	4500949	narrow433			chrI	5625469	5628504	broad433			chrI	5518603	5520537	adult_H3K4me3_Peak433				chrI	6090450	6096641	L3_glp1_H3K4me3_433
chrI	4502494	4502917	narrow434			chrI	5637613	5637866	broad434			chrI	5528361	5528983	adult_H3K4me3_Peak434				chrI	6105651	6106288	L3_glp1_H3K4me3_434
chrI	4504844	4505221	narrow435			chrI	5652080	5659589	broad435			chrI	5540313	5542292	adult_H3K4me3_Peak435				chrI	6107467	6111051	L3_glp1_H3K4me3_435
chrI	4505713	4506030	narrow436			chrI	5672722	5674690	broad436			chrI	5544157	5546673	adult_H3K4me3_Peak436				chrI	6115121	6115405	L3_glp1_H3K4me3_436
chrI	4506628	4506876	narrow437			chrI	5677375	5681211	broad437			chrI	5549383	5551313	adult_H3K4me3_Peak437				chrI	6118027	6119997	L3_glp1_H3K4me3_437
chrI	4508315	4508592	narrow438			chrI	5690074	5693380	broad438			chrI	5568090	5571364	adult_H3K4me3_Peak438				chrI	6120187	6120407	L3_glp1_H3K4me3_438
chrI	4508983	4509255	narrow439			chrI	5698807	5700524	broad439			chrI	5577708	5580552	adult_H3K4me3_Peak439				chrI	6120638	6120954	L3_glp1_H3K4me3_439
chrI	4510698	4511606	narrow440			chrI	5706358	5708131	broad440			chrI	5587155	5589700	adult_H3K4me3_Peak440				chrI	6122919	6123275	L3_glp1_H3K4me3_440
chrI	4515657	4516483	narrow441			chrI	5716556	5717979	broad441			chrI	5591724	5592616	adult_H3K4me3_Peak441				chrI	6123442	6123676	L3_glp1_H3K4me3_441
chrI	4533479	4533714	narrow442			chrI	5742203	5746123	broad442			chrI	5594276	5594618	adult_H3K4me3_Peak442				chrI	6133011	6133414	L3_glp1_H3K4me3_442
chrI	4533784	4535420	narrow443			chrI	5754623	5755216	broad443			chrI	5607145	5611846	adult_H3K4me3_Peak443				chrI	6134075	6134435	L3_glp1_H3K4me3_443
chrI	4535551	4536557	narrow444			chrI	5761568	5762856	broad444			chrI	5615346	5619635	adult_H3K4me3_Peak444				chrI	6135382	6136749	L3_glp1_H3K4me3_444
chrI	4556742	4557558	narrow445			chrI	5768591	5770462	broad445			chrI	5625469	5628504	adult_H3K4me3_Peak445				chrI	6159433	6168568	L3_glp1_H3K4me3_445
chrI	4578861	4579188	narrow446			chrI	5803281	5804303	broad446			chrI	5637613	5637866	adult_H3K4me3_Peak446				chrI	6170973	6173512	L3_glp1_H3K4me3_446
chrI	4583560	4586271	narrow447			chrI	5805632	5811601	broad447			chrI	5652080	5659589	adult_H3K4me3_Peak447				chrI	6180546	6181622	L3_glp1_H3K4me3_447
chrI	4587135	4588127	narrow448			chrI	5822614	5829957	broad448			chrI	5672722	5674690	adult_H3K4me3_Peak448				chrI	6182969	6184823	L3_glp1_H3K4me3_448
chrI	4602090	4603770	narrow449			chrI	5843083	5843497	broad449			chrI	5677375	5681211	adult_H3K4me3_Peak449				chrI	6196024	6196592	L3_glp1_H3K4me3_449
chrI	4632919	4634877	narrow450			chrI	5865015	5872364	broad450			chrI	5690074	5693380	adult_H3K4me3_Peak450				chrI	6206603	6211114	L3_glp1_H3K4me3_450
chrI	4635565	4636482	narrow451			chrI	5886278	5889208	broad451			chrI	5698807	5700524	adult_H3K4me3_Peak451				chrI	6212368	6223406	L3_glp1_H3K4me3_451
chrI	4642599	4643351	narrow452			chrI	5897983	5906191	broad452			chrI	5706358	5708131	adult_H3K4me3_Peak452				chrI	6224296	6225781	L3_glp1_H3K4me3_452
chrI	4643418	4643650	narrow453			chrI	5936528	5937209	broad453			chrI	5709476	5709714	adult_H3K4me3_Peak453				chrI	6252601	6254285	L3_glp1_H3K4me3_453
chrI	4643756	4648460	narrow454			chrI	5972032	5973990	broad454			chrI	5716556	5717979	adult_H3K4me3_Peak454				chrI	6259524	6260241	L3_glp1_H3K4me3_454
chrI	4648512	4649384	narrow455			chrI	5976041	5976629	broad455			chrI	5742203	5746123	adult_H3K4me3_Peak455				chrI	6283446	6286020	L3_glp1_H3K4me3_455
chrI	4650224	4652943	narrow456			chrI	5981510	5983304	broad456			chrI	5754623	5755216	adult_H3K4me3_Peak456				chrI	6286273	6286846	L3_glp1_H3K4me3_456
chrI	4653595	4655538	narrow457			chrI	5985661	5987481	broad457			chrI	5761568	5762856	adult_H3K4me3_Peak457				chrI	6286964	6287706	L3_glp1_H3K4me3_457
chrI	4671362	4673179	narrow458			chrI	5992297	5994152	broad458			chrI	5768591	5770462	adult_H3K4me3_Peak458				chrI	6289950	6290817	L3_glp1_H3K4me3_458
chrI	4673395	4674685	narrow459			chrI	5996763	6001108	broad459			chrI	5803281	5804303	adult_H3K4me3_Peak459				chrI	6314616	6320617	L3_glp1_H3K4me3_459
chrI	4674880	4676130	narrow460			chrI	6003070	6003269	broad460			chrI	5805632	5811601	adult_H3K4me3_Peak460				chrI	6338706	6338998	L3_glp1_H3K4me3_460
chrI	4677040	4677243	narrow461			chrI	6011413	6012853	broad461			chrI	5822614	5829957	adult_H3K4me3_Peak461				chrI	6340209	6344822	L3_glp1_H3K4me3_461
chrI	4697521	4697751	narrow462			chrI	6021742	6023132	broad462			chrI	5843083	5843622	adult_H3K4me3_Peak462				chrI	6358030	6359529	L3_glp1_H3K4me3_462
chrI	4697919	4700191	narrow463			chrI	6027419	6028646	broad463			chrI	5865015	5872364	adult_H3K4me3_Peak463				chrI	6364253	6367411	L3_glp1_H3K4me3_463
chrI	4700330	4702125	narrow464			chrI	6034622	6035080	broad464			chrI	5886278	5889208	adult_H3K4me3_Peak464				chrI	6371370	6371709	L3_glp1_H3K4me3_464
chrI	4704437	4705231	narrow465			chrI	6037893	6039223	broad465			chrI	5897983	5906191	adult_H3K4me3_Peak465				chrI	6373854	6376578	L3_glp1_H3K4me3_465
chrI	4706434	4706748	narrow466			chrI	6050820	6052261	broad466			chrI	5936528	5937209	adult_H3K4me3_Peak466				chrI	6378956	6382072	L3_glp1_H3K4me3_466
chrI	4721240	4721670	narrow467			chrI	6053246	6056751	broad467			chrI	5972032	5973990	adult_H3K4me3_Peak467				chrI	6394291	6394581	L3_glp1_H3K4me3_467
chrI	4744183	4745828	narrow468			chrI	6057666	6064836	broad468			chrI	5976041	5976629	adult_H3K4me3_Peak468				chrI	6395810	6399050	L3_glp1_H3K4me3_468
chrI	4747160	4747575	narrow469			chrI	6072928	6077666	broad469			chrI	5977942	5979930	adult_H3K4me3_Peak469				chrI	6404159	6405346	L3_glp1_H3K4me3_469
chrI	4765691	4766418	narrow470			chrI	6079372	6080947	broad470			chrI	5981510	5983304	adult_H3K4me3_Peak470				chrI	6407275	6408233	L3_glp1_H3K4me3_470
chrI	4767696	4770635	narrow471			chrI	6081756	6084120	broad471			chrI	5985661	5987481	adult_H3K4me3_Peak471				chrI	6411886	6412942	L3_glp1_H3K4me3_471
chrI	4771200	4771620	narrow472			chrI	6090561	6094881	broad472			chrI	5992297	5994152	adult_H3K4me3_Peak472				chrI	6420858	6423565	L3_glp1_H3K4me3_472
chrI	4772478	4773283	narrow473			chrI	6104854	6108376	broad473			chrI	5996763	6001108	adult_H3K4me3_Peak473				chrI	6435634	6438286	L3_glp1_H3K4me3_473
chrI	4788340	4791718	narrow474			chrI	6109250	6110884	broad474			chrI	6003070	6003269	adult_H3K4me3_Peak474				chrI	6438510	6438755	L3_glp1_H3K4me3_474
chrI	4791890	4792328	narrow475			chrI	6115084	6115396	broad475			chrI	6011413	6012853	adult_H3K4me3_Peak475				chrI	6438967	6439263	L3_glp1_H3K4me3_475
chrI	4792413	4792635	narrow476			chrI	6118000	6123736	broad476			chrI	6021742	6023132	adult_H3K4me3_Peak476				chrI	6445838	6448001	L3_glp1_H3K4me3_476
chrI	4804500	4806549	narrow477			chrI	6128375	6138242	broad477			chrI	6027419	6028646	adult_H3K4me3_Peak477				chrI	6455963	6466214	L3_glp1_H3K4me3_477
chrI	4829699	4830789	narrow478			chrI	6153854	6154163	broad478			chrI	6034622	6035080	adult_H3K4me3_Peak478				chrI	6468191	6474540	L3_glp1_H3K4me3_478
chrI	4847948	4848315	narrow479			chrI	6161455	6168290	broad479			chrI	6037893	6039223	adult_H3K4me3_Peak479				chrI	6488386	6489240	L3_glp1_H3K4me3_479
chrI	4848443	4848655	narrow480			chrI	6172207	6173232	broad480			chrI	6050820	6052261	adult_H3K4me3_Peak480				chrI	6493053	6494845	L3_glp1_H3K4me3_480
chrI	4887256	4887459	narrow481			chrI	6180164	6181635	broad481			chrI	6053246	6056751	adult_H3K4me3_Peak481				chrI	6497427	6503856	L3_glp1_H3K4me3_481
chrI	4887782	4887992	narrow482			chrI	6182801	6185124	broad482			chrI	6057666	6064836	adult_H3K4me3_Peak482				chrI	6507897	6508188	L3_glp1_H3K4me3_482
chrI	4900360	4901003	narrow483			chrI	6203944	6204842	broad483			chrI	6072928	6077666	adult_H3K4me3_Peak483				chrI	6531232	6532750	L3_glp1_H3K4me3_483
chrI	4906863	4907658	narrow484			chrI	6206662	6211579	broad484			chrI	6079372	6080947	adult_H3K4me3_Peak484				chrI	6533924	6534687	L3_glp1_H3K4me3_484
chrI	4911499	4919289	narrow485			chrI	6212856	6217242	broad485			chrI	6081756	6084120	adult_H3K4me3_Peak485				chrI	6540850	6542703	L3_glp1_H3K4me3_485
chrI	4919542	4919799	narrow486			chrI	6219381	6221346	broad486			chrI	6090561	6094881	adult_H3K4me3_Peak486				chrI	6550717	6556010	L3_glp1_H3K4me3_486
chrI	4920737	4921375	narrow487			chrI	6224895	6225628	broad487			chrI	6104854	6108376	adult_H3K4me3_Peak487				chrI	6561059	6565178	L3_glp1_H3K4me3_487
chrI	4925874	4927340	narrow488			chrI	6236258	6236488	broad488			chrI	6109250	6110884	adult_H3K4me3_Peak488				chrI	6567366	6586358	L3_glp1_H3K4me3_488
chrI	4932986	4934416	narrow489			chrI	6249235	6250071	broad489			chrI	6115084	6115396	adult_H3K4me3_Peak489				chrI	6606682	6611645	L3_glp1_H3K4me3_489
chrI	4941982	4942221	narrow490			chrI	6252738	6254553	broad490			chrI	6118000	6123736	adult_H3K4me3_Peak490				chrI	6615133	6615820	L3_glp1_H3K4me3_490
chrI	4952314	4952785	narrow491			chrI	6258905	6262961	broad491			chrI	6128375	6138242	adult_H3K4me3_Peak491				chrI	6626061	6627220	L3_glp1_H3K4me3_491
chrI	4957555	4958573	narrow492			chrI	6264158	6264536	broad492			chrI	6153854	6154163	adult_H3K4me3_Peak492				chrI	6663185	6663404	L3_glp1_H3K4me3_492
chrI	4965819	4967638	narrow493			chrI	6282212	6298208	broad493			chrI	6161455	6168290	adult_H3K4me3_Peak493				chrI	6712834	6719916	L3_glp1_H3K4me3_493
chrI	4974893	4975414	narrow494			chrI	6314607	6315301	broad494			chrI	6172207	6173232	adult_H3K4me3_Peak494				chrI	6720866	6725866	L3_glp1_H3K4me3_494
chrI	4977538	4978045	narrow495			chrI	6317268	6318912	broad495			chrI	6179743	6181641	adult_H3K4me3_Peak495				chrI	6727869	6729494	L3_glp1_H3K4me3_495
chrI	4979925	4980600	narrow496			chrI	6335907	6344906	broad496			chrI	6182801	6185124	adult_H3K4me3_Peak496				chrI	6735516	6737056	L3_glp1_H3K4me3_496
chrI	4993812	4994708	narrow497			chrI	6346554	6350181	broad497			chrI	6203944	6204842	adult_H3K4me3_Peak497				chrI	6737591	6738767	L3_glp1_H3K4me3_497
chrI	4995960	4997223	narrow498			chrI	6358174	6359452	broad498			chrI	6206662	6211579	adult_H3K4me3_Peak498				chrI	6739187	6740329	L3_glp1_H3K4me3_498
chrI	5019027	5019962	narrow499			chrI	6364414	6367932	broad499			chrI	6212856	6217242	adult_H3K4me3_Peak499				chrI	6744517	6745965	L3_glp1_H3K4me3_499
chrI	5025313	5026185	narrow500			chrI	6379191	6381551	broad500			chrI	6219381	6221346	adult_H3K4me3_Peak500				chrI	6755191	6758431	L3_glp1_H3K4me3_500
chrI	5026302	5027218	narrow501			chrI	6395922	6399056	broad501			chrI	6224895	6226310	adult_H3K4me3_Peak501				chrI	6759685	6760894	L3_glp1_H3K4me3_501
chrI	5035720	5036391	narrow502			chrI	6401101	6401685	broad502			chrI	6236258	6236488	adult_H3K4me3_Peak502				chrI	6763246	6763578	L3_glp1_H3K4me3_502
chrI	5037652	5038371	narrow503			chrI	6407391	6407733	broad503			chrI	6249235	6250071	adult_H3K4me3_Peak503				chrI	6764574	6764880	L3_glp1_H3K4me3_503
chrI	5041142	5041523	narrow504			chrI	6408678	6413294	broad504			chrI	6252738	6254553	adult_H3K4me3_Peak504				chrI	6765078	6765568	L3_glp1_H3K4me3_504
chrI	5056771	5056998	narrow505			chrI	6415520	6416754	broad505			chrI	6258905	6262961	adult_H3K4me3_Peak505				chrI	6765958	6766163	L3_glp1_H3K4me3_505
chrI	5079602	5082757	narrow506			chrI	6421250	6423066	broad506			chrI	6264158	6264536	adult_H3K4me3_Peak506				chrI	6767302	6767700	L3_glp1_H3K4me3_506
chrI	5083331	5083806	narrow507			chrI	6434946	6440844	broad507			chrI	6282212	6298208	adult_H3K4me3_Peak507				chrI	6778513	6782211	L3_glp1_H3K4me3_507
chrI	5104247	5107254	narrow508			chrI	6446050	6450802	broad508			chrI	6314607	6315301	adult_H3K4me3_Peak508				chrI	6785049	6797257	L3_glp1_H3K4me3_508
chrI	5109551	5111160	narrow509			chrI	6455959	6461477	broad509			chrI	6317268	6318912	adult_H3K4me3_Peak509				chrI	6798094	6801481	L3_glp1_H3K4me3_509
chrI	5118179	5119917	narrow510			chrI	6464469	6466210	broad510			chrI	6335907	6344906	adult_H3K4me3_Peak510				chrI	6808646	6810803	L3_glp1_H3K4me3_510
chrI	5125849	5126068	narrow511			chrI	6471531	6472082	broad511			chrI	6346554	6350181	adult_H3K4me3_Peak511				chrI	6814035	6815126	L3_glp1_H3K4me3_511
chrI	5126237	5128397	narrow512			chrI	6472993	6475283	broad512			chrI	6356723	6357271	adult_H3K4me3_Peak512				chrI	6823118	6823732	L3_glp1_H3K4me3_512
chrI	5130753	5133563	narrow513			chrI	6488282	6489109	broad513			chrI	6358174	6359452	adult_H3K4me3_Peak513				chrI	6834715	6839933	L3_glp1_H3K4me3_513
chrI	5133784	5135422	narrow514			chrI	6492200	6501897	broad514			chrI	6364414	6367932	adult_H3K4me3_Peak514				chrI	6847145	6851258	L3_glp1_H3K4me3_514
chrI	5139798	5140066	narrow515			chrI	6505066	6509937	broad515			chrI	6372523	6373010	adult_H3K4me3_Peak515				chrI	6874966	6885440	L3_glp1_H3K4me3_515
chrI	5140548	5140933	narrow516			chrI	6531122	6532684	broad516			chrI	6374006	6374436	adult_H3K4me3_Peak516				chrI	6891646	6891844	L3_glp1_H3K4me3_516
chrI	5152788	5153064	narrow517			chrI	6540602	6542585	broad517			chrI	6379191	6381551	adult_H3K4me3_Peak517				chrI	6892905	6893460	L3_glp1_H3K4me3_517
chrI	5164324	5165357	narrow518			chrI	6550088	6565382	broad518			chrI	6389357	6389697	adult_H3K4me3_Peak518				chrI	6912680	6915542	L3_glp1_H3K4me3_518
chrI	5171109	5171463	narrow519			chrI	6568357	6585900	broad519			chrI	6395922	6399056	adult_H3K4me3_Peak519				chrI	6922290	6926759	L3_glp1_H3K4me3_519
chrI	5174517	5177180	narrow520			chrI	6589070	6589897	broad520			chrI	6401101	6401685	adult_H3K4me3_Peak520				chrI	6930417	6931296	L3_glp1_H3K4me3_520
chrI	5189739	5190243	narrow521			chrI	6591781	6592626	broad521			chrI	6407388	6407733	adult_H3K4me3_Peak521				chrI	6945200	6945938	L3_glp1_H3K4me3_521
chrI	5241743	5242008	narrow522			chrI	6594503	6597131	broad522			chrI	6408678	6413294	adult_H3K4me3_Peak522				chrI	6948753	6950247	L3_glp1_H3K4me3_522
chrI	5244076	5245255	narrow523			chrI	6606744	6608937	broad523			chrI	6415520	6416754	adult_H3K4me3_Peak523				chrI	6951288	6951866	L3_glp1_H3K4me3_523
chrI	5261314	5262195	narrow524			chrI	6610199	6611889	broad524			chrI	6421250	6423066	adult_H3K4me3_Peak524				chrI	6969589	6970617	L3_glp1_H3K4me3_524
chrI	5270638	5271209	narrow525			chrI	6614830	6615928	broad525			chrI	6434946	6440844	adult_H3K4me3_Peak525				chrI	6974688	6975096	L3_glp1_H3K4me3_525
chrI	5272292	5272856	narrow526			chrI	6625077	6627169	broad526			chrI	6446050	6450802	adult_H3K4me3_Peak526				chrI	7002043	7002709	L3_glp1_H3K4me3_526
chrI	5281189	5282066	narrow527			chrI	6637222	6638535	broad527			chrI	6455959	6461477	adult_H3K4me3_Peak527				chrI	7005524	7005825	L3_glp1_H3K4me3_527
chrI	5283831	5284162	narrow528			chrI	6663012	6666822	broad528			chrI	6464469	6466210	adult_H3K4me3_Peak528				chrI	7009257	7012050	L3_glp1_H3K4me3_528
chrI	5286063	5286707	narrow529			chrI	6677141	6677469	broad529			chrI	6471531	6472082	adult_H3K4me3_Peak529				chrI	7013946	7023655	L3_glp1_H3K4me3_529
chrI	5289725	5290256	narrow530			chrI	6712714	6725733	broad530			chrI	6472993	6475283	adult_H3K4me3_Peak530				chrI	7031690	7033347	L3_glp1_H3K4me3_530
chrI	5290382	5290960	narrow531			chrI	6727720	6732526	broad531			chrI	6488282	6489109	adult_H3K4me3_Peak531				chrI	7035608	7040339	L3_glp1_H3K4me3_531
chrI	5291501	5292097	narrow532			chrI	6735475	6742243	broad532			chrI	6492200	6501897	adult_H3K4me3_Peak532				chrI	7045655	7046642	L3_glp1_H3K4me3_532
chrI	5294283	5294656	narrow533			chrI	6744614	6745965	broad533			chrI	6505066	6509937	adult_H3K4me3_Peak533				chrI	7055999	7058045	L3_glp1_H3K4me3_533
chrI	5307097	5308279	narrow534			chrI	6755424	6761507	broad534			chrI	6531122	6532684	adult_H3K4me3_Peak534				chrI	7067264	7072718	L3_glp1_H3K4me3_534
chrI	5311951	5317044	narrow535			chrI	6763121	6768492	broad535			chrI	6540602	6542585	adult_H3K4me3_Peak535				chrI	7073948	7074835	L3_glp1_H3K4me3_535
chrI	5318795	5319698	narrow536			chrI	6778724	6782224	broad536			chrI	6550088	6565382	adult_H3K4me3_Peak536				chrI	7075772	7102150	L3_glp1_H3K4me3_536
chrI	5323549	5323863	narrow537			chrI	6788647	6793390	broad537			chrI	6568357	6585900	adult_H3K4me3_Peak537				chrI	7123638	7128701	L3_glp1_H3K4me3_537
chrI	5330877	5331206	narrow538			chrI	6798339	6801393	broad538			chrI	6589070	6589897	adult_H3K4me3_Peak538				chrI	7134914	7140153	L3_glp1_H3K4me3_538
chrI	5331509	5332125	narrow539			chrI	6802267	6802662	broad539			chrI	6591781	6592626	adult_H3K4me3_Peak539				chrI	7147162	7147376	L3_glp1_H3K4me3_539
chrI	5343425	5346561	narrow540			chrI	6808896	6810708	broad540			chrI	6594503	6597131	adult_H3K4me3_Peak540				chrI	7147651	7149875	L3_glp1_H3K4me3_540
chrI	5353095	5354152	narrow541			chrI	6814228	6814937	broad541			chrI	6606744	6608937	adult_H3K4me3_Peak541				chrI	7151370	7152336	L3_glp1_H3K4me3_541
chrI	5354293	5354678	narrow542			chrI	6821071	6825229	broad542			chrI	6610199	6611889	adult_H3K4me3_Peak542				chrI	7155785	7161284	L3_glp1_H3K4me3_542
chrI	5357453	5359598	narrow543			chrI	6834646	6840750	broad543			chrI	6614830	6615928	adult_H3K4me3_Peak543				chrI	7172691	7179328	L3_glp1_H3K4me3_543
chrI	5372449	5376521	narrow544			chrI	6849642	6851670	broad544			chrI	6625077	6627169	adult_H3K4me3_Peak544				chrI	7181386	7181609	L3_glp1_H3K4me3_544
chrI	5376603	5377667	narrow545			chrI	6854188	6854662	broad545			chrI	6637222	6638535	adult_H3K4me3_Peak545				chrI	7181799	7182097	L3_glp1_H3K4me3_545
chrI	5384352	5385680	narrow546			chrI	6868563	6871813	broad546			chrI	6663012	6666822	adult_H3K4me3_Peak546				chrI	7192997	7194934	L3_glp1_H3K4me3_546
chrI	5385857	5387672	narrow547			chrI	6876556	6877051	broad547			chrI	6677141	6677469	adult_H3K4me3_Peak547				chrI	7207060	7207645	L3_glp1_H3K4me3_547
chrI	5388160	5388811	narrow548			chrI	6878005	6885424	broad548			chrI	6712714	6725733	adult_H3K4me3_Peak548				chrI	7214675	7221704	L3_glp1_H3K4me3_548
chrI	5389002	5389226	narrow549			chrI	6891860	6894860	broad549			chrI	6727720	6732526	adult_H3K4me3_Peak549				chrI	7224505	7225488	L3_glp1_H3K4me3_549
chrI	5408009	5408631	narrow550			chrI	6913164	6915759	broad550			chrI	6735475	6742243	adult_H3K4me3_Peak550				chrI	7227891	7228093	L3_glp1_H3K4me3_550
chrI	5409119	5410039	narrow551			chrI	6922063	6926340	broad551			chrI	6744614	6745965	adult_H3K4me3_Peak551				chrI	7232901	7233614	L3_glp1_H3K4me3_551
chrI	5412311	5416662	narrow552			chrI	6929753	6931893	broad552			chrI	6755424	6761507	adult_H3K4me3_Peak552				chrI	7245092	7245968	L3_glp1_H3K4me3_552
chrI	5419722	5420732	narrow553			chrI	6942869	6943490	broad553			chrI	6763121	6768492	adult_H3K4me3_Peak553				chrI	7250814	7252452	L3_glp1_H3K4me3_553
chrI	5421385	5422650	narrow554			chrI	6944400	6952370	broad554			chrI	6778724	6782224	adult_H3K4me3_Peak554				chrI	7261706	7267256	L3_glp1_H3K4me3_554
chrI	5428043	5431454	narrow555			chrI	6954217	6955278	broad555			chrI	6788647	6793390	adult_H3K4me3_Peak555				chrI	7279360	7279867	L3_glp1_H3K4me3_555
chrI	5453595	5454359	narrow556			chrI	6957234	6963180	broad556			chrI	6798339	6801393	adult_H3K4me3_Peak556				chrI	7282961	7284017	L3_glp1_H3K4me3_556
chrI	5484346	5486729	narrow557			chrI	6965460	6965712	broad557			chrI	6802267	6802662	adult_H3K4me3_Peak557				chrI	7289668	7293907	L3_glp1_H3K4me3_557
chrI	5493286	5493495	narrow558			chrI	6969446	6970673	broad558			chrI	6808896	6810708	adult_H3K4me3_Peak558				chrI	7302261	7305846	L3_glp1_H3K4me3_558
chrI	5508525	5509758	narrow559			chrI	6973568	6976347	broad559			chrI	6814228	6814937	adult_H3K4me3_Peak559				chrI	7312946	7322312	L3_glp1_H3K4me3_559
chrI	5511083	5512459	narrow560			chrI	6988126	6989998	broad560			chrI	6821071	6825229	adult_H3K4me3_Peak560				chrI	7339205	7349653	L3_glp1_H3K4me3_560
chrI	5518979	5519230	narrow561			chrI	6997324	6999723	broad561			chrI	6834646	6840750	adult_H3K4me3_Peak561				chrI	7365415	7366681	L3_glp1_H3K4me3_561
chrI	5519395	5520169	narrow562			chrI	7002097	7002716	broad562			chrI	6849642	6851670	adult_H3K4me3_Peak562				chrI	7368567	7372158	L3_glp1_H3K4me3_562
chrI	5528668	5528928	narrow563			chrI	7005311	7011735	broad563			chrI	6854188	6854662	adult_H3K4me3_Peak563				chrI	7376653	7383509	L3_glp1_H3K4me3_563
chrI	5540375	5540728	narrow564			chrI	7014378	7024140	broad564			chrI	6862497	6863544	adult_H3K4me3_Peak564				chrI	7409526	7409991	L3_glp1_H3K4me3_564
chrI	5541025	5541438	narrow565			chrI	7036755	7040215	broad565			chrI	6863658	6864603	adult_H3K4me3_Peak565				chrI	7416168	7416394	L3_glp1_H3K4me3_565
chrI	5545687	5546352	narrow566			chrI	7053847	7060945	broad566			chrI	6868563	6871813	adult_H3K4me3_Peak566				chrI	7421045	7422737	L3_glp1_H3K4me3_566
chrI	5549500	5550935	narrow567			chrI	7067760	7070458	broad567			chrI	6876556	6877051	adult_H3K4me3_Peak567				chrI	7429100	7430371	L3_glp1_H3K4me3_567
chrI	5569546	5570585	narrow568			chrI	7077728	7091658	broad568			chrI	6878005	6885424	adult_H3K4me3_Peak568				chrI	7465620	7468261	L3_glp1_H3K4me3_568
chrI	5579007	5580259	narrow569			chrI	7092924	7100796	broad569			chrI	6891860	6894860	adult_H3K4me3_Peak569				chrI	7472310	7481478	L3_glp1_H3K4me3_569
chrI	5587731	5587996	narrow570			chrI	7112930	7114425	broad570			chrI	6913164	6915759	adult_H3K4me3_Peak570				chrI	7489720	7490421	L3_glp1_H3K4me3_570
chrI	5588859	5589599	narrow571			chrI	7115588	7116844	broad571			chrI	6922063	6926367	adult_H3K4me3_Peak571				chrI	7491675	7496224	L3_glp1_H3K4me3_571
chrI	5594313	5594590	narrow572			chrI	7123017	7130785	broad572			chrI	6929753	6931893	adult_H3K4me3_Peak572				chrI	7500062	7501778	L3_glp1_H3K4me3_572
chrI	5608278	5611345	narrow573			chrI	7144445	7150082	broad573			chrI	6942869	6943490	adult_H3K4me3_Peak573				chrI	7514626	7524175	L3_glp1_H3K4me3_573
chrI	5616230	5616509	narrow574			chrI	7151311	7152385	broad574			chrI	6944400	6952370	adult_H3K4me3_Peak574				chrI	7542007	7542393	L3_glp1_H3K4me3_574
chrI	5616816	5618967	narrow575			chrI	7155633	7161598	broad575			chrI	6954217	6955278	adult_H3K4me3_Peak575				chrI	7543090	7543850	L3_glp1_H3K4me3_575
chrI	5625868	5626943	narrow576			chrI	7169967	7170971	broad576			chrI	6957234	6963180	adult_H3K4me3_Peak576				chrI	7544486	7544868	L3_glp1_H3K4me3_576
chrI	5627323	5627541	narrow577			chrI	7173327	7177854	broad577			chrI	6964151	6965712	adult_H3K4me3_Peak577				chrI	7547261	7550626	L3_glp1_H3K4me3_577
chrI	5637642	5637850	narrow578			chrI	7181170	7183395	broad578			chrI	6969446	6970673	adult_H3K4me3_Peak578				chrI	7552226	7555055	L3_glp1_H3K4me3_578
chrI	5652968	5654111	narrow579			chrI	7188081	7189280	broad579			chrI	6973568	6976347	adult_H3K4me3_Peak579				chrI	7559254	7560789	L3_glp1_H3K4me3_579
chrI	5657620	5659349	narrow580			chrI	7207162	7207709	broad580			chrI	6988061	6991925	adult_H3K4me3_Peak580				chrI	7563074	7566736	L3_glp1_H3K4me3_580
chrI	5673149	5674461	narrow581			chrI	7208864	7213416	broad581			chrI	6997324	6999723	adult_H3K4me3_Peak581				chrI	7569934	7571403	L3_glp1_H3K4me3_581
chrI	5678061	5680059	narrow582			chrI	7215542	7216606	broad582			chrI	7002097	7002716	adult_H3K4me3_Peak582				chrI	7573882	7574388	L3_glp1_H3K4me3_582
chrI	5680904	5681112	narrow583			chrI	7221007	7222373	broad583			chrI	7005311	7011735	adult_H3K4me3_Peak583				chrI	7581055	7582852	L3_glp1_H3K4me3_583
chrI	5690550	5692905	narrow584			chrI	7224446	7225664	broad584			chrI	7014378	7024140	adult_H3K4me3_Peak584				chrI	7583772	7591806	L3_glp1_H3K4me3_584
chrI	5699047	5699951	narrow585			chrI	7227713	7229285	broad585			chrI	7036755	7040215	adult_H3K4me3_Peak585				chrI	7593795	7599675	L3_glp1_H3K4me3_585
chrI	5706640	5706995	narrow586			chrI	7232681	7233686	broad586			chrI	7053847	7060945	adult_H3K4me3_Peak586				chrI	7611066	7615584	L3_glp1_H3K4me3_586
chrI	5707515	5708040	narrow587			chrI	7238622	7244289	broad587			chrI	7067760	7070458	adult_H3K4me3_Peak587				chrI	7638416	7643742	L3_glp1_H3K4me3_587
chrI	5743338	5744678	narrow588			chrI	7247358	7248966	broad588			chrI	7077728	7091658	adult_H3K4me3_Peak588				chrI	7649344	7650103	L3_glp1_H3K4me3_588
chrI	5761652	5762730	narrow589			chrI	7250926	7251938	broad589			chrI	7092924	7100796	adult_H3K4me3_Peak589				chrI	7657633	7659621	L3_glp1_H3K4me3_589
chrI	5768962	5769382	narrow590			chrI	7269460	7272687	broad590			chrI	7112930	7114425	adult_H3K4me3_Peak590				chrI	7660147	7662423	L3_glp1_H3K4me3_590
chrI	5803620	5804277	narrow591			chrI	7279162	7280140	broad591			chrI	7115588	7116844	adult_H3K4me3_Peak591				chrI	7675270	7679849	L3_glp1_H3K4me3_591
chrI	5806590	5808155	narrow592			chrI	7282621	7284028	broad592			chrI	7123017	7130785	adult_H3K4me3_Peak592				chrI	7685015	7691446	L3_glp1_H3K4me3_592
chrI	5808836	5809100	narrow593			chrI	7287263	7287870	broad593			chrI	7141028	7142328	adult_H3K4me3_Peak593				chrI	7693851	7697029	L3_glp1_H3K4me3_593
chrI	5809302	5810089	narrow594			chrI	7302349	7305756	broad594			chrI	7144445	7150082	adult_H3K4me3_Peak594				chrI	7699687	7714662	L3_glp1_H3K4me3_594
chrI	5810718	5811224	narrow595			chrI	7313409	7321967	broad595			chrI	7151311	7152385	adult_H3K4me3_Peak595				chrI	7721761	7722621	L3_glp1_H3K4me3_595
chrI	5822659	5822867	narrow596			chrI	7339714	7350725	broad596			chrI	7155633	7161598	adult_H3K4me3_Peak596				chrI	7723974	7725585	L3_glp1_H3K4me3_596
chrI	5824919	5826897	narrow597			chrI	7354451	7354734	broad597			chrI	7169967	7170971	adult_H3K4me3_Peak597				chrI	7726587	7727022	L3_glp1_H3K4me3_597
chrI	5826949	5829246	narrow598			chrI	7356203	7356821	broad598			chrI	7173327	7177854	adult_H3K4me3_Peak598				chrI	7727347	7727591	L3_glp1_H3K4me3_598
chrI	5843153	5843359	narrow599			chrI	7369910	7372187	broad599			chrI	7181170	7183395	adult_H3K4me3_Peak599				chrI	7730724	7731515	L3_glp1_H3K4me3_599
chrI	5865480	5866160	narrow600			chrI	7376347	7383163	broad600			chrI	7188081	7189280	adult_H3K4me3_Peak600				chrI	7755551	7756454	L3_glp1_H3K4me3_600
chrI	5867720	5868435	narrow601			chrI	7396974	7397337	broad601			chrI	7207162	7207709	adult_H3K4me3_Peak601				chrI	7768127	7774913	L3_glp1_H3K4me3_601
chrI	5868803	5872306	narrow602			chrI	7404952	7406908	broad602			chrI	7208864	7213416	adult_H3K4me3_Peak602				chrI	7814071	7814958	L3_glp1_H3K4me3_602
chrI	5886378	5887279	narrow603			chrI	7407735	7409383	broad603			chrI	7215542	7216606	adult_H3K4me3_Peak603				chrI	7820462	7821215	L3_glp1_H3K4me3_603
chrI	5888498	5888883	narrow604			chrI	7416231	7416539	broad604			chrI	7221007	7222373	adult_H3K4me3_Peak604				chrI	7829170	7831783	L3_glp1_H3K4me3_604
chrI	5898163	5899615	narrow605			chrI	7421090	7421815	broad605			chrI	7224446	7225664	adult_H3K4me3_Peak605				chrI	7834533	7837643	L3_glp1_H3K4me3_605
chrI	5899642	5900187	narrow606			chrI	7465415	7468062	broad606			chrI	7227713	7229285	adult_H3K4me3_Peak606				chrI	7838698	7842935	L3_glp1_H3K4me3_606
chrI	5900449	5900986	narrow607			chrI	7468912	7469447	broad607			chrI	7232681	7233686	adult_H3K4me3_Peak607				chrI	7847942	7850204	L3_glp1_H3K4me3_607
chrI	5901326	5902506	narrow608			chrI	7472247	7480255	broad608			chrI	7238622	7244289	adult_H3K4me3_Peak608				chrI	7858074	7858411	L3_glp1_H3K4me3_608
chrI	5903507	5905241	narrow609			chrI	7489550	7495609	broad609			chrI	7247358	7248966	adult_H3K4me3_Peak609				chrI	7858678	7858940	L3_glp1_H3K4me3_609
chrI	5936576	5937177	narrow610			chrI	7499904	7503671	broad610			chrI	7250926	7251938	adult_H3K4me3_Peak610				chrI	7859215	7862254	L3_glp1_H3K4me3_610
chrI	5973025	5973578	narrow611			chrI	7514590	7525338	broad611			chrI	7269460	7272687	adult_H3K4me3_Peak611				chrI	7866093	7867792	L3_glp1_H3K4me3_611
chrI	5976288	5976557	narrow612			chrI	7540133	7550474	broad612			chrI	7279162	7280140	adult_H3K4me3_Peak612				chrI	7870127	7874502	L3_glp1_H3K4me3_612
chrI	5986070	5987244	narrow613			chrI	7552378	7555020	broad613			chrI	7282621	7284028	adult_H3K4me3_Peak613				chrI	7883920	7885168	L3_glp1_H3K4me3_613
chrI	5997404	5999576	narrow614			chrI	7559285	7561421	broad614			chrI	7287263	7287870	adult_H3K4me3_Peak614				chrI	7889473	7890446	L3_glp1_H3K4me3_614
chrI	6011703	6012560	narrow615			chrI	7562404	7566839	broad615			chrI	7302349	7305756	adult_H3K4me3_Peak615				chrI	7902520	7902735	L3_glp1_H3K4me3_615
chrI	6021774	6022125	narrow616			chrI	7567689	7568331	broad616			chrI	7313409	7321967	adult_H3K4me3_Peak616				chrI	7913478	7914143	L3_glp1_H3K4me3_616
chrI	6028198	6028620	narrow617			chrI	7569943	7571967	broad617			chrI	7339714	7350725	adult_H3K4me3_Peak617				chrI	7924566	7938434	L3_glp1_H3K4me3_617
chrI	6034663	6035007	narrow618			chrI	7573290	7586148	broad618			chrI	7354451	7354769	adult_H3K4me3_Peak618				chrI	7939878	7941405	L3_glp1_H3K4me3_618
chrI	6037951	6038906	narrow619			chrI	7587785	7591725	broad619			chrI	7356203	7356821	adult_H3K4me3_Peak619				chrI	7942516	7945300	L3_glp1_H3K4me3_619
chrI	6051210	6051760	narrow620			chrI	7594959	7603157	broad620			chrI	7369910	7372187	adult_H3K4me3_Peak620				chrI	7946508	7958080	L3_glp1_H3K4me3_620
chrI	6055573	6056165	narrow621			chrI	7608393	7609785	broad621			chrI	7376347	7383163	adult_H3K4me3_Peak621				chrI	7959312	7962666	L3_glp1_H3K4me3_621
chrI	6058055	6058338	narrow622			chrI	7612140	7623189	broad622			chrI	7396974	7397337	adult_H3K4me3_Peak622				chrI	7966733	7969587	L3_glp1_H3K4me3_622
chrI	6060082	6062100	narrow623			chrI	7624021	7626325	broad623			chrI	7404952	7406908	adult_H3K4me3_Peak623				chrI	7993531	7994179	L3_glp1_H3K4me3_623
chrI	6063573	6064467	narrow624			chrI	7628433	7631425	broad624			chrI	7407735	7409383	adult_H3K4me3_Peak624				chrI	8011519	8011853	L3_glp1_H3K4me3_624
chrI	6073450	6073726	narrow625			chrI	7632674	7634123	broad625			chrI	7416231	7416539	adult_H3K4me3_Peak625				chrI	8013347	8013863	L3_glp1_H3K4me3_625
chrI	6074764	6075234	narrow626			chrI	7639381	7640659	broad626			chrI	7421090	7421815	adult_H3K4me3_Peak626				chrI	8018946	8019534	L3_glp1_H3K4me3_626
chrI	6076009	6077648	narrow627			chrI	7641956	7644210	broad627			chrI	7465415	7468062	adult_H3K4me3_Peak627				chrI	8023025	8032568	L3_glp1_H3K4me3_627
chrI	6079549	6079783	narrow628			chrI	7648762	7650380	broad628			chrI	7468912	7469447	adult_H3K4me3_Peak628				chrI	8038233	8042407	L3_glp1_H3K4me3_628
chrI	6081770	6083333	narrow629			chrI	7656518	7663769	broad629			chrI	7472247	7480255	adult_H3K4me3_Peak629				chrI	8045117	8048372	L3_glp1_H3K4me3_629
chrI	6090823	6094845	narrow630			chrI	7675593	7680352	broad630			chrI	7489550	7495609	adult_H3K4me3_Peak630				chrI	8048498	8048791	L3_glp1_H3K4me3_630
chrI	6105709	6106344	narrow631			chrI	7684111	7687027	broad631			chrI	7499904	7503671	adult_H3K4me3_Peak631				chrI	8049241	8049547	L3_glp1_H3K4me3_631
chrI	6107230	6107948	narrow632			chrI	7700606	7703314	broad632			chrI	7514590	7525338	adult_H3K4me3_Peak632				chrI	8082567	8085087	L3_glp1_H3K4me3_632
chrI	6109289	6110497	narrow633			chrI	7704183	7704701	broad633			chrI	7540133	7550474	adult_H3K4me3_Peak633				chrI	8100174	8100693	L3_glp1_H3K4me3_633
chrI	6115106	6115356	narrow634			chrI	7706021	7712999	broad634			chrI	7552378	7555020	adult_H3K4me3_Peak634				chrI	8101695	8102254	L3_glp1_H3K4me3_634
chrI	6118061	6121734	narrow635			chrI	7721738	7728504	broad635			chrI	7559285	7561421	adult_H3K4me3_Peak635				chrI	8102978	8103319	L3_glp1_H3K4me3_635
chrI	6121789	6122365	narrow636			chrI	7730228	7732093	broad636			chrI	7562404	7566839	adult_H3K4me3_Peak636				chrI	8116937	8119507	L3_glp1_H3K4me3_636
chrI	6122566	6122879	narrow637			chrI	7755688	7756965	broad637			chrI	7567689	7568331	adult_H3K4me3_Peak637				chrI	8120721	8126701	L3_glp1_H3K4me3_637
chrI	6123080	6123278	narrow638			chrI	7769353	7774006	broad638			chrI	7569943	7571967	adult_H3K4me3_Peak638				chrI	8133641	8134993	L3_glp1_H3K4me3_638
chrI	6135436	6136598	narrow639			chrI	7809709	7815516	broad639			chrI	7573290	7586148	adult_H3K4me3_Peak639				chrI	8218045	8218270	L3_glp1_H3K4me3_639
chrI	6161915	6162431	narrow640			chrI	7820423	7821257	broad640			chrI	7587693	7591725	adult_H3K4me3_Peak640				chrI	8222337	8224641	L3_glp1_H3K4me3_640
chrI	6163595	6164253	narrow641			chrI	7830377	7831556	broad641			chrI	7594959	7603157	adult_H3K4me3_Peak641				chrI	8254357	8256108	L3_glp1_H3K4me3_641
chrI	6165926	6167259	narrow642			chrI	7835264	7836636	broad642			chrI	7608393	7609785	adult_H3K4me3_Peak642				chrI	8259398	8260165	L3_glp1_H3K4me3_642
chrI	6167443	6168265	narrow643			chrI	7848283	7850772	broad643			chrI	7612140	7623189	adult_H3K4me3_Peak643				chrI	8261805	8263103	L3_glp1_H3K4me3_643
chrI	6172264	6173080	narrow644			chrI	7857506	7863544	broad644			chrI	7624021	7626325	adult_H3K4me3_Peak644				chrI	8281776	8284271	L3_glp1_H3K4me3_644
chrI	6179743	6181641	narrow645			chrI	7865641	7868409	broad645			chrI	7628433	7631425	adult_H3K4me3_Peak645				chrI	8287982	8296685	L3_glp1_H3K4me3_645
chrI	6182990	6184523	narrow646			chrI	7869798	7873648	broad646			chrI	7632674	7634123	adult_H3K4me3_Peak646				chrI	8303035	8312647	L3_glp1_H3K4me3_646
chrI	6204239	6204440	narrow647			chrI	7883635	7885556	broad647			chrI	7639381	7640659	adult_H3K4me3_Peak647				chrI	8315210	8315510	L3_glp1_H3K4me3_647
chrI	6207275	6207558	narrow648			chrI	7889146	7889990	broad648			chrI	7641956	7644210	adult_H3K4me3_Peak648				chrI	8326698	8333806	L3_glp1_H3K4me3_648
chrI	6209459	6211077	narrow649			chrI	7913099	7914168	broad649			chrI	7648762	7650380	adult_H3K4me3_Peak649				chrI	8368902	8370220	L3_glp1_H3K4me3_649
chrI	6212898	6213222	narrow650			chrI	7925695	7926986	broad650			chrI	7656518	7663769	adult_H3K4me3_Peak650				chrI	8382199	8386641	L3_glp1_H3K4me3_650
chrI	6214755	6217081	narrow651			chrI	7928103	7929870	broad651			chrI	7675593	7680352	adult_H3K4me3_Peak651				chrI	8391794	8394254	L3_glp1_H3K4me3_651
chrI	6219444	6221284	narrow652			chrI	7932985	7937294	broad652			chrI	7684111	7687027	adult_H3K4me3_Peak652				chrI	8394445	8394852	L3_glp1_H3K4me3_652
chrI	6224927	6225548	narrow653			chrI	7939934	7944621	broad653			chrI	7700606	7703314	adult_H3K4me3_Peak653				chrI	8405295	8413425	L3_glp1_H3K4me3_653
chrI	6249287	6250029	narrow654			chrI	7945535	7955231	broad654			chrI	7704183	7704701	adult_H3K4me3_Peak654				chrI	8415684	8416951	L3_glp1_H3K4me3_654
chrI	6252922	6253657	narrow655			chrI	7961437	7963397	broad655			chrI	7706021	7712999	adult_H3K4me3_Peak655				chrI	8425091	8427474	L3_glp1_H3K4me3_655
chrI	6259227	6260403	narrow656			chrI	7966703	7969588	broad656			chrI	7721738	7728504	adult_H3K4me3_Peak656				chrI	8431740	8435676	L3_glp1_H3K4me3_656
chrI	6283190	6287901	narrow657			chrI	7993714	7994745	broad657			chrI	7730228	7732093	adult_H3K4me3_Peak657				chrI	8437930	8439109	L3_glp1_H3K4me3_657
chrI	6287982	6288207	narrow658			chrI	8009905	8016086	broad658			chrI	7755688	7756965	adult_H3K4me3_Peak658				chrI	8450610	8452604	L3_glp1_H3K4me3_658
chrI	6290135	6290948	narrow659			chrI	8018917	8020420	broad659			chrI	7769353	7774006	adult_H3K4me3_Peak659				chrI	8456214	8461346	L3_glp1_H3K4me3_659
chrI	6292891	6293526	narrow660			chrI	8023010	8025299	broad660			chrI	7809709	7815516	adult_H3K4me3_Peak660				chrI	8490641	8491717	L3_glp1_H3K4me3_660
chrI	6293938	6298117	narrow661			chrI	8026216	8032159	broad661			chrI	7820423	7821257	adult_H3K4me3_Peak661				chrI	8510081	8511855	L3_glp1_H3K4me3_661
chrI	6314644	6314953	narrow662			chrI	8039121	8041409	broad662			chrI	7830377	7831556	adult_H3K4me3_Peak662				chrI	8527815	8530897	L3_glp1_H3K4me3_662
chrI	6317418	6318747	narrow663			chrI	8045167	8047834	broad663			chrI	7835264	7836636	adult_H3K4me3_Peak663				chrI	8531878	8533364	L3_glp1_H3K4me3_663
chrI	6336784	6337108	narrow664			chrI	8055582	8058456	broad664			chrI	7840310	7840564	adult_H3K4me3_Peak664				chrI	8573877	8574628	L3_glp1_H3K4me3_664
chrI	6337184	6337488	narrow665			chrI	8082626	8084683	broad665			chrI	7845901	7846144	adult_H3K4me3_Peak665				chrI	8580005	8580420	L3_glp1_H3K4me3_665
chrI	6337738	6338273	narrow666			chrI	8100147	8103449	broad666			chrI	7848283	7850772	adult_H3K4me3_Peak666				chrI	8580835	8581076	L3_glp1_H3K4me3_666
chrI	6338334	6338896	narrow667			chrI	8115693	8119325	broad667			chrI	7857506	7863544	adult_H3K4me3_Peak667				chrI	8581550	8583163	L3_glp1_H3K4me3_667
chrI	6339048	6339246	narrow668			chrI	8121904	8126762	broad668			chrI	7865641	7868409	adult_H3K4me3_Peak668				chrI	8589968	8592703	L3_glp1_H3K4me3_668
chrI	6340227	6342799	narrow669			chrI	8133290	8136509	broad669			chrI	7869798	7873648	adult_H3K4me3_Peak669				chrI	8600432	8601853	L3_glp1_H3K4me3_669
chrI	6343012	6343383	narrow670			chrI	8211656	8214813	broad670			chrI	7883635	7885556	adult_H3K4me3_Peak670				chrI	8606733	8610460	L3_glp1_H3K4me3_670
chrI	6343405	6343754	narrow671			chrI	8216628	8220195	broad671			chrI	7889146	7889990	adult_H3K4me3_Peak671				chrI	8613777	8616221	L3_glp1_H3K4me3_671
chrI	6343972	6344491	narrow672			chrI	8221124	8224691	broad672			chrI	7913099	7914168	adult_H3K4me3_Peak672				chrI	8635815	8641352	L3_glp1_H3K4me3_672
chrI	6358240	6359422	narrow673			chrI	8240532	8241386	broad673			chrI	7925695	7926986	adult_H3K4me3_Peak673				chrI	8664613	8665689	L3_glp1_H3K4me3_673
chrI	6364414	6367139	narrow674			chrI	8253617	8256381	broad674			chrI	7928103	7929870	adult_H3K4me3_Peak674				chrI	8680488	8681381	L3_glp1_H3K4me3_674
chrI	6379213	6380138	narrow675			chrI	8259358	8260142	broad675			chrI	7932985	7937294	adult_H3K4me3_Peak675				chrI	8682025	8682506	L3_glp1_H3K4me3_675
chrI	6389357	6389697	narrow676			chrI	8287259	8294860	broad676			chrI	7939934	7944621	adult_H3K4me3_Peak676				chrI	8691674	8693606	L3_glp1_H3K4me3_676
chrI	6397426	6397762	narrow677			chrI	8302193	8309073	broad677			chrI	7945535	7955231	adult_H3K4me3_Peak677				chrI	8695337	8697426	L3_glp1_H3K4me3_677
chrI	6407388	6407719	narrow678			chrI	8310004	8310289	broad678			chrI	7961437	7963397	adult_H3K4me3_Peak678				chrI	8700174	8700476	L3_glp1_H3K4me3_678
chrI	6408745	6409002	narrow679			chrI	8311678	8313087	broad679			chrI	7966703	7969588	adult_H3K4me3_Peak679				chrI	8701331	8703266	L3_glp1_H3K4me3_679
chrI	6411436	6412516	narrow680			chrI	8315118	8315638	broad680			chrI	7993714	7994745	adult_H3K4me3_Peak680				chrI	8727318	8729966	L3_glp1_H3K4me3_680
chrI	6415879	6416734	narrow681			chrI	8323683	8324393	broad681			chrI	8009905	8016086	adult_H3K4me3_Peak681				chrI	8733691	8739889	L3_glp1_H3K4me3_681
chrI	6421293	6422783	narrow682			chrI	8326731	8330543	broad682			chrI	8018917	8020420	adult_H3K4me3_Peak682				chrI	8746600	8752344	L3_glp1_H3K4me3_682
chrI	6436050	6437202	narrow683			chrI	8332832	8333816	broad683			chrI	8023010	8025299	adult_H3K4me3_Peak683				chrI	8756073	8765245	L3_glp1_H3K4me3_683
chrI	6437282	6438118	narrow684			chrI	8341299	8342012	broad684			chrI	8026216	8032159	adult_H3K4me3_Peak684				chrI	8783678	8787551	L3_glp1_H3K4me3_684
chrI	6438187	6438408	narrow685			chrI	8344640	8346443	broad685			chrI	8039121	8041409	adult_H3K4me3_Peak685				chrI	8789431	8794407	L3_glp1_H3K4me3_685
chrI	6446073	6447724	narrow686			chrI	8351516	8352200	broad686			chrI	8045167	8047834	adult_H3K4me3_Peak686				chrI	8799091	8799626	L3_glp1_H3K4me3_686
chrI	6456395	6457118	narrow687			chrI	8368985	8370115	broad687			chrI	8055582	8058456	adult_H3K4me3_Peak687				chrI	8800464	8802221	L3_glp1_H3K4me3_687
chrI	6457266	6461187	narrow688			chrI	8382636	8383619	broad688			chrI	8082626	8084683	adult_H3K4me3_Peak688				chrI	8806222	8818103	L3_glp1_H3K4me3_688
chrI	6464982	6466162	narrow689			chrI	8390945	8396423	broad689			chrI	8100147	8103449	adult_H3K4me3_Peak689				chrI	8822649	8825889	L3_glp1_H3K4me3_689
chrI	6471608	6472049	narrow690			chrI	8406677	8407833	broad690			chrI	8115693	8119325	adult_H3K4me3_Peak690				chrI	8838020	8839756	L3_glp1_H3K4me3_690
chrI	6473369	6473606	narrow691			chrI	8408719	8413528	broad691			chrI	8121904	8126762	adult_H3K4me3_Peak691				chrI	8851066	8853327	L3_glp1_H3K4me3_691
chrI	6473924	6474372	narrow692			chrI	8415647	8417242	broad692			chrI	8133290	8136509	adult_H3K4me3_Peak692				chrI	8900155	8902074	L3_glp1_H3K4me3_692
chrI	6488687	6489035	narrow693			chrI	8419740	8421463	broad693			chrI	8211656	8214813	adult_H3K4me3_Peak693				chrI	8904628	8906546	L3_glp1_H3K4me3_693
chrI	6493119	6494887	narrow694			chrI	8423907	8427340	broad694			chrI	8216628	8220195	adult_H3K4me3_Peak694				chrI	8917490	8917994	L3_glp1_H3K4me3_694
chrI	6496163	6496666	narrow695			chrI	8432919	8435605	broad695			chrI	8221124	8224691	adult_H3K4me3_Peak695				chrI	8927414	8929426	L3_glp1_H3K4me3_695
chrI	6497412	6499393	narrow696			chrI	8436981	8439052	broad696			chrI	8240532	8241386	adult_H3K4me3_Peak696				chrI	8936601	8937812	L3_glp1_H3K4me3_696
chrI	6499577	6501824	narrow697			chrI	8451853	8452579	broad697			chrI	8253617	8256381	adult_H3K4me3_Peak697				chrI	8943453	8945005	L3_glp1_H3K4me3_697
chrI	6507364	6508428	narrow698			chrI	8459128	8461358	broad698			chrI	8259358	8260142	adult_H3K4me3_Peak698				chrI	8950042	8950831	L3_glp1_H3K4me3_698
chrI	6531467	6532547	narrow699			chrI	8490702	8493453	broad699			chrI	8261970	8262989	adult_H3K4me3_Peak699				chrI	8961645	8962743	L3_glp1_H3K4me3_699
chrI	6540970	6541276	narrow700			chrI	8501652	8501853	broad700			chrI	8287259	8294860	adult_H3K4me3_Peak700				chrI	8963861	8972137	L3_glp1_H3K4me3_700
chrI	6541868	6542563	narrow701			chrI	8510096	8511576	broad701			chrI	8302193	8309073	adult_H3K4me3_Peak701				chrI	8974792	8987350	L3_glp1_H3K4me3_701
chrI	6552052	6556217	narrow702			chrI	8528521	8530696	broad702			chrI	8310004	8310289	adult_H3K4me3_Peak702				chrI	8994722	8996461	L3_glp1_H3K4me3_702
chrI	6557664	6557895	narrow703			chrI	8531832	8533582	broad703			chrI	8311678	8313087	adult_H3K4me3_Peak703				chrI	9003558	9004461	L3_glp1_H3K4me3_703
chrI	6558634	6559102	narrow704			chrI	8550184	8551443	broad704			chrI	8315118	8315638	adult_H3K4me3_Peak704				chrI	9011910	9015058	L3_glp1_H3K4me3_704
chrI	6561995	6563886	narrow705			chrI	8563274	8564186	broad705			chrI	8323683	8324393	adult_H3K4me3_Peak705				chrI	9018995	9020754	L3_glp1_H3K4me3_705
chrI	6563972	6564797	narrow706			chrI	8567904	8568212	broad706			chrI	8326731	8330543	adult_H3K4me3_Peak706				chrI	9042144	9043066	L3_glp1_H3K4me3_706
chrI	6568902	6571179	narrow707			chrI	8573469	8574907	broad707			chrI	8332832	8333816	adult_H3K4me3_Peak707				chrI	9050535	9055608	L3_glp1_H3K4me3_707
chrI	6571401	6571692	narrow708			chrI	8577464	8578035	broad708			chrI	8341299	8342012	adult_H3K4me3_Peak708				chrI	9056594	9059048	L3_glp1_H3K4me3_708
chrI	6571859	6572460	narrow709			chrI	8579482	8581745	broad709			chrI	8344640	8346443	adult_H3K4me3_Peak709				chrI	9063660	9065875	L3_glp1_H3K4me3_709
chrI	6572646	6575019	narrow710			chrI	8587306	8588241	broad710			chrI	8351516	8352200	adult_H3K4me3_Peak710				chrI	9074677	9078185	L3_glp1_H3K4me3_710
chrI	6575178	6576348	narrow711			chrI	8589133	8592182	broad711			chrI	8368985	8370115	adult_H3K4me3_Peak711				chrI	9079128	9080838	L3_glp1_H3K4me3_711
chrI	6577356	6578222	narrow712			chrI	8599838	8602902	broad712			chrI	8382636	8383619	adult_H3K4me3_Peak712				chrI	9085161	9099252	L3_glp1_H3K4me3_712
chrI	6578947	6579200	narrow713			chrI	8606457	8610374	broad713			chrI	8390945	8396423	adult_H3K4me3_Peak713				chrI	9108347	9118363	L3_glp1_H3K4me3_713
chrI	6579389	6579626	narrow714			chrI	8614547	8616238	broad714			chrI	8406677	8407833	adult_H3K4me3_Peak714				chrI	9128764	9130147	L3_glp1_H3K4me3_714
chrI	6579743	6581608	narrow715			chrI	8635356	8646674	broad715			chrI	8408719	8413528	adult_H3K4me3_Peak715				chrI	9130971	9131614	L3_glp1_H3K4me3_715
chrI	6582221	6582420	narrow716			chrI	8658454	8658768	broad716			chrI	8415647	8417242	adult_H3K4me3_Peak716				chrI	9131850	9132818	L3_glp1_H3K4me3_716
chrI	6585108	6585418	narrow717			chrI	8660799	8661547	broad717			chrI	8419740	8421463	adult_H3K4me3_Peak717				chrI	9133274	9133546	L3_glp1_H3K4me3_717
chrI	6607240	6608075	narrow718			chrI	8664755	8665954	broad718			chrI	8423907	8427340	adult_H3K4me3_Peak718				chrI	9140862	9142247	L3_glp1_H3K4me3_718
chrI	6608439	6608713	narrow719			chrI	8672188	8672450	broad719			chrI	8432919	8435605	adult_H3K4me3_Peak719				chrI	9149020	9151036	L3_glp1_H3K4me3_719
chrI	6610698	6611800	narrow720			chrI	8691379	8694551	broad720			chrI	8436981	8439052	adult_H3K4me3_Peak720				chrI	9158021	9158440	L3_glp1_H3K4me3_720
chrI	6615565	6615861	narrow721			chrI	8695432	8697974	broad721			chrI	8451386	8452579	adult_H3K4me3_Peak721				chrI	9161014	9174187	L3_glp1_H3K4me3_721
chrI	6625094	6625292	narrow722			chrI	8701253	8703470	broad722			chrI	8459128	8461358	adult_H3K4me3_Peak722				chrI	9175997	9176331	L3_glp1_H3K4me3_722
chrI	6626243	6627146	narrow723			chrI	8707981	8711443	broad723			chrI	8490702	8493453	adult_H3K4me3_Peak723				chrI	9195914	9200834	L3_glp1_H3K4me3_723
chrI	6663128	6664628	narrow724			chrI	8718414	8719505	broad724			chrI	8501652	8501853	adult_H3K4me3_Peak724				chrI	9224853	9228259	L3_glp1_H3K4me3_724
chrI	6664906	6665634	narrow725			chrI	8727565	8730354	broad725			chrI	8510096	8511576	adult_H3K4me3_Peak725				chrI	9241805	9245003	L3_glp1_H3K4me3_725
chrI	6712778	6713699	narrow726			chrI	8731452	8733399	broad726			chrI	8528521	8530696	adult_H3K4me3_Peak726				chrI	9248443	9249611	L3_glp1_H3K4me3_726
chrI	6713757	6718414	narrow727			chrI	8734824	8738461	broad727			chrI	8531832	8533582	adult_H3K4me3_Peak727				chrI	9266874	9267489	L3_glp1_H3K4me3_727
chrI	6721325	6721744	narrow728			chrI	8741374	8742242	broad728			chrI	8550184	8551443	adult_H3K4me3_Peak728				chrI	9268710	9269513	L3_glp1_H3K4me3_728
chrI	6722646	6723754	narrow729			chrI	8746172	8749793	broad729			chrI	8563274	8564221	adult_H3K4me3_Peak729				chrI	9271881	9276157	L3_glp1_H3K4me3_729
chrI	6723930	6725238	narrow730			chrI	8751394	8752447	broad730			chrI	8567904	8568212	adult_H3K4me3_Peak730				chrI	9279136	9279531	L3_glp1_H3K4me3_730
chrI	6727788	6729661	narrow731			chrI	8756112	8757930	broad731			chrI	8573469	8574907	adult_H3K4me3_Peak731				chrI	9280183	9280910	L3_glp1_H3K4me3_731
chrI	6735713	6736924	narrow732			chrI	8758850	8764890	broad732			chrI	8577464	8578035	adult_H3K4me3_Peak732				chrI	9286033	9287012	L3_glp1_H3K4me3_732
chrI	6737548	6738720	narrow733			chrI	8783617	8788487	broad733			chrI	8579482	8581745	adult_H3K4me3_Peak733				chrI	9292530	9292759	L3_glp1_H3K4me3_733
chrI	6739391	6740443	narrow734			chrI	8792226	8802463	broad734			chrI	8587306	8588241	adult_H3K4me3_Peak734				chrI	9293731	9295626	L3_glp1_H3K4me3_734
chrI	6740696	6740925	narrow735			chrI	8807035	8817270	broad735			chrI	8589133	8592182	adult_H3K4me3_Peak735				chrI	9296684	9299536	L3_glp1_H3K4me3_735
chrI	6744794	6745920	narrow736			chrI	8824808	8825933	broad736			chrI	8599838	8602902	adult_H3K4me3_Peak736				chrI	9307056	9309448	L3_glp1_H3K4me3_736
chrI	6755863	6758438	narrow737			chrI	8837707	8839869	broad737			chrI	8606457	8610374	adult_H3K4me3_Peak737				chrI	9313887	9314938	L3_glp1_H3K4me3_737
chrI	6759663	6760878	narrow738			chrI	8849684	8858678	broad738			chrI	8614418	8616238	adult_H3K4me3_Peak738				chrI	9319889	9320223	L3_glp1_H3K4me3_738
chrI	6764088	6764365	narrow739			chrI	8860001	8861905	broad739			chrI	8635356	8646674	adult_H3K4me3_Peak739				chrI	9327290	9329162	L3_glp1_H3K4me3_739
chrI	6765376	6765618	narrow740			chrI	8865186	8865987	broad740			chrI	8647764	8649083	adult_H3K4me3_Peak740				chrI	9331418	9335271	L3_glp1_H3K4me3_740
chrI	6779245	6780503	narrow741			chrI	8866866	8869060	broad741			chrI	8658454	8658768	adult_H3K4me3_Peak741				chrI	9340872	9341192	L3_glp1_H3K4me3_741
chrI	6781355	6782080	narrow742			chrI	8893136	8894796	broad742			chrI	8660799	8661547	adult_H3K4me3_Peak742				chrI	9341404	9344299	L3_glp1_H3K4me3_742
chrI	6788758	6791946	narrow743			chrI	8904473	8906186	broad743			chrI	8664755	8665954	adult_H3K4me3_Peak743				chrI	9354095	9354587	L3_glp1_H3K4me3_743
chrI	6792493	6793282	narrow744			chrI	8911724	8918919	broad744			chrI	8672188	8672450	adult_H3K4me3_Peak744				chrI	9358767	9359756	L3_glp1_H3K4me3_744
chrI	6798723	6800536	narrow745			chrI	8927319	8931359	broad745			chrI	8691379	8694551	adult_H3K4me3_Peak745				chrI	9371834	9375590	L3_glp1_H3K4me3_745
chrI	6809690	6809902	narrow746			chrI	8936886	8937826	broad746			chrI	8695432	8697974	adult_H3K4me3_Peak746				chrI	9377987	9386440	L3_glp1_H3K4me3_746
chrI	6810005	6810415	narrow747			chrI	8943634	8946052	broad747			chrI	8701253	8703470	adult_H3K4me3_Peak747				chrI	9389570	9390733	L3_glp1_H3K4me3_747
chrI	6814249	6814865	narrow748			chrI	8961711	8963133	broad748			chrI	8707981	8711443	adult_H3K4me3_Peak748				chrI	9393194	9394242	L3_glp1_H3K4me3_748
chrI	6821610	6821851	narrow749			chrI	8969631	8971514	broad749			chrI	8718414	8719505	adult_H3K4me3_Peak749				chrI	9397977	9403216	L3_glp1_H3K4me3_749
chrI	6822182	6822838	narrow750			chrI	8974897	8987250	broad750			chrI	8727565	8730354	adult_H3K4me3_Peak750				chrI	9414355	9415009	L3_glp1_H3K4me3_750
chrI	6823090	6823751	narrow751			chrI	9003492	9004480	broad751			chrI	8731452	8733399	adult_H3K4me3_Peak751				chrI	9421092	9434174	L3_glp1_H3K4me3_751
chrI	6834679	6834972	narrow752			chrI	9012976	9014651	broad752			chrI	8734824	8738461	adult_H3K4me3_Peak752				chrI	9435256	9435527	L3_glp1_H3K4me3_752
chrI	6835188	6839011	narrow753			chrI	9041275	9043437	broad753			chrI	8741374	8742242	adult_H3K4me3_Peak753				chrI	9437911	9450361	L3_glp1_H3K4me3_753
chrI	6849724	6850928	narrow754			chrI	9046124	9055722	broad754			chrI	8746172	8749793	adult_H3K4me3_Peak754				chrI	9453567	9453828	L3_glp1_H3K4me3_754
chrI	6862497	6863544	narrow755			chrI	9063139	9065227	broad755			chrI	8751394	8752447	adult_H3K4me3_Peak755				chrI	9469700	9475184	L3_glp1_H3K4me3_755
chrI	6863658	6864603	narrow756			chrI	9075416	9078213	broad756			chrI	8756112	8757930	adult_H3K4me3_Peak756				chrI	9486010	9489759	L3_glp1_H3K4me3_756
chrI	6870199	6871522	narrow757			chrI	9079576	9080319	broad757			chrI	8758850	8764890	adult_H3K4me3_Peak757				chrI	9493074	9497485	L3_glp1_H3K4me3_757
chrI	6876665	6876962	narrow758			chrI	9092180	9101142	broad758			chrI	8783617	8788487	adult_H3K4me3_Peak758				chrI	9499984	9503329	L3_glp1_H3K4me3_758
chrI	6879739	6880029	narrow759			chrI	9106030	9106685	broad759			chrI	8790315	8790660	adult_H3K4me3_Peak759				chrI	9504843	9506962	L3_glp1_H3K4me3_759
chrI	6880368	6881083	narrow760			chrI	9108329	9118440	broad760			chrI	8792226	8802463	adult_H3K4me3_Peak760				chrI	9511358	9513103	L3_glp1_H3K4me3_760
chrI	6881224	6881544	narrow761			chrI	9128628	9135816	broad761			chrI	8807035	8817270	adult_H3K4me3_Peak761				chrI	9515082	9516677	L3_glp1_H3K4me3_761
chrI	6883485	6884000	narrow762			chrI	9140811	9142200	broad762			chrI	8824808	8825933	adult_H3K4me3_Peak762				chrI	9538271	9542636	L3_glp1_H3K4me3_762
chrI	6884489	6884865	narrow763			chrI	9149377	9150616	broad763			chrI	8837707	8839869	adult_H3K4me3_Peak763				chrI	9580964	9581661	L3_glp1_H3K4me3_763
chrI	6893930	6894173	narrow764			chrI	9154108	9154588	broad764			chrI	8849684	8858678	adult_H3K4me3_Peak764				chrI	9585071	9589122	L3_glp1_H3K4me3_764
chrI	6913276	6915666	narrow765			chrI	9158014	9159409	broad765			chrI	8860001	8861905	adult_H3K4me3_Peak765				chrI	9605376	9612400	L3_glp1_H3K4me3_765
chrI	6922909	6924963	narrow766			chrI	9161267	9179157	broad766			chrI	8865186	8865987	adult_H3K4me3_Peak766				chrI	9615312	9628814	L3_glp1_H3K4me3_766
chrI	6926014	6926367	narrow767			chrI	9184321	9189636	broad767			chrI	8866866	8869060	adult_H3K4me3_Peak767				chrI	9630191	9630510	L3_glp1_H3K4me3_767
chrI	6930165	6931551	narrow768			chrI	9197884	9200379	broad768			chrI	8876389	8876686	adult_H3K4me3_Peak768				chrI	9650375	9651127	L3_glp1_H3K4me3_768
chrI	6943107	6943440	narrow769			chrI	9211587	9212496	broad769			chrI	8893136	8894796	adult_H3K4me3_Peak769				chrI	9663365	9666881	L3_glp1_H3K4me3_769
chrI	6944976	6945903	narrow770			chrI	9218260	9219799	broad770			chrI	8904473	8906186	adult_H3K4me3_Peak770				chrI	9668850	9671026	L3_glp1_H3K4me3_770
chrI	6947752	6948441	narrow771			chrI	9226597	9227602	broad771			chrI	8911724	8918919	adult_H3K4me3_Peak771				chrI	9678436	9679615	L3_glp1_H3K4me3_771
chrI	6948989	6950519	narrow772			chrI	9244119	9244860	broad772			chrI	8927319	8931359	adult_H3K4me3_Peak772				chrI	9682657	9683177	L3_glp1_H3K4me3_772
chrI	6951191	6952325	narrow773			chrI	9247065	9249691	broad773			chrI	8936886	8937826	adult_H3K4me3_Peak773				chrI	9685278	9693021	L3_glp1_H3K4me3_773
chrI	6960970	6961198	narrow774			chrI	9266768	9267303	broad774			chrI	8943634	8946052	adult_H3K4me3_Peak774				chrI	9698118	9699612	L3_glp1_H3K4me3_774
chrI	6962696	6963150	narrow775			chrI	9268715	9269493	broad775			chrI	8949962	8950264	adult_H3K4me3_Peak775				chrI	9720248	9726994	L3_glp1_H3K4me3_775
chrI	6969473	6970569	narrow776			chrI	9271905	9274778	broad776			chrI	8951895	8952336	adult_H3K4me3_Peak776				chrI	9729367	9739734	L3_glp1_H3K4me3_776
chrI	6974482	6975461	narrow777			chrI	9278960	9280831	broad777			chrI	8961711	8963133	adult_H3K4me3_Peak777				chrI	9751028	9754365	L3_glp1_H3K4me3_777
chrI	6999204	6999676	narrow778			chrI	9286063	9287171	broad778			chrI	8969631	8971514	adult_H3K4me3_Peak778				chrI	9767301	9767601	L3_glp1_H3K4me3_778
chrI	7002126	7002377	narrow779			chrI	9292157	9292743	broad779			chrI	8974897	8987250	adult_H3K4me3_Peak779				chrI	9768883	9775243	L3_glp1_H3K4me3_779
chrI	7005580	7007037	narrow780			chrI	9296892	9299114	broad780			chrI	9003492	9004480	adult_H3K4me3_Peak780				chrI	9780454	9780709	L3_glp1_H3K4me3_780
chrI	7007713	7007951	narrow781			chrI	9306416	9310300	broad781			chrI	9012976	9014651	adult_H3K4me3_Peak781				chrI	9784954	9792429	L3_glp1_H3K4me3_781
chrI	7008227	7008537	narrow782			chrI	9312316	9315999	broad782			chrI	9016293	9019912	adult_H3K4me3_Peak782				chrI	9793422	9794371	L3_glp1_H3K4me3_782
chrI	7008771	7009792	narrow783			chrI	9319983	9322871	broad783			chrI	9041275	9043437	adult_H3K4me3_Peak783				chrI	9796847	9798864	L3_glp1_H3K4me3_783
chrI	7015007	7018121	narrow784			chrI	9327269	9334456	broad784			chrI	9046124	9055722	adult_H3K4me3_Peak784				chrI	9805503	9809720	L3_glp1_H3K4me3_784
chrI	7018609	7019347	narrow785			chrI	9343709	9343951	broad785			chrI	9063139	9065227	adult_H3K4me3_Peak785				chrI	9846257	9847732	L3_glp1_H3K4me3_785
chrI	7019750	7022977	narrow786			chrI	9353738	9355862	broad786			chrI	9075416	9078213	adult_H3K4me3_Peak786				chrI	9850742	9861141	L3_glp1_H3K4me3_786
chrI	7054499	7054775	narrow787			chrI	9371255	9374925	broad787			chrI	9079576	9080319	adult_H3K4me3_Peak787				chrI	9862141	9863599	L3_glp1_H3K4me3_787
chrI	7055647	7059886	narrow788			chrI	9377160	9386542	broad788			chrI	9092180	9101142	adult_H3K4me3_Peak788				chrI	9868709	9875097	L3_glp1_H3K4me3_788
chrI	7068539	7070049	narrow789			chrI	9388965	9390761	broad789			chrI	9106030	9106685	adult_H3K4me3_Peak789				chrI	9883455	9883682	L3_glp1_H3K4me3_789
chrI	7070122	7070321	narrow790			chrI	9392862	9394378	broad790			chrI	9108329	9118440	adult_H3K4me3_Peak790				chrI	9899899	9900812	L3_glp1_H3K4me3_790
chrI	7078879	7087958	narrow791			chrI	9396206	9401891	broad791			chrI	9128628	9135816	adult_H3K4me3_Peak791				chrI	9929197	9930351	L3_glp1_H3K4me3_791
chrI	7089118	7091300	narrow792			chrI	9404836	9405984	broad792			chrI	9140811	9142200	adult_H3K4me3_Peak792				chrI	9933033	9939814	L3_glp1_H3K4me3_792
chrI	7094206	7095850	narrow793			chrI	9414373	9415011	broad793			chrI	9149377	9150616	adult_H3K4me3_Peak793				chrI	9943109	9943451	L3_glp1_H3K4me3_793
chrI	7096773	7097276	narrow794			chrI	9420914	9433197	broad794			chrI	9154108	9154588	adult_H3K4me3_Peak794				chrI	9955361	9956574	L3_glp1_H3K4me3_794
chrI	7097937	7098892	narrow795			chrI	9434877	9436587	broad795			chrI	9158014	9159409	adult_H3K4me3_Peak795				chrI	9961388	9962413	L3_glp1_H3K4me3_795
chrI	7099128	7100185	narrow796			chrI	9437603	9439018	broad796			chrI	9161267	9179157	adult_H3K4me3_Peak796				chrI	9962784	9963199	L3_glp1_H3K4me3_796
chrI	7112979	7113910	narrow797			chrI	9445096	9447637	broad797			chrI	9184321	9189636	adult_H3K4me3_Peak797				chrI	9963316	9963946	L3_glp1_H3K4me3_797
chrI	7116343	7116648	narrow798			chrI	9448709	9450204	broad798			chrI	9197884	9200379	adult_H3K4me3_Peak798				chrI	9969458	9973256	L3_glp1_H3K4me3_798
chrI	7125531	7126118	narrow799			chrI	9465099	9465717	broad799			chrI	9211587	9212496	adult_H3K4me3_Peak799				chrI	9978681	9980380	L3_glp1_H3K4me3_799
chrI	7126167	7128730	narrow800			chrI	9469710	9472864	broad800			chrI	9218260	9219799	adult_H3K4me3_Peak800				chrI	9984610	9985188	L3_glp1_H3K4me3_800
chrI	7129521	7129739	narrow801			chrI	9473815	9475260	broad801			chrI	9226597	9227602	adult_H3K4me3_Peak801				chrI	10000129	10001635	L3_glp1_H3K4me3_801
chrI	7146508	7146942	narrow802			chrI	9486683	9489979	broad802			chrI	9244119	9244860	adult_H3K4me3_Peak802				chrI	10025940	10026837	L3_glp1_H3K4me3_802
chrI	7147062	7149851	narrow803			chrI	9492696	9497497	broad803			chrI	9247065	9249691	adult_H3K4me3_Peak803				chrI	10030084	10030378	L3_glp1_H3K4me3_803
chrI	7151389	7152333	narrow804			chrI	9500203	9502454	broad804			chrI	9266768	9267303	adult_H3K4me3_Peak804				chrI	10031679	10041008	L3_glp1_H3K4me3_804
chrI	7155822	7156065	narrow805			chrI	9504748	9507815	broad805			chrI	9268715	9269493	adult_H3K4me3_Peak805				chrI	10043955	10049074	L3_glp1_H3K4me3_805
chrI	7156298	7159969	narrow806			chrI	9511441	9513114	broad806			chrI	9271905	9274778	adult_H3K4me3_Peak806				chrI	10058554	10060623	L3_glp1_H3K4me3_806
chrI	7170061	7170447	narrow807			chrI	9514652	9516953	broad807			chrI	9278960	9280831	adult_H3K4me3_Peak807				chrI	10075183	10075540	L3_glp1_H3K4me3_807
chrI	7173367	7174713	narrow808			chrI	9531770	9532851	broad808			chrI	9286063	9287171	adult_H3K4me3_Peak808				chrI	10079291	10080371	L3_glp1_H3K4me3_808
chrI	7176259	7176579	narrow809			chrI	9537695	9542054	broad809			chrI	9292157	9292743	adult_H3K4me3_Peak809				chrI	10093624	10100203	L3_glp1_H3K4me3_809
chrI	7176651	7176862	narrow810			chrI	9578089	9581680	broad810			chrI	9296892	9299114	adult_H3K4me3_Peak810				chrI	10103897	10105105	L3_glp1_H3K4me3_810
chrI	7177081	7177283	narrow811			chrI	9583896	9585526	broad811			chrI	9302093	9304696	adult_H3K4me3_Peak811				chrI	10116345	10117205	L3_glp1_H3K4me3_811
chrI	7182836	7183185	narrow812			chrI	9586868	9588489	broad812			chrI	9306416	9310300	adult_H3K4me3_Peak812				chrI	10120502	10123551	L3_glp1_H3K4me3_812
chrI	7207280	7207670	narrow813			chrI	9590884	9591109	broad813			chrI	9312316	9315999	adult_H3K4me3_Peak813				chrI	10146974	10148827	L3_glp1_H3K4me3_813
chrI	7210554	7211791	narrow814			chrI	9600809	9601845	broad814			chrI	9319983	9322871	adult_H3K4me3_Peak814				chrI	10161182	10162689	L3_glp1_H3K4me3_814
chrI	7212379	7212647	narrow815			chrI	9603043	9606591	broad815			chrI	9327269	9334456	adult_H3K4me3_Peak815				chrI	10171873	10181869	L3_glp1_H3K4me3_815
chrI	7215723	7215934	narrow816			chrI	9608460	9612195	broad816			chrI	9343709	9343951	adult_H3K4me3_Peak816				chrI	10184203	10193913	L3_glp1_H3K4me3_816
chrI	7221472	7221770	narrow817			chrI	9615366	9616905	broad817			chrI	9353738	9355862	adult_H3K4me3_Peak817				chrI	10196487	10197552	L3_glp1_H3K4me3_817
chrI	7224484	7225357	narrow818			chrI	9618999	9623190	broad818			chrI	9371255	9374925	adult_H3K4me3_Peak818				chrI	10230360	10237670	L3_glp1_H3K4me3_818
chrI	7227799	7228568	narrow819			chrI	9624005	9627324	broad819			chrI	9377160	9386542	adult_H3K4me3_Peak819				chrI	10260885	10262149	L3_glp1_H3K4me3_819
chrI	7228689	7229080	narrow820			chrI	9650400	9651119	broad820			chrI	9388965	9390761	adult_H3K4me3_Peak820				chrI	10280472	10280870	L3_glp1_H3K4me3_820
chrI	7232811	7233656	narrow821			chrI	9653246	9654683	broad821			chrI	9392862	9394378	adult_H3K4me3_Peak821				chrI	10282623	10282937	L3_glp1_H3K4me3_821
chrI	7243486	7243745	narrow822			chrI	9663834	9666300	broad822			chrI	9396206	9401891	adult_H3K4me3_Peak822				chrI	10283482	10283851	L3_glp1_H3K4me3_822
chrI	7250958	7251910	narrow823			chrI	9668931	9670668	broad823			chrI	9404836	9405984	adult_H3K4me3_Peak823				chrI	10285008	10285207	L3_glp1_H3K4me3_823
chrI	7279460	7279897	narrow824			chrI	9674024	9679588	broad824			chrI	9414373	9415011	adult_H3K4me3_Peak824				chrI	10297358	10299093	L3_glp1_H3K4me3_824
chrI	7283101	7283941	narrow825			chrI	9682327	9691921	broad825			chrI	9420914	9433197	adult_H3K4me3_Peak825				chrI	10327325	10327906	L3_glp1_H3K4me3_825
chrI	7302442	7303193	narrow826			chrI	9696992	9705909	broad826			chrI	9434877	9436587	adult_H3K4me3_Peak826				chrI	10329239	10339045	L3_glp1_H3K4me3_826
chrI	7304283	7305536	narrow827			chrI	9709506	9711324	broad827			chrI	9437603	9439018	adult_H3K4me3_Peak827				chrI	10373332	10375559	L3_glp1_H3K4me3_827
chrI	7313657	7318859	narrow828			chrI	9714244	9715176	broad828			chrI	9445096	9447637	adult_H3K4me3_Peak828				chrI	10396793	10414996	L3_glp1_H3K4me3_828
chrI	7320076	7321809	narrow829			chrI	9716556	9719136	broad829			chrI	9448709	9450204	adult_H3K4me3_Peak829				chrI	10430412	10439420	L3_glp1_H3K4me3_829
chrI	7341204	7341838	narrow830			chrI	9720223	9726371	broad830			chrI	9455807	9456174	adult_H3K4me3_Peak830				chrI	10444181	10447678	L3_glp1_H3K4me3_830
chrI	7345545	7347934	narrow831			chrI	9728009	9728273	broad831			chrI	9465099	9465717	adult_H3K4me3_Peak831				chrI	10468489	10469581	L3_glp1_H3K4me3_831
chrI	7348016	7348238	narrow832			chrI	9730907	9739648	broad832			chrI	9469710	9472864	adult_H3K4me3_Peak832				chrI	10471784	10480701	L3_glp1_H3K4me3_832
chrI	7348377	7350674	narrow833			chrI	9746591	9748765	broad833			chrI	9473815	9475260	adult_H3K4me3_Peak833				chrI	10484776	10485287	L3_glp1_H3K4me3_833
chrI	7354469	7354769	narrow834			chrI	9750144	9755839	broad834			chrI	9486683	9489979	adult_H3K4me3_Peak834				chrI	10494773	10498237	L3_glp1_H3K4me3_834
chrI	7370472	7372118	narrow835			chrI	9757158	9760872	broad835			chrI	9492696	9497497	adult_H3K4me3_Peak835				chrI	10515074	10519508	L3_glp1_H3K4me3_835
chrI	7377958	7379327	narrow836			chrI	9766858	9768436	broad836			chrI	9500203	9502454	adult_H3K4me3_Peak836				chrI	10536936	10543729	L3_glp1_H3K4me3_836
chrI	7379571	7379878	narrow837			chrI	9769389	9769713	broad837			chrI	9504748	9507815	adult_H3K4me3_Peak837				chrI	10549490	10557691	L3_glp1_H3K4me3_837
chrI	7380062	7380535	narrow838			chrI	9771264	9775175	broad838			chrI	9511441	9513114	adult_H3K4me3_Peak838				chrI	10558693	10570932	L3_glp1_H3K4me3_838
chrI	7380745	7381097	narrow839			chrI	9779881	9781729	broad839			chrI	9514652	9516953	adult_H3K4me3_Peak839				chrI	10587719	10594265	L3_glp1_H3K4me3_839
chrI	7381197	7382862	narrow840			chrI	9786016	9794884	broad840			chrI	9531770	9532851	adult_H3K4me3_Peak840				chrI	10597666	10599429	L3_glp1_H3K4me3_840
chrI	7466139	7467215	narrow841			chrI	9796580	9799791	broad841			chrI	9537695	9542054	adult_H3K4me3_Peak841				chrI	10622618	10624622	L3_glp1_H3K4me3_841
chrI	7467330	7467708	narrow842			chrI	9807094	9809408	broad842			chrI	9578089	9581680	adult_H3K4me3_Peak842				chrI	10631748	10634223	L3_glp1_H3K4me3_842
chrI	7472287	7476186	narrow843			chrI	9825381	9826150	broad843			chrI	9583896	9585548	adult_H3K4me3_Peak843				chrI	10641300	10642583	L3_glp1_H3K4me3_843
chrI	7476219	7479748	narrow844			chrI	9844247	9859958	broad844			chrI	9586868	9588489	adult_H3K4me3_Peak844				chrI	10650584	10654799	L3_glp1_H3K4me3_844
chrI	7490138	7490403	narrow845			chrI	9860955	9863677	broad845			chrI	9590884	9591109	adult_H3K4me3_Peak845				chrI	10665888	10668816	L3_glp1_H3K4me3_845
chrI	7490829	7491399	narrow846			chrI	9868671	9874108	broad846			chrI	9600809	9601845	adult_H3K4me3_Peak846				chrI	10681917	10692808	L3_glp1_H3K4me3_846
chrI	7491433	7495569	narrow847			chrI	9878896	9884030	broad847			chrI	9603043	9606591	adult_H3K4me3_Peak847				chrI	10716892	10718792	L3_glp1_H3K4me3_847
chrI	7499954	7500641	narrow848			chrI	9886109	9886427	broad848			chrI	9608460	9612195	adult_H3K4me3_Peak848				chrI	10720159	10721503	L3_glp1_H3K4me3_848
chrI	7500698	7501316	narrow849			chrI	9896631	9897861	broad849			chrI	9615366	9616905	adult_H3K4me3_Peak849				chrI	10728390	10737035	L3_glp1_H3K4me3_849
chrI	7514614	7516165	narrow850			chrI	9899382	9901575	broad850			chrI	9618999	9623190	adult_H3K4me3_Peak850				chrI	10748054	10748913	L3_glp1_H3K4me3_850
chrI	7517319	7521912	narrow851			chrI	9903229	9903594	broad851			chrI	9624005	9627324	adult_H3K4me3_Peak851				chrI	10750602	10750908	L3_glp1_H3K4me3_851
chrI	7522518	7522782	narrow852			chrI	9928930	9931026	broad852			chrI	9650400	9651129	adult_H3K4me3_Peak852				chrI	10753920	10754405	L3_glp1_H3K4me3_852
chrI	7523138	7523360	narrow853			chrI	9933793	9939014	broad853			chrI	9653246	9654683	adult_H3K4me3_Peak853				chrI	10756487	10763607	L3_glp1_H3K4me3_853
chrI	7541936	7542356	narrow854			chrI	9941094	9942699	broad854			chrI	9663834	9666300	adult_H3K4me3_Peak854				chrI	10765412	10775064	L3_glp1_H3K4me3_854
chrI	7543286	7543506	narrow855			chrI	9945707	9947931	broad855			chrI	9668931	9670668	adult_H3K4me3_Peak855				chrI	10788611	10789943	L3_glp1_H3K4me3_855
chrI	7547338	7548554	narrow856			chrI	9949182	9953652	broad856			chrI	9674024	9679588	adult_H3K4me3_Peak856				chrI	10798625	10799711	L3_glp1_H3K4me3_856
chrI	7549454	7550436	narrow857			chrI	9955290	9956532	broad857			chrI	9682327	9691921	adult_H3K4me3_Peak857				chrI	10806523	10807469	L3_glp1_H3K4me3_857
chrI	7552665	7553099	narrow858			chrI	9961052	9973234	broad858			chrI	9696992	9705909	adult_H3K4me3_Peak858				chrI	10816141	10817056	L3_glp1_H3K4me3_858
chrI	7553500	7554374	narrow859			chrI	9978393	9980146	broad859			chrI	9709506	9711324	adult_H3K4me3_Peak859				chrI	10830673	10831645	L3_glp1_H3K4me3_859
chrI	7559353	7560639	narrow860			chrI	10026010	10026661	broad860			chrI	9714244	9715176	adult_H3K4me3_Peak860				chrI	10839085	10840848	L3_glp1_H3K4me3_860
chrI	7562935	7565625	narrow861			chrI	10032591	10048484	broad861			chrI	9716556	9719136	adult_H3K4me3_Peak861				chrI	10857999	10858514	L3_glp1_H3K4me3_861
chrI	7565684	7565955	narrow862			chrI	10059849	10060451	broad862			chrI	9720223	9726371	adult_H3K4me3_Peak862				chrI	10866371	10866830	L3_glp1_H3K4me3_862
chrI	7566139	7566423	narrow863			chrI	10062895	10063711	broad863			chrI	9728009	9728273	adult_H3K4me3_Peak863				chrI	10874399	10875337	L3_glp1_H3K4me3_863
chrI	7569977	7571446	narrow864			chrI	10075040	10077739	broad864			chrI	9730907	9739648	adult_H3K4me3_Peak864				chrI	10894691	10895471	L3_glp1_H3K4me3_864
chrI	7573529	7575701	narrow865			chrI	10079377	10081468	broad865			chrI	9746591	9748765	adult_H3K4me3_Peak865				chrI	10924421	10925674	L3_glp1_H3K4me3_865
chrI	7575836	7579295	narrow866			chrI	10085240	10086908	broad866			chrI	9750144	9755839	adult_H3K4me3_Peak866				chrI	10935083	10937005	L3_glp1_H3K4me3_866
chrI	7581109	7584259	narrow867			chrI	10094072	10095955	broad867			chrI	9757158	9760872	adult_H3K4me3_Peak867				chrI	10958539	10958978	L3_glp1_H3K4me3_867
chrI	7587693	7589075	narrow868			chrI	10097003	10100115	broad868			chrI	9766858	9768436	adult_H3K4me3_Peak868				chrI	10969521	10972271	L3_glp1_H3K4me3_868
chrI	7590284	7591202	narrow869			chrI	10101566	10105612	broad869			chrI	9769389	9769713	adult_H3K4me3_Peak869				chrI	11038014	11039694	L3_glp1_H3K4me3_869
chrI	7594998	7599854	narrow870			chrI	10115716	10124284	broad870			chrI	9771264	9775175	adult_H3K4me3_Peak870				chrI	11062653	11062940	L3_glp1_H3K4me3_870
chrI	7600076	7600654	narrow871			chrI	10144442	10148512	broad871			chrI	9779881	9781729	adult_H3K4me3_Peak871				chrI	11094256	11094488	L3_glp1_H3K4me3_871
chrI	7601384	7602573	narrow872			chrI	10154145	10155492	broad872			chrI	9786016	9794884	adult_H3K4me3_Peak872				chrI	11094701	11096197	L3_glp1_H3K4me3_872
chrI	7613227	7613425	narrow873			chrI	10161440	10163668	broad873			chrI	9796580	9799791	adult_H3K4me3_Peak873				chrI	11096934	11097150	L3_glp1_H3K4me3_873
chrI	7613633	7614373	narrow874			chrI	10172517	10180089	broad874			chrI	9807094	9809408	adult_H3K4me3_Peak874				chrI	11099688	11102146	L3_glp1_H3K4me3_874
chrI	7620520	7620772	narrow875			chrI	10185445	10186195	broad875			chrI	9825381	9826150	adult_H3K4me3_Peak875				chrI	11110430	11111281	L3_glp1_H3K4me3_875
chrI	7639481	7640365	narrow876			chrI	10189540	10193851	broad876			chrI	9844247	9859958	adult_H3K4me3_Peak876				chrI	11169730	11170462	L3_glp1_H3K4me3_876
chrI	7642572	7643631	narrow877			chrI	10195992	10197788	broad877			chrI	9860955	9863677	adult_H3K4me3_Peak877				chrI	11181549	11182815	L3_glp1_H3K4me3_877
chrI	7649628	7650103	narrow878			chrI	10218978	10219729	broad878			chrI	9868671	9874108	adult_H3K4me3_Peak878				chrI	11188414	11188768	L3_glp1_H3K4me3_878
chrI	7656861	7662561	narrow879			chrI	10226097	10227100	broad879			chrI	9878896	9884030	adult_H3K4me3_Peak879				chrI	11189981	11190198	L3_glp1_H3K4me3_879
chrI	7675707	7677296	narrow880			chrI	10228814	10237380	broad880			chrI	9886109	9886427	adult_H3K4me3_Peak880				chrI	11194882	11200954	L3_glp1_H3K4me3_880
chrI	7678714	7679043	narrow881			chrI	10246393	10246591	broad881			chrI	9896631	9897861	adult_H3K4me3_Peak881				chrI	11201852	11210661	L3_glp1_H3K4me3_881
chrI	7679167	7679927	narrow882			chrI	10247941	10252230	broad882			chrI	9899382	9901575	adult_H3K4me3_Peak882				chrI	11212896	11213208	L3_glp1_H3K4me3_882
chrI	7684895	7686271	narrow883			chrI	10261150	10262151	broad883			chrI	9903229	9903594	adult_H3K4me3_Peak883				chrI	11221506	11222992	L3_glp1_H3K4me3_883
chrI	7686368	7686661	narrow884			chrI	10266299	10277056	broad884			chrI	9928930	9931026	adult_H3K4me3_Peak884				chrI	11229965	11230305	L3_glp1_H3K4me3_884
chrI	7700772	7701675	narrow885			chrI	10280116	10285934	broad885			chrI	9933793	9939014	adult_H3K4me3_Peak885				chrI	11237107	11237347	L3_glp1_H3K4me3_885
chrI	7702338	7703013	narrow886			chrI	10288097	10290026	broad886			chrI	9941094	9942699	adult_H3K4me3_Peak886				chrI	11280503	11280983	L3_glp1_H3K4me3_886
chrI	7706483	7707648	narrow887			chrI	10295942	10300690	broad887			chrI	9945707	9947931	adult_H3K4me3_Peak887				chrI	11322179	11324517	L3_glp1_H3K4me3_887
chrI	7710314	7710599	narrow888			chrI	10306287	10306746	broad888			chrI	9949182	9953652	adult_H3K4me3_Peak888				chrI	11373110	11375208	L3_glp1_H3K4me3_888
chrI	7711027	7712365	narrow889			chrI	10327193	10327939	broad889			chrI	9955290	9956532	adult_H3K4me3_Peak889				chrI	11414884	11417170	L3_glp1_H3K4me3_889
chrI	7721775	7722492	narrow890			chrI	10329941	10333936	broad890			chrI	9961052	9973234	adult_H3K4me3_Peak890				chrI	11497570	11498082	L3_glp1_H3K4me3_890
chrI	7724038	7725562	narrow891			chrI	10335797	10337034	broad891			chrI	9978393	9980146	adult_H3K4me3_Peak891				chrI	11505160	11505602	L3_glp1_H3K4me3_891
chrI	7726133	7728029	narrow892			chrI	10338549	10338824	broad892			chrI	10026010	10026661	adult_H3K4me3_Peak892				chrI	11516734	11522481	L3_glp1_H3K4me3_892
chrI	7730638	7731747	narrow893			chrI	10373226	10375655	broad893			chrI	10032591	10048484	adult_H3K4me3_Peak893				chrI	11525816	11526391	L3_glp1_H3K4me3_893
chrI	7755872	7756702	narrow894			chrI	10383567	10384341	broad894			chrI	10059849	10060451	adult_H3K4me3_Peak894				chrI	11554653	11554878	L3_glp1_H3K4me3_894
chrI	7770657	7770875	narrow895			chrI	10399091	10403203	broad895			chrI	10062895	10063711	adult_H3K4me3_Peak895				chrI	11558314	11558632	L3_glp1_H3K4me3_895
chrI	7770946	7771654	narrow896			chrI	10409117	10411593	broad896			chrI	10075040	10077739	adult_H3K4me3_Peak896				chrI	11576024	11580119	L3_glp1_H3K4me3_896
chrI	7771764	7773757	narrow897			chrI	10412616	10412930	broad897			chrI	10079377	10081468	adult_H3K4me3_Peak897				chrI	11584038	11585092	L3_glp1_H3K4me3_897
chrI	7814103	7814953	narrow898			chrI	10414221	10414893	broad898			chrI	10085240	10086908	adult_H3K4me3_Peak898				chrI	11585323	11585778	L3_glp1_H3K4me3_898
chrI	7820461	7821229	narrow899			chrI	10429584	10430434	broad899			chrI	10094072	10095955	adult_H3K4me3_Peak899				chrI	11590865	11593518	L3_glp1_H3K4me3_899
chrI	7835299	7836401	narrow900			chrI	10432981	10438363	broad900			chrI	10097003	10100115	adult_H3K4me3_Peak900				chrI	11594150	11594381	L3_glp1_H3K4me3_900
chrI	7848449	7850307	narrow901			chrI	10442326	10442616	broad901			chrI	10101566	10105612	adult_H3K4me3_Peak901				chrI	11596059	11596748	L3_glp1_H3K4me3_901
chrI	7857822	7858394	narrow902			chrI	10445891	10447455	broad902			chrI	10115716	10124284	adult_H3K4me3_Peak902				chrI	11596872	11597097	L3_glp1_H3K4me3_902
chrI	7858561	7862296	narrow903			chrI	10448297	10449012	broad903			chrI	10144442	10148512	adult_H3K4me3_Peak903				chrI	11606164	11606546	L3_glp1_H3K4me3_903
chrI	7862398	7862621	narrow904			chrI	10462553	10462921	broad904			chrI	10154145	10155492	adult_H3K4me3_Peak904				chrI	11610855	11612451	L3_glp1_H3K4me3_904
chrI	7865854	7868150	narrow905			chrI	10468409	10469603	broad905			chrI	10161440	10163668	adult_H3K4me3_Peak905				chrI	11667461	11670449	L3_glp1_H3K4me3_905
chrI	7869875	7872653	narrow906			chrI	10473676	10475207	broad906			chrI	10172517	10180089	adult_H3K4me3_Peak906				chrI	11671322	11677541	L3_glp1_H3K4me3_906
chrI	7884015	7884742	narrow907			chrI	10477239	10479604	broad907			chrI	10185445	10186195	adult_H3K4me3_Peak907				chrI	11686531	11687265	L3_glp1_H3K4me3_907
chrI	7884863	7885178	narrow908			chrI	10484789	10486301	broad908			chrI	10189540	10193851	adult_H3K4me3_Peak908				chrI	11693540	11693803	L3_glp1_H3K4me3_908
chrI	7889457	7889716	narrow909			chrI	10494502	10497208	broad909			chrI	10195992	10197788	adult_H3K4me3_Peak909				chrI	11775080	11775446	L3_glp1_H3K4me3_909
chrI	7913376	7913698	narrow910			chrI	10514321	10515710	broad910			chrI	10226097	10227100	adult_H3K4me3_Peak910				chrI	11780943	11784072	L3_glp1_H3K4me3_910
chrI	7913861	7914096	narrow911			chrI	10516779	10519689	broad911			chrI	10228814	10237380	adult_H3K4me3_Peak911				chrI	11792756	11793286	L3_glp1_H3K4me3_911
chrI	7925721	7926892	narrow912			chrI	10526565	10527075	broad912			chrI	10246393	10246591	adult_H3K4me3_Peak912				chrI	11803277	11803678	L3_glp1_H3K4me3_912
chrI	7934601	7936999	narrow913			chrI	10532522	10533444	broad913			chrI	10247900	10252230	adult_H3K4me3_Peak913				chrI	11840669	11841345	L3_glp1_H3K4me3_913
chrI	7940179	7941460	narrow914			chrI	10536928	10546779	broad914			chrI	10261150	10262151	adult_H3K4me3_Peak914				chrI	11848731	11849155	L3_glp1_H3K4me3_914
chrI	7946186	7946837	narrow915			chrI	10548788	10557383	broad915			chrI	10266299	10277056	adult_H3K4me3_Peak915				chrI	11869995	11871990	L3_glp1_H3K4me3_915
chrI	7946891	7947119	narrow916			chrI	10559190	10570581	broad916			chrI	10280116	10285934	adult_H3K4me3_Peak916				chrI	11875792	11878381	L3_glp1_H3K4me3_916
chrI	7947377	7947628	narrow917			chrI	10577145	10581335	broad917			chrI	10288097	10290026	adult_H3K4me3_Peak917				chrI	11892688	11895714	L3_glp1_H3K4me3_917
chrI	7948932	7949166	narrow918			chrI	10585053	10587793	broad918			chrI	10295942	10300690	adult_H3K4me3_Peak918				chrI	11896744	11899707	L3_glp1_H3K4me3_918
chrI	7949520	7949761	narrow919			chrI	10590944	10593456	broad919			chrI	10306287	10306746	adult_H3K4me3_Peak919				chrI	11905567	11905929	L3_glp1_H3K4me3_919
chrI	7949905	7952568	narrow920			chrI	10598257	10599608	broad920			chrI	10327193	10327939	adult_H3K4me3_Peak920				chrI	11908420	11914330	L3_glp1_H3K4me3_920
chrI	7954294	7954844	narrow921			chrI	10606667	10608501	broad921			chrI	10329941	10333936	adult_H3K4me3_Peak921				chrI	11924058	11924320	L3_glp1_H3K4me3_921
chrI	7961690	7962710	narrow922			chrI	10622718	10624658	broad922			chrI	10335797	10337034	adult_H3K4me3_Peak922				chrI	11927975	11932374	L3_glp1_H3K4me3_922
chrI	7967907	7969546	narrow923			chrI	10629036	10629621	broad923			chrI	10338549	10338824	adult_H3K4me3_Peak923				chrI	11933327	11935285	L3_glp1_H3K4me3_923
chrI	7993758	7993978	narrow924			chrI	10631779	10633562	broad924			chrI	10373226	10375655	adult_H3K4me3_Peak924				chrI	11940005	11940244	L3_glp1_H3K4me3_924
chrI	8009939	8010139	narrow925			chrI	10641479	10642564	broad925			chrI	10383567	10384341	adult_H3K4me3_Peak925				chrI	11961574	11963319	L3_glp1_H3K4me3_925
chrI	8010542	8012593	narrow926			chrI	10651209	10654036	broad926			chrI	10399091	10403203	adult_H3K4me3_Peak926				chrI	11964164	11966141	L3_glp1_H3K4me3_926
chrI	8013457	8014170	narrow927			chrI	10665860	10667580	broad927			chrI	10409117	10411593	adult_H3K4me3_Peak927				chrI	11976809	11979402	L3_glp1_H3K4me3_927
chrI	8014290	8014658	narrow928			chrI	10670435	10671167	broad928			chrI	10412616	10412930	adult_H3K4me3_Peak928				chrI	12003937	12005692	L3_glp1_H3K4me3_928
chrI	8019014	8019848	narrow929			chrI	10676667	10680130	broad929			chrI	10414221	10414893	adult_H3K4me3_Peak929				chrI	12008189	12008582	L3_glp1_H3K4me3_929
chrI	8023645	8025236	narrow930			chrI	10681171	10687582	broad930			chrI	10429584	10430434	adult_H3K4me3_Peak930				chrI	12038928	12039153	L3_glp1_H3K4me3_930
chrI	8027072	8029831	narrow931			chrI	10691658	10693435	broad931			chrI	10432981	10438363	adult_H3K4me3_Peak931				chrI	12039436	12043237	L3_glp1_H3K4me3_931
chrI	8040016	8041250	narrow932			chrI	10703859	10705322	broad932			chrI	10442326	10442616	adult_H3K4me3_Peak932				chrI	12043612	12044338	L3_glp1_H3K4me3_932
chrI	8045585	8046398	narrow933			chrI	10716825	10718463	broad933			chrI	10445891	10447455	adult_H3K4me3_Peak933				chrI	12047708	12048182	L3_glp1_H3K4me3_933
chrI	8047026	8047500	narrow934			chrI	10720230	10721383	broad934			chrI	10462553	10462921	adult_H3K4me3_Peak934				chrI	12061163	12067014	L3_glp1_H3K4me3_934
chrI	8056457	8057904	narrow935			chrI	10725876	10728956	broad935			chrI	10468409	10469603	adult_H3K4me3_Peak935				chrI	12077935	12078198	L3_glp1_H3K4me3_935
chrI	8082904	8084344	narrow936			chrI	10729790	10737459	broad936			chrI	10473676	10475213	adult_H3K4me3_Peak936				chrI	12179236	12179620	L3_glp1_H3K4me3_936
chrI	8100297	8100822	narrow937			chrI	10747363	10777703	broad937			chrI	10477239	10479604	adult_H3K4me3_Peak937				chrI	12182587	12183405	L3_glp1_H3K4me3_937
chrI	8101823	8102247	narrow938			chrI	10788612	10790567	broad938			chrI	10484789	10486301	adult_H3K4me3_Peak938				chrI	12197293	12199041	L3_glp1_H3K4me3_938
chrI	8117515	8118891	narrow939			chrI	10797802	10799484	broad939			chrI	10494502	10497208	adult_H3K4me3_Peak939				chrI	12205411	12209834	L3_glp1_H3K4me3_939
chrI	8122459	8122720	narrow940			chrI	10806620	10807378	broad940			chrI	10514321	10515710	adult_H3K4me3_Peak940				chrI	12222433	12229493	L3_glp1_H3K4me3_940
chrI	8123668	8126327	narrow941			chrI	10816024	10819084	broad941			chrI	10516779	10519689	adult_H3K4me3_Peak941				chrI	12426276	12427140	L3_glp1_H3K4me3_941
chrI	8133529	8135601	narrow942			chrI	10830341	10832509	broad942			chrI	10526565	10527075	adult_H3K4me3_Peak942				chrI	12486486	12487801	L3_glp1_H3K4me3_942
chrI	8135740	8136082	narrow943			chrI	10839228	10840891	broad943			chrI	10532522	10533444	adult_H3K4me3_Peak943				chrI	12508100	12509379	L3_glp1_H3K4me3_943
chrI	8211727	8213149	narrow944			chrI	10857262	10858858	broad944			chrI	10536928	10546779	adult_H3K4me3_Peak944				chrI	12513285	12513792	L3_glp1_H3K4me3_944
chrI	8217148	8218401	narrow945			chrI	10865818	10866925	broad945			chrI	10548788	10557383	adult_H3K4me3_Peak945				chrI	12523429	12527622	L3_glp1_H3K4me3_945
chrI	8222446	8224486	narrow946			chrI	10874610	10875386	broad946			chrI	10559190	10570581	adult_H3K4me3_Peak946				chrI	12530575	12535004	L3_glp1_H3K4me3_946
chrI	8254241	8255929	narrow947			chrI	10879332	10888716	broad947			chrI	10577145	10581335	adult_H3K4me3_Peak947				chrI	12546592	12548130	L3_glp1_H3K4me3_947
chrI	8259525	8260088	narrow948			chrI	10893971	10895441	broad948			chrI	10585053	10587793	adult_H3K4me3_Peak948				chrI	12551184	12552316	L3_glp1_H3K4me3_948
chrI	8287796	8289170	narrow949			chrI	10924038	10928346	broad949			chrI	10590944	10593456	adult_H3K4me3_Peak949				chrI	12570723	12570921	L3_glp1_H3K4me3_949
chrI	8290233	8291782	narrow950			chrI	10934823	10936934	broad950			chrI	10598257	10599608	adult_H3K4me3_Peak950				chrI	12571110	12571562	L3_glp1_H3K4me3_950
chrI	8293401	8294795	narrow951			chrI	10969856	10970678	broad951			chrI	10606667	10608501	adult_H3K4me3_Peak951				chrI	12571764	12572092	L3_glp1_H3K4me3_951
chrI	8304084	8304637	narrow952			chrI	11032285	11032797	broad952			chrI	10622718	10624658	adult_H3K4me3_Peak952				chrI	12572321	12572774	L3_glp1_H3K4me3_952
chrI	8305798	8306147	narrow953			chrI	11038394	11039513	broad953			chrI	10629036	10629621	adult_H3K4me3_Peak953				chrI	12573865	12576234	L3_glp1_H3K4me3_953
chrI	8306166	8307065	narrow954			chrI	11062685	11063593	broad954			chrI	10631779	10633562	adult_H3K4me3_Peak954				chrI	12601412	12601814	L3_glp1_H3K4me3_954
chrI	8307281	8307871	narrow955			chrI	11073110	11073310	broad955			chrI	10641479	10642564	adult_H3K4me3_Peak955				chrI	12606085	12606408	L3_glp1_H3K4me3_955
chrI	8315158	8315459	narrow956			chrI	11100881	11101212	broad956			chrI	10651209	10654036	adult_H3K4me3_Peak956				chrI	12650194	12656087	L3_glp1_H3K4me3_956
chrI	8326750	8327701	narrow957			chrI	11169643	11170569	broad957			chrI	10665860	10667580	adult_H3K4me3_Peak957				chrI	12664731	12665934	L3_glp1_H3K4me3_957
chrI	8329108	8330076	narrow958			chrI	11181913	11182388	broad958			chrI	10670435	10671167	adult_H3K4me3_Peak958				chrI	12675104	12679835	L3_glp1_H3K4me3_958
chrI	8332920	8333704	narrow959			chrI	11186762	11190228	broad959			chrI	10676667	10680130	adult_H3K4me3_Peak959				chrI	12682273	12682858	L3_glp1_H3K4me3_959
chrI	8369094	8369935	narrow960			chrI	11198351	11200971	broad960			chrI	10681171	10687582	adult_H3K4me3_Peak960				chrI	12718413	12720059	L3_glp1_H3K4me3_960
chrI	8391337	8391574	narrow961			chrI	11212711	11213354	broad961			chrI	10691658	10693435	adult_H3K4me3_Peak961				chrI	12727944	12729122	L3_glp1_H3K4me3_961
chrI	8391952	8392201	narrow962			chrI	11221551	11222695	broad962			chrI	10703859	10705322	adult_H3K4me3_Peak962				chrI	12732489	12732834	L3_glp1_H3K4me3_962
chrI	8392236	8394222	narrow963			chrI	11229958	11230499	broad963			chrI	10716825	10718463	adult_H3K4me3_Peak963				chrI	12735910	12738844	L3_glp1_H3K4me3_963
chrI	8394486	8395205	narrow964			chrI	11236011	11240294	broad964			chrI	10720230	10721383	adult_H3K4me3_Peak964				chrI	12740067	12742088	L3_glp1_H3K4me3_964
chrI	8406716	8407579	narrow965			chrI	11279913	11281078	broad965			chrI	10725876	10728956	adult_H3K4me3_Peak965				chrI	12773066	12774047	L3_glp1_H3K4me3_965
chrI	8409502	8410237	narrow966			chrI	11292403	11294087	broad966			chrI	10729790	10737459	adult_H3K4me3_Peak966				chrI	12777619	12778503	L3_glp1_H3K4me3_966
chrI	8410554	8413484	narrow967			chrI	11322195	11323691	broad967			chrI	10747363	10777703	adult_H3K4me3_Peak967				chrI	12806059	12807543	L3_glp1_H3K4me3_967
chrI	8415967	8416934	narrow968			chrI	11340006	11341529	broad968			chrI	10787354	10787692	adult_H3K4me3_Peak968				chrI	12811662	12812332	L3_glp1_H3K4me3_968
chrI	8421183	8421401	narrow969			chrI	11374004	11375113	broad969			chrI	10788612	10790567	adult_H3K4me3_Peak969				chrI	12812806	12813263	L3_glp1_H3K4me3_969
chrI	8424723	8427258	narrow970			chrI	11416241	11416647	broad970			chrI	10797802	10799484	adult_H3K4me3_Peak970				chrI	12814737	12815102	L3_glp1_H3K4me3_970
chrI	8433863	8435055	narrow971			chrI	11439236	11439834	broad971			chrI	10806620	10807378	adult_H3K4me3_Peak971				chrI	12815319	12817849	L3_glp1_H3K4me3_971
chrI	8437939	8439020	narrow972			chrI	11497419	11498143	broad972			chrI	10816024	10819084	adult_H3K4me3_Peak972				chrI	12818881	12819108	L3_glp1_H3K4me3_972
chrI	8490728	8491719	narrow973			chrI	11517293	11518229	broad973			chrI	10830341	10832509	adult_H3K4me3_Peak973				chrI	12826494	12827104	L3_glp1_H3K4me3_973
chrI	8510537	8511545	narrow974			chrI	11528163	11530133	broad974			chrI	10839228	10840891	adult_H3K4me3_Peak974				chrI	12827207	12827789	L3_glp1_H3K4me3_974
chrI	8528597	8530623	narrow975			chrI	11553164	11553415	broad975			chrI	10857262	10858858	adult_H3K4me3_Peak975				chrI	12844272	12844792	L3_glp1_H3K4me3_975
chrI	8531861	8533215	narrow976			chrI	11577032	11581869	broad976			chrI	10865818	10866925	adult_H3K4me3_Peak976				chrI	12857751	12858841	L3_glp1_H3K4me3_976
chrI	8563790	8564221	narrow977			chrI	11584090	11585755	broad977			chrI	10874610	10875386	adult_H3K4me3_Peak977				chrI	12876232	12876758	L3_glp1_H3K4me3_977
chrI	8573581	8574731	narrow978			chrI	11590976	11593153	broad978			chrI	10879332	10888716	adult_H3K4me3_Peak978				chrI	12877023	12877844	L3_glp1_H3K4me3_978
chrI	8577641	8577989	narrow979			chrI	11611152	11611921	broad979			chrI	10893971	10895441	adult_H3K4me3_Peak979				chrI	12902275	12905595	L3_glp1_H3K4me3_979
chrI	8579953	8580192	narrow980			chrI	11666166	11666624	broad980			chrI	10924038	10928346	adult_H3K4me3_Peak980				chrI	12914987	12923615	L3_glp1_H3K4me3_980
chrI	8587373	8587837	narrow981			chrI	11669941	11670186	broad981			chrI	10934823	10936934	adult_H3K4me3_Peak981				chrI	12962455	12970786	L3_glp1_H3K4me3_981
chrI	8590010	8591551	narrow982			chrI	11674280	11675241	broad982			chrI	10969856	10970697	adult_H3K4me3_Peak982				chrI	12973023	12974232	L3_glp1_H3K4me3_982
chrI	8600353	8601692	narrow983			chrI	11676034	11683502	broad983			chrI	11014409	11014658	adult_H3K4me3_Peak983				chrI	12988102	12989254	L3_glp1_H3K4me3_983
chrI	8607434	8609998	narrow984			chrI	11685267	11685490	broad984			chrI	11032285	11032797	adult_H3K4me3_Peak984				chrI	12994773	12996752	L3_glp1_H3K4me3_984
chrI	8614418	8615964	narrow985			chrI	11686676	11693806	broad985			chrI	11038394	11039513	adult_H3K4me3_Peak985				chrI	13005309	13006152	L3_glp1_H3K4me3_985
chrI	8635473	8637875	narrow986			chrI	11695355	11695656	broad986			chrI	11062685	11063593	adult_H3K4me3_Peak986				chrI	13031360	13031828	L3_glp1_H3K4me3_986
chrI	8637965	8638440	narrow987			chrI	11701438	11703491	broad987			chrI	11073110	11073310	adult_H3K4me3_Peak987				chrI	13040164	13042793	L3_glp1_H3K4me3_987
chrI	8639743	8640997	narrow988			chrI	11747264	11753633	broad988			chrI	11100881	11101212	adult_H3K4me3_Peak988				chrI	13061186	13061393	L3_glp1_H3K4me3_988
chrI	8642598	8643247	narrow989			chrI	11763863	11771529	broad989			chrI	11169643	11170569	adult_H3K4me3_Peak989				chrI	13061777	13062179	L3_glp1_H3K4me3_989
chrI	8643334	8643620	narrow990			chrI	11772742	11777893	broad990			chrI	11181861	11182396	adult_H3K4me3_Peak990				chrI	13062603	13062822	L3_glp1_H3K4me3_990
chrI	8643826	8644149	narrow991			chrI	11778974	11784791	broad991			chrI	11186762	11190228	adult_H3K4me3_Peak991				chrI	13156391	13156735	L3_glp1_H3K4me3_991
chrI	8644382	8644649	narrow992			chrI	11792414	11793228	broad992			chrI	11198351	11200971	adult_H3K4me3_Peak992				chrI	13160469	13162858	L3_glp1_H3K4me3_992
chrI	8660835	8661070	narrow993			chrI	11832094	11833193	broad993			chrI	11212711	11213354	adult_H3K4me3_Peak993				chrI	13176450	13176887	L3_glp1_H3K4me3_993
chrI	8664803	8665841	narrow994			chrI	11840716	11841335	broad994			chrI	11221551	11222695	adult_H3K4me3_Peak994				chrI	13265692	13266274	L3_glp1_H3K4me3_994
chrI	8691895	8693414	narrow995			chrI	11848641	11849106	broad995			chrI	11229943	11230499	adult_H3K4me3_Peak995				chrI	13284819	13291926	L3_glp1_H3K4me3_995
chrI	8695522	8697354	narrow996			chrI	11869928	11873394	broad996			chrI	11236011	11240294	adult_H3K4me3_Peak996				chrI	13297312	13298024	L3_glp1_H3K4me3_996
chrI	8701356	8703278	narrow997			chrI	11892832	11894747	broad997			chrI	11269516	11269718	adult_H3K4me3_Peak997				chrI	13310126	13311573	L3_glp1_H3K4me3_997
chrI	8719154	8719437	narrow998			chrI	11897063	11899856	broad998			chrI	11279913	11281078	adult_H3K4me3_Peak998				chrI	13323956	13325223	L3_glp1_H3K4me3_998
chrI	8727625	8729558	narrow999			chrI	11905610	11906598	broad999			chrI	11292403	11294087	adult_H3K4me3_Peak999				chrI	13329308	13331501	L3_glp1_H3K4me3_999
chrI	8732295	8733005	narrow1000			chrI	11910471	11913440	broad1000			chrI	11322195	11323691	adult_H3K4me3_Peak1000				chrI	13335154	13341008	L3_glp1_H3K4me3_1000
chrI	8735396	8736619	narrow1001			chrI	11929292	11937455	broad1001			chrI	11340006	11341529	adult_H3K4me3_Peak1001				chrI	13345148	13346148	L3_glp1_H3K4me3_1001
chrI	8746638	8746988	narrow1002			chrI	11964442	11966287	broad1002			chrI	11374004	11375113	adult_H3K4me3_Peak1002				chrI	13349120	13349892	L3_glp1_H3K4me3_1002
chrI	8747143	8748865	narrow1003			chrI	11977236	11979014	broad1003			chrI	11416241	11416647	adult_H3K4me3_Peak1003				chrI	13350917	13351825	L3_glp1_H3K4me3_1003
chrI	8751518	8751931	narrow1004			chrI	11989380	11991158	broad1004			chrI	11439236	11439834	adult_H3K4me3_Peak1004				chrI	13362911	13363575	L3_glp1_H3K4me3_1004
chrI	8757589	8757894	narrow1005			chrI	11994942	11999498	broad1005			chrI	11497419	11498143	adult_H3K4me3_Peak1005				chrI	13369747	13370074	L3_glp1_H3K4me3_1005
chrI	8759242	8761029	narrow1006			chrI	12004026	12005804	broad1006			chrI	11517293	11518229	adult_H3K4me3_Peak1006				chrI	13371189	13371868	L3_glp1_H3K4me3_1006
chrI	8761235	8763725	narrow1007			chrI	12008194	12008628	broad1007			chrI	11528163	11530133	adult_H3K4me3_Peak1007				chrI	13372471	13373190	L3_glp1_H3K4me3_1007
chrI	8785176	8785648	narrow1008			chrI	12039370	12045231	broad1008			chrI	11553164	11553415	adult_H3K4me3_Peak1008				chrI	13384550	13385434	L3_glp1_H3K4me3_1008
chrI	8785821	8787022	narrow1009			chrI	12047838	12048162	broad1009			chrI	11577032	11581869	adult_H3K4me3_Peak1009				chrI	13410969	13413344	L3_glp1_H3K4me3_1009
chrI	8787074	8787479	narrow1010			chrI	12062035	12066927	broad1010			chrI	11584090	11585755	adult_H3K4me3_Peak1010				chrI	13417189	13420719	L3_glp1_H3K4me3_1010
chrI	8792394	8793874	narrow1011			chrI	12094403	12098633	broad1011			chrI	11590976	11593153	adult_H3K4me3_Peak1011				chrI	13427971	13429355	L3_glp1_H3K4me3_1011
chrI	8797976	8798208	narrow1012			chrI	12099774	12106531	broad1012			chrI	11611152	11611921	adult_H3K4me3_Peak1012				chrI	13434086	13435391	L3_glp1_H3K4me3_1012
chrI	8798537	8799286	narrow1013			chrI	12112107	12112486	broad1013			chrI	11666166	11666624	adult_H3K4me3_Peak1013				chrI	13463717	13464046	L3_glp1_H3K4me3_1013
chrI	8801180	8801561	narrow1014			chrI	12163395	12164903	broad1014			chrI	11669941	11670186	adult_H3K4me3_Peak1014				chrI	13469840	13470924	L3_glp1_H3K4me3_1014
chrI	8801647	8802356	narrow1015			chrI	12179261	12179659	broad1015			chrI	11674280	11675241	adult_H3K4me3_Peak1015				chrI	13474121	13476500	L3_glp1_H3K4me3_1015
chrI	8807081	8809207	narrow1016			chrI	12182606	12183305	broad1016			chrI	11676034	11683502	adult_H3K4me3_Peak1016				chrI	13486858	13490931	L3_glp1_H3K4me3_1016
chrI	8813116	8817232	narrow1017			chrI	12193692	12194501	broad1017			chrI	11685267	11685490	adult_H3K4me3_Peak1017				chrI	13492580	13492998	L3_glp1_H3K4me3_1017
chrI	8838144	8839819	narrow1018			chrI	12198051	12198908	broad1018			chrI	11686676	11693806	adult_H3K4me3_Peak1018				chrI	13493769	13494284	L3_glp1_H3K4me3_1018
chrI	8850986	8853468	narrow1019			chrI	12205988	12207665	broad1019			chrI	11695355	11695656	adult_H3K4me3_Peak1019				chrI	13495004	13495560	L3_glp1_H3K4me3_1019
chrI	8853728	8854043	narrow1020			chrI	12209282	12209776	broad1020			chrI	11701438	11703491	adult_H3K4me3_Peak1020				chrI	13513648	13515153	L3_glp1_H3K4me3_1020
chrI	8854146	8854390	narrow1021			chrI	12223501	12228034	broad1021			chrI	11747264	11753633	adult_H3K4me3_Peak1021				chrI	13527863	13528355	L3_glp1_H3K4me3_1021
chrI	8856742	8857185	narrow1022			chrI	12228887	12229527	broad1022			chrI	11758598	11759873	adult_H3K4me3_Peak1022				chrI	13541729	13542959	L3_glp1_H3K4me3_1022
chrI	8857495	8858074	narrow1023			chrI	12232346	12232899	broad1023			chrI	11763863	11771529	adult_H3K4me3_Peak1023				chrI	13543763	13547566	L3_glp1_H3K4me3_1023
chrI	8860939	8861272	narrow1024			chrI	12276322	12277496	broad1024			chrI	11772742	11777893	adult_H3K4me3_Peak1024				chrI	13558254	13560176	L3_glp1_H3K4me3_1024
chrI	8861476	8861758	narrow1025			chrI	12343190	12343858	broad1025			chrI	11778974	11784791	adult_H3K4me3_Peak1025				chrI	13570056	13572933	L3_glp1_H3K4me3_1025
chrI	8867870	8868214	narrow1026			chrI	12423016	12427633	broad1026			chrI	11792414	11793228	adult_H3K4me3_Peak1026				chrI	13575484	13578652	L3_glp1_H3K4me3_1026
chrI	8876389	8876686	narrow1027			chrI	12486764	12487411	broad1027			chrI	11832094	11833193	adult_H3K4me3_Peak1027				chrI	13588259	13589604	L3_glp1_H3K4me3_1027
chrI	8893206	8893770	narrow1028			chrI	12497612	12501661	broad1028			chrI	11840716	11841335	adult_H3K4me3_Peak1028				chrI	13624928	13630570	L3_glp1_H3K4me3_1028
chrI	8904559	8905696	narrow1029			chrI	12508364	12508836	broad1029			chrI	11848641	11849106	adult_H3K4me3_Peak1029				chrI	13649396	13655384	L3_glp1_H3K4me3_1029
chrI	8915880	8916190	narrow1030			chrI	12524160	12526443	broad1030			chrI	11869928	11873394	adult_H3K4me3_Peak1030				chrI	13656243	13660803	L3_glp1_H3K4me3_1030
chrI	8916287	8917171	narrow1031			chrI	12531837	12533197	broad1031			chrI	11892832	11894747	adult_H3K4me3_Peak1031				chrI	13661735	13664898	L3_glp1_H3K4me3_1031
chrI	8917279	8918480	narrow1032			chrI	12534272	12534851	broad1032			chrI	11897063	11899856	adult_H3K4me3_Peak1032				chrI	13688429	13688734	L3_glp1_H3K4me3_1032
chrI	8927674	8928260	narrow1033			chrI	12546384	12548538	broad1033			chrI	11905610	11906598	adult_H3K4me3_Peak1033				chrI	13755410	13757390	L3_glp1_H3K4me3_1033
chrI	8928670	8929067	narrow1034			chrI	12550949	12552452	broad1034			chrI	11910471	11913440	adult_H3K4me3_Peak1034				chrI	13794364	13795829	L3_glp1_H3K4me3_1034
chrI	8961746	8962775	narrow1035			chrI	12559374	12560624	broad1035			chrI	11929292	11937455	adult_H3K4me3_Peak1035				chrI	13801641	13802638	L3_glp1_H3K4me3_1035
chrI	8969646	8970850	narrow1036			chrI	12562874	12563276	broad1036			chrI	11964442	11966287	adult_H3K4me3_Peak1036				chrI	13811662	13812966	L3_glp1_H3K4me3_1036
chrI	8975716	8976458	narrow1037			chrI	12564896	12576600	broad1037			chrI	11977236	11979014	adult_H3K4me3_Peak1037				chrI	13813773	13816216	L3_glp1_H3K4me3_1037
chrI	8976684	8977109	narrow1038			chrI	12578527	12579271	broad1038			chrI	11989380	11991158	adult_H3K4me3_Peak1038				chrI	13827288	13828305	L3_glp1_H3K4me3_1038
chrI	8977356	8977782	narrow1039			chrI	12601437	12601807	broad1039			chrI	11994942	11999498	adult_H3K4me3_Peak1039				chrI	13829235	13829862	L3_glp1_H3K4me3_1039
chrI	8977843	8978163	narrow1040			chrI	12643510	12647687	broad1040			chrI	12001645	12002473	adult_H3K4me3_Peak1040				chrI	13834077	13834280	L3_glp1_H3K4me3_1040
chrI	8978610	8984318	narrow1041			chrI	12651362	12655371	broad1041			chrI	12004026	12005804	adult_H3K4me3_Peak1041				chrI	13834445	13835707	L3_glp1_H3K4me3_1041
chrI	8984479	8986181	narrow1042			chrI	12656697	12657503	broad1042			chrI	12008194	12008628	adult_H3K4me3_Peak1042				chrI	13838860	13840750	L3_glp1_H3K4me3_1042
chrI	8986257	8987074	narrow1043			chrI	12664931	12665620	broad1043			chrI	12039370	12045231	adult_H3K4me3_Peak1043				chrI	13841621	13843583	L3_glp1_H3K4me3_1043
chrI	9003525	9004452	narrow1044			chrI	12675787	12676707	broad1044			chrI	12047838	12048184	adult_H3K4me3_Peak1044				chrI	13854108	13855465	L3_glp1_H3K4me3_1044
chrI	9013188	9014607	narrow1045			chrI	12678164	12679648	broad1045			chrI	12062035	12066927	adult_H3K4me3_Peak1045				chrI	13858373	13859351	L3_glp1_H3K4me3_1045
chrI	9042102	9043128	narrow1046			chrI	12682466	12682769	broad1046			chrI	12094403	12098633	adult_H3K4me3_Peak1046				chrI	13950512	13955100	L3_glp1_H3K4me3_1046
chrI	9051267	9051669	narrow1047			chrI	12728038	12728746	broad1047			chrI	12099774	12106531	adult_H3K4me3_Peak1047				chrI	13960907	13961375	L3_glp1_H3K4me3_1047
chrI	9054206	9055467	narrow1048			chrI	12732091	12732711	broad1048			chrI	12111913	12112486	adult_H3K4me3_Peak1048				chrI	13965074	13965698	L3_glp1_H3K4me3_1048
chrI	9063678	9065206	narrow1049			chrI	12736165	12741941	broad1049			chrI	12134189	12134418	adult_H3K4me3_Peak1049				chrI	13967125	13967351	L3_glp1_H3K4me3_1049
chrI	9075504	9078106	narrow1050			chrI	12756385	12756605	broad1050			chrI	12142546	12142830	adult_H3K4me3_Peak1050				chrI	13997186	13997384	L3_glp1_H3K4me3_1050
chrI	9079847	9080076	narrow1051			chrI	12773323	12774927	broad1051			chrI	12163395	12164903	adult_H3K4me3_Peak1051				chrI	14027183	14027434	L3_glp1_H3K4me3_1051
chrI	9092517	9093834	narrow1052			chrI	12778164	12778729	broad1052			chrI	12177964	12180110	adult_H3K4me3_Peak1052				chrI	14028391	14029491	L3_glp1_H3K4me3_1052
chrI	9093886	9094317	narrow1053			chrI	12806261	12807007	broad1053			chrI	12182606	12183305	adult_H3K4me3_Peak1053				chrI	14050111	14051245	L3_glp1_H3K4me3_1053
chrI	9094765	9096580	narrow1054			chrI	12811609	12820720	broad1054			chrI	12193692	12194501	adult_H3K4me3_Peak1054				chrI	14068446	14068981	L3_glp1_H3K4me3_1054
chrI	9096798	9096996	narrow1055			chrI	12821734	12822187	broad1055			chrI	12198051	12198908	adult_H3K4me3_Peak1055				chrI	14069873	14070198	L3_glp1_H3K4me3_1055
chrI	9097486	9098114	narrow1056			chrI	12826571	12827723	broad1056			chrI	12205988	12207665	adult_H3K4me3_Peak1056				chrI	14071235	14071576	L3_glp1_H3K4me3_1056
chrI	9098644	9098944	narrow1057			chrI	12844421	12844776	broad1057			chrI	12209282	12209776	adult_H3K4me3_Peak1057				chrI	14072749	14073355	L3_glp1_H3K4me3_1057
chrI	9099118	9099388	narrow1058			chrI	12858048	12858892	broad1058			chrI	12223501	12228034	adult_H3K4me3_Peak1058				chrI	14081938	14082759	L3_glp1_H3K4me3_1058
chrI	9099908	9101051	narrow1059			chrI	12876364	12877804	broad1059			chrI	12228887	12229527	adult_H3K4me3_Peak1059				chrI	14100505	14104940	L3_glp1_H3K4me3_1059
chrI	9108371	9108848	narrow1060			chrI	12903254	12905365	broad1060			chrI	12232346	12232899	adult_H3K4me3_Peak1060				chrI	14112124	14114768	L3_glp1_H3K4me3_1060
chrI	9109446	9111820	narrow1061			chrI	12910569	12910792	broad1061			chrI	12276322	12277496	adult_H3K4me3_Peak1061				chrI	14142023	14143305	L3_glp1_H3K4me3_1061
chrI	9112280	9112705	narrow1062			chrI	12911679	12912528	broad1062			chrI	12343190	12343858	adult_H3K4me3_Peak1062				chrI	14162559	14162850	L3_glp1_H3K4me3_1062
chrI	9112784	9113059	narrow1063			chrI	12914961	12916449	broad1063			chrI	12423016	12427633	adult_H3K4me3_Peak1063				chrI	14163272	14163886	L3_glp1_H3K4me3_1063
chrI	9113218	9115626	narrow1064			chrI	12917738	12923946	broad1064			chrI	12466637	12468135	adult_H3K4me3_Peak1064				chrI	14178974	14181355	L3_glp1_H3K4me3_1064
chrI	9116107	9117157	narrow1065			chrI	12937700	12939722	broad1065			chrI	12486764	12487411	adult_H3K4me3_Peak1065				chrI	14186543	14189596	L3_glp1_H3K4me3_1065
chrI	9128768	9130188	narrow1066			chrI	12940881	12943644	broad1066			chrI	12497612	12501661	adult_H3K4me3_Peak1066				chrI	14202133	14202348	L3_glp1_H3K4me3_1066
chrI	9130548	9133646	narrow1067			chrI	12950265	12955929	broad1067			chrI	12508364	12508836	adult_H3K4me3_Peak1067				chrI	14229427	14230925	L3_glp1_H3K4me3_1067
chrI	9133862	9134074	narrow1068			chrI	12963652	12970461	broad1068			chrI	12524160	12526443	adult_H3K4me3_Peak1068				chrI	14243024	14245239	L3_glp1_H3K4me3_1068
chrI	9141064	9141997	narrow1069			chrI	12971493	12973404	broad1069			chrI	12531837	12533197	adult_H3K4me3_Peak1069				chrI	14260413	14261046	L3_glp1_H3K4me3_1069
chrI	9149803	9150524	narrow1070			chrI	12988244	12990012	broad1070			chrI	12534272	12534851	adult_H3K4me3_Peak1070				chrI	14277684	14277892	L3_glp1_H3K4me3_1070
chrI	9158078	9158658	narrow1071			chrI	12995442	12996305	broad1071			chrI	12546384	12548538	adult_H3K4me3_Peak1071				chrI	14278113	14278511	L3_glp1_H3K4me3_1071
chrI	9161316	9162150	narrow1072			chrI	13025769	13026021	broad1072			chrI	12550949	12552452	adult_H3K4me3_Peak1072				chrI	14278692	14279052	L3_glp1_H3K4me3_1072
chrI	9162940	9169659	narrow1073			chrI	13030709	13032949	broad1073			chrI	12559374	12560624	adult_H3K4me3_Peak1073				chrI	14320546	14321079	L3_glp1_H3K4me3_1073
chrI	9171449	9171764	narrow1074			chrI	13036428	13039252	broad1074			chrI	12562874	12563276	adult_H3K4me3_Peak1074				chrI	14321340	14321787	L3_glp1_H3K4me3_1074
chrI	9172448	9173017	narrow1075			chrI	13040086	13043025	broad1075			chrI	12564896	12576600	adult_H3K4me3_Peak1075				chrI	14322248	14322500	L3_glp1_H3K4me3_1075
chrI	9173168	9173758	narrow1076			chrI	13060272	13062797	broad1076			chrI	12578527	12579271	adult_H3K4me3_Peak1076				chrI	14343548	14343797	L3_glp1_H3K4me3_1076
chrI	9175318	9175556	narrow1077			chrI	13138362	13139192	broad1077			chrI	12601437	12601807	adult_H3K4me3_Peak1077				chrI	14344972	14346923	L3_glp1_H3K4me3_1077
chrI	9175605	9176607	narrow1078			chrI	13144816	13146122	broad1078			chrI	12643510	12647687	adult_H3K4me3_Peak1078				chrI	14357740	14359315	L3_glp1_H3K4me3_1078
chrI	9176791	9177067	narrow1079			chrI	13160485	13162837	broad1079			chrI	12651362	12655371	adult_H3K4me3_Peak1079				chrI	14384144	14385213	L3_glp1_H3K4me3_1079
chrI	9177301	9178735	narrow1080			chrI	13178300	13179115	broad1080			chrI	12664931	12665620	adult_H3K4me3_Peak1080				chrI	14388857	14390374	L3_glp1_H3K4me3_1080
chrI	9186761	9186982	narrow1081			chrI	13220123	13220362	broad1081			chrI	12675787	12676707	adult_H3K4me3_Peak1081				chrI	14392031	14392361	L3_glp1_H3K4me3_1081
chrI	9187257	9187642	narrow1082			chrI	13234469	13236268	broad1082			chrI	12678164	12679648	adult_H3K4me3_Peak1082				chrI	14405236	14406569	L3_glp1_H3K4me3_1082
chrI	9187899	9188951	narrow1083			chrI	13264413	13266193	broad1083			chrI	12682466	12682769	adult_H3K4me3_Peak1083				chrI	14463000	14463199	L3_glp1_H3K4me3_1083
chrI	9226622	9227362	narrow1084			chrI	13277787	13279133	broad1084			chrI	12728038	12728746	adult_H3K4me3_Peak1084				chrI	14464129	14464896	L3_glp1_H3K4me3_1084
chrI	9248525	9249647	narrow1085			chrI	13286116	13287578	broad1085			chrI	12732091	12732711	adult_H3K4me3_Peak1085				chrI	14465066	14465364	L3_glp1_H3K4me3_1085
chrI	9266788	9267104	narrow1086			chrI	13288844	13291217	broad1086			chrI	12736165	12741941	adult_H3K4me3_Peak1086				chrI	14467556	14470145	L3_glp1_H3K4me3_1086
chrI	9269039	9269416	narrow1087			chrI	13297557	13298193	broad1087			chrI	12756385	12756605	adult_H3K4me3_Peak1087				chrI	14475804	14476490	L3_glp1_H3K4me3_1087
chrI	9279022	9279504	narrow1088			chrI	13310160	13311804	broad1088			chrI	12773323	12774927	adult_H3K4me3_Peak1088				chrI	14490468	14491199	L3_glp1_H3K4me3_1088
chrI	9280582	9280795	narrow1089			chrI	13322375	13325822	broad1089			chrI	12778164	12778729	adult_H3K4me3_Peak1089				chrI	14495359	14497088	L3_glp1_H3K4me3_1089
chrI	9286095	9287119	narrow1090			chrI	13330515	13331518	broad1090			chrI	12806245	12807017	adult_H3K4me3_Peak1090				chrI	14499040	14499538	L3_glp1_H3K4me3_1090
chrI	9297380	9297880	narrow1091			chrI	13334918	13337718	broad1091			chrI	12811609	12820720	adult_H3K4me3_Peak1091				chrI	14511344	14511836	L3_glp1_H3K4me3_1091
chrI	9298047	9298752	narrow1092			chrI	13338552	13339929	broad1092			chrI	12821734	12822187	adult_H3K4me3_Peak1092				chrI	14522579	14523686	L3_glp1_H3K4me3_1092
chrI	9306978	9309465	narrow1093			chrI	13345303	13345653	broad1093			chrI	12826571	12827723	adult_H3K4me3_Peak1093				chrI	14528631	14529594	L3_glp1_H3K4me3_1093
chrI	9312667	9313585	narrow1094			chrI	13349249	13349548	broad1094			chrI	12844421	12844776	adult_H3K4me3_Peak1094				chrI	14533145	14533371	L3_glp1_H3K4me3_1094
chrI	9313752	9315644	narrow1095			chrI	13351206	13351567	broad1095			chrI	12858018	12858892	adult_H3K4me3_Peak1095				chrI	14559937	14560550	L3_glp1_H3K4me3_1095
chrI	9320817	9321696	narrow1096			chrI	13362933	13363362	broad1096			chrI	12867106	12868530	adult_H3K4me3_Peak1096				chrI	14569741	14570576	L3_glp1_H3K4me3_1096
chrI	9321852	9322776	narrow1097			chrI	13367646	13370347	broad1097			chrI	12876364	12877804	adult_H3K4me3_Peak1097				chrI	14604011	14607803	L3_glp1_H3K4me3_1097
chrI	9327319	9327773	narrow1098			chrI	13371174	13373417	broad1098			chrI	12903254	12905365	adult_H3K4me3_Peak1098				chrI	14621537	14621963	L3_glp1_H3K4me3_1098
chrI	9327889	9331991	narrow1099			chrI	13380841	13381854	broad1099			chrI	12910569	12910792	adult_H3K4me3_Peak1099				chrI	14623952	14624361	L3_glp1_H3K4me3_1099
chrI	9332137	9334201	narrow1100			chrI	13384614	13385527	broad1100			chrI	12914961	12916449	adult_H3K4me3_Peak1100				chrI	14624447	14626902	L3_glp1_H3K4me3_1100
chrI	9353947	9354743	narrow1101			chrI	13390892	13393767	broad1101			chrI	12917738	12923946	adult_H3K4me3_Peak1101				chrI	14627955	14628317	L3_glp1_H3K4me3_1101
chrI	9355253	9355833	narrow1102			chrI	13395340	13398835	broad1102			chrI	12937700	12939722	adult_H3K4me3_Peak1102				chrI	14628824	14631142	L3_glp1_H3K4me3_1102
chrI	9371708	9373082	narrow1103			chrI	13411247	13413295	broad1103			chrI	12940881	12943644	adult_H3K4me3_Peak1103				chrI	14642169	14643049	L3_glp1_H3K4me3_1103
chrI	9378304	9382329	narrow1104			chrI	13417602	13420141	broad1104			chrI	12950265	12955929	adult_H3K4me3_Peak1104				chrI	14646205	14652627	L3_glp1_H3K4me3_1104
chrI	9382426	9382653	narrow1105			chrI	13428054	13429251	broad1105			chrI	12963652	12970461	adult_H3K4me3_Peak1105				chrI	14657438	14659980	L3_glp1_H3K4me3_1105
chrI	9383858	9384077	narrow1106			chrI	13434171	13435041	broad1106			chrI	12971493	12973404	adult_H3K4me3_Peak1106				chrI	14660876	14661098	L3_glp1_H3K4me3_1106
chrI	9385296	9385545	narrow1107			chrI	13469929	13470795	broad1107			chrI	12988244	12990012	adult_H3K4me3_Peak1107				chrI	14662623	14664052	L3_glp1_H3K4me3_1107
chrI	9389508	9390721	narrow1108			chrI	13474304	13476170	broad1108			chrI	12995442	12996305	adult_H3K4me3_Peak1108				chrI	14707119	14709273	L3_glp1_H3K4me3_1108
chrI	9392936	9394039	narrow1109			chrI	13487558	13489955	broad1109			chrI	13025769	13026021	adult_H3K4me3_Peak1109				chrI	14710274	14712903	L3_glp1_H3K4me3_1109
chrI	9398093	9399289	narrow1110			chrI	13493026	13497060	broad1110			chrI	13030709	13032949	adult_H3K4me3_Peak1110				chrI	14716158	14722183	L3_glp1_H3K4me3_1110
chrI	9399630	9399904	narrow1111			chrI	13503690	13505842	broad1111			chrI	13036428	13039252	adult_H3K4me3_Peak1111				chrI	14723683	14725511	L3_glp1_H3K4me3_1111
chrI	9400760	9401505	narrow1112			chrI	13512078	13512578	broad1112			chrI	13040086	13043025	adult_H3K4me3_Peak1112				chrI	14731320	14732192	L3_glp1_H3K4me3_1112
chrI	9401628	9401844	narrow1113			chrI	13513891	13515015	broad1113			chrI	13060272	13062797	adult_H3K4me3_Peak1113				chrI	14736526	14741332	L3_glp1_H3K4me3_1113
chrI	9414403	9414883	narrow1114			chrI	13527787	13528314	broad1114			chrI	13138362	13139192	adult_H3K4me3_Peak1114				chrI	14755150	14763186	L3_glp1_H3K4me3_1114
chrI	9421426	9423063	narrow1115			chrI	13533869	13534478	broad1115			chrI	13144816	13146122	adult_H3K4me3_Peak1115				chrI	14764593	14765496	L3_glp1_H3K4me3_1115
chrI	9424277	9424673	narrow1116			chrI	13541964	13542934	broad1116			chrI	13160485	13162837	adult_H3K4me3_Peak1116				chrI	14766744	14769551	L3_glp1_H3K4me3_1116
chrI	9424825	9427480	narrow1117			chrI	13545668	13548607	broad1117			chrI	13178300	13179115	adult_H3K4me3_Peak1117				chrI	14787172	14788553	L3_glp1_H3K4me3_1117
chrI	9427615	9429653	narrow1118			chrI	13559112	13560209	broad1118			chrI	13220129	13220327	adult_H3K4me3_Peak1118				chrI	14789459	14790901	L3_glp1_H3K4me3_1118
chrI	9429722	9429946	narrow1119			chrI	13571554	13572790	broad1119			chrI	13224104	13224610	adult_H3K4me3_Peak1119				chrI	14804879	14806237	L3_glp1_H3K4me3_1119
chrI	9430388	9430611	narrow1120			chrI	13575792	13577784	broad1120			chrI	13234469	13236268	adult_H3K4me3_Peak1120				chrI	14819649	14821000	L3_glp1_H3K4me3_1120
chrI	9430799	9431538	narrow1121			chrI	13588619	13589194	broad1121			chrI	13264413	13266193	adult_H3K4me3_Peak1121				chrI	14833098	14835108	L3_glp1_H3K4me3_1121
chrI	9431646	9432185	narrow1122			chrI	13625794	13626833	broad1122			chrI	13277787	13279133	adult_H3K4me3_Peak1122				chrI	14839756	14840730	L3_glp1_H3K4me3_1122
chrI	9432656	9432866	narrow1123			chrI	13627744	13629252	broad1123			chrI	13286116	13287578	adult_H3K4me3_Peak1123				chrI	14843255	14847579	L3_glp1_H3K4me3_1123
chrI	9435236	9435636	narrow1124			chrI	13650401	13651431	broad1124			chrI	13288844	13291217	adult_H3K4me3_Peak1124				chrI	14856160	14863521	L3_glp1_H3K4me3_1124
chrI	9438092	9438297	narrow1125			chrI	13652482	13655138	broad1125			chrI	13297557	13298193	adult_H3K4me3_Peak1125				chrI	14880683	14882288	L3_glp1_H3K4me3_1125
chrI	9445559	9446058	narrow1126			chrI	13657549	13659874	broad1126			chrI	13310160	13311804	adult_H3K4me3_Peak1126				chrI	14896002	14903085	L3_glp1_H3K4me3_1126
chrI	9455807	9456174	narrow1127			chrI	13663246	13664113	broad1127			chrI	13322375	13325822	adult_H3K4me3_Peak1127				chrI	14906575	14907682	L3_glp1_H3K4me3_1127
chrI	9470561	9472667	narrow1128			chrI	13677928	13678217	broad1128			chrI	13330515	13331518	adult_H3K4me3_Peak1128				chrI	14924827	14927423	L3_glp1_H3K4me3_1128
chrI	9474626	9475037	narrow1129			chrI	13681971	13684655	broad1129			chrI	13334918	13337718	adult_H3K4me3_Peak1129				chrI	14940120	14941110	L3_glp1_H3K4me3_1129
chrI	9487222	9489280	narrow1130			chrI	13691822	13693156	broad1130			chrI	13338552	13339929	adult_H3K4me3_Peak1130				chrI	14945743	14947541	L3_glp1_H3K4me3_1130
chrI	9496576	9497051	narrow1131			chrI	13694554	13695002	broad1131			chrI	13345303	13345653	adult_H3K4me3_Peak1131				chrI	14947845	14948376	L3_glp1_H3K4me3_1131
chrI	9500306	9502164	narrow1132			chrI	13749292	13749671	broad1132			chrI	13349249	13349548	adult_H3K4me3_Peak1132				chrI	14948460	14948918	L3_glp1_H3K4me3_1132
chrI	9505073	9507005	narrow1133			chrI	13755893	13757268	broad1133			chrI	13351206	13351567	adult_H3K4me3_Peak1133				chrI	14971716	14972793	L3_glp1_H3K4me3_1133
chrI	9511592	9512759	narrow1134			chrI	13794845	13797543	broad1134			chrI	13362933	13363362	adult_H3K4me3_Peak1134				chrI	14994566	14996602	L3_glp1_H3K4me3_1134
chrI	9514691	9516828	narrow1135			chrI	13801781	13802446	broad1135			chrI	13367646	13370347	adult_H3K4me3_Peak1135				chrI	15012240	15014247	L3_glp1_H3K4me3_1135
chrI	9531876	9532807	narrow1136			chrI	13811927	13812684	broad1136			chrI	13371174	13373417	adult_H3K4me3_Peak1136				chrI	15015931	15017710	L3_glp1_H3K4me3_1136
chrI	9540427	9541300	narrow1137			chrI	13814632	13816222	broad1137			chrI	13380841	13381854	adult_H3K4me3_Peak1137				chrI	15022647	15023830	L3_glp1_H3K4me3_1137
chrI	9578248	9578459	narrow1138			chrI	13827318	13828295	broad1138			chrI	13384601	13385527	adult_H3K4me3_Peak1138				chrI	15030128	15031287	L3_glp1_H3K4me3_1138
chrI	9579799	9580616	narrow1139			chrI	13829468	13829994	broad1139			chrI	13390892	13393767	adult_H3K4me3_Peak1139				chrI	15033432	15037869	L3_glp1_H3K4me3_1139
chrI	9580695	9581654	narrow1140			chrI	13834869	13835476	broad1140			chrI	13395340	13398835	adult_H3K4me3_Peak1140				chrI	15038922	15042837	L3_glp1_H3K4me3_1140
chrI	9583946	9584293	narrow1141			chrI	13839868	13843969	broad1141			chrI	13411247	13413295	adult_H3K4me3_Peak1141				chrI	15051662	15053581	L3_glp1_H3K4me3_1141
chrI	9585336	9585548	narrow1142			chrI	13853991	13855179	broad1142			chrI	13417602	13420141	adult_H3K4me3_Peak1142				chrII	18824	19788	L3_glp1_H3K4me3_1142
chrI	9587522	9588436	narrow1143			chrI	13951101	13953625	broad1143			chrI	13428054	13429251	adult_H3K4me3_Peak1143				chrII	22942	25622	L3_glp1_H3K4me3_1143
chrI	9603340	9604552	narrow1144			chrI	13960641	13961432	broad1144			chrI	13434171	13435041	adult_H3K4me3_Peak1144				chrII	26594	32488	L3_glp1_H3K4me3_1144
chrI	9605402	9605860	narrow1145			chrI	13973496	13973701	broad1145			chrI	13469929	13470795	adult_H3K4me3_Peak1145				chrII	41544	45196	L3_glp1_H3K4me3_1145
chrI	9609295	9610121	narrow1146			chrI	13983683	13984864	broad1146			chrI	13474304	13476170	adult_H3K4me3_Peak1146				chrII	50787	52335	L3_glp1_H3K4me3_1146
chrI	9610574	9612143	narrow1147			chrI	13987906	13988385	broad1147			chrI	13487558	13490061	adult_H3K4me3_Peak1147				chrII	60241	60749	L3_glp1_H3K4me3_1147
chrI	9615847	9616815	narrow1148			chrI	13997108	13997729	broad1148			chrI	13493026	13497060	adult_H3K4me3_Peak1148				chrII	62710	62943	L3_glp1_H3K4me3_1148
chrI	9619376	9621109	narrow1149			chrI	14005254	14006490	broad1149			chrI	13503690	13505842	adult_H3K4me3_Peak1149				chrII	66259	69057	L3_glp1_H3K4me3_1149
chrI	9624440	9627232	narrow1150			chrI	14025639	14026095	broad1150			chrI	13512078	13512578	adult_H3K4me3_Peak1150				chrII	71335	77572	L3_glp1_H3K4me3_1150
chrI	9650400	9651129	narrow1151			chrI	14026637	14029540	broad1151			chrI	13513891	13515015	adult_H3K4me3_Peak1151				chrII	83002	84229	L3_glp1_H3K4me3_1151
chrI	9653292	9653729	narrow1152			chrI	14046403	14051511	broad1152			chrI	13527787	13528314	adult_H3K4me3_Peak1152				chrII	97139	101568	L3_glp1_H3K4me3_1152
chrI	9664624	9666112	narrow1153			chrI	14069795	14073322	broad1153			chrI	13533869	13534478	adult_H3K4me3_Peak1153				chrII	107857	108163	L3_glp1_H3K4me3_1153
chrI	9668991	9670018	narrow1154			chrI	14081462	14082791	broad1154			chrI	13541964	13542934	adult_H3K4me3_Peak1154				chrII	108816	109054	L3_glp1_H3K4me3_1154
chrI	9677535	9677735	narrow1155			chrI	14100894	14102789	broad1155			chrI	13545668	13548607	adult_H3K4me3_Peak1155				chrII	109188	109631	L3_glp1_H3K4me3_1155
chrI	9682757	9682988	narrow1156			chrI	14104254	14104630	broad1156			chrI	13559112	13560209	adult_H3K4me3_Peak1156				chrII	146584	148271	L3_glp1_H3K4me3_1156
chrI	9683044	9683342	narrow1157			chrI	14112638	14114289	broad1157			chrI	13571554	13572790	adult_H3K4me3_Peak1157				chrII	155171	156571	L3_glp1_H3K4me3_1157
chrI	9683834	9684286	narrow1158			chrI	14154019	14155188	broad1158			chrI	13575773	13577784	adult_H3K4me3_Peak1158				chrII	159329	160276	L3_glp1_H3K4me3_1158
chrI	9685481	9685918	narrow1159			chrI	14160558	14161599	broad1159			chrI	13588581	13589196	adult_H3K4me3_Peak1159				chrII	161857	163738	L3_glp1_H3K4me3_1159
chrI	9686070	9686444	narrow1160			chrI	14162568	14163773	broad1160			chrI	13625794	13626833	adult_H3K4me3_Peak1160				chrII	215432	221834	L3_glp1_H3K4me3_1160
chrI	9686582	9686924	narrow1161			chrI	14179226	14181228	broad1161			chrI	13627744	13629252	adult_H3K4me3_Peak1161				chrII	239790	240249	L3_glp1_H3K4me3_1161
chrI	9687236	9687644	narrow1162			chrI	14187757	14188887	broad1162			chrI	13650401	13651431	adult_H3K4me3_Peak1162				chrII	243732	245159	L3_glp1_H3K4me3_1162
chrI	9687712	9690589	narrow1163			chrI	14194455	14195578	broad1163			chrI	13652482	13655138	adult_H3K4me3_Peak1163				chrII	254224	255701	L3_glp1_H3K4me3_1163
chrI	9699345	9699700	narrow1164			chrI	14260241	14261162	broad1164			chrI	13657549	13659874	adult_H3K4me3_Peak1164				chrII	275689	276099	L3_glp1_H3K4me3_1164
chrI	9702062	9702389	narrow1165			chrI	14265578	14267241	broad1165			chrI	13663246	13664113	adult_H3K4me3_Peak1165				chrII	285220	287959	L3_glp1_H3K4me3_1165
chrI	9702533	9704502	narrow1166			chrI	14268089	14269674	broad1166			chrI	13677928	13678217	adult_H3K4me3_Peak1166				chrII	290875	291602	L3_glp1_H3K4me3_1166
chrI	9714578	9714810	narrow1167			chrI	14277401	14278968	broad1167			chrI	13681971	13684655	adult_H3K4me3_Peak1167				chrII	311433	311984	L3_glp1_H3K4me3_1167
chrI	9717585	9717826	narrow1168			chrI	14342967	14343771	broad1168			chrI	13688323	13688697	adult_H3K4me3_Peak1168				chrII	322898	323818	L3_glp1_H3K4me3_1168
chrI	9720269	9724427	narrow1169			chrI	14345394	14346769	broad1169			chrI	13691822	13693156	adult_H3K4me3_Peak1169				chrII	347180	348170	L3_glp1_H3K4me3_1169
chrI	9725408	9726023	narrow1170			chrI	14357673	14359162	broad1170			chrI	13694554	13695002	adult_H3K4me3_Peak1170				chrII	383614	388369	L3_glp1_H3K4me3_1170
chrI	9731002	9731278	narrow1171			chrI	14369401	14370920	broad1171			chrI	13749292	13749671	adult_H3K4me3_Peak1171				chrII	397501	401606	L3_glp1_H3K4me3_1171
chrI	9731421	9733261	narrow1172			chrI	14384606	14385262	broad1172			chrI	13755893	13757268	adult_H3K4me3_Peak1172				chrII	410314	411901	L3_glp1_H3K4me3_1172
chrI	9736505	9736763	narrow1173			chrI	14389089	14389525	broad1173			chrI	13794845	13797543	adult_H3K4me3_Peak1173				chrII	469259	469467	L3_glp1_H3K4me3_1173
chrI	9737478	9737905	narrow1174			chrI	14405447	14406503	broad1174			chrI	13801781	13802446	adult_H3K4me3_Peak1174				chrII	475098	476833	L3_glp1_H3K4me3_1174
chrI	9747672	9748200	narrow1175			chrI	14422325	14422612	broad1175			chrI	13811927	13812689	adult_H3K4me3_Peak1175				chrII	481485	482086	L3_glp1_H3K4me3_1175
chrI	9751069	9754460	narrow1176			chrI	14467945	14470718	broad1176			chrI	13814622	13816222	adult_H3K4me3_Peak1176				chrII	483605	485527	L3_glp1_H3K4me3_1176
chrI	9759790	9759993	narrow1177			chrI	14475761	14476540	broad1177			chrI	13827318	13828295	adult_H3K4me3_Peak1177				chrII	547435	549636	L3_glp1_H3K4me3_1177
chrI	9760478	9760840	narrow1178			chrI	14490517	14490944	broad1178			chrI	13829453	13829994	adult_H3K4me3_Peak1178				chrII	553198	553493	L3_glp1_H3K4me3_1178
chrI	9767444	9767748	narrow1179			chrI	14496158	14497091	broad1179			chrI	13834869	13835497	adult_H3K4me3_Peak1179				chrII	555429	556195	L3_glp1_H3K4me3_1179
chrI	9771653	9774926	narrow1180			chrI	14498569	14499425	broad1180			chrI	13839868	13843969	adult_H3K4me3_Peak1180				chrII	569532	574394	L3_glp1_H3K4me3_1180
chrI	9780123	9781226	narrow1181			chrI	14511391	14511766	broad1181			chrI	13853991	13855179	adult_H3K4me3_Peak1181				chrII	579434	581193	L3_glp1_H3K4me3_1181
chrI	9786796	9792757	narrow1182			chrI	14518525	14520391	broad1182			chrI	13951101	13953625	adult_H3K4me3_Peak1182				chrII	591777	595194	L3_glp1_H3K4me3_1182
chrI	9797534	9797744	narrow1183			chrI	14528791	14529460	broad1183			chrI	13960641	13961432	adult_H3K4me3_Peak1183				chrII	601006	601630	L3_glp1_H3K4me3_1183
chrI	9798027	9798488	narrow1184			chrI	14543716	14543967	broad1184			chrI	13973496	13973701	adult_H3K4me3_Peak1184				chrII	603041	604385	L3_glp1_H3K4me3_1184
chrI	9846516	9847266	narrow1185			chrI	14560063	14560474	broad1185			chrI	13983683	13984864	adult_H3K4me3_Peak1185				chrII	622489	622741	L3_glp1_H3K4me3_1185
chrI	9847418	9847874	narrow1186			chrI	14569755	14570450	broad1186			chrI	13987906	13988385	adult_H3K4me3_Peak1186				chrII	650046	650567	L3_glp1_H3K4me3_1186
chrI	9849970	9850198	narrow1187			chrI	14603955	14604616	broad1187			chrI	13997108	13997729	adult_H3K4me3_Peak1187				chrII	672963	673232	L3_glp1_H3K4me3_1187
chrI	9851138	9856837	narrow1188			chrI	14606071	14606422	broad1188			chrI	14005254	14006490	adult_H3K4me3_Peak1188				chrII	677361	677695	L3_glp1_H3K4me3_1188
chrI	9857188	9857398	narrow1189			chrI	14615789	14616987	broad1189			chrI	14025639	14026095	adult_H3K4me3_Peak1189				chrII	700292	702903	L3_glp1_H3K4me3_1189
chrI	9858184	9858413	narrow1190			chrI	14620946	14626908	broad1190			chrI	14026637	14029540	adult_H3K4me3_Peak1190				chrII	714450	714908	L3_glp1_H3K4me3_1190
chrI	9862147	9862405	narrow1191			chrI	14628017	14631044	broad1191			chrI	14046403	14051511	adult_H3K4me3_Peak1191				chrII	718330	719865	L3_glp1_H3K4me3_1191
chrI	9862556	9863408	narrow1192			chrI	14642145	14643358	broad1192			chrI	14069795	14073322	adult_H3K4me3_Peak1192				chrII	756570	763066	L3_glp1_H3K4me3_1192
chrI	9869115	9872309	narrow1193			chrI	14646371	14650186	broad1193			chrI	14081462	14082791	adult_H3K4me3_Peak1193				chrII	775125	775519	L3_glp1_H3K4me3_1193
chrI	9880115	9880426	narrow1194			chrI	14651339	14652302	broad1194			chrI	14100894	14102789	adult_H3K4me3_Peak1194				chrII	846632	848843	L3_glp1_H3K4me3_1194
chrI	9880596	9882255	narrow1195			chrI	14656940	14663518	broad1195			chrI	14104254	14104630	adult_H3K4me3_Peak1195				chrII	873038	875584	L3_glp1_H3K4me3_1195
chrI	9883194	9883805	narrow1196			chrI	14691300	14693068	broad1196			chrI	14112638	14114289	adult_H3K4me3_Peak1196				chrII	913244	913943	L3_glp1_H3K4me3_1196
chrI	9899871	9900719	narrow1197			chrI	14698616	14699370	broad1197			chrI	14154019	14155188	adult_H3K4me3_Peak1197				chrII	950203	950465	L3_glp1_H3K4me3_1197
chrI	9929241	9930397	narrow1198			chrI	14707539	14708598	broad1198			chrI	14160558	14161599	adult_H3K4me3_Peak1198				chrII	952064	953261	L3_glp1_H3K4me3_1198
chrI	9930546	9930923	narrow1199			chrI	14709800	14711783	broad1199			chrI	14162568	14163773	adult_H3K4me3_Peak1199				chrII	1071594	1071906	L3_glp1_H3K4me3_1199
chrI	9933830	9935010	narrow1200			chrI	14716252	14722266	broad1200			chrI	14179226	14181228	adult_H3K4me3_Peak1200				chrII	1122736	1123915	L3_glp1_H3K4me3_1200
chrI	9937060	9938894	narrow1201			chrI	14724284	14725226	broad1201			chrI	14187757	14188887	adult_H3K4me3_Peak1201				chrII	1133474	1136963	L3_glp1_H3K4me3_1201
chrI	9955322	9956409	narrow1202			chrI	14731537	14731857	broad1202			chrI	14194455	14195578	adult_H3K4me3_Peak1202				chrII	1142201	1142750	L3_glp1_H3K4me3_1202
chrI	9961431	9962339	narrow1203			chrI	14737365	14738384	broad1203			chrI	14260241	14261162	adult_H3K4me3_Peak1203				chrII	1143310	1143690	L3_glp1_H3K4me3_1203
chrI	9962984	9965290	narrow1204			chrI	14739727	14740241	broad1204			chrI	14265067	14267241	adult_H3K4me3_Peak1204				chrII	1143911	1144219	L3_glp1_H3K4me3_1204
chrI	9965513	9966149	narrow1205			chrI	14755477	14762591	broad1205			chrI	14268089	14269674	adult_H3K4me3_Peak1205				chrII	1144568	1145022	L3_glp1_H3K4me3_1205
chrI	9966612	9966873	narrow1206			chrI	14765845	14769775	broad1206			chrI	14277401	14278968	adult_H3K4me3_Peak1206				chrII	1233449	1247338	L3_glp1_H3K4me3_1206
chrI	9967693	9967938	narrow1207			chrI	14787183	14791423	broad1207			chrI	14342967	14343771	adult_H3K4me3_Peak1207				chrII	1308713	1311714	L3_glp1_H3K4me3_1207
chrI	9970053	9970519	narrow1208			chrI	14805089	14805757	broad1208			chrI	14345394	14346769	adult_H3K4me3_Peak1208				chrII	1318477	1324614	L3_glp1_H3K4me3_1208
chrI	9971805	9973154	narrow1209			chrI	14819205	14820977	broad1209			chrI	14357673	14359162	adult_H3K4me3_Peak1209				chrII	1341662	1343683	L3_glp1_H3K4me3_1209
chrI	9978735	9980121	narrow1210			chrI	14839796	14840710	broad1210			chrI	14369401	14370920	adult_H3K4me3_Peak1210				chrII	1374415	1376103	L3_glp1_H3K4me3_1210
chrI	10026043	10026637	narrow1211			chrI	14843192	14843597	broad1211			chrI	14384606	14385262	adult_H3K4me3_Peak1211				chrII	1401286	1404061	L3_glp1_H3K4me3_1211
chrI	10032628	10038505	narrow1212			chrI	14844646	14850616	broad1212			chrI	14389089	14389525	adult_H3K4me3_Peak1212				chrII	1436903	1438056	L3_glp1_H3K4me3_1212
chrI	10038661	10040619	narrow1213			chrI	14855441	14855777	broad1213			chrI	14405447	14406503	adult_H3K4me3_Peak1213				chrII	1499735	1504362	L3_glp1_H3K4me3_1213
chrI	10045522	10047456	narrow1214			chrI	14856770	14863674	broad1214			chrI	14422325	14422612	adult_H3K4me3_Peak1214				chrII	1519859	1520091	L3_glp1_H3K4me3_1214
chrI	10047637	10048388	narrow1215			chrI	14867786	14868100	broad1215			chrI	14467945	14470718	adult_H3K4me3_Peak1215				chrII	1661512	1661775	L3_glp1_H3K4me3_1215
chrI	10075151	10075774	narrow1216			chrI	14881281	14882796	broad1216			chrI	14475761	14476540	adult_H3K4me3_Peak1216				chrII	1662738	1663291	L3_glp1_H3K4me3_1216
chrI	10079419	10080857	narrow1217			chrI	14885328	14893212	broad1217			chrI	14490517	14490944	adult_H3K4me3_Peak1217				chrII	1807844	1808315	L3_glp1_H3K4me3_1217
chrI	10085262	10085557	narrow1218			chrI	14894537	14901840	broad1218			chrI	14496158	14497091	adult_H3K4me3_Peak1218				chrII	1813516	1813816	L3_glp1_H3K4me3_1218
chrI	10097031	10097229	narrow1219			chrI	14902772	14903236	broad1219			chrI	14498569	14499425	adult_H3K4me3_Peak1219				chrII	1814302	1814657	L3_glp1_H3K4me3_1219
chrI	10102436	10105148	narrow1220			chrI	14906032	14913238	broad1220			chrI	14511391	14511766	adult_H3K4me3_Peak1220				chrII	1819660	1820150	L3_glp1_H3K4me3_1220
chrI	10116918	10119269	narrow1221			chrI	14918843	14919664	broad1221			chrI	14518525	14520391	adult_H3K4me3_Peak1221				chrII	1996639	1996967	L3_glp1_H3K4me3_1221
chrI	10119508	10119882	narrow1222			chrI	14924385	14930698	broad1222			chrI	14528791	14529586	adult_H3K4me3_Peak1222				chrII	2017194	2017721	L3_glp1_H3K4me3_1222
chrI	10119930	10120164	narrow1223			chrI	14931504	14935097	broad1223			chrI	14543716	14543967	adult_H3K4me3_Peak1223				chrII	2032331	2032913	L3_glp1_H3K4me3_1223
chrI	10121022	10123511	narrow1224			chrI	14936643	14941438	broad1224			chrI	14560063	14560474	adult_H3K4me3_Peak1224				chrII	2058192	2059557	L3_glp1_H3K4me3_1224
chrI	10154620	10155010	narrow1225			chrI	14945165	14951059	broad1225			chrI	14569755	14570450	adult_H3K4me3_Peak1225				chrII	2188114	2190364	L3_glp1_H3K4me3_1225
chrI	10161472	10162793	narrow1226			chrI	14952256	14955816	broad1226			chrI	14603955	14604616	adult_H3K4me3_Peak1226				chrII	2193192	2197113	L3_glp1_H3K4me3_1226
chrI	10172608	10173669	narrow1227			chrI	14966095	14967821	broad1227			chrI	14606071	14606422	adult_H3K4me3_Peak1227				chrII	2203446	2204648	L3_glp1_H3K4me3_1227
chrI	10173807	10175937	narrow1228			chrI	14971754	14974375	broad1228			chrI	14615789	14616987	adult_H3K4me3_Peak1228				chrII	2217157	2220790	L3_glp1_H3K4me3_1228
chrI	10176112	10176704	narrow1229			chrI	14991642	15002031	broad1229			chrI	14620946	14626908	adult_H3K4me3_Peak1229				chrII	2230975	2234285	L3_glp1_H3K4me3_1229
chrI	10177729	10179728	narrow1230			chrI	15013684	15014181	broad1230			chrI	14628017	14631044	adult_H3K4me3_Peak1230				chrII	2235793	2235991	L3_glp1_H3K4me3_1230
chrI	10185486	10186141	narrow1231			chrI	15015821	15017549	broad1231			chrI	14642145	14643358	adult_H3K4me3_Peak1231				chrII	2287865	2288492	L3_glp1_H3K4me3_1231
chrI	10189865	10191407	narrow1232			chrI	15022797	15023964	broad1232			chrI	14646371	14650186	adult_H3K4me3_Peak1232				chrII	2289768	2291315	L3_glp1_H3K4me3_1232
chrI	10192377	10193781	narrow1233			chrI	15030382	15031312	broad1233			chrI	14651328	14652302	adult_H3K4me3_Peak1233				chrII	2340849	2342664	L3_glp1_H3K4me3_1233
chrI	10196329	10197597	narrow1234			chrI	15033439	15036731	broad1234			chrI	14656940	14663518	adult_H3K4me3_Peak1234				chrII	2415286	2415723	L3_glp1_H3K4me3_1234
chrI	10226823	10227062	narrow1235			chrI	15039714	15042781	broad1235			chrI	14690658	14690857	adult_H3K4me3_Peak1235				chrII	2442419	2443525	L3_glp1_H3K4me3_1235
chrI	10230325	10230590	narrow1236			chrI	15051987	15053270	broad1236			chrI	14691001	14693068	adult_H3K4me3_Peak1236				chrII	2451043	2454948	L3_glp1_H3K4me3_1236
chrI	10231021	10235749	narrow1237			chrI	15059658	15072331	broad1237			chrI	14698616	14699370	adult_H3K4me3_Peak1237				chrII	2478480	2479653	L3_glp1_H3K4me3_1237
chrI	10236120	10236427	narrow1238			chrII	88	2570	broad1238			chrI	14707539	14708598	adult_H3K4me3_Peak1238				chrII	2497514	2497844	L3_glp1_H3K4me3_1238
chrI	10236801	10237275	narrow1239			chrII	18836	21012	broad1239			chrI	14709800	14711783	adult_H3K4me3_Peak1239				chrII	2502103	2502861	L3_glp1_H3K4me3_1239
chrI	10248419	10248780	narrow1240			chrII	24410	25356	broad1240			chrI	14716252	14722266	adult_H3K4me3_Peak1240				chrII	2503430	2504004	L3_glp1_H3K4me3_1240
chrI	10266366	10267566	narrow1241			chrII	26519	32588	broad1241			chrI	14724284	14725226	adult_H3K4me3_Peak1241				chrII	2504543	2505080	L3_glp1_H3K4me3_1241
chrI	10267649	10271881	narrow1242			chrII	34988	45287	broad1242			chrI	14731537	14731857	adult_H3K4me3_Peak1242				chrII	2564748	2565794	L3_glp1_H3K4me3_1242
chrI	10273820	10274368	narrow1243			chrII	50578	57771	broad1243			chrI	14733956	14734319	adult_H3K4me3_Peak1243				chrII	2638223	2638917	L3_glp1_H3K4me3_1243
chrI	10280674	10280947	narrow1244			chrII	59599	68360	broad1244			chrI	14737365	14738384	adult_H3K4me3_Peak1244				chrII	2648165	2649246	L3_glp1_H3K4me3_1244
chrI	10281353	10281606	narrow1245			chrII	71440	72468	broad1245			chrI	14739727	14740241	adult_H3K4me3_Peak1245				chrII	2686613	2686946	L3_glp1_H3K4me3_1245
chrI	10282543	10282871	narrow1246			chrII	95225	100836	broad1246			chrI	14755477	14762591	adult_H3K4me3_Peak1246				chrII	2735102	2735330	L3_glp1_H3K4me3_1246
chrI	10285019	10285225	narrow1247			chrII	107677	108359	broad1247			chrI	14765845	14769775	adult_H3K4me3_Peak1247				chrII	2735762	2736101	L3_glp1_H3K4me3_1247
chrI	10296993	10299252	narrow1248			chrII	120433	123222	broad1248			chrI	14787183	14791423	adult_H3K4me3_Peak1248				chrII	2736217	2736443	L3_glp1_H3K4me3_1248
chrI	10306516	10306714	narrow1249			chrII	133408	133828	broad1249			chrI	14805089	14805757	adult_H3K4me3_Peak1249				chrII	2748404	2749844	L3_glp1_H3K4me3_1249
chrI	10327273	10327846	narrow1250			chrII	146590	148290	broad1250			chrI	14819205	14820977	adult_H3K4me3_Peak1250				chrII	2751925	2753023	L3_glp1_H3K4me3_1250
chrI	10329966	10333732	narrow1251			chrII	155109	156413	broad1251			chrI	14839796	14840710	adult_H3K4me3_Peak1251				chrII	2786925	2788292	L3_glp1_H3K4me3_1251
chrI	10336141	10336612	narrow1252			chrII	157302	165366	broad1252			chrI	14843192	14843597	adult_H3K4me3_Peak1252				chrII	2800533	2800973	L3_glp1_H3K4me3_1252
chrI	10373400	10375182	narrow1253			chrII	170058	171023	broad1253			chrI	14844646	14850616	adult_H3K4me3_Peak1253				chrII	2802574	2804483	L3_glp1_H3K4me3_1253
chrI	10399346	10402376	narrow1254			chrII	216197	217011	broad1254			chrI	14855441	14855777	adult_H3K4me3_Peak1254				chrII	2832280	2832819	L3_glp1_H3K4me3_1254
chrI	10409149	10409666	narrow1255			chrII	217862	221814	broad1255			chrI	14856770	14863674	adult_H3K4me3_Peak1255				chrII	2833927	2834347	L3_glp1_H3K4me3_1255
chrI	10409781	10410019	narrow1256			chrII	239747	240227	broad1256			chrI	14867786	14868100	adult_H3K4me3_Peak1256				chrII	2845069	2846899	L3_glp1_H3K4me3_1256
chrI	10410340	10410671	narrow1257			chrII	243734	245186	broad1257			chrI	14881281	14882796	adult_H3K4me3_Peak1257				chrII	2854211	2855817	L3_glp1_H3K4me3_1257
chrI	10410758	10411007	narrow1258			chrII	254336	255672	broad1258			chrI	14885328	14893212	adult_H3K4me3_Peak1258				chrII	2859888	2862192	L3_glp1_H3K4me3_1258
chrI	10429693	10430154	narrow1259			chrII	285360	287673	broad1259			chrI	14894537	14901840	adult_H3K4me3_Peak1259				chrII	2888593	2890082	L3_glp1_H3K4me3_1259
chrI	10434826	10438106	narrow1260			chrII	290955	291485	broad1260			chrI	14902772	14903236	adult_H3K4me3_Peak1260				chrII	2913609	2914044	L3_glp1_H3K4me3_1260
chrI	10445917	10447268	narrow1261			chrII	301227	302486	broad1261			chrI	14906032	14913238	adult_H3K4me3_Peak1261				chrII	2918533	2919605	L3_glp1_H3K4me3_1261
chrI	10468545	10469533	narrow1262			chrII	319711	326456	broad1262			chrI	14918843	14919664	adult_H3K4me3_Peak1262				chrII	2920685	2921440	L3_glp1_H3K4me3_1262
chrI	10474046	10475213	narrow1263			chrII	347242	348165	broad1263			chrI	14924385	14930698	adult_H3K4me3_Peak1263				chrII	2962853	2963062	L3_glp1_H3K4me3_1263
chrI	10477572	10479295	narrow1264			chrII	382904	386745	broad1264			chrI	14931504	14935097	adult_H3K4me3_Peak1264				chrII	2974003	2974353	L3_glp1_H3K4me3_1264
chrI	10484833	10485239	narrow1265			chrII	388077	388670	broad1265			chrI	14936643	14941438	adult_H3K4me3_Peak1265				chrII	2976595	2977053	L3_glp1_H3K4me3_1265
chrI	10515280	10515667	narrow1266			chrII	398159	401286	broad1266			chrI	14945165	14951059	adult_H3K4me3_Peak1266				chrII	2978017	2978556	L3_glp1_H3K4me3_1266
chrI	10517725	10519102	narrow1267			chrII	410740	411783	broad1267			chrI	14952256	14955816	adult_H3K4me3_Peak1267				chrII	2987867	2988497	L3_glp1_H3K4me3_1267
chrI	10537553	10537784	narrow1268			chrII	416739	417584	broad1268			chrI	14966095	14967821	adult_H3K4me3_Peak1268				chrII	2991631	2992294	L3_glp1_H3K4me3_1268
chrI	10537868	10540074	narrow1269			chrII	475182	476808	broad1269			chrI	14971754	14974375	adult_H3K4me3_Peak1269				chrII	2994781	2997365	L3_glp1_H3K4me3_1269
chrI	10540504	10541709	narrow1270			chrII	481449	482570	broad1270			chrI	14991642	15002031	adult_H3K4me3_Peak1270				chrII	2998793	3002599	L3_glp1_H3K4me3_1270
chrI	10542639	10542842	narrow1271			chrII	483808	486019	broad1271			chrI	15013684	15014181	adult_H3K4me3_Peak1271				chrII	3053366	3056689	L3_glp1_H3K4me3_1271
chrI	10542857	10544026	narrow1272			chrII	505701	506503	broad1272			chrI	15015821	15017549	adult_H3K4me3_Peak1272				chrII	3071035	3071900	L3_glp1_H3K4me3_1272
chrI	10544315	10544625	narrow1273			chrII	521577	524635	broad1273			chrI	15022797	15023964	adult_H3K4me3_Peak1273				chrII	3076365	3078956	L3_glp1_H3K4me3_1273
chrI	10545140	10545451	narrow1274			chrII	555393	556233	broad1274			chrI	15030382	15031312	adult_H3K4me3_Peak1274				chrII	3079045	3079544	L3_glp1_H3K4me3_1274
chrI	10549500	10549865	narrow1275			chrII	579036	581144	broad1275			chrI	15033439	15036731	adult_H3K4me3_Peak1275				chrII	3110768	3111414	L3_glp1_H3K4me3_1275
chrI	10551152	10555908	narrow1276			chrII	590634	593842	broad1276			chrI	15039714	15042781	adult_H3K4me3_Peak1276				chrII	3118733	3119725	L3_glp1_H3K4me3_1276
chrI	10559682	10560802	narrow1277			chrII	594573	595289	broad1277			chrI	15051987	15053270	adult_H3K4me3_Peak1277				chrII	3209426	3210216	L3_glp1_H3K4me3_1277
chrI	10560963	10564360	narrow1278			chrII	598263	599146	broad1278			chrI	15059658	15072331	adult_H3K4me3_Peak1278				chrII	3267579	3268058	L3_glp1_H3K4me3_1278
chrI	10564840	10565180	narrow1279			chrII	601340	601629	broad1279			chrII	88	2570	adult_H3K4me3_Peak1279				chrII	3303110	3303939	L3_glp1_H3K4me3_1279
chrI	10565225	10565440	narrow1280			chrII	603182	604367	broad1280			chrII	18836	21012	adult_H3K4me3_Peak1280				chrII	3305084	3307864	L3_glp1_H3K4me3_1280
chrI	10565728	10570466	narrow1281			chrII	616054	622774	broad1281			chrII	24410	25356	adult_H3K4me3_Peak1281				chrII	3309732	3311531	L3_glp1_H3K4me3_1281
chrI	10577416	10578547	narrow1282			chrII	650244	651573	broad1282			chrII	26519	32588	adult_H3K4me3_Peak1282				chrII	3312524	3313682	L3_glp1_H3K4me3_1282
chrI	10578715	10579137	narrow1283			chrII	700668	702489	broad1283			chrII	34988	45287	adult_H3K4me3_Peak1283				chrII	3314490	3315325	L3_glp1_H3K4me3_1283
chrI	10579752	10580125	narrow1284			chrII	713419	714957	broad1284			chrII	50578	58260	adult_H3K4me3_Peak1284				chrII	3316955	3317675	L3_glp1_H3K4me3_1284
chrI	10580372	10580998	narrow1285			chrII	757002	760786	broad1285			chrII	59599	68360	adult_H3K4me3_Peak1285				chrII	3373170	3374249	L3_glp1_H3K4me3_1285
chrI	10591018	10591850	narrow1286			chrII	846699	848968	broad1286			chrII	71440	72468	adult_H3K4me3_Peak1286				chrII	3426562	3428396	L3_glp1_H3K4me3_1286
chrI	10592729	10593104	narrow1287			chrII	873104	875719	broad1287			chrII	95225	100836	adult_H3K4me3_Peak1287				chrII	3439175	3439834	L3_glp1_H3K4me3_1287
chrI	10598279	10599297	narrow1288			chrII	888262	889383	broad1288			chrII	107677	108359	adult_H3K4me3_Peak1288				chrII	3481976	3483312	L3_glp1_H3K4me3_1288
chrI	10622820	10623842	narrow1289			chrII	913078	915014	broad1289			chrII	120433	123222	adult_H3K4me3_Peak1289				chrII	3495187	3495497	L3_glp1_H3K4me3_1289
chrI	10632631	10633519	narrow1290			chrII	949053	953259	broad1290			chrII	133408	133828	adult_H3K4me3_Peak1290				chrII	3502438	3503637	L3_glp1_H3K4me3_1290
chrI	10641624	10642534	narrow1291			chrII	955333	957264	broad1291			chrII	146590	148290	adult_H3K4me3_Peak1291				chrII	3518961	3519765	L3_glp1_H3K4me3_1291
chrI	10651296	10651795	narrow1292			chrII	1098764	1100954	broad1292			chrII	155109	156413	adult_H3K4me3_Peak1292				chrII	3521278	3522295	L3_glp1_H3K4me3_1292
chrI	10653179	10653988	narrow1293			chrII	1122950	1123809	broad1293			chrII	157302	165366	adult_H3K4me3_Peak1293				chrII	3523463	3524128	L3_glp1_H3K4me3_1293
chrI	10666251	10667489	narrow1294			chrII	1133960	1135398	broad1294			chrII	170058	171023	adult_H3K4me3_Peak1294				chrII	3545857	3546479	L3_glp1_H3K4me3_1294
chrI	10670499	10671132	narrow1295			chrII	1141074	1144012	broad1295			chrII	216197	217011	adult_H3K4me3_Peak1295				chrII	3546691	3547872	L3_glp1_H3K4me3_1295
chrI	10677595	10677865	narrow1296			chrII	1145670	1151839	broad1296			chrII	217862	221814	adult_H3K4me3_Peak1296				chrII	3552900	3554528	L3_glp1_H3K4me3_1296
chrI	10677913	10678565	narrow1297			chrII	1160021	1160497	broad1297			chrII	239747	240227	adult_H3K4me3_Peak1297				chrII	3567616	3568322	L3_glp1_H3K4me3_1297
chrI	10679044	10679244	narrow1298			chrII	1190100	1190331	broad1298			chrII	243734	245186	adult_H3K4me3_Peak1298				chrII	3682670	3683521	L3_glp1_H3K4me3_1298
chrI	10682258	10683507	narrow1299			chrII	1297422	1298840	broad1299			chrII	254336	255672	adult_H3K4me3_Peak1299				chrII	3717042	3717560	L3_glp1_H3K4me3_1299
chrI	10685107	10685651	narrow1300			chrII	1308896	1311299	broad1300			chrII	285360	287673	adult_H3K4me3_Peak1300				chrII	3807835	3809415	L3_glp1_H3K4me3_1300
chrI	10686081	10687564	narrow1301			chrII	1315552	1316118	broad1301			chrII	290955	291485	adult_H3K4me3_Peak1301				chrII	3810501	3812109	L3_glp1_H3K4me3_1301
chrI	10692113	10692868	narrow1302			chrII	1320183	1323848	broad1302			chrII	301227	302486	adult_H3K4me3_Peak1302				chrII	3813102	3813827	L3_glp1_H3K4me3_1302
chrI	10704716	10704944	narrow1303			chrII	1341713	1342186	broad1303			chrII	319711	326456	adult_H3K4me3_Peak1303				chrII	3814847	3817525	L3_glp1_H3K4me3_1303
chrI	10717047	10717340	narrow1304			chrII	1343981	1345008	broad1304			chrII	347213	348165	adult_H3K4me3_Peak1304				chrII	3897108	3897926	L3_glp1_H3K4me3_1304
chrI	10718017	10718360	narrow1305			chrII	1355171	1356476	broad1305			chrII	382904	386745	adult_H3K4me3_Peak1305				chrII	3927861	3931153	L3_glp1_H3K4me3_1305
chrI	10720254	10721162	narrow1306			chrII	1401184	1404023	broad1306			chrII	388077	388670	adult_H3K4me3_Peak1306				chrII	3934578	3935734	L3_glp1_H3K4me3_1306
chrI	10726859	10727468	narrow1307			chrII	1437167	1437834	broad1307			chrII	398159	401286	adult_H3K4me3_Peak1307				chrII	3948567	3949332	L3_glp1_H3K4me3_1307
chrI	10727752	10728209	narrow1308			chrII	1483563	1485898	broad1308			chrII	410740	411783	adult_H3K4me3_Peak1308				chrII	3951444	3953693	L3_glp1_H3K4me3_1308
chrI	10728278	10728870	narrow1309			chrII	1500093	1500985	broad1309			chrII	416739	417584	adult_H3K4me3_Peak1309				chrII	3954899	3957769	L3_glp1_H3K4me3_1309
chrI	10729812	10730991	narrow1310			chrII	1502021	1504429	broad1310			chrII	475182	476808	adult_H3K4me3_Peak1310				chrII	3958699	3962830	L3_glp1_H3K4me3_1310
chrI	10732596	10734982	narrow1311			chrII	1519359	1520271	broad1311			chrII	481449	482570	adult_H3K4me3_Peak1311				chrII	4043036	4044825	L3_glp1_H3K4me3_1311
chrI	10736050	10736330	narrow1312			chrII	1530737	1531221	broad1312			chrII	483808	486019	adult_H3K4me3_Peak1312				chrII	4047903	4051529	L3_glp1_H3K4me3_1312
chrI	10736583	10736843	narrow1313			chrII	1607464	1609465	broad1313			chrII	505701	506503	adult_H3K4me3_Peak1313				chrII	4066842	4067910	L3_glp1_H3K4me3_1313
chrI	10748382	10748836	narrow1314			chrII	1613858	1614494	broad1314			chrII	521577	524635	adult_H3K4me3_Peak1314				chrII	4237929	4238751	L3_glp1_H3K4me3_1314
chrI	10749215	10749455	narrow1315			chrII	1645041	1650282	broad1315			chrII	555393	556233	adult_H3K4me3_Peak1315				chrII	4291890	4292159	L3_glp1_H3K4me3_1315
chrI	10749762	10751321	narrow1316			chrII	1654804	1659516	broad1316			chrII	579036	581144	adult_H3K4me3_Peak1316				chrII	4298110	4300552	L3_glp1_H3K4me3_1316
chrI	10751500	10752352	narrow1317			chrII	1661453	1664291	broad1317			chrII	590634	593842	adult_H3K4me3_Peak1317				chrII	4321952	4323881	L3_glp1_H3K4me3_1317
chrI	10752616	10755956	narrow1318			chrII	1721476	1722114	broad1318			chrII	594573	595289	adult_H3K4me3_Peak1318				chrII	4333346	4333671	L3_glp1_H3K4me3_1318
chrI	10755966	10760393	narrow1319			chrII	1728285	1732184	broad1319			chrII	598263	599146	adult_H3K4me3_Peak1319				chrII	4371822	4373119	L3_glp1_H3K4me3_1319
chrI	10760480	10761695	narrow1320			chrII	1733377	1737141	broad1320			chrII	601340	601629	adult_H3K4me3_Peak1320				chrII	4373959	4377669	L3_glp1_H3K4me3_1320
chrI	10761768	10763779	narrow1321			chrII	1750293	1751492	broad1321			chrII	603182	604367	adult_H3K4me3_Peak1321				chrII	4378492	4378920	L3_glp1_H3K4me3_1321
chrI	10763992	10764542	narrow1322			chrII	1767481	1769164	broad1322			chrII	616054	622774	adult_H3K4me3_Peak1322				chrII	4419619	4421080	L3_glp1_H3K4me3_1322
chrI	10764986	10767735	narrow1323			chrII	1770286	1774190	broad1323			chrII	650194	651573	adult_H3K4me3_Peak1323				chrII	4423993	4426280	L3_glp1_H3K4me3_1323
chrI	10767813	10768491	narrow1324			chrII	1775158	1779241	broad1324			chrII	700668	702489	adult_H3K4me3_Peak1324				chrII	4433378	4433845	L3_glp1_H3K4me3_1324
chrI	10768793	10769358	narrow1325			chrII	1780671	1782185	broad1325			chrII	713419	714957	adult_H3K4me3_Peak1325				chrII	4438910	4439306	L3_glp1_H3K4me3_1325
chrI	10769430	10769728	narrow1326			chrII	1804304	1808956	broad1326			chrII	757002	760786	adult_H3K4me3_Peak1326				chrII	4455683	4456946	L3_glp1_H3K4me3_1326
chrI	10769835	10770521	narrow1327			chrII	1812150	1812349	broad1327			chrII	846699	848968	adult_H3K4me3_Peak1327				chrII	4460670	4461935	L3_glp1_H3K4me3_1327
chrI	10771063	10771283	narrow1328			chrII	1813367	1815532	broad1328			chrII	863609	866460	adult_H3K4me3_Peak1328				chrII	4469063	4469727	L3_glp1_H3K4me3_1328
chrI	10771341	10772696	narrow1329			chrII	1819081	1820534	broad1329			chrII	873104	875719	adult_H3K4me3_Peak1329				chrII	4506125	4507700	L3_glp1_H3K4me3_1329
chrI	10772910	10773160	narrow1330			chrII	1821432	1822573	broad1330			chrII	888262	889383	adult_H3K4me3_Peak1330				chrII	4507819	4508221	L3_glp1_H3K4me3_1330
chrI	10773208	10775120	narrow1331			chrII	1829485	1834251	broad1331			chrII	913078	915014	adult_H3K4me3_Peak1331				chrII	4518706	4520192	L3_glp1_H3K4me3_1331
chrI	10775518	10776759	narrow1332			chrII	1835353	1837100	broad1332			chrII	949053	953259	adult_H3K4me3_Peak1332				chrII	4564956	4565460	L3_glp1_H3K4me3_1332
chrI	10777469	10777675	narrow1333			chrII	1841113	1848495	broad1333			chrII	955333	957264	adult_H3K4me3_Peak1333				chrII	4571062	4574639	L3_glp1_H3K4me3_1333
chrI	10788677	10789894	narrow1334			chrII	1864785	1865885	broad1334			chrII	977434	977671	adult_H3K4me3_Peak1334				chrII	4602419	4604085	L3_glp1_H3K4me3_1334
chrI	10798661	10799251	narrow1335			chrII	1869262	1871256	broad1335			chrII	1098764	1100954	adult_H3K4me3_Peak1335				chrII	4606742	4608266	L3_glp1_H3K4me3_1335
chrI	10806896	10807252	narrow1336			chrII	1897966	1901841	broad1336			chrII	1122950	1123809	adult_H3K4me3_Peak1336				chrII	4614565	4616170	L3_glp1_H3K4me3_1336
chrI	10816366	10817000	narrow1337			chrII	1904958	1905766	broad1337			chrII	1133960	1135398	adult_H3K4me3_Peak1337				chrII	4622727	4624804	L3_glp1_H3K4me3_1337
chrI	10830642	10831986	narrow1338			chrII	1937602	1939787	broad1338			chrII	1141074	1144012	adult_H3K4me3_Peak1338				chrII	4648918	4653571	L3_glp1_H3K4me3_1338
chrI	10839294	10839531	narrow1339			chrII	1988851	1991790	broad1339			chrII	1145670	1151839	adult_H3K4me3_Peak1339				chrII	4672512	4673920	L3_glp1_H3K4me3_1339
chrI	10840021	10840327	narrow1340			chrII	1993585	1999010	broad1340			chrII	1160021	1160497	adult_H3K4me3_Peak1340				chrII	4680804	4681052	L3_glp1_H3K4me3_1340
chrI	10857495	10858782	narrow1341			chrII	2017156	2017702	broad1341			chrII	1190100	1190331	adult_H3K4me3_Peak1341				chrII	4693270	4693709	L3_glp1_H3K4me3_1341
chrI	10866447	10866736	narrow1342			chrII	2032298	2033122	broad1342			chrII	1297422	1298840	adult_H3K4me3_Peak1342				chrII	4696259	4710902	L3_glp1_H3K4me3_1342
chrI	10874867	10875264	narrow1343			chrII	2058573	2059530	broad1343			chrII	1308896	1311299	adult_H3K4me3_Peak1343				chrII	4715459	4718025	L3_glp1_H3K4me3_1343
chrI	10885010	10885223	narrow1344			chrII	2079415	2080322	broad1344			chrII	1315552	1316118	adult_H3K4me3_Peak1344				chrII	4725593	4726424	L3_glp1_H3K4me3_1344
chrI	10894656	10895389	narrow1345			chrII	2099474	2100041	broad1345			chrII	1320183	1323848	adult_H3K4me3_Peak1345				chrII	4727572	4728761	L3_glp1_H3K4me3_1345
chrI	10924493	10925737	narrow1346			chrII	2104186	2104692	broad1346			chrII	1341713	1342186	adult_H3K4me3_Peak1346				chrII	4738017	4738460	L3_glp1_H3K4me3_1346
chrI	10926087	10926798	narrow1347			chrII	2124879	2129396	broad1347			chrII	1343981	1345008	adult_H3K4me3_Peak1347				chrII	4738563	4738811	L3_glp1_H3K4me3_1347
chrI	10935274	10935537	narrow1348			chrII	2152680	2155485	broad1348			chrII	1355171	1356476	adult_H3K4me3_Peak1348				chrII	4739170	4739672	L3_glp1_H3K4me3_1348
chrI	10935585	10936636	narrow1349			chrII	2177049	2178283	broad1349			chrII	1401184	1404023	adult_H3K4me3_Peak1349				chrII	4739874	4741199	L3_glp1_H3K4me3_1349
chrI	10969864	10970697	narrow1350			chrII	2203714	2204426	broad1350			chrII	1437167	1437834	adult_H3K4me3_Peak1350				chrII	4790809	4792165	L3_glp1_H3K4me3_1350
chrI	11014409	11014658	narrow1351			chrII	2217999	2220528	broad1351			chrII	1483563	1485898	adult_H3K4me3_Peak1351				chrII	4797948	4808425	L3_glp1_H3K4me3_1351
chrI	11038420	11039474	narrow1352			chrII	2232022	2232775	broad1352			chrII	1500093	1500987	adult_H3K4me3_Peak1352				chrII	4828200	4828919	L3_glp1_H3K4me3_1352
chrI	11062725	11063275	narrow1353			chrII	2259323	2259738	broad1353			chrII	1502021	1504429	adult_H3K4me3_Peak1353				chrII	4851357	4858719	L3_glp1_H3K4me3_1353
chrI	11100915	11101134	narrow1354			chrII	2283920	2293025	broad1354			chrII	1519359	1520271	adult_H3K4me3_Peak1354				chrII	4866718	4867501	L3_glp1_H3K4me3_1354
chrI	11169973	11170564	narrow1355			chrII	2304531	2309578	broad1355			chrII	1530737	1531221	adult_H3K4me3_Peak1355				chrII	4872274	4873071	L3_glp1_H3K4me3_1355
chrI	11181861	11182396	narrow1356			chrII	2317773	2321585	broad1356			chrII	1607464	1609465	adult_H3K4me3_Peak1356				chrII	4881980	4883279	L3_glp1_H3K4me3_1356
chrI	11198876	11199543	narrow1357			chrII	2322909	2323963	broad1357			chrII	1613858	1614494	adult_H3K4me3_Peak1357				chrII	4888852	4891380	L3_glp1_H3K4me3_1357
chrI	11212843	11213293	narrow1358			chrII	2335867	2336322	broad1358			chrII	1631709	1632550	adult_H3K4me3_Peak1358				chrII	4901255	4906109	L3_glp1_H3K4me3_1358
chrI	11221586	11222585	narrow1359			chrII	2337879	2338315	broad1359			chrII	1633827	1637643	adult_H3K4me3_Peak1359				chrII	4907069	4911655	L3_glp1_H3K4me3_1359
chrI	11230003	11230435	narrow1360			chrII	2341014	2342561	broad1360			chrII	1645041	1650282	adult_H3K4me3_Peak1360				chrII	4928569	4928767	L3_glp1_H3K4me3_1360
chrI	11236761	11238614	narrow1361			chrII	2407167	2407954	broad1361			chrII	1654804	1659516	adult_H3K4me3_Peak1361				chrII	4935500	4936481	L3_glp1_H3K4me3_1361
chrI	11322239	11322647	narrow1362			chrII	2411806	2413232	broad1362			chrII	1661453	1664291	adult_H3K4me3_Peak1362				chrII	4938290	4949260	L3_glp1_H3K4me3_1362
chrI	11322830	11323368	narrow1363			chrII	2414412	2415886	broad1363			chrII	1721476	1722114	adult_H3K4me3_Peak1363				chrII	4951624	4957113	L3_glp1_H3K4me3_1363
chrI	11323417	11323674	narrow1364			chrII	2416710	2418720	broad1364			chrII	1728285	1732184	adult_H3K4me3_Peak1364				chrII	4959145	4960220	L3_glp1_H3K4me3_1364
chrI	11340531	11341493	narrow1365			chrII	2420586	2422383	broad1365			chrII	1733377	1737141	adult_H3K4me3_Peak1365				chrII	4992688	4995794	L3_glp1_H3K4me3_1365
chrI	11374047	11375057	narrow1366			chrII	2452562	2453653	broad1366			chrII	1744539	1746542	adult_H3K4me3_Peak1366				chrII	4999013	4999854	L3_glp1_H3K4me3_1366
chrI	11416288	11416591	narrow1367			chrII	2454651	2455128	broad1367			chrII	1750293	1751492	adult_H3K4me3_Peak1367				chrII	5014398	5015197	L3_glp1_H3K4me3_1367
chrI	11497451	11498055	narrow1368			chrII	2478631	2479554	broad1368			chrII	1767481	1769164	adult_H3K4me3_Peak1368				chrII	5016339	5020940	L3_glp1_H3K4me3_1368
chrI	11517297	11518050	narrow1369			chrII	2497553	2497878	broad1369			chrII	1770286	1779241	adult_H3K4me3_Peak1369				chrII	5032166	5033182	L3_glp1_H3K4me3_1369
chrI	11528898	11529110	narrow1370			chrII	2501388	2505030	broad1370			chrII	1780671	1782185	adult_H3K4me3_Peak1370				chrII	5037564	5058114	L3_glp1_H3K4me3_1370
chrI	11529308	11529679	narrow1371			chrII	2550216	2550599	broad1371			chrII	1804304	1808956	adult_H3K4me3_Peak1371				chrII	5061668	5062629	L3_glp1_H3K4me3_1371
chrI	11577890	11579735	narrow1372			chrII	2564791	2565611	broad1372			chrII	1812150	1812349	adult_H3K4me3_Peak1372				chrII	5067668	5068143	L3_glp1_H3K4me3_1372
chrI	11579840	11580099	narrow1373			chrII	2585626	2587857	broad1373			chrII	1813367	1815532	adult_H3K4me3_Peak1373				chrII	5080671	5081770	L3_glp1_H3K4me3_1373
chrI	11584173	11585735	narrow1374			chrII	2638275	2638807	broad1374			chrII	1819081	1820534	adult_H3K4me3_Peak1374				chrII	5091281	5093613	L3_glp1_H3K4me3_1374
chrI	11611510	11611902	narrow1375			chrII	2647966	2649256	broad1375			chrII	1821432	1822573	adult_H3K4me3_Peak1375				chrII	5103757	5105716	L3_glp1_H3K4me3_1375
chrI	11674509	11674719	narrow1376			chrII	2706723	2709951	broad1376			chrII	1829485	1834251	adult_H3K4me3_Peak1376				chrII	5180164	5180674	L3_glp1_H3K4me3_1376
chrI	11674903	11675183	narrow1377			chrII	2727926	2729007	broad1377			chrII	1835353	1837100	adult_H3K4me3_Peak1377				chrII	5180757	5183072	L3_glp1_H3K4me3_1377
chrI	11676815	11677412	narrow1378			chrII	2748256	2749075	broad1378			chrII	1841113	1848495	adult_H3K4me3_Peak1378				chrII	5185048	5186097	L3_glp1_H3K4me3_1378
chrI	11682469	11683420	narrow1379			chrII	2752139	2753315	broad1379			chrII	1849526	1851954	adult_H3K4me3_Peak1379				chrII	5200996	5204371	L3_glp1_H3K4me3_1379
chrI	11686767	11687360	narrow1380			chrII	2786860	2788178	broad1380			chrII	1864785	1865885	adult_H3K4me3_Peak1380				chrII	5208945	5210303	L3_glp1_H3K4me3_1380
chrI	11692062	11692481	narrow1381			chrII	2800160	2801061	broad1381			chrII	1869262	1871256	adult_H3K4me3_Peak1381				chrII	5218407	5219750	L3_glp1_H3K4me3_1381
chrI	11693192	11693782	narrow1382			chrII	2803312	2804493	broad1382			chrII	1897966	1901841	adult_H3K4me3_Peak1382				chrII	5224978	5226753	L3_glp1_H3K4me3_1382
chrI	11701944	11702568	narrow1383			chrII	2828432	2829597	broad1383			chrII	1904958	1906145	adult_H3K4me3_Peak1383				chrII	5227630	5228769	L3_glp1_H3K4me3_1383
chrI	11763896	11764286	narrow1384			chrII	2830617	2834688	broad1384			chrII	1937602	1939787	adult_H3K4me3_Peak1384				chrII	5231136	5231900	L3_glp1_H3K4me3_1384
chrI	11764350	11764806	narrow1385			chrII	2845017	2851129	broad1385			chrII	1988851	1991790	adult_H3K4me3_Peak1385				chrII	5237415	5238149	L3_glp1_H3K4me3_1385
chrI	11769317	11769746	narrow1386			chrII	2854855	2855861	broad1386			chrII	1993585	1999010	adult_H3K4me3_Peak1386				chrII	5271007	5272289	L3_glp1_H3K4me3_1386
chrI	11769885	11770775	narrow1387			chrII	2859531	2860547	broad1387			chrII	2017091	2017702	adult_H3K4me3_Peak1387				chrII	5277869	5278141	L3_glp1_H3K4me3_1387
chrI	11773931	11774617	narrow1388			chrII	2861431	2862018	broad1388			chrII	2032298	2033122	adult_H3K4me3_Peak1388				chrII	5278413	5279034	L3_glp1_H3K4me3_1388
chrI	11774864	11775871	narrow1389			chrII	2888880	2889664	broad1389			chrII	2058573	2059530	adult_H3K4me3_Peak1389				chrII	5279269	5280381	L3_glp1_H3K4me3_1389
chrI	11775967	11777192	narrow1390			chrII	2918658	2919594	broad1390			chrII	2079415	2080322	adult_H3K4me3_Peak1390				chrII	5291465	5294727	L3_glp1_H3K4me3_1390
chrI	11782517	11783572	narrow1391			chrII	2920573	2927468	broad1391			chrII	2099474	2100041	adult_H3K4me3_Peak1391				chrII	5301493	5316689	L3_glp1_H3K4me3_1391
chrI	11848671	11849062	narrow1392			chrII	2962920	2964045	broad1392			chrII	2103865	2105011	adult_H3K4me3_Peak1392				chrII	5320159	5323492	L3_glp1_H3K4me3_1392
chrI	11871332	11871776	narrow1393			chrII	2970542	2970794	broad1393			chrII	2124879	2129396	adult_H3K4me3_Peak1393				chrII	5326137	5328024	L3_glp1_H3K4me3_1393
chrI	11893253	11894421	narrow1394			chrII	2971996	2974082	broad1394			chrII	2152680	2155485	adult_H3K4me3_Peak1394				chrII	5329196	5340499	L3_glp1_H3K4me3_1394
chrI	11897091	11898241	narrow1395			chrII	2975603	2977088	broad1395			chrII	2177049	2178283	adult_H3K4me3_Peak1395				chrII	5345641	5354985	L3_glp1_H3K4me3_1395
chrI	11905630	11906106	narrow1396			chrII	2977942	2979829	broad1396			chrII	2203714	2204426	adult_H3K4me3_Peak1396				chrII	5357443	5359699	L3_glp1_H3K4me3_1396
chrI	11910506	11913400	narrow1397			chrII	2987316	2988610	broad1397			chrII	2217999	2220528	adult_H3K4me3_Peak1397				chrII	5369852	5370664	L3_glp1_H3K4me3_1397
chrI	11929325	11932173	narrow1398			chrII	2991568	2992279	broad1398			chrII	2231979	2232775	adult_H3K4me3_Peak1398				chrII	5372627	5374663	L3_glp1_H3K4me3_1398
chrI	11934373	11935571	narrow1399			chrII	2994826	2997333	broad1399			chrII	2259323	2259738	adult_H3K4me3_Peak1399				chrII	5375939	5381559	L3_glp1_H3K4me3_1399
chrI	11935670	11935894	narrow1400			chrII	2998461	3007765	broad1400			chrII	2271358	2271908	adult_H3K4me3_Peak1400				chrII	5387820	5392396	L3_glp1_H3K4me3_1400
chrI	11964597	11965056	narrow1401			chrII	3014774	3015467	broad1401			chrII	2283920	2293025	adult_H3K4me3_Peak1401				chrII	5394416	5395200	L3_glp1_H3K4me3_1401
chrI	11977280	11977665	narrow1402			chrII	3038806	3041460	broad1402			chrII	2304531	2309578	adult_H3K4me3_Peak1402				chrII	5398245	5401148	L3_glp1_H3K4me3_1402
chrI	11978229	11978748	narrow1403			chrII	3054227	3055979	broad1403			chrII	2317773	2321585	adult_H3K4me3_Peak1403				chrII	5420760	5423600	L3_glp1_H3K4me3_1403
chrI	11995404	11996242	narrow1404			chrII	3076619	3077523	broad1404			chrII	2322909	2323963	adult_H3K4me3_Peak1404				chrII	5424724	5431050	L3_glp1_H3K4me3_1404
chrI	11996737	11997039	narrow1405			chrII	3110537	3111507	broad1405			chrII	2335867	2336322	adult_H3K4me3_Peak1405				chrII	5460858	5461677	L3_glp1_H3K4me3_1405
chrI	11998214	11998896	narrow1406			chrII	3118707	3119731	broad1406			chrII	2337879	2338315	adult_H3K4me3_Peak1406				chrII	5462866	5467064	L3_glp1_H3K4me3_1406
chrI	11998977	11999191	narrow1407			chrII	3128897	3131194	broad1407			chrII	2341014	2342561	adult_H3K4me3_Peak1407				chrII	5472543	5475572	L3_glp1_H3K4me3_1407
chrI	12004292	12005643	narrow1408			chrII	3208367	3210591	broad1408			chrII	2407167	2407954	adult_H3K4me3_Peak1408				chrII	5481114	5482779	L3_glp1_H3K4me3_1408
chrI	12039398	12041462	narrow1409			chrII	3211918	3213087	broad1409			chrII	2411806	2413232	adult_H3K4me3_Peak1409				chrII	5500873	5502840	L3_glp1_H3K4me3_1409
chrI	12041554	12041816	narrow1410			chrII	3219661	3226189	broad1410			chrII	2414412	2415886	adult_H3K4me3_Peak1410				chrII	5504016	5504219	L3_glp1_H3K4me3_1410
chrI	12044338	12044663	narrow1411			chrII	3245050	3246018	broad1411			chrII	2416710	2418720	adult_H3K4me3_Peak1411				chrII	5505530	5506802	L3_glp1_H3K4me3_1411
chrI	12047946	12048184	narrow1412			chrII	3267251	3268056	broad1412			chrII	2420586	2422383	adult_H3K4me3_Peak1412				chrII	5510028	5512673	L3_glp1_H3K4me3_1412
chrI	12063351	12063562	narrow1413			chrII	3294916	3299465	broad1413			chrII	2452562	2453653	adult_H3K4me3_Peak1413				chrII	5577096	5577368	L3_glp1_H3K4me3_1413
chrI	12064163	12065860	narrow1414			chrII	3302310	3307685	broad1414			chrII	2454651	2455128	adult_H3K4me3_Peak1414				chrII	5591148	5595756	L3_glp1_H3K4me3_1414
chrI	12066014	12066235	narrow1415			chrII	3309223	3312020	broad1415			chrII	2478631	2479554	adult_H3K4me3_Peak1415				chrII	5619034	5619550	L3_glp1_H3K4me3_1415
chrI	12096729	12097349	narrow1416			chrII	3312561	3315392	broad1416			chrII	2497553	2497878	adult_H3K4me3_Peak1416				chrII	5621334	5621532	L3_glp1_H3K4me3_1416
chrI	12097577	12097872	narrow1417			chrII	3316225	3320290	broad1417			chrII	2501388	2505030	adult_H3K4me3_Peak1417				chrII	5621618	5623896	L3_glp1_H3K4me3_1417
chrI	12105802	12106509	narrow1418			chrII	3321283	3325824	broad1418			chrII	2550216	2550599	adult_H3K4me3_Peak1418				chrII	5628843	5633215	L3_glp1_H3K4me3_1418
chrI	12111913	12112474	narrow1419			chrII	3372772	3374168	broad1419			chrII	2551877	2552081	adult_H3K4me3_Peak1419				chrII	5648222	5652327	L3_glp1_H3K4me3_1419
chrI	12182668	12183298	narrow1420			chrII	3426550	3428319	broad1420			chrII	2564791	2565611	adult_H3K4me3_Peak1420				chrII	5659759	5664135	L3_glp1_H3K4me3_1420
chrI	12198133	12198882	narrow1421			chrII	3439198	3440380	broad1421			chrII	2585626	2587857	adult_H3K4me3_Peak1421				chrII	5688268	5689701	L3_glp1_H3K4me3_1421
chrI	12206392	12207626	narrow1422			chrII	3482310	3483146	broad1422			chrII	2638275	2638807	adult_H3K4me3_Peak1422				chrII	5690588	5692356	L3_glp1_H3K4me3_1422
chrI	12209317	12209550	narrow1423			chrII	3495245	3495511	broad1423			chrII	2647966	2649256	adult_H3K4me3_Peak1423				chrII	5700565	5718434	L3_glp1_H3K4me3_1423
chrI	12225517	12225919	narrow1424			chrII	3502382	3503420	broad1424			chrII	2706723	2709951	adult_H3K4me3_Peak1424				chrII	5722819	5723189	L3_glp1_H3K4me3_1424
chrI	12228922	12229307	narrow1425			chrII	3519009	3519712	broad1425			chrII	2727926	2729007	adult_H3K4me3_Peak1425				chrII	5723680	5725562	L3_glp1_H3K4me3_1425
chrI	12232610	12232885	narrow1426			chrII	3521371	3522263	broad1426			chrII	2735834	2736192	adult_H3K4me3_Peak1426				chrII	5725722	5726096	L3_glp1_H3K4me3_1426
chrI	12276397	12276807	narrow1427			chrII	3523641	3524171	broad1427			chrII	2736274	2736577	adult_H3K4me3_Peak1427				chrII	5727455	5727925	L3_glp1_H3K4me3_1427
chrI	12425139	12426021	narrow1428			chrII	3546342	3548389	broad1428			chrII	2748256	2749075	adult_H3K4me3_Peak1428				chrII	5764273	5766455	L3_glp1_H3K4me3_1428
chrI	12426117	12427146	narrow1429			chrII	3550266	3551234	broad1429			chrII	2752139	2753315	adult_H3K4me3_Peak1429				chrII	5768807	5773611	L3_glp1_H3K4me3_1429
chrI	12486808	12487389	narrow1430			chrII	3553150	3554480	broad1430			chrII	2786860	2788178	adult_H3K4me3_Peak1430				chrII	5779834	5783951	L3_glp1_H3K4me3_1430
chrI	12498008	12499520	narrow1431			chrII	3555652	3556954	broad1431			chrII	2800160	2801061	adult_H3K4me3_Peak1431				chrII	5818657	5823004	L3_glp1_H3K4me3_1431
chrI	12500075	12500349	narrow1432			chrII	3559505	3561640	broad1432			chrII	2803312	2804493	adult_H3K4me3_Peak1432				chrII	5826873	5827772	L3_glp1_H3K4me3_1432
chrI	12508612	12508816	narrow1433			chrII	3567466	3569704	broad1433			chrII	2828432	2829597	adult_H3K4me3_Peak1433				chrII	5833958	5841013	L3_glp1_H3K4me3_1433
chrI	12531898	12532375	narrow1434			chrII	3659676	3660157	broad1434			chrII	2830617	2834688	adult_H3K4me3_Peak1434				chrII	5871472	5874239	L3_glp1_H3K4me3_1434
chrI	12532472	12533145	narrow1435			chrII	3661870	3663108	broad1435			chrII	2845017	2851129	adult_H3K4me3_Peak1435				chrII	5878069	5893122	L3_glp1_H3K4me3_1435
chrI	12546864	12547370	narrow1436			chrII	3682667	3685686	broad1436			chrII	2854855	2855861	adult_H3K4me3_Peak1436				chrII	5900168	5903613	L3_glp1_H3K4me3_1436
chrI	12551089	12552408	narrow1437			chrII	3716976	3718990	broad1437			chrII	2859531	2860547	adult_H3K4me3_Peak1437				chrII	5905263	5908759	L3_glp1_H3K4me3_1437
chrI	12565392	12565717	narrow1438			chrII	3743483	3743820	broad1438			chrII	2861431	2862018	adult_H3K4me3_Peak1438				chrII	5912152	5916833	L3_glp1_H3K4me3_1438
chrI	12565917	12566284	narrow1439			chrII	3753108	3753324	broad1439			chrII	2888880	2889664	adult_H3K4me3_Peak1439				chrII	5917639	5919421	L3_glp1_H3K4me3_1439
chrI	12567008	12567309	narrow1440			chrII	3796553	3797336	broad1440			chrII	2918658	2919594	adult_H3K4me3_Peak1440				chrII	5921691	5922133	L3_glp1_H3K4me3_1440
chrI	12568459	12568728	narrow1441			chrII	3807926	3808552	broad1441			chrII	2920573	2927468	adult_H3K4me3_Peak1441				chrII	5931293	5931621	L3_glp1_H3K4me3_1441
chrI	12569022	12569860	narrow1442			chrII	3810537	3818475	broad1442			chrII	2962920	2964045	adult_H3K4me3_Peak1442				chrII	5931707	5932378	L3_glp1_H3K4me3_1442
chrI	12569929	12572047	narrow1443			chrII	3897122	3898256	broad1443			chrII	2970542	2970794	adult_H3K4me3_Peak1443				chrII	5936938	5938882	L3_glp1_H3K4me3_1443
chrI	12572391	12572902	narrow1444			chrII	3908290	3908583	broad1444			chrII	2971996	2974082	adult_H3K4me3_Peak1444				chrII	5942756	5943263	L3_glp1_H3K4me3_1444
chrI	12573865	12576090	narrow1445			chrII	3908818	3911358	broad1445			chrII	2975603	2977088	adult_H3K4me3_Peak1445				chrII	5946483	5952893	L3_glp1_H3K4me3_1445
chrI	12601510	12601744	narrow1446			chrII	3925539	3926021	broad1446			chrII	2977942	2979829	adult_H3K4me3_Peak1446				chrII	5955952	5963012	L3_glp1_H3K4me3_1446
chrI	12645587	12645809	narrow1447			chrII	3926990	3931119	broad1447			chrII	2987316	2988610	adult_H3K4me3_Peak1447				chrII	5964091	5966825	L3_glp1_H3K4me3_1447
chrI	12651624	12655319	narrow1448			chrII	3934814	3935409	broad1448			chrII	2991568	2992279	adult_H3K4me3_Peak1448				chrII	6044278	6054193	L3_glp1_H3K4me3_1448
chrI	12664955	12665592	narrow1449			chrII	3948861	3949179	broad1449			chrII	2994826	2997333	adult_H3K4me3_Peak1449				chrII	6055291	6056401	L3_glp1_H3K4me3_1449
chrI	12675853	12676244	narrow1450			chrII	3951551	3965557	broad1450			chrII	2998461	3007765	adult_H3K4me3_Peak1450				chrII	6060982	6061813	L3_glp1_H3K4me3_1450
chrI	12682506	12682744	narrow1451			chrII	3992603	3995974	broad1451			chrII	3014774	3015467	adult_H3K4me3_Peak1451				chrII	6096669	6099775	L3_glp1_H3K4me3_1451
chrI	12728086	12728732	narrow1452			chrII	4000323	4002013	broad1452			chrII	3038806	3041460	adult_H3K4me3_Peak1452				chrII	6117145	6117751	L3_glp1_H3K4me3_1452
chrI	12736204	12738883	narrow1453			chrII	4010657	4016255	broad1453			chrII	3054227	3055979	adult_H3K4me3_Peak1453				chrII	6117947	6118614	L3_glp1_H3K4me3_1453
chrI	12740868	12741210	narrow1454			chrII	4042943	4044672	broad1454			chrII	3076619	3077523	adult_H3K4me3_Peak1454				chrII	6119663	6125965	L3_glp1_H3K4me3_1454
chrI	12773372	12773814	narrow1455			chrII	4047911	4051625	broad1455			chrII	3110537	3111507	adult_H3K4me3_Peak1455				chrII	6139383	6141301	L3_glp1_H3K4me3_1455
chrI	12778351	12778655	narrow1456			chrII	4066681	4067964	broad1456			chrII	3118700	3119731	adult_H3K4me3_Peak1456				chrII	6142436	6142776	L3_glp1_H3K4me3_1456
chrI	12806245	12807017	narrow1457			chrII	4090687	4095146	broad1457			chrII	3128897	3131194	adult_H3K4me3_Peak1457				chrII	6144128	6147544	L3_glp1_H3K4me3_1457
chrI	12811946	12812161	narrow1458			chrII	4107235	4107915	broad1458			chrII	3208367	3210591	adult_H3K4me3_Peak1458				chrII	6149674	6151898	L3_glp1_H3K4me3_1458
chrI	12812801	12813229	narrow1459			chrII	4172627	4176533	broad1459			chrII	3211918	3213087	adult_H3K4me3_Peak1459				chrII	6169001	6170285	L3_glp1_H3K4me3_1459
chrI	12813550	12814247	narrow1460			chrII	4178683	4181342	broad1460			chrII	3219661	3226189	adult_H3K4me3_Peak1460				chrII	6174919	6177011	L3_glp1_H3K4me3_1460
chrI	12814873	12815126	narrow1461			chrII	4203404	4204007	broad1461			chrII	3244994	3246018	adult_H3K4me3_Peak1461				chrII	6177910	6178403	L3_glp1_H3K4me3_1461
chrI	12815334	12817927	narrow1462			chrII	4237923	4238659	broad1462			chrII	3267251	3268100	adult_H3K4me3_Peak1462				chrII	6180239	6184421	L3_glp1_H3K4me3_1462
chrI	12818188	12818413	narrow1463			chrII	4291779	4292369	broad1463			chrII	3290542	3290911	adult_H3K4me3_Peak1463				chrII	6196326	6198018	L3_glp1_H3K4me3_1463
chrI	12826583	12827016	narrow1464			chrII	4298721	4300403	broad1464			chrII	3294916	3299465	adult_H3K4me3_Peak1464				chrII	6234597	6236653	L3_glp1_H3K4me3_1464
chrI	12858018	12858654	narrow1465			chrII	4322605	4323753	broad1465			chrII	3302310	3307685	adult_H3K4me3_Peak1465				chrII	6245194	6246210	L3_glp1_H3K4me3_1465
chrI	12877123	12877783	narrow1466			chrII	4333372	4333694	broad1466			chrII	3309223	3312020	adult_H3K4me3_Peak1466				chrII	6248242	6248784	L3_glp1_H3K4me3_1466
chrI	12903581	12904950	narrow1467			chrII	4362051	4363343	broad1467			chrII	3312561	3315392	adult_H3K4me3_Peak1467				chrII	6250009	6256813	L3_glp1_H3K4me3_1467
chrI	12915004	12915690	narrow1468			chrII	4368398	4373337	broad1468			chrII	3316225	3320290	adult_H3K4me3_Peak1468				chrII	6260842	6262044	L3_glp1_H3K4me3_1468
chrI	12917762	12919540	narrow1469			chrII	4374271	4377827	broad1469			chrII	3321283	3325824	adult_H3K4me3_Peak1469				chrII	6265912	6271850	L3_glp1_H3K4me3_1469
chrI	12920560	12921445	narrow1470			chrII	4378648	4379506	broad1470			chrII	3351661	3352868	adult_H3K4me3_Peak1470				chrII	6272872	6275440	L3_glp1_H3K4me3_1470
chrI	12921956	12922189	narrow1471			chrII	4393037	4393642	broad1471			chrII	3356579	3357178	adult_H3K4me3_Peak1471				chrII	6276681	6278218	L3_glp1_H3K4me3_1471
chrI	12923023	12923682	narrow1472			chrII	4419788	4420919	broad1472			chrII	3372772	3374168	adult_H3K4me3_Peak1472				chrII	6280816	6282068	L3_glp1_H3K4me3_1472
chrI	12938004	12938729	narrow1473			chrII	4423771	4426779	broad1473			chrII	3426550	3428319	adult_H3K4me3_Peak1473				chrII	6289328	6290195	L3_glp1_H3K4me3_1473
chrI	12942282	12942940	narrow1474			chrII	4433199	4436140	broad1474			chrII	3439198	3440380	adult_H3K4me3_Peak1474				chrII	6319939	6322684	L3_glp1_H3K4me3_1474
chrI	12951094	12951685	narrow1475			chrII	4438807	4439335	broad1475			chrII	3482310	3483146	adult_H3K4me3_Peak1475				chrII	6324073	6324833	L3_glp1_H3K4me3_1475
chrI	12952431	12952699	narrow1476			chrII	4454967	4457435	broad1476			chrII	3495245	3495511	adult_H3K4me3_Peak1476				chrII	6328086	6328466	L3_glp1_H3K4me3_1476
chrI	12952783	12953029	narrow1477			chrII	4460703	4461583	broad1477			chrII	3502382	3503420	adult_H3K4me3_Peak1477				chrII	6330508	6332147	L3_glp1_H3K4me3_1477
chrI	12953836	12955125	narrow1478			chrII	4469069	4469658	broad1478			chrII	3519009	3519712	adult_H3K4me3_Peak1478				chrII	6340666	6349092	L3_glp1_H3K4me3_1478
chrI	12964413	12967218	narrow1479			chrII	4492276	4493963	broad1479			chrII	3521371	3522263	adult_H3K4me3_Peak1479				chrII	6351503	6352333	L3_glp1_H3K4me3_1479
chrI	12967462	12969287	narrow1480			chrII	4504314	4508335	broad1480			chrII	3523641	3524171	adult_H3K4me3_Peak1480				chrII	6354820	6356610	L3_glp1_H3K4me3_1480
chrI	12971557	12971795	narrow1481			chrII	4517682	4519991	broad1481			chrII	3546342	3548389	adult_H3K4me3_Peak1481				chrII	6358698	6361703	L3_glp1_H3K4me3_1481
chrI	12988289	12988995	narrow1482			chrII	4550367	4553392	broad1482			chrII	3550266	3551234	adult_H3K4me3_Peak1482				chrII	6369740	6371963	L3_glp1_H3K4me3_1482
chrI	12995481	12996281	narrow1483			chrII	4564656	4565396	broad1483			chrII	3553150	3554480	adult_H3K4me3_Peak1483				chrII	6382919	6384990	L3_glp1_H3K4me3_1483
chrI	13031243	13031587	narrow1484			chrII	4590304	4601352	broad1484			chrII	3555652	3556954	adult_H3K4me3_Peak1484				chrII	6409706	6413443	L3_glp1_H3K4me3_1484
chrI	13031649	13031853	narrow1485			chrII	4602306	4604394	broad1485			chrII	3559505	3561640	adult_H3K4me3_Peak1485				chrII	6415954	6416394	L3_glp1_H3K4me3_1485
chrI	13036654	13036907	narrow1486			chrII	4605608	4608201	broad1486			chrII	3567466	3569704	adult_H3K4me3_Peak1486				chrII	6452764	6453827	L3_glp1_H3K4me3_1486
chrI	13040552	13041167	narrow1487			chrII	4614532	4614817	broad1487			chrII	3659676	3660157	adult_H3K4me3_Peak1487				chrII	6487296	6494565	L3_glp1_H3K4me3_1487
chrI	13061871	13062117	narrow1488			chrII	4630632	4631438	broad1488			chrII	3661870	3663108	adult_H3K4me3_Peak1488				chrII	6495825	6498600	L3_glp1_H3K4me3_1488
chrI	13062491	13062758	narrow1489			chrII	4655109	4657457	broad1489			chrII	3682667	3685686	adult_H3K4me3_Peak1489				chrII	6535878	6536923	L3_glp1_H3K4me3_1489
chrI	13144864	13145103	narrow1490			chrII	4672480	4673877	broad1490			chrII	3716976	3718990	adult_H3K4me3_Peak1490				chrII	6560054	6563973	L3_glp1_H3K4me3_1490
chrI	13145319	13145774	narrow1491			chrII	4677398	4681997	broad1491			chrII	3743483	3743820	adult_H3K4me3_Peak1491				chrII	6564763	6565327	L3_glp1_H3K4me3_1491
chrI	13160530	13160924	narrow1492			chrII	4692984	4693872	broad1492			chrII	3753108	3753324	adult_H3K4me3_Peak1492				chrII	6565757	6566185	L3_glp1_H3K4me3_1492
chrI	13161080	13162815	narrow1493			chrII	4696750	4698768	broad1493			chrII	3796553	3797336	adult_H3K4me3_Peak1493				chrII	6586706	6594558	L3_glp1_H3K4me3_1493
chrI	13234908	13235212	narrow1494			chrII	4700612	4702379	broad1494			chrII	3807926	3808552	adult_H3K4me3_Peak1494				chrII	6596687	6602171	L3_glp1_H3K4me3_1494
chrI	13265682	13266160	narrow1495			chrII	4704141	4710563	broad1495			chrII	3810537	3818475	adult_H3K4me3_Peak1495				chrII	6608412	6610239	L3_glp1_H3K4me3_1495
chrI	13278549	13279098	narrow1496			chrII	4715533	4718756	broad1496			chrII	3897122	3898256	adult_H3K4me3_Peak1496				chrII	6617487	6618339	L3_glp1_H3K4me3_1496
chrI	13286601	13287479	narrow1497			chrII	4725202	4729100	broad1497			chrII	3908290	3908583	adult_H3K4me3_Peak1497				chrII	6642872	6645929	L3_glp1_H3K4me3_1497
chrI	13288909	13291162	narrow1498			chrII	4737554	4744120	broad1498			chrII	3908818	3911358	adult_H3K4me3_Peak1498				chrII	6679692	6680952	L3_glp1_H3K4me3_1498
chrI	13297769	13298069	narrow1499			chrII	4745196	4751837	broad1499			chrII	3925539	3926021	adult_H3K4me3_Peak1499				chrII	6682458	6687293	L3_glp1_H3K4me3_1499
chrI	13310247	13310844	narrow1500			chrII	4759693	4765734	broad1500			chrII	3926990	3931119	adult_H3K4me3_Peak1500				chrII	6688132	6691796	L3_glp1_H3K4me3_1500
chrI	13324109	13324964	narrow1501			chrII	4766784	4770003	broad1501			chrII	3934814	3935437	adult_H3K4me3_Peak1501				chrII	6704345	6712590	L3_glp1_H3K4me3_1501
chrI	13330631	13331445	narrow1502			chrII	4791079	4792438	broad1502			chrII	3948861	3949205	adult_H3K4me3_Peak1502				chrII	6714012	6717515	L3_glp1_H3K4me3_1502
chrI	13335661	13337691	narrow1503			chrII	4793617	4796221	broad1503			chrII	3951551	3965557	adult_H3K4me3_Peak1503				chrII	6721369	6721841	L3_glp1_H3K4me3_1503
chrI	13338941	13339750	narrow1504			chrII	4797544	4799235	broad1504			chrII	3992603	3995974	adult_H3K4me3_Peak1504				chrII	6721960	6722237	L3_glp1_H3K4me3_1504
chrI	13349274	13349532	narrow1505			chrII	4799626	4806569	broad1505			chrII	4000323	4002013	adult_H3K4me3_Peak1505				chrII	6728527	6729558	L3_glp1_H3K4me3_1505
chrI	13351243	13351518	narrow1506			chrII	4821416	4822368	broad1506			chrII	4010657	4016255	adult_H3K4me3_Peak1506				chrII	6734764	6735829	L3_glp1_H3K4me3_1506
chrI	13372391	13373029	narrow1507			chrII	4827767	4828918	broad1507			chrII	4042943	4044672	adult_H3K4me3_Peak1507				chrII	6741024	6743332	L3_glp1_H3K4me3_1507
chrI	13384601	13385439	narrow1508			chrII	4845651	4859439	broad1508			chrII	4047911	4051625	adult_H3K4me3_Peak1508				chrII	6764839	6765719	L3_glp1_H3K4me3_1508
chrI	13391557	13391870	narrow1509			chrII	4868737	4870869	broad1509			chrII	4054226	4054507	adult_H3K4me3_Peak1509				chrII	6776309	6777379	L3_glp1_H3K4me3_1509
chrI	13391960	13392554	narrow1510			chrII	4872985	4874607	broad1510			chrII	4066681	4067964	adult_H3K4me3_Peak1510				chrII	6781789	6790831	L3_glp1_H3K4me3_1510
chrI	13395434	13395635	narrow1511			chrII	4874679	4875931	broad1511			chrII	4090687	4095146	adult_H3K4me3_Peak1511				chrII	6792036	6793604	L3_glp1_H3K4me3_1511
chrI	13411288	13412232	narrow1512			chrII	4881860	4883246	broad1512			chrII	4107235	4107915	adult_H3K4me3_Peak1512				chrII	6794858	6795288	L3_glp1_H3K4me3_1512
chrI	13412446	13413234	narrow1513			chrII	4888895	4893850	broad1513			chrII	4172627	4176533	adult_H3K4me3_Peak1513				chrII	6797908	6798317	L3_glp1_H3K4me3_1513
chrI	13417622	13418507	narrow1514			chrII	4901212	4912160	broad1514			chrII	4178683	4181342	adult_H3K4me3_Peak1514				chrII	6799594	6800587	L3_glp1_H3K4me3_1514
chrI	13428091	13429243	narrow1515			chrII	4914297	4915978	broad1515			chrII	4203404	4204007	adult_H3K4me3_Peak1515				chrII	6808460	6811075	L3_glp1_H3K4me3_1515
chrI	13434209	13435023	narrow1516			chrII	4918688	4925999	broad1516			chrII	4237923	4238659	adult_H3K4me3_Peak1516				chrII	6825868	6837309	L3_glp1_H3K4me3_1516
chrI	13469952	13470759	narrow1517			chrII	4928273	4928833	broad1517			chrII	4291779	4292369	adult_H3K4me3_Peak1517				chrII	6838341	6846981	L3_glp1_H3K4me3_1517
chrI	13474348	13474996	narrow1518			chrII	4934867	4936671	broad1518			chrII	4293237	4293683	adult_H3K4me3_Peak1518				chrII	6852893	6853351	L3_glp1_H3K4me3_1518
chrI	13475118	13476084	narrow1519			chrII	4941115	4948708	broad1519			chrII	4298721	4300403	adult_H3K4me3_Peak1519				chrII	6855566	6859933	L3_glp1_H3K4me3_1519
chrI	13487576	13489046	narrow1520			chrII	4954495	4955971	broad1520			chrII	4322605	4323753	adult_H3K4me3_Peak1520				chrII	6879752	6880607	L3_glp1_H3K4me3_1520
chrI	13489478	13490061	narrow1521			chrII	4959104	4960985	broad1521			chrII	4333339	4333725	adult_H3K4me3_Peak1521				chrII	6887534	6894326	L3_glp1_H3K4me3_1521
chrI	13512298	13512528	narrow1522			chrII	4992583	4996835	broad1522			chrII	4362051	4363343	adult_H3K4me3_Peak1522				chrII	6897017	6899673	L3_glp1_H3K4me3_1522
chrI	13513908	13514982	narrow1523			chrII	4998956	4999368	broad1523			chrII	4365757	4373337	adult_H3K4me3_Peak1523				chrII	6912243	6913656	L3_glp1_H3K4me3_1523
chrI	13527831	13528116	narrow1524			chrII	5016266	5027231	broad1524			chrII	4374271	4377827	adult_H3K4me3_Peak1524				chrII	6916382	6916595	L3_glp1_H3K4me3_1524
chrI	13541989	13542537	narrow1525			chrII	5028056	5030534	broad1525			chrII	4378648	4379506	adult_H3K4me3_Peak1525				chrII	6926011	6930224	L3_glp1_H3K4me3_1525
chrI	13542632	13542870	narrow1526			chrII	5031671	5033068	broad1526			chrII	4393037	4393642	adult_H3K4me3_Peak1526				chrII	6940790	6940988	L3_glp1_H3K4me3_1526
chrI	13545812	13547685	narrow1527			chrII	5038622	5043049	broad1527			chrII	4419788	4420919	adult_H3K4me3_Peak1527				chrII	6941200	6941678	L3_glp1_H3K4me3_1527
chrI	13548023	13548586	narrow1528			chrII	5047175	5047754	broad1528			chrII	4423771	4426779	adult_H3K4me3_Peak1528				chrII	6941869	6942400	L3_glp1_H3K4me3_1528
chrI	13559161	13560164	narrow1529			chrII	5054793	5058191	broad1529			chrII	4433199	4436140	adult_H3K4me3_Peak1529				chrII	6943642	6947097	L3_glp1_H3K4me3_1529
chrI	13571587	13572737	narrow1530			chrII	5061653	5063668	broad1530			chrII	4438807	4439398	adult_H3K4me3_Peak1530				chrII	6947353	6948186	L3_glp1_H3K4me3_1530
chrI	13575773	13577179	narrow1531			chrII	5080712	5081955	broad1531			chrII	4454967	4457435	adult_H3K4me3_Peak1531				chrII	6950566	6953581	L3_glp1_H3K4me3_1531
chrI	13588581	13589196	narrow1532			chrII	5084994	5086872	broad1532			chrII	4460703	4461583	adult_H3K4me3_Peak1532				chrII	6957473	6960109	L3_glp1_H3K4me3_1532
chrI	13625827	13626709	narrow1533			chrII	5090276	5093055	broad1533			chrII	4469069	4469658	adult_H3K4me3_Peak1533				chrII	6966559	6976304	L3_glp1_H3K4me3_1533
chrI	13627946	13629115	narrow1534			chrII	5095926	5096392	broad1534			chrII	4492276	4493963	adult_H3K4me3_Peak1534				chrII	6977182	6978060	L3_glp1_H3K4me3_1534
chrI	13650462	13650742	narrow1535			chrII	5103491	5105818	broad1535			chrII	4504314	4508335	adult_H3K4me3_Peak1535				chrII	6982956	6983416	L3_glp1_H3K4me3_1535
chrI	13652530	13654859	narrow1536			chrII	5176904	5177505	broad1536			chrII	4517682	4519991	adult_H3K4me3_Peak1536				chrII	6983854	6984330	L3_glp1_H3K4me3_1536
chrI	13657644	13659838	narrow1537			chrII	5178682	5184005	broad1537			chrII	4550367	4553392	adult_H3K4me3_Peak1537				chrII	6992647	6998408	L3_glp1_H3K4me3_1537
chrI	13663408	13664084	narrow1538			chrII	5184387	5186139	broad1538			chrII	4564656	4565396	adult_H3K4me3_Peak1538				chrII	7001280	7001730	L3_glp1_H3K4me3_1538
chrI	13677955	13678174	narrow1539			chrII	5201064	5204713	broad1539			chrII	4590304	4601352	adult_H3K4me3_Peak1539				chrII	7002917	7003334	L3_glp1_H3K4me3_1539
chrI	13694598	13694929	narrow1540			chrII	5206808	5210912	broad1540			chrII	4602306	4604394	adult_H3K4me3_Peak1540				chrII	7021713	7027981	L3_glp1_H3K4me3_1540
chrI	13749346	13749554	narrow1541			chrII	5224534	5228342	broad1541			chrII	4605608	4608201	adult_H3K4me3_Peak1541				chrII	7029367	7031611	L3_glp1_H3K4me3_1541
chrI	13755923	13757242	narrow1542			chrII	5231158	5233134	broad1542			chrII	4614532	4614817	adult_H3K4me3_Peak1542				chrII	7048866	7051559	L3_glp1_H3K4me3_1542
chrI	13794906	13795622	narrow1543			chrII	5234604	5238151	broad1543			chrII	4630632	4631438	adult_H3K4me3_Peak1543				chrII	7052934	7053678	L3_glp1_H3K4me3_1543
chrI	13796394	13797077	narrow1544			chrII	5270415	5274926	broad1544			chrII	4655109	4657457	adult_H3K4me3_Peak1544				chrII	7055690	7058010	L3_glp1_H3K4me3_1544
chrI	13801799	13802052	narrow1545			chrII	5276067	5282847	broad1545			chrII	4672480	4673877	adult_H3K4me3_Peak1545				chrII	7059327	7059956	L3_glp1_H3K4me3_1545
chrI	13811935	13812689	narrow1546			chrII	5289385	5289802	broad1546			chrII	4677398	4681997	adult_H3K4me3_Peak1546				chrII	7060258	7061334	L3_glp1_H3K4me3_1546
chrI	13814622	13815403	narrow1547			chrII	5291555	5293666	broad1547			chrII	4692984	4693872	adult_H3K4me3_Peak1547				chrII	7071588	7074335	L3_glp1_H3K4me3_1547
chrI	13829453	13829945	narrow1548			chrII	5299966	5305490	broad1548			chrII	4696750	4698768	adult_H3K4me3_Peak1548				chrII	7098207	7108327	L3_glp1_H3K4me3_1548
chrI	13835068	13835497	narrow1549			chrII	5306440	5309962	broad1549			chrII	4700612	4702379	adult_H3K4me3_Peak1549				chrII	7109202	7113921	L3_glp1_H3K4me3_1549
chrI	13840147	13840492	narrow1550			chrII	5312130	5314482	broad1550			chrII	4704141	4710563	adult_H3K4me3_Peak1550				chrII	7120683	7124079	L3_glp1_H3K4me3_1550
chrI	13854283	13855104	narrow1551			chrII	5318606	5342735	broad1551			chrII	4715533	4718756	adult_H3K4me3_Peak1551				chrII	7131324	7132416	L3_glp1_H3K4me3_1551
chrI	13951120	13953597	narrow1552			chrII	5346255	5348122	broad1552			chrII	4725202	4729100	adult_H3K4me3_Peak1552				chrII	7149291	7157966	L3_glp1_H3K4me3_1552
chrI	13960673	13961377	narrow1553			chrII	5349471	5352568	broad1553			chrII	4737554	4744120	adult_H3K4me3_Peak1553				chrII	7176139	7176479	L3_glp1_H3K4me3_1553
chrI	13984158	13984363	narrow1554			chrII	5353839	5354199	broad1554			chrII	4745196	4751846	adult_H3K4me3_Peak1554				chrII	7182634	7184611	L3_glp1_H3K4me3_1554
chrI	14027927	14029514	narrow1555			chrII	5357205	5360053	broad1555			chrII	4759693	4765734	adult_H3K4me3_Peak1555				chrII	7194023	7194936	L3_glp1_H3K4me3_1555
chrI	14047728	14051460	narrow1556			chrII	5369851	5370671	broad1556			chrII	4766784	4770003	adult_H3K4me3_Peak1556				chrII	7195090	7195537	L3_glp1_H3K4me3_1556
chrI	14072846	14073090	narrow1557			chrII	5372464	5375353	broad1557			chrII	4791079	4792438	adult_H3K4me3_Peak1557				chrII	7200041	7200336	L3_glp1_H3K4me3_1557
chrI	14082041	14082717	narrow1558			chrII	5377391	5381311	broad1558			chrII	4793617	4796221	adult_H3K4me3_Peak1558				chrII	7228603	7230482	L3_glp1_H3K4me3_1558
chrI	14100948	14102145	narrow1559			chrII	5388249	5390984	broad1559			chrII	4797544	4799235	adult_H3K4me3_Peak1559				chrII	7251437	7251689	L3_glp1_H3K4me3_1559
chrI	14112673	14113272	narrow1560			chrII	5394357	5395089	broad1560			chrII	4799626	4806569	adult_H3K4me3_Peak1560				chrII	7251841	7252052	L3_glp1_H3K4me3_1560
chrI	14113346	14113966	narrow1561			chrII	5397271	5400092	broad1561			chrII	4821416	4822368	adult_H3K4me3_Peak1561				chrII	7252337	7254218	L3_glp1_H3K4me3_1561
chrI	14162592	14162990	narrow1562			chrII	5420926	5421367	broad1562			chrII	4827767	4828918	adult_H3K4me3_Peak1562				chrII	7255829	7256111	L3_glp1_H3K4me3_1562
chrI	14163511	14163752	narrow1563			chrII	5423923	5427160	broad1563			chrII	4845651	4859439	adult_H3K4me3_Peak1563				chrII	7301639	7302714	L3_glp1_H3K4me3_1563
chrI	14180403	14180634	narrow1564			chrII	5427875	5431743	broad1564			chrII	4868737	4870869	adult_H3K4me3_Peak1564				chrII	7307967	7311640	L3_glp1_H3K4me3_1564
chrI	14180923	14181198	narrow1565			chrII	5451327	5451732	broad1565			chrII	4872985	4874607	adult_H3K4me3_Peak1565				chrII	7325114	7325964	L3_glp1_H3K4me3_1565
chrI	14260277	14260908	narrow1566			chrII	5460829	5466677	broad1566			chrII	4874679	4875931	adult_H3K4me3_Peak1566				chrII	7326200	7327347	L3_glp1_H3K4me3_1566
chrI	14278084	14278284	narrow1567			chrII	5473366	5474746	broad1567			chrII	4879903	4880130	adult_H3K4me3_Peak1567				chrII	7337424	7338295	L3_glp1_H3K4me3_1567
chrI	14278715	14278931	narrow1568			chrII	5480803	5483786	broad1568			chrII	4881860	4883246	adult_H3K4me3_Peak1568				chrII	7339752	7339970	L3_glp1_H3K4me3_1568
chrI	14357941	14359145	narrow1569			chrII	5496493	5501819	broad1569			chrII	4888895	4893850	adult_H3K4me3_Peak1569				chrII	7350225	7357431	L3_glp1_H3K4me3_1569
chrI	14389120	14389365	narrow1570			chrII	5503931	5506575	broad1570			chrII	4901212	4912160	adult_H3K4me3_Peak1570				chrII	7358329	7359442	L3_glp1_H3K4me3_1570
chrI	14405461	14405741	narrow1571			chrII	5508324	5513527	broad1571			chrII	4914297	4915978	adult_H3K4me3_Peak1571				chrII	7362720	7364471	L3_glp1_H3K4me3_1571
chrI	14405821	14406478	narrow1572			chrII	5543887	5547261	broad1572			chrII	4918688	4925999	adult_H3K4me3_Peak1572				chrII	7373330	7375032	L3_glp1_H3K4me3_1572
chrI	14422355	14422593	narrow1573			chrII	5570553	5575323	broad1573			chrII	4928273	4928833	adult_H3K4me3_Peak1573				chrII	7380232	7380868	L3_glp1_H3K4me3_1573
chrI	14468286	14469884	narrow1574			chrII	5576974	5577659	broad1574			chrII	4934867	4936671	adult_H3K4me3_Peak1574				chrII	7391865	7396424	L3_glp1_H3K4me3_1574
chrI	14476236	14476525	narrow1575			chrII	5584897	5595838	broad1575			chrII	4941115	4948708	adult_H3K4me3_Peak1575				chrII	7397896	7398848	L3_glp1_H3K4me3_1575
chrI	14490542	14490901	narrow1576			chrII	5605525	5608338	broad1576			chrII	4954495	4955971	adult_H3K4me3_Peak1576				chrII	7456746	7457306	L3_glp1_H3K4me3_1576
chrI	14496189	14497025	narrow1577			chrII	5618824	5619552	broad1577			chrII	4959104	4960985	adult_H3K4me3_Peak1577				chrII	7464972	7465859	L3_glp1_H3K4me3_1577
chrI	14511466	14511753	narrow1578			chrII	5621377	5624524	broad1578			chrII	4968789	4969853	adult_H3K4me3_Peak1578				chrII	7477441	7480366	L3_glp1_H3K4me3_1578
chrI	14520043	14520365	narrow1579			chrII	5628108	5632823	broad1579			chrII	4992583	4996835	adult_H3K4me3_Peak1579				chrII	7481877	7484538	L3_glp1_H3K4me3_1579
chrI	14528805	14529586	narrow1580			chrII	5648229	5650721	broad1580			chrII	4998956	4999368	adult_H3K4me3_Peak1580				chrII	7487691	7490077	L3_glp1_H3K4me3_1580
chrI	14560078	14560423	narrow1581			chrII	5659102	5664393	broad1581			chrII	5016266	5027231	adult_H3K4me3_Peak1581				chrII	7494504	7494974	L3_glp1_H3K4me3_1581
chrI	14569775	14570384	narrow1582			chrII	5688191	5692541	broad1582			chrII	5028056	5030534	adult_H3K4me3_Peak1582				chrII	7499046	7500289	L3_glp1_H3K4me3_1582
chrI	14603982	14604242	narrow1583			chrII	5694615	5699798	broad1583			chrII	5031671	5033068	adult_H3K4me3_Peak1583				chrII	7528830	7534599	L3_glp1_H3K4me3_1583
chrI	14615854	14616963	narrow1584			chrII	5701869	5717566	broad1584			chrII	5038622	5043049	adult_H3K4me3_Peak1584				chrII	7537474	7539649	L3_glp1_H3K4me3_1584
chrI	14621571	14622028	narrow1585			chrII	5722791	5726411	broad1585			chrII	5047175	5047754	adult_H3K4me3_Peak1585				chrII	7543913	7545604	L3_glp1_H3K4me3_1585
chrI	14622168	14622480	narrow1586			chrII	5727425	5727914	broad1586			chrII	5054793	5058191	adult_H3K4me3_Peak1586				chrII	7554575	7558203	L3_glp1_H3K4me3_1586
chrI	14622660	14623153	narrow1587			chrII	5749922	5752867	broad1587			chrII	5061653	5063668	adult_H3K4me3_Peak1587				chrII	7586982	7594584	L3_glp1_H3K4me3_1587
chrI	14623287	14623932	narrow1588			chrII	5761772	5773500	broad1588			chrII	5080712	5081955	adult_H3K4me3_Peak1588				chrII	7597139	7600315	L3_glp1_H3K4me3_1588
chrI	14624294	14626220	narrow1589			chrII	5779862	5786334	broad1589			chrII	5084994	5086872	adult_H3K4me3_Peak1589				chrII	7612917	7618064	L3_glp1_H3K4me3_1589
chrI	14628040	14628276	narrow1590			chrII	5819784	5821846	broad1590			chrII	5090276	5093055	adult_H3K4me3_Peak1590				chrII	7620599	7625413	L3_glp1_H3K4me3_1590
chrI	14628791	14631002	narrow1591			chrII	5826273	5830385	broad1591			chrII	5095926	5096392	adult_H3K4me3_Peak1591				chrII	7629536	7635555	L3_glp1_H3K4me3_1591
chrI	14642188	14643067	narrow1592			chrII	5835175	5837276	broad1592			chrII	5103491	5105818	adult_H3K4me3_Peak1592				chrII	7636701	7638040	L3_glp1_H3K4me3_1592
chrI	14647413	14648700	narrow1593			chrII	5838690	5841695	broad1593			chrII	5176904	5177505	adult_H3K4me3_Peak1593				chrII	7639053	7644560	L3_glp1_H3K4me3_1593
chrI	14651328	14652302	narrow1594			chrII	5844723	5844933	broad1594			chrII	5178682	5184005	adult_H3K4me3_Peak1594				chrII	7646390	7647888	L3_glp1_H3K4me3_1594
chrI	14657452	14658409	narrow1595			chrII	5845812	5848794	broad1595			chrII	5184387	5186139	adult_H3K4me3_Peak1595				chrII	7650695	7651545	L3_glp1_H3K4me3_1595
chrI	14658865	14659280	narrow1596			chrII	5854446	5855044	broad1596			chrII	5187067	5187594	adult_H3K4me3_Peak1596				chrII	7661205	7665547	L3_glp1_H3K4me3_1596
chrI	14660667	14661525	narrow1597			chrII	5859087	5862017	broad1597			chrII	5201064	5204713	adult_H3K4me3_Peak1597				chrII	7667060	7667352	L3_glp1_H3K4me3_1597
chrI	14661892	14662358	narrow1598			chrII	5864129	5868290	broad1598			chrII	5206808	5210912	adult_H3K4me3_Peak1598				chrII	7669067	7669288	L3_glp1_H3K4me3_1598
chrI	14662587	14663479	narrow1599			chrII	5869307	5874372	broad1599			chrII	5224534	5228342	adult_H3K4me3_Peak1599				chrII	7669414	7670133	L3_glp1_H3K4me3_1599
chrI	14690658	14690857	narrow1600			chrII	5878932	5884779	broad1600			chrII	5231158	5233134	adult_H3K4me3_Peak1600				chrII	7675737	7684798	L3_glp1_H3K4me3_1600
chrI	14691001	14691962	narrow1601			chrII	5885275	5894052	broad1601			chrII	5234604	5238151	adult_H3K4me3_Peak1601				chrII	7698288	7699874	L3_glp1_H3K4me3_1601
chrI	14707564	14708587	narrow1602			chrII	5899466	5903207	broad1602			chrII	5270415	5274926	adult_H3K4me3_Peak1602				chrII	7704399	7706325	L3_glp1_H3K4me3_1602
chrI	14710468	14711740	narrow1603			chrII	5907180	5908648	broad1603			chrII	5276067	5282847	adult_H3K4me3_Peak1603				chrII	7707680	7709047	L3_glp1_H3K4me3_1603
chrI	14716590	14717242	narrow1604			chrII	5911778	5919491	broad1604			chrII	5289385	5289802	adult_H3K4me3_Peak1604				chrII	7713387	7717641	L3_glp1_H3K4me3_1604
chrI	14717560	14718698	narrow1605			chrII	5921450	5922666	broad1605			chrII	5291555	5293666	adult_H3K4me3_Peak1605				chrII	7718450	7720171	L3_glp1_H3K4me3_1605
chrI	14720713	14722152	narrow1606			chrII	5925220	5926709	broad1606			chrII	5299966	5305490	adult_H3K4me3_Peak1606				chrII	7755053	7755469	L3_glp1_H3K4me3_1606
chrI	14731558	14731773	narrow1607			chrII	5928536	5941471	broad1607			chrII	5306440	5309962	adult_H3K4me3_Peak1607				chrII	7756882	7758948	L3_glp1_H3K4me3_1607
chrI	14737416	14738337	narrow1608			chrII	5942472	5943584	broad1608			chrII	5311285	5314482	adult_H3K4me3_Peak1608				chrII	7768478	7768789	L3_glp1_H3K4me3_1608
chrI	14755602	14758441	narrow1609			chrII	5946635	5967614	broad1609			chrII	5318606	5342735	adult_H3K4me3_Peak1609				chrII	7773516	7776462	L3_glp1_H3K4me3_1609
chrI	14758562	14761096	narrow1610			chrII	6023188	6026669	broad1610			chrII	5346255	5348122	adult_H3K4me3_Peak1610				chrII	7776665	7776945	L3_glp1_H3K4me3_1610
chrI	14767403	14769021	narrow1611			chrII	6044602	6054337	broad1611			chrII	5349471	5352568	adult_H3K4me3_Peak1611				chrII	7777136	7778424	L3_glp1_H3K4me3_1611
chrI	14787394	14788478	narrow1612			chrII	6055269	6056566	broad1612			chrII	5353839	5354199	adult_H3K4me3_Peak1612				chrII	7780163	7784269	L3_glp1_H3K4me3_1612
chrI	14789334	14789683	narrow1613			chrII	6061014	6061842	broad1613			chrII	5357205	5360053	adult_H3K4me3_Peak1613				chrII	7790367	7794169	L3_glp1_H3K4me3_1613
chrI	14789765	14790881	narrow1614			chrII	6095946	6099058	broad1614			chrII	5369851	5370671	adult_H3K4me3_Peak1614				chrII	7809175	7809816	L3_glp1_H3K4me3_1614
chrI	14805184	14805508	narrow1615			chrII	6115020	6126316	broad1615			chrII	5372464	5375353	adult_H3K4me3_Peak1615				chrII	7810027	7810354	L3_glp1_H3K4me3_1615
chrI	14819612	14820944	narrow1616			chrII	6141554	6143336	broad1616			chrII	5377391	5381311	adult_H3K4me3_Peak1616				chrII	7815953	7817057	L3_glp1_H3K4me3_1616
chrI	14839834	14840477	narrow1617			chrII	6149791	6151762	broad1617			chrII	5388249	5390984	adult_H3K4me3_Peak1617				chrII	7834694	7835859	L3_glp1_H3K4me3_1617
chrI	14844724	14846294	narrow1618			chrII	6171560	6184671	broad1618			chrII	5394357	5395089	adult_H3K4me3_Peak1618				chrII	7838618	7842127	L3_glp1_H3K4me3_1618
chrI	14846371	14846995	narrow1619			chrII	6191116	6191420	broad1619			chrII	5397271	5400092	adult_H3K4me3_Peak1619				chrII	7845741	7846976	L3_glp1_H3K4me3_1619
chrI	14855494	14855713	narrow1620			chrII	6195866	6197960	broad1620			chrII	5420926	5421367	adult_H3K4me3_Peak1620				chrII	7856620	7866033	L3_glp1_H3K4me3_1620
chrI	14859220	14863317	narrow1621			chrII	6208001	6208225	broad1621			chrII	5423923	5427160	adult_H3K4me3_Peak1621				chrII	7869375	7875894	L3_glp1_H3K4me3_1621
chrI	14867818	14868065	narrow1622			chrII	6234052	6236818	broad1622			chrII	5427875	5431743	adult_H3K4me3_Peak1622				chrII	7877003	7882362	L3_glp1_H3K4me3_1622
chrI	14881959	14882196	narrow1623			chrII	6241929	6246645	broad1623			chrII	5451327	5451732	adult_H3K4me3_Peak1623				chrII	7883463	7890208	L3_glp1_H3K4me3_1623
chrI	14896107	14896417	narrow1624			chrII	6248357	6249567	broad1624			chrII	5460829	5466677	adult_H3K4me3_Peak1624				chrII	7891790	7899622	L3_glp1_H3K4me3_1624
chrI	14897181	14897405	narrow1625			chrII	6250512	6253493	broad1625			chrII	5473366	5474824	adult_H3K4me3_Peak1625				chrII	7919550	7921088	L3_glp1_H3K4me3_1625
chrI	14897462	14897999	narrow1626			chrII	6257437	6267038	broad1626			chrII	5480803	5483786	adult_H3K4me3_Peak1626				chrII	7943246	7946408	L3_glp1_H3K4me3_1626
chrI	14898372	14898869	narrow1627			chrII	6267871	6270892	broad1627			chrII	5496493	5501819	adult_H3K4me3_Peak1627				chrII	7964711	7967015	L3_glp1_H3K4me3_1627
chrI	14899219	14899554	narrow1628			chrII	6273636	6275529	broad1628			chrII	5503931	5506575	adult_H3K4me3_Peak1628				chrII	7979525	7987945	L3_glp1_H3K4me3_1628
chrI	14902907	14903169	narrow1629			chrII	6276640	6278016	broad1629			chrII	5508324	5513527	adult_H3K4me3_Peak1629				chrII	7989843	7993958	L3_glp1_H3K4me3_1629
chrI	14906506	14906993	narrow1630			chrII	6279843	6284448	broad1630			chrII	5542714	5542939	adult_H3K4me3_Peak1630				chrII	8012505	8020067	L3_glp1_H3K4me3_1630
chrI	14924912	14925492	narrow1631			chrII	6288033	6290765	broad1631			chrII	5543887	5547261	adult_H3K4me3_Peak1631				chrII	8026408	8029386	L3_glp1_H3K4me3_1631
chrI	14925630	14926125	narrow1632			chrII	6303485	6306563	broad1632			chrII	5570553	5575323	adult_H3K4me3_Peak1632				chrII	8033783	8034997	L3_glp1_H3K4me3_1632
chrI	14927156	14927424	narrow1633			chrII	6319808	6321554	broad1633			chrII	5576974	5577659	adult_H3K4me3_Peak1633				chrII	8036506	8046284	L3_glp1_H3K4me3_1633
chrI	14928709	14928950	narrow1634			chrII	6324062	6326608	broad1634			chrII	5584897	5595838	adult_H3K4me3_Peak1634				chrII	8061963	8072108	L3_glp1_H3K4me3_1634
chrI	14931564	14931767	narrow1635			chrII	6327456	6329218	broad1635			chrII	5605525	5608338	adult_H3K4me3_Peak1635				chrII	8075143	8075617	L3_glp1_H3K4me3_1635
chrI	14931859	14933929	narrow1636			chrII	6330439	6332085	broad1636			chrII	5618824	5619552	adult_H3K4me3_Peak1636				chrII	8078133	8081442	L3_glp1_H3K4me3_1636
chrI	14940264	14940578	narrow1637			chrII	6334550	6335546	broad1637			chrII	5621377	5624524	adult_H3K4me3_Peak1637				chrII	8084542	8087307	L3_glp1_H3K4me3_1637
chrI	14945844	14946373	narrow1638			chrII	6338537	6349820	broad1638			chrII	5628108	5632823	adult_H3K4me3_Peak1638				chrII	8089221	8089559	L3_glp1_H3K4me3_1638
chrI	14953166	14954813	narrow1639			chrII	6351526	6352315	broad1639			chrII	5648229	5650721	adult_H3K4me3_Peak1639				chrII	8090692	8095619	L3_glp1_H3K4me3_1639
chrI	14966585	14966791	narrow1640			chrII	6354274	6357088	broad1640			chrII	5659102	5664393	adult_H3K4me3_Peak1640				chrII	8103950	8105070	L3_glp1_H3K4me3_1640
chrI	14967229	14967740	narrow1641			chrII	6358813	6361353	broad1641			chrII	5688191	5692541	adult_H3K4me3_Peak1641				chrII	8123941	8145422	L3_glp1_H3K4me3_1641
chrI	14971945	14972980	narrow1642			chrII	6369482	6375503	broad1642			chrII	5694615	5699798	adult_H3K4me3_Peak1642				chrII	8158030	8158362	L3_glp1_H3K4me3_1642
chrI	14991692	14992164	narrow1643			chrII	6377373	6377939	broad1643			chrII	5701869	5717566	adult_H3K4me3_Peak1643				chrII	8159605	8163301	L3_glp1_H3K4me3_1643
chrI	14993255	14995401	narrow1644			chrII	6380734	6386420	broad1644			chrII	5722791	5726411	adult_H3K4me3_Peak1644				chrII	8172510	8173261	L3_glp1_H3K4me3_1644
chrI	14995631	14996019	narrow1645			chrII	6394982	6396919	broad1645			chrII	5727425	5727914	adult_H3K4me3_Peak1645				chrII	8182460	8187637	L3_glp1_H3K4me3_1645
chrI	14996125	14996745	narrow1646			chrII	6403112	6405112	broad1646			chrII	5749922	5752867	adult_H3K4me3_Peak1646				chrII	8199196	8199571	L3_glp1_H3K4me3_1646
chrI	14996993	14997218	narrow1647			chrII	6412204	6414535	broad1647			chrII	5761772	5773500	adult_H3K4me3_Peak1647				chrII	8199863	8200313	L3_glp1_H3K4me3_1647
chrI	14997341	14997581	narrow1648			chrII	6445851	6450589	broad1648			chrII	5779862	5786334	adult_H3K4me3_Peak1648				chrII	8200588	8200799	L3_glp1_H3K4me3_1648
chrI	14999279	14999532	narrow1649			chrII	6451766	6453825	broad1649			chrII	5819784	5821846	adult_H3K4me3_Peak1649				chrII	8202359	8202709	L3_glp1_H3K4me3_1649
chrI	14999813	15000138	narrow1650			chrII	6486495	6487117	broad1650			chrII	5826273	5830385	adult_H3K4me3_Peak1650				chrII	8203245	8203525	L3_glp1_H3K4me3_1650
chrI	15013713	15013969	narrow1651			chrII	6488756	6493863	broad1651			chrII	5835175	5837276	adult_H3K4me3_Peak1651				chrII	8206002	8206219	L3_glp1_H3K4me3_1651
chrI	15016606	15017339	narrow1652			chrII	6496530	6498657	broad1652			chrII	5838690	5841695	adult_H3K4me3_Peak1652				chrII	8215690	8219276	L3_glp1_H3K4me3_1652
chrI	15022816	15023764	narrow1653			chrII	6516939	6526842	broad1653			chrII	5844723	5844933	adult_H3K4me3_Peak1653				chrII	8221560	8229633	L3_glp1_H3K4me3_1653
chrI	15030405	15031259	narrow1654			chrII	6535895	6536941	broad1654			chrII	5845812	5848794	adult_H3K4me3_Peak1654				chrII	8247510	8250448	L3_glp1_H3K4me3_1654
chrI	15033801	15034788	narrow1655			chrII	6558696	6563674	broad1655			chrII	5854446	5855044	adult_H3K4me3_Peak1655				chrII	8252576	8254588	L3_glp1_H3K4me3_1655
chrI	15035704	15036640	narrow1656			chrII	6564800	6565331	broad1656			chrII	5856952	5857478	adult_H3K4me3_Peak1656				chrII	8258182	8259107	L3_glp1_H3K4me3_1656
chrI	15039916	15042521	narrow1657			chrII	6585437	6591691	broad1657			chrII	5859087	5862017	adult_H3K4me3_Peak1657				chrII	8275172	8277275	L3_glp1_H3K4me3_1657
chrI	15052049	15052814	narrow1658			chrII	6595001	6598707	broad1658			chrII	5864129	5868290	adult_H3K4me3_Peak1658				chrII	8281977	8284382	L3_glp1_H3K4me3_1658
chrI	15052900	15053251	narrow1659			chrII	6600836	6602122	broad1659			chrII	5869307	5874372	adult_H3K4me3_Peak1659				chrII	8323814	8330368	L3_glp1_H3K4me3_1659
chrI	15060297	15061493	narrow1660			chrII	6606248	6611237	broad1660			chrII	5878932	5884779	adult_H3K4me3_Peak1660				chrII	8352929	8356253	L3_glp1_H3K4me3_1660
chrI	15061657	15068663	narrow1661			chrII	6612647	6622742	broad1661			chrII	5885275	5894052	adult_H3K4me3_Peak1661				chrII	8393734	8394172	L3_glp1_H3K4me3_1661
chrII	864	2208	narrow1662			chrII	6624837	6625636	broad1662			chrII	5899466	5903207	adult_H3K4me3_Peak1662				chrII	8412102	8413913	L3_glp1_H3K4me3_1662
chrII	18881	20067	narrow1663			chrII	6631148	6632656	broad1663			chrII	5907180	5908648	adult_H3K4me3_Peak1663				chrII	8426256	8429827	L3_glp1_H3K4me3_1663
chrII	24447	25000	narrow1664			chrII	6636469	6637956	broad1664			chrII	5911778	5919491	adult_H3K4me3_Peak1664				chrII	8438907	8443807	L3_glp1_H3K4me3_1664
chrII	27604	29544	narrow1665			chrII	6641903	6645848	broad1665			chrII	5921450	5922666	adult_H3K4me3_Peak1665				chrII	8451496	8452552	L3_glp1_H3K4me3_1665
chrII	30918	32438	narrow1666			chrII	6661361	6665382	broad1666			chrII	5925220	5926709	adult_H3K4me3_Peak1666				chrII	8456400	8459495	L3_glp1_H3K4me3_1666
chrII	40744	41371	narrow1667			chrII	6666894	6667231	broad1667			chrII	5928536	5941471	adult_H3K4me3_Peak1667				chrII	8463509	8467693	L3_glp1_H3K4me3_1667
chrII	41419	41916	narrow1668			chrII	6670308	6671277	broad1668			chrII	5942472	5943584	adult_H3K4me3_Peak1668				chrII	8482513	8484068	L3_glp1_H3K4me3_1668
chrII	42412	42720	narrow1669			chrII	6673852	6674565	broad1669			chrII	5946635	5967614	adult_H3K4me3_Peak1669				chrII	8484441	8484700	L3_glp1_H3K4me3_1669
chrII	42884	44527	narrow1670			chrII	6683069	6685054	broad1670			chrII	6023188	6026669	adult_H3K4me3_Peak1670				chrII	8512954	8517941	L3_glp1_H3K4me3_1670
chrII	50665	52695	narrow1671			chrII	6689101	6695476	broad1671			chrII	6044602	6054337	adult_H3K4me3_Peak1671				chrII	8520644	8527262	L3_glp1_H3K4me3_1671
chrII	52879	53580	narrow1672			chrII	6700294	6701520	broad1672			chrII	6055269	6056566	adult_H3K4me3_Peak1672				chrII	8530802	8531495	L3_glp1_H3K4me3_1672
chrII	57582	58260	narrow1673			chrII	6702914	6709526	broad1673			chrII	6061014	6061842	adult_H3K4me3_Peak1673				chrII	8531906	8532207	L3_glp1_H3K4me3_1673
chrII	59750	61741	narrow1674			chrII	6716833	6717502	broad1674			chrII	6095946	6099058	adult_H3K4me3_Peak1674				chrII	8546790	8547242	L3_glp1_H3K4me3_1674
chrII	61857	64740	narrow1675			chrII	6721100	6722710	broad1675			chrII	6115020	6126316	adult_H3K4me3_Peak1675				chrII	8559024	8561821	L3_glp1_H3K4me3_1675
chrII	66514	67896	narrow1676			chrII	6728934	6729376	broad1676			chrII	6141554	6143336	adult_H3K4me3_Peak1676				chrII	8565199	8566759	L3_glp1_H3K4me3_1676
chrII	97371	99395	narrow1677			chrII	6734475	6735915	broad1677			chrII	6149791	6151762	adult_H3K4me3_Peak1677				chrII	8568960	8571461	L3_glp1_H3K4me3_1677
chrII	99451	100409	narrow1678			chrII	6740624	6743006	broad1678			chrII	6171560	6184671	adult_H3K4me3_Peak1678				chrII	8572694	8573373	L3_glp1_H3K4me3_1678
chrII	120966	122635	narrow1679			chrII	6767396	6769041	broad1679			chrII	6191116	6191420	adult_H3K4me3_Peak1679				chrII	8577440	8579212	L3_glp1_H3K4me3_1679
chrII	146652	148205	narrow1680			chrII	6776342	6777505	broad1680			chrII	6195866	6197960	adult_H3K4me3_Peak1680				chrII	8584579	8585594	L3_glp1_H3K4me3_1680
chrII	155337	156180	narrow1681			chrII	6781563	6788816	broad1681			chrII	6207569	6208225	adult_H3K4me3_Peak1681				chrII	8586044	8586262	L3_glp1_H3K4me3_1681
chrII	159296	160491	narrow1682			chrII	6794947	6795324	broad1682			chrII	6234052	6236818	adult_H3K4me3_Peak1682				chrII	8586447	8587130	L3_glp1_H3K4me3_1682
chrII	161781	162268	narrow1683			chrII	6797771	6798308	broad1683			chrII	6241929	6246645	adult_H3K4me3_Peak1683				chrII	8587346	8589002	L3_glp1_H3K4me3_1683
chrII	162363	163928	narrow1684			chrII	6799578	6800648	broad1684			chrII	6248357	6249567	adult_H3K4me3_Peak1684				chrII	8599437	8600427	L3_glp1_H3K4me3_1684
chrII	216222	216980	narrow1685			chrII	6808634	6811988	broad1685			chrII	6250512	6253493	adult_H3K4me3_Peak1685				chrII	8601585	8604591	L3_glp1_H3K4me3_1685
chrII	219185	219541	narrow1686			chrII	6824131	6831732	broad1686			chrII	6257437	6267038	adult_H3K4me3_Peak1686				chrII	8621709	8622338	L3_glp1_H3K4me3_1686
chrII	219660	221771	narrow1687			chrII	6833220	6837283	broad1687			chrII	6267871	6270892	adult_H3K4me3_Peak1687				chrII	8637037	8643799	L3_glp1_H3K4me3_1687
chrII	239785	240193	narrow1688			chrII	6838348	6839803	broad1688			chrII	6273636	6275529	adult_H3K4me3_Peak1688				chrII	8645346	8647535	L3_glp1_H3K4me3_1688
chrII	243747	244208	narrow1689			chrII	6841046	6845497	broad1689			chrII	6276640	6278016	adult_H3K4me3_Peak1689				chrII	8649307	8654120	L3_glp1_H3K4me3_1689
chrII	254643	255578	narrow1690			chrII	6851627	6853344	broad1690			chrII	6279843	6284448	adult_H3K4me3_Peak1690				chrII	8660520	8660733	L3_glp1_H3K4me3_1690
chrII	285380	286344	narrow1691			chrII	6856838	6859744	broad1691			chrII	6288033	6290765	adult_H3K4me3_Peak1691				chrII	8660898	8662569	L3_glp1_H3K4me3_1691
chrII	286495	286968	narrow1692			chrII	6870372	6871084	broad1692			chrII	6303485	6306563	adult_H3K4me3_Peak1692				chrII	8673629	8679944	L3_glp1_H3K4me3_1692
chrII	290982	291412	narrow1693			chrII	6879455	6883855	broad1693			chrII	6319808	6321554	adult_H3K4me3_Peak1693				chrII	8683033	8684917	L3_glp1_H3K4me3_1693
chrII	301280	301886	narrow1694			chrII	6884992	6894916	broad1694			chrII	6324062	6326608	adult_H3K4me3_Peak1694				chrII	8698022	8702912	L3_glp1_H3K4me3_1694
chrII	321022	321321	narrow1695			chrII	6896198	6899598	broad1695			chrII	6327456	6329218	adult_H3K4me3_Peak1695				chrII	8704310	8705701	L3_glp1_H3K4me3_1695
chrII	321433	322051	narrow1696			chrII	6906822	6910709	broad1696			chrII	6330439	6332085	adult_H3K4me3_Peak1696				chrII	8715512	8718647	L3_glp1_H3K4me3_1696
chrII	322252	323945	narrow1697			chrII	6912745	6913579	broad1697			chrII	6334550	6335546	adult_H3K4me3_Peak1697				chrII	8721867	8722088	L3_glp1_H3K4me3_1697
chrII	324047	324252	narrow1698			chrII	6926128	6927252	broad1698			chrII	6338537	6349820	adult_H3K4me3_Peak1698				chrII	8726722	8728278	L3_glp1_H3K4me3_1698
chrII	347213	348105	narrow1699			chrII	6928218	6930403	broad1699			chrII	6351526	6352315	adult_H3K4me3_Peak1699				chrII	8732765	8733942	L3_glp1_H3K4me3_1699
chrII	386159	386709	narrow1700			chrII	6932622	6935625	broad1700			chrII	6354274	6357088	adult_H3K4me3_Peak1700				chrII	8741363	8754466	L3_glp1_H3K4me3_1700
chrII	399163	399376	narrow1701			chrII	6939458	6942162	broad1701			chrII	6358813	6361353	adult_H3K4me3_Peak1701				chrII	8769068	8771315	L3_glp1_H3K4me3_1701
chrII	411089	411651	narrow1702			chrII	6943002	6947955	broad1702			chrII	6369482	6375503	adult_H3K4me3_Peak1702				chrII	8783300	8783678	L3_glp1_H3K4me3_1702
chrII	416917	417190	narrow1703			chrII	6950491	6953927	broad1703			chrII	6377373	6377939	adult_H3K4me3_Peak1703				chrII	8784213	8789742	L3_glp1_H3K4me3_1703
chrII	475481	476775	narrow1704			chrII	6965973	6968121	broad1704			chrII	6380734	6386420	adult_H3K4me3_Peak1704				chrII	8790016	8790365	L3_glp1_H3K4me3_1704
chrII	481466	482058	narrow1705			chrII	6970262	6974461	broad1705			chrII	6394982	6396919	adult_H3K4me3_Peak1705				chrII	8796200	8796678	L3_glp1_H3K4me3_1705
chrII	483869	485348	narrow1706			chrII	6975657	6976436	broad1706			chrII	6403112	6405112	adult_H3K4me3_Peak1706				chrII	8802764	8804739	L3_glp1_H3K4me3_1706
chrII	505756	506211	narrow1707			chrII	6982877	6984389	broad1707			chrII	6412204	6414535	adult_H3K4me3_Peak1707				chrII	8807675	8812385	L3_glp1_H3K4me3_1707
chrII	522592	523545	narrow1708			chrII	6989699	6990757	broad1708			chrII	6445723	6450589	adult_H3K4me3_Peak1708				chrII	8829559	8829830	L3_glp1_H3K4me3_1708
chrII	555429	555894	narrow1709			chrII	6992650	6998653	broad1709			chrII	6451766	6453825	adult_H3K4me3_Peak1709				chrII	8830930	8831648	L3_glp1_H3K4me3_1709
chrII	555980	556208	narrow1710			chrII	7001179	7001614	broad1710			chrII	6486495	6487340	adult_H3K4me3_Peak1710				chrII	8842420	8845067	L3_glp1_H3K4me3_1710
chrII	579637	581066	narrow1711			chrII	7002906	7003262	broad1711			chrII	6488756	6493863	adult_H3K4me3_Peak1711				chrII	8846108	8856829	L3_glp1_H3K4me3_1711
chrII	591985	593255	narrow1712			chrII	7021793	7023800	broad1712			chrII	6496530	6498657	adult_H3K4me3_Peak1712				chrII	8863183	8863532	L3_glp1_H3K4me3_1712
chrII	594596	595267	narrow1713			chrII	7024740	7027113	broad1713			chrII	6516939	6526842	adult_H3K4me3_Peak1713				chrII	8883187	8886482	L3_glp1_H3K4me3_1713
chrII	603896	604339	narrow1714			chrII	7029301	7032096	broad1714			chrII	6535895	6536941	adult_H3K4me3_Peak1714				chrII	8891030	8894731	L3_glp1_H3K4me3_1714
chrII	620269	621366	narrow1715			chrII	7048943	7051383	broad1715			chrII	6558696	6563674	adult_H3K4me3_Peak1715				chrII	8895954	8898008	L3_glp1_H3K4me3_1715
chrII	622473	622740	narrow1716			chrII	7054701	7061276	broad1716			chrII	6564800	6565331	adult_H3K4me3_Peak1716				chrII	8915362	8916212	L3_glp1_H3K4me3_1716
chrII	650194	650494	narrow1717			chrII	7070155	7077537	broad1717			chrII	6585437	6591691	adult_H3K4me3_Peak1717				chrII	8920262	8920516	L3_glp1_H3K4me3_1717
chrII	700700	702466	narrow1718			chrII	7099392	7102669	broad1718			chrII	6595001	6598707	adult_H3K4me3_Peak1718				chrII	8920889	8921354	L3_glp1_H3K4me3_1718
chrII	759386	759676	narrow1719			chrII	7103628	7106979	broad1719			chrII	6600719	6602122	adult_H3K4me3_Peak1719				chrII	8921548	8922567	L3_glp1_H3K4me3_1719
chrII	759888	760354	narrow1720			chrII	7109251	7113467	broad1720			chrII	6606248	6611237	adult_H3K4me3_Peak1720				chrII	8925853	8935824	L3_glp1_H3K4me3_1720
chrII	847860	848777	narrow1721			chrII	7121063	7124059	broad1721			chrII	6612647	6622742	adult_H3K4me3_Peak1721				chrII	8939484	8940629	L3_glp1_H3K4me3_1721
chrII	873137	873417	narrow1722			chrII	7131065	7132914	broad1722			chrII	6624837	6625636	adult_H3K4me3_Peak1722				chrII	8945558	8952263	L3_glp1_H3K4me3_1722
chrII	873478	874677	narrow1723			chrII	7147345	7148055	broad1723			chrII	6631148	6632656	adult_H3K4me3_Peak1723				chrII	8955966	8956903	L3_glp1_H3K4me3_1723
chrII	888320	889013	narrow1724			chrII	7150876	7154043	broad1724			chrII	6636469	6637956	adult_H3K4me3_Peak1724				chrII	8957710	8962384	L3_glp1_H3K4me3_1724
chrII	913177	913914	narrow1725			chrII	7155442	7160767	broad1725			chrII	6641903	6645848	adult_H3K4me3_Peak1725				chrII	8963866	8970483	L3_glp1_H3K4me3_1725
chrII	950115	950599	narrow1726			chrII	7164991	7165446	broad1726			chrII	6661361	6665382	adult_H3K4me3_Peak1726				chrII	8972628	8974208	L3_glp1_H3K4me3_1726
chrII	952096	952505	narrow1727			chrII	7166473	7166764	broad1727			chrII	6666894	6667231	adult_H3K4me3_Peak1727				chrII	8982074	8987293	L3_glp1_H3K4me3_1727
chrII	952756	952954	narrow1728			chrII	7181915	7185431	broad1728			chrII	6670308	6671277	adult_H3K4me3_Peak1728				chrII	8988425	8990535	L3_glp1_H3K4me3_1728
chrII	1100230	1100789	narrow1729			chrII	7192522	7199376	broad1729			chrII	6673852	6674565	adult_H3K4me3_Peak1729				chrII	8992467	8994011	L3_glp1_H3K4me3_1729
chrII	1122963	1123321	narrow1730			chrII	7206780	7212560	broad1730			chrII	6679638	6680717	adult_H3K4me3_Peak1730				chrII	8996424	8999494	L3_glp1_H3K4me3_1730
chrII	1123450	1123791	narrow1731			chrII	7221835	7223045	broad1731			chrII	6683069	6685054	adult_H3K4me3_Peak1731				chrII	9007707	9012064	L3_glp1_H3K4me3_1731
chrII	1133991	1134189	narrow1732			chrII	7228219	7230570	broad1732			chrII	6689101	6695476	adult_H3K4me3_Peak1732				chrII	9013158	9013713	L3_glp1_H3K4me3_1732
chrII	1134522	1134884	narrow1733			chrII	7249475	7258923	broad1733			chrII	6700294	6701520	adult_H3K4me3_Peak1733				chrII	9038107	9039178	L3_glp1_H3K4me3_1733
chrII	1141125	1141328	narrow1734			chrII	7279615	7280646	broad1734			chrII	6702914	6709526	adult_H3K4me3_Peak1734				chrII	9051821	9057933	L3_glp1_H3K4me3_1734
chrII	1141548	1143643	narrow1735			chrII	7285409	7287798	broad1735			chrII	6716833	6717502	adult_H3K4me3_Peak1735				chrII	9059051	9063556	L3_glp1_H3K4me3_1735
chrII	1145716	1147986	narrow1736			chrII	7290356	7292103	broad1736			chrII	6721100	6722710	adult_H3K4me3_Peak1736				chrII	9076007	9076865	L3_glp1_H3K4me3_1736
chrII	1148388	1151815	narrow1737			chrII	7301630	7303279	broad1737			chrII	6728934	6729376	adult_H3K4me3_Peak1737				chrII	9097709	9100350	L3_glp1_H3K4me3_1737
chrII	1160053	1160456	narrow1738			chrII	7309421	7311725	broad1738			chrII	6734475	6735915	adult_H3K4me3_Peak1738				chrII	9101421	9102802	L3_glp1_H3K4me3_1738
chrII	1297911	1298349	narrow1739			chrII	7313039	7314421	broad1739			chrII	6740624	6743006	adult_H3K4me3_Peak1739				chrII	9106081	9114054	L3_glp1_H3K4me3_1739
chrII	1308923	1310686	narrow1740			chrII	7320297	7328069	broad1740			chrII	6767396	6769041	adult_H3K4me3_Peak1740				chrII	9127084	9128602	L3_glp1_H3K4me3_1740
chrII	1320304	1321983	narrow1741			chrII	7337409	7338734	broad1741			chrII	6776342	6777505	adult_H3K4me3_Peak1741				chrII	9130439	9132666	L3_glp1_H3K4me3_1741
chrII	1322042	1322287	narrow1742			chrII	7346229	7348389	broad1742			chrII	6781563	6788816	adult_H3K4me3_Peak1742				chrII	9142968	9143553	L3_glp1_H3K4me3_1742
chrII	1323269	1323809	narrow1743			chrII	7350177	7357718	broad1743			chrII	6794947	6795324	adult_H3K4me3_Peak1743				chrII	9166955	9171129	L3_glp1_H3K4me3_1743
chrII	1355819	1356414	narrow1744			chrII	7361814	7364570	broad1744			chrII	6797771	6798308	adult_H3K4me3_Peak1744				chrII	9176448	9181590	L3_glp1_H3K4me3_1744
chrII	1401935	1403794	narrow1745			chrII	7373003	7375550	broad1745			chrII	6799578	6800648	adult_H3K4me3_Peak1745				chrII	9183183	9183466	L3_glp1_H3K4me3_1745
chrII	1437236	1437753	narrow1746			chrII	7380275	7382586	broad1746			chrII	6808634	6811988	adult_H3K4me3_Peak1746				chrII	9186724	9187138	L3_glp1_H3K4me3_1746
chrII	1483824	1484376	narrow1747			chrII	7390128	7399123	broad1747			chrII	6824131	6831732	adult_H3K4me3_Peak1747				chrII	9187414	9187633	L3_glp1_H3K4me3_1747
chrII	1484708	1485867	narrow1748			chrII	7411700	7414627	broad1748			chrII	6833220	6837283	adult_H3K4me3_Peak1748				chrII	9187772	9188370	L3_glp1_H3K4me3_1748
chrII	1500099	1500987	narrow1749			chrII	7419834	7421449	broad1749			chrII	6838348	6839803	adult_H3K4me3_Peak1749				chrII	9208139	9208447	L3_glp1_H3K4me3_1749
chrII	1502075	1503255	narrow1750			chrII	7456349	7457438	broad1750			chrII	6841046	6845497	adult_H3K4me3_Peak1750				chrII	9211714	9212129	L3_glp1_H3K4me3_1750
chrII	1503521	1503821	narrow1751			chrII	7464300	7465729	broad1751			chrII	6851627	6853344	adult_H3K4me3_Peak1751				chrII	9214158	9215326	L3_glp1_H3K4me3_1751
chrII	1504005	1504360	narrow1752			chrII	7477782	7481106	broad1752			chrII	6856838	6859744	adult_H3K4me3_Peak1752				chrII	9222914	9223503	L3_glp1_H3K4me3_1752
chrII	1519720	1520059	narrow1753			chrII	7494230	7495114	broad1753			chrII	6870372	6871084	adult_H3K4me3_Peak1753				chrII	9225309	9225507	L3_glp1_H3K4me3_1753
chrII	1607913	1608189	narrow1754			chrII	7499174	7499958	broad1754			chrII	6879455	6883855	adult_H3K4me3_Peak1754				chrII	9242479	9242687	L3_glp1_H3K4me3_1754
chrII	1608239	1609084	narrow1755			chrII	7528250	7531727	broad1755			chrII	6884992	6894916	adult_H3K4me3_Peak1755				chrII	9242817	9243720	L3_glp1_H3K4me3_1755
chrII	1661498	1661940	narrow1756			chrII	7534795	7539348	broad1756			chrII	6896198	6899598	adult_H3K4me3_Peak1756				chrII	9259580	9263972	L3_glp1_H3K4me3_1756
chrII	1662788	1663290	narrow1757			chrII	7553759	7556114	broad1757			chrII	6906822	6910709	adult_H3K4me3_Peak1757				chrII	9270975	9278431	L3_glp1_H3K4me3_1757
chrII	1663554	1664257	narrow1758			chrII	7557283	7558214	broad1758			chrII	6912745	6913579	adult_H3K4me3_Peak1758				chrII	9279253	9288861	L3_glp1_H3K4me3_1758
chrII	1728494	1730344	narrow1759			chrII	7591114	7594194	broad1759			chrII	6926128	6927252	adult_H3K4me3_Peak1759				chrII	9309967	9314814	L3_glp1_H3K4me3_1759
chrII	1767728	1768413	narrow1760			chrII	7597753	7599776	broad1760			chrII	6928218	6930403	adult_H3K4me3_Peak1760				chrII	9319036	9325800	L3_glp1_H3K4me3_1760
chrII	1771338	1772570	narrow1761			chrII	7612961	7618476	broad1761			chrII	6932622	6935625	adult_H3K4me3_Peak1761				chrII	9330035	9331025	L3_glp1_H3K4me3_1761
chrII	1775175	1776384	narrow1762			chrII	7620704	7625240	broad1762			chrII	6939458	6942162	adult_H3K4me3_Peak1762				chrII	9350720	9358576	L3_glp1_H3K4me3_1762
chrII	1807513	1808385	narrow1763			chrII	7631973	7635087	broad1763			chrII	6943002	6947955	adult_H3K4me3_Peak1763				chrII	9393357	9393565	L3_glp1_H3K4me3_1763
chrII	1813467	1813950	narrow1764			chrII	7638514	7644360	broad1764			chrII	6950491	6953927	adult_H3K4me3_Peak1764				chrII	9415040	9417595	L3_glp1_H3K4me3_1764
chrII	1814220	1814675	narrow1765			chrII	7661199	7663080	broad1765			chrII	6965973	6968121	adult_H3K4me3_Peak1765				chrII	9419033	9419478	L3_glp1_H3K4me3_1765
chrII	1814825	1815295	narrow1766			chrII	7664012	7665563	broad1766			chrII	6970262	6974461	adult_H3K4me3_Peak1766				chrII	9420330	9421718	L3_glp1_H3K4me3_1766
chrII	1819116	1820450	narrow1767			chrII	7667109	7670508	broad1767			chrII	6975609	6976436	adult_H3K4me3_Peak1767				chrII	9426779	9427945	L3_glp1_H3K4me3_1767
chrII	1829537	1830022	narrow1768			chrII	7679679	7684928	broad1768			chrII	6982877	6984389	adult_H3K4me3_Peak1768				chrII	9429165	9430462	L3_glp1_H3K4me3_1768
chrII	1830127	1831524	narrow1769			chrII	7698083	7699959	broad1769			chrII	6989699	6990757	adult_H3K4me3_Peak1769				chrII	9485737	9488580	L3_glp1_H3K4me3_1769
chrII	1832109	1832629	narrow1770			chrII	7704739	7705217	broad1770			chrII	6992650	6998653	adult_H3K4me3_Peak1770				chrII	9490392	9491278	L3_glp1_H3K4me3_1770
chrII	1842340	1843161	narrow1771			chrII	7707569	7709012	broad1771			chrII	7001179	7001614	adult_H3K4me3_Peak1771				chrII	9555263	9556103	L3_glp1_H3K4me3_1771
chrII	1865125	1865409	narrow1772			chrII	7712569	7719950	broad1772			chrII	7002906	7003262	adult_H3K4me3_Peak1772				chrII	9557121	9559789	L3_glp1_H3K4me3_1772
chrII	1869294	1870629	narrow1773			chrII	7723026	7723860	broad1773			chrII	7021793	7023800	adult_H3K4me3_Peak1773				chrII	9565453	9565695	L3_glp1_H3K4me3_1773
chrII	1899310	1899592	narrow1774			chrII	7754776	7759365	broad1774			chrII	7024740	7027113	adult_H3K4me3_Peak1774				chrII	9565787	9566452	L3_glp1_H3K4me3_1774
chrII	1899711	1901146	narrow1775			chrII	7766818	7770739	broad1775			chrII	7029301	7032096	adult_H3K4me3_Peak1775				chrII	9571198	9579083	L3_glp1_H3K4me3_1775
chrII	1904984	1906145	narrow1776			chrII	7773601	7778914	broad1776			chrII	7048943	7051383	adult_H3K4me3_Peak1776				chrII	9580038	9580717	L3_glp1_H3K4me3_1776
chrII	1989256	1989458	narrow1777			chrII	7779921	7781582	broad1777			chrII	7054701	7061276	adult_H3K4me3_Peak1777				chrII	9586515	9586846	L3_glp1_H3K4me3_1777
chrII	1991039	1991695	narrow1778			chrII	7783218	7784033	broad1778			chrII	7070155	7077537	adult_H3K4me3_Peak1778				chrII	9590254	9592160	L3_glp1_H3K4me3_1778
chrII	1993935	1994147	narrow1779			chrII	7789044	7794469	broad1779			chrII	7099392	7102669	adult_H3K4me3_Peak1779				chrII	9600034	9604296	L3_glp1_H3K4me3_1779
chrII	1995492	1995874	narrow1780			chrII	7801753	7802049	broad1780			chrII	7103628	7106979	adult_H3K4me3_Peak1780				chrII	9616204	9626017	L3_glp1_H3K4me3_1780
chrII	1995982	1996987	narrow1781			chrII	7809184	7811869	broad1781			chrII	7109251	7113467	adult_H3K4me3_Peak1781				chrII	9642829	9649057	L3_glp1_H3K4me3_1781
chrII	1997229	1997815	narrow1782			chrII	7815659	7817564	broad1782			chrII	7121063	7124059	adult_H3K4me3_Peak1782				chrII	9654354	9658896	L3_glp1_H3K4me3_1782
chrII	2017202	2017598	narrow1783			chrII	7832532	7836727	broad1783			chrII	7131065	7132914	adult_H3K4me3_Peak1783				chrII	9660104	9660356	L3_glp1_H3K4me3_1783
chrII	2032320	2033097	narrow1784			chrII	7838683	7839977	broad1784			chrII	7147345	7148055	adult_H3K4me3_Peak1784				chrII	9667398	9668098	L3_glp1_H3K4me3_1784
chrII	2058587	2059491	narrow1785			chrII	7841948	7842438	broad1785			chrII	7150876	7154043	adult_H3K4me3_Peak1785				chrII	9668712	9670046	L3_glp1_H3K4me3_1785
chrII	2103865	2105011	narrow1786			chrII	7845702	7846929	broad1786			chrII	7155442	7160767	adult_H3K4me3_Peak1786				chrII	9679704	9682293	L3_glp1_H3K4me3_1786
chrII	2124970	2126141	narrow1787			chrII	7850364	7852183	broad1787			chrII	7164991	7165446	adult_H3K4me3_Peak1787				chrII	9685472	9687129	L3_glp1_H3K4me3_1787
chrII	2126196	2127402	narrow1788			chrII	7856637	7862873	broad1788			chrII	7166473	7166764	adult_H3K4me3_Peak1788				chrII	9690378	9692174	L3_glp1_H3K4me3_1788
chrII	2127541	2127929	narrow1789			chrII	7863937	7865483	broad1789			chrII	7175501	7176787	adult_H3K4me3_Peak1789				chrII	9704442	9708805	L3_glp1_H3K4me3_1789
chrII	2152761	2153066	narrow1790			chrII	7866088	7866784	broad1790			chrII	7181915	7185431	adult_H3K4me3_Peak1790				chrII	9715929	9717126	L3_glp1_H3K4me3_1790
chrII	2153295	2153516	narrow1791			chrII	7869438	7871174	broad1791			chrII	7192522	7199376	adult_H3K4me3_Peak1791				chrII	9718699	9719154	L3_glp1_H3K4me3_1791
chrII	2154196	2154821	narrow1792			chrII	7872992	7875279	broad1792			chrII	7206780	7212560	adult_H3K4me3_Peak1792				chrII	9745346	9747084	L3_glp1_H3K4me3_1792
chrII	2203726	2204404	narrow1793			chrII	7876907	7880579	broad1793			chrII	7221835	7223045	adult_H3K4me3_Peak1793				chrII	9769156	9775396	L3_glp1_H3K4me3_1793
chrII	2218207	2218674	narrow1794			chrII	7884663	7901109	broad1794			chrII	7228219	7230570	adult_H3K4me3_Peak1794				chrII	9879225	9882274	L3_glp1_H3K4me3_1794
chrII	2219024	2220292	narrow1795			chrII	7929744	7932481	broad1795			chrII	7232809	7233644	adult_H3K4me3_Peak1795				chrII	9886160	9893601	L3_glp1_H3K4me3_1795
chrII	2231979	2232368	narrow1796			chrII	7940800	7945743	broad1796			chrII	7249475	7258923	adult_H3K4me3_Peak1796				chrII	9921591	9922226	L3_glp1_H3K4me3_1796
chrII	2232453	2232774	narrow1797			chrII	7947094	7948522	broad1797			chrII	7279615	7280646	adult_H3K4me3_Peak1797				chrII	9923929	9925451	L3_glp1_H3K4me3_1797
chrII	2287407	2292693	narrow1798			chrII	7981523	7987900	broad1798			chrII	7285409	7287798	adult_H3K4me3_Peak1798				chrII	9930790	9931925	L3_glp1_H3K4me3_1798
chrII	2304845	2305129	narrow1799			chrII	7989172	7994137	broad1799			chrII	7290356	7292103	adult_H3K4me3_Peak1799				chrII	9933232	9937905	L3_glp1_H3K4me3_1799
chrII	2305801	2306933	narrow1800			chrII	8008322	8009522	broad1800			chrII	7301630	7303279	adult_H3K4me3_Peak1800				chrII	9939450	9942365	L3_glp1_H3K4me3_1800
chrII	2307071	2307709	narrow1801			chrII	8011233	8021058	broad1801			chrII	7309421	7311725	adult_H3K4me3_Peak1801				chrII	9954898	9955262	L3_glp1_H3K4me3_1801
chrII	2318171	2318777	narrow1802			chrII	8026971	8034289	broad1802			chrII	7313039	7314421	adult_H3K4me3_Peak1802				chrII	9966784	9969260	L3_glp1_H3K4me3_1802
chrII	2320349	2321442	narrow1803			chrII	8038246	8043783	broad1803			chrII	7320297	7328069	adult_H3K4me3_Peak1803				chrII	9970269	9971589	L3_glp1_H3K4me3_1803
chrII	2323402	2323786	narrow1804			chrII	8047224	8047541	broad1804			chrII	7337409	7338734	adult_H3K4me3_Peak1804				chrII	9972927	9975684	L3_glp1_H3K4me3_1804
chrII	2335935	2336236	narrow1805			chrII	8057803	8058593	broad1805			chrII	7346229	7348389	adult_H3K4me3_Peak1805				chrII	9984869	9985462	L3_glp1_H3K4me3_1805
chrII	2341035	2341272	narrow1806			chrII	8061867	8068835	broad1806			chrII	7350177	7357718	adult_H3K4me3_Peak1806				chrII	9986568	9988844	L3_glp1_H3K4me3_1806
chrII	2342067	2342354	narrow1807			chrII	8069801	8073361	broad1807			chrII	7361814	7364570	adult_H3K4me3_Peak1807				chrII	9993525	9993956	L3_glp1_H3K4me3_1807
chrII	2407459	2407896	narrow1808			chrII	8075131	8075523	broad1808			chrII	7373003	7375550	adult_H3K4me3_Peak1808				chrII	9999831	10001134	L3_glp1_H3K4me3_1808
chrII	2412516	2412796	narrow1809			chrII	8077929	8081205	broad1809			chrII	7380275	7382586	adult_H3K4me3_Peak1809				chrII	10008860	10016416	L3_glp1_H3K4me3_1809
chrII	2415249	2415852	narrow1810			chrII	8086067	8087260	broad1810			chrII	7390128	7399123	adult_H3K4me3_Peak1810				chrII	10032460	10036359	L3_glp1_H3K4me3_1810
chrII	2417552	2418055	narrow1811			chrII	8091386	8091602	broad1811			chrII	7411700	7414627	adult_H3K4me3_Peak1811				chrII	10038777	10039972	L3_glp1_H3K4me3_1811
chrII	2420959	2421244	narrow1812			chrII	8104446	8106028	broad1812			chrII	7419834	7421449	adult_H3K4me3_Peak1812				chrII	10044447	10045532	L3_glp1_H3K4me3_1812
chrII	2421402	2421843	narrow1813			chrII	8107122	8107623	broad1813			chrII	7456349	7457438	adult_H3K4me3_Peak1813				chrII	10071080	10072585	L3_glp1_H3K4me3_1813
chrII	2452654	2453636	narrow1814			chrII	8124011	8139557	broad1814			chrII	7464300	7465729	adult_H3K4me3_Peak1814				chrII	10075701	10078067	L3_glp1_H3K4me3_1814
chrII	2478652	2479228	narrow1815			chrII	8141713	8145339	broad1815			chrII	7477782	7481106	adult_H3K4me3_Peak1815				chrII	10098443	10101310	L3_glp1_H3K4me3_1815
chrII	2497575	2497848	narrow1816			chrII	8156478	8156899	broad1816			chrII	7494230	7495114	adult_H3K4me3_Peak1816				chrII	10105481	10106695	L3_glp1_H3K4me3_1816
chrII	2501893	2504025	narrow1817			chrII	8158133	8158424	broad1817			chrII	7499174	7499958	adult_H3K4me3_Peak1817				chrII	10137523	10137889	L3_glp1_H3K4me3_1817
chrII	2504777	2505020	narrow1818			chrII	8159725	8163414	broad1818			chrII	7528250	7531727	adult_H3K4me3_Peak1818				chrII	10138080	10138292	L3_glp1_H3K4me3_1818
chrII	2564820	2565578	narrow1819			chrII	8169643	8170606	broad1819			chrII	7534795	7539348	adult_H3K4me3_Peak1819				chrII	10159059	10159779	L3_glp1_H3K4me3_1819
chrII	2638284	2638790	narrow1820			chrII	8184164	8186410	broad1820			chrII	7553759	7556114	adult_H3K4me3_Peak1820				chrII	10161420	10164855	L3_glp1_H3K4me3_1820
chrII	2648648	2649211	narrow1821			chrII	8205507	8207867	broad1821			chrII	7557283	7558215	adult_H3K4me3_Peak1821				chrII	10168923	10169839	L3_glp1_H3K4me3_1821
chrII	2707710	2708065	narrow1822			chrII	8214640	8218355	broad1822			chrII	7591114	7594194	adult_H3K4me3_Peak1822				chrII	10172020	10173656	L3_glp1_H3K4me3_1822
chrII	2728125	2728376	narrow1823			chrII	8222643	8229682	broad1823			chrII	7597753	7599776	adult_H3K4me3_Peak1823				chrII	10173796	10174974	L3_glp1_H3K4me3_1823
chrII	2735834	2736192	narrow1824			chrII	8248140	8250644	broad1824			chrII	7612961	7618476	adult_H3K4me3_Peak1824				chrII	10176718	10176965	L3_glp1_H3K4me3_1824
chrII	2736274	2736577	narrow1825			chrII	8257335	8260357	broad1825			chrII	7620704	7625240	adult_H3K4me3_Peak1825				chrII	10197074	10207044	L3_glp1_H3K4me3_1825
chrII	2748853	2749073	narrow1826			chrII	8264763	8267653	broad1826			chrII	7631973	7635087	adult_H3K4me3_Peak1826				chrII	10220812	10221130	L3_glp1_H3K4me3_1826
chrII	2752175	2752750	narrow1827			chrII	8275513	8277253	broad1827			chrII	7638514	7644360	adult_H3K4me3_Peak1827				chrII	10231171	10232085	L3_glp1_H3K4me3_1827
chrII	2787006	2787872	narrow1828			chrII	8282222	8284102	broad1828			chrII	7650245	7651014	adult_H3K4me3_Peak1828				chrII	10242345	10249551	L3_glp1_H3K4me3_1828
chrII	2787945	2788144	narrow1829			chrII	8287563	8292681	broad1829			chrII	7661199	7663080	adult_H3K4me3_Peak1829				chrII	10300437	10305060	L3_glp1_H3K4me3_1829
chrII	2800184	2800633	narrow1830			chrII	8311520	8311988	broad1830			chrII	7664012	7665563	adult_H3K4me3_Peak1830				chrII	10325948	10327254	L3_glp1_H3K4me3_1830
chrII	2800741	2801025	narrow1831			chrII	8323920	8330112	broad1831			chrII	7667109	7670508	adult_H3K4me3_Peak1831				chrII	10345983	10347412	L3_glp1_H3K4me3_1831
chrII	2804243	2804466	narrow1832			chrII	8354261	8356135	broad1832			chrII	7679679	7684928	adult_H3K4me3_Peak1832				chrII	10349123	10350988	L3_glp1_H3K4me3_1832
chrII	2830687	2831391	narrow1833			chrII	8384694	8385545	broad1833			chrII	7698083	7699959	adult_H3K4me3_Peak1833				chrII	10369003	10372628	L3_glp1_H3K4me3_1833
chrII	2831801	2832023	narrow1834			chrII	8387917	8390109	broad1834			chrII	7704739	7705217	adult_H3K4me3_Peak1834				chrII	10379688	10380440	L3_glp1_H3K4me3_1834
chrII	2832105	2832849	narrow1835			chrII	8393213	8394576	broad1835			chrII	7707569	7709012	adult_H3K4me3_Peak1835				chrII	10381688	10385504	L3_glp1_H3K4me3_1835
chrII	2833673	2834328	narrow1836			chrII	8427831	8432418	broad1836			chrII	7712569	7719950	adult_H3K4me3_Peak1836				chrII	10387004	10396516	L3_glp1_H3K4me3_1836
chrII	2855298	2855526	narrow1837			chrII	8439136	8443779	broad1837			chrII	7723026	7723860	adult_H3K4me3_Peak1837				chrII	10416025	10418641	L3_glp1_H3K4me3_1837
chrII	2859874	2860490	narrow1838			chrII	8454361	8459333	broad1838			chrII	7754776	7759365	adult_H3K4me3_Peak1838				chrII	10444763	10453200	L3_glp1_H3K4me3_1838
chrII	2861570	2861988	narrow1839			chrII	8463616	8465432	broad1839			chrII	7766818	7770739	adult_H3K4me3_Peak1839				chrII	10466914	10468424	L3_glp1_H3K4me3_1839
chrII	2888904	2889590	narrow1840			chrII	8478935	8488450	broad1840			chrII	7773601	7778914	adult_H3K4me3_Peak1840				chrII	10497446	10503230	L3_glp1_H3K4me3_1840
chrII	2918774	2919314	narrow1841			chrII	8496964	8498847	broad1841			chrII	7779921	7781582	adult_H3K4me3_Peak1841				chrII	10503424	10504407	L3_glp1_H3K4me3_1841
chrII	2921184	2921593	narrow1842			chrII	8500328	8500536	broad1842			chrII	7783218	7784033	adult_H3K4me3_Peak1842				chrII	10504655	10505189	L3_glp1_H3K4me3_1842
chrII	2921724	2923156	narrow1843			chrII	8506370	8507060	broad1843			chrII	7789044	7794469	adult_H3K4me3_Peak1843				chrII	10505410	10505838	L3_glp1_H3K4me3_1843
chrII	2923220	2924778	narrow1844			chrII	8512927	8515550	broad1844			chrII	7801753	7802049	adult_H3K4me3_Peak1844				chrII	10510910	10511163	L3_glp1_H3K4me3_1844
chrII	2924936	2925896	narrow1845			chrII	8516558	8517746	broad1845			chrII	7809184	7811869	adult_H3K4me3_Peak1845				chrII	10521784	10522146	L3_glp1_H3K4me3_1845
chrII	2925965	2926789	narrow1846			chrII	8524489	8526504	broad1846			chrII	7815659	7817564	adult_H3K4me3_Peak1846				chrII	10522337	10523139	L3_glp1_H3K4me3_1846
chrII	2976582	2977047	narrow1847			chrII	8530582	8532109	broad1847			chrII	7832532	7836727	adult_H3K4me3_Peak1847				chrII	10524333	10524741	L3_glp1_H3K4me3_1847
chrII	2977966	2978576	narrow1848			chrII	8546737	8548601	broad1848			chrII	7838683	7839977	adult_H3K4me3_Peak1848				chrII	10527378	10534695	L3_glp1_H3K4me3_1848
chrII	2978653	2978881	narrow1849			chrII	8558778	8561917	broad1849			chrII	7841948	7842438	adult_H3K4me3_Peak1849				chrII	10537055	10538845	L3_glp1_H3K4me3_1849
chrII	2987910	2988161	narrow1850			chrII	8564713	8567620	broad1850			chrII	7845702	7846929	adult_H3K4me3_Peak1850				chrII	10540694	10564308	L3_glp1_H3K4me3_1850
chrII	2988224	2988541	narrow1851			chrII	8568949	8573518	broad1851			chrII	7850364	7852183	adult_H3K4me3_Peak1851				chrII	10565173	10582274	L3_glp1_H3K4me3_1851
chrII	2991588	2991873	narrow1852			chrII	8577177	8578908	broad1852			chrII	7856637	7862873	adult_H3K4me3_Peak1852				chrII	10599259	10601063	L3_glp1_H3K4me3_1852
chrII	2994871	2997170	narrow1853			chrII	8582750	8589142	broad1853			chrII	7863937	7865483	adult_H3K4me3_Peak1853				chrII	10606512	10608640	L3_glp1_H3K4me3_1853
chrII	2998844	2999099	narrow1854			chrII	8601027	8605228	broad1854			chrII	7866088	7866784	adult_H3K4me3_Peak1854				chrII	10657087	10663010	L3_glp1_H3K4me3_1854
chrII	2999171	2999502	narrow1855			chrII	8617492	8617921	broad1855			chrII	7869438	7871174	adult_H3K4me3_Peak1855				chrII	10685036	10687877	L3_glp1_H3K4me3_1855
chrII	2999570	3000221	narrow1856			chrII	8620991	8622499	broad1856			chrII	7872992	7875279	adult_H3K4me3_Peak1856				chrII	10695037	10695307	L3_glp1_H3K4me3_1856
chrII	3000741	3001455	narrow1857			chrII	8637254	8641797	broad1857			chrII	7876907	7880579	adult_H3K4me3_Peak1857				chrII	10713730	10714460	L3_glp1_H3K4me3_1857
chrII	3001518	3002204	narrow1858			chrII	8645435	8647266	broad1858			chrII	7884663	7901109	adult_H3K4me3_Peak1858				chrII	10741028	10745107	L3_glp1_H3K4me3_1858
chrII	3002445	3003699	narrow1859			chrII	8650364	8657770	broad1859			chrII	7920293	7921012	adult_H3K4me3_Peak1859				chrII	10774172	10774414	L3_glp1_H3K4me3_1859
chrII	3005832	3006458	narrow1860			chrII	8660880	8662468	broad1860			chrII	7929744	7932481	adult_H3K4me3_Peak1860				chrII	10775395	10775861	L3_glp1_H3K4me3_1860
chrII	3014806	3015012	narrow1861			chrII	8668658	8670473	broad1861			chrII	7940800	7945743	adult_H3K4me3_Peak1861				chrII	10777563	10778188	L3_glp1_H3K4me3_1861
chrII	3038834	3039211	narrow1862			chrII	8672657	8676231	broad1862			chrII	7947094	7948522	adult_H3K4me3_Peak1862				chrII	10782666	10783504	L3_glp1_H3K4me3_1862
chrII	3039430	3040025	narrow1863			chrII	8677731	8680444	broad1863			chrII	7981523	7987900	adult_H3K4me3_Peak1863				chrII	10784777	10786547	L3_glp1_H3K4me3_1863
chrII	3040942	3041211	narrow1864			chrII	8683039	8685964	broad1864			chrII	7989172	7994137	adult_H3K4me3_Peak1864				chrII	10789273	10789882	L3_glp1_H3K4me3_1864
chrII	3054289	3054868	narrow1865			chrII	8698236	8702480	broad1865			chrII	8008322	8009522	adult_H3K4me3_Peak1865				chrII	10797627	10798781	L3_glp1_H3K4me3_1865
chrII	3055692	3055907	narrow1866			chrII	8703970	8709745	broad1866			chrII	8011233	8021058	adult_H3K4me3_Peak1866				chrII	10819228	10825112	L3_glp1_H3K4me3_1866
chrII	3076631	3077151	narrow1867			chrII	8715693	8719198	broad1867			chrII	8026971	8034289	adult_H3K4me3_Peak1867				chrII	10827932	10828409	L3_glp1_H3K4me3_1867
chrII	3077169	3077501	narrow1868			chrII	8720837	8723798	broad1868			chrII	8038246	8043783	adult_H3K4me3_Peak1868				chrII	10828618	10829490	L3_glp1_H3K4me3_1868
chrII	3110570	3111390	narrow1869			chrII	8739377	8739986	broad1869			chrII	8047224	8047541	adult_H3K4me3_Peak1869				chrII	10829667	10829887	L3_glp1_H3K4me3_1869
chrII	3118700	3119727	narrow1870			chrII	8740557	8748066	broad1870			chrII	8057803	8058593	adult_H3K4me3_Peak1870				chrII	10834649	10835967	L3_glp1_H3K4me3_1870
chrII	3129289	3130268	narrow1871			chrII	8749469	8750435	broad1871			chrII	8061867	8068835	adult_H3K4me3_Peak1871				chrII	10840044	10840569	L3_glp1_H3K4me3_1871
chrII	3209470	3210128	narrow1872			chrII	8759833	8772591	broad1872			chrII	8069801	8073361	adult_H3K4me3_Peak1872				chrII	10850300	10851461	L3_glp1_H3K4me3_1872
chrII	3221692	3221901	narrow1873			chrII	8782659	8790494	broad1873			chrII	8075131	8075523	adult_H3K4me3_Peak1873				chrII	10858465	10874186	L3_glp1_H3K4me3_1873
chrII	3222352	3222777	narrow1874			chrII	8793704	8795149	broad1874			chrII	8077929	8081205	adult_H3K4me3_Peak1874				chrII	10877588	10879934	L3_glp1_H3K4me3_1874
chrII	3223024	3223289	narrow1875			chrII	8795992	8796441	broad1875			chrII	8086067	8087260	adult_H3K4me3_Peak1875				chrII	10918488	10918802	L3_glp1_H3K4me3_1875
chrII	3223965	3224435	narrow1876			chrII	8806577	8806935	broad1876			chrII	8091386	8091602	adult_H3K4me3_Peak1876				chrII	10918951	10919358	L3_glp1_H3K4me3_1876
chrII	3224769	3225371	narrow1877			chrII	8810191	8813858	broad1877			chrII	8104446	8106028	adult_H3K4me3_Peak1877				chrII	10925117	10931014	L3_glp1_H3K4me3_1877
chrII	3225590	3225962	narrow1878			chrII	8816916	8818331	broad1878			chrII	8107122	8107623	adult_H3K4me3_Peak1878				chrII	10943788	10947679	L3_glp1_H3K4me3_1878
chrII	3244994	3245952	narrow1879			chrII	8820922	8821618	broad1879			chrII	8124011	8139557	adult_H3K4me3_Peak1879				chrII	10950119	10952040	L3_glp1_H3K4me3_1879
chrII	3267742	3268100	narrow1880			chrII	8842881	8844725	broad1880			chrII	8141713	8145339	adult_H3K4me3_Peak1880				chrII	10988698	10994266	L3_glp1_H3K4me3_1880
chrII	3295549	3296721	narrow1881			chrII	8846105	8854133	broad1881			chrII	8156478	8156899	adult_H3K4me3_Peak1881				chrII	11006004	11009677	L3_glp1_H3K4me3_1881
chrII	3296836	3298558	narrow1882			chrII	8863342	8865125	broad1882			chrII	8158133	8158424	adult_H3K4me3_Peak1882				chrII	11015637	11016423	L3_glp1_H3K4me3_1882
chrII	3302350	3304030	narrow1883			chrII	8883457	8885573	broad1883			chrII	8159725	8163414	adult_H3K4me3_Peak1883				chrII	11021941	11025737	L3_glp1_H3K4me3_1883
chrII	3304168	3304366	narrow1884			chrII	8891140	8893329	broad1884			chrII	8169643	8170606	adult_H3K4me3_Peak1884				chrII	11039009	11043596	L3_glp1_H3K4me3_1884
chrII	3304550	3304846	narrow1885			chrII	8895843	8897504	broad1885			chrII	8184164	8186410	adult_H3K4me3_Peak1885				chrII	11048488	11051690	L3_glp1_H3K4me3_1885
chrII	3305030	3306054	narrow1886			chrII	8914984	8916161	broad1886			chrII	8205507	8207867	adult_H3K4me3_Peak1886				chrII	11054479	11055428	L3_glp1_H3K4me3_1886
chrII	3306216	3307653	narrow1887			chrII	8917058	8929095	broad1887			chrII	8214640	8218355	adult_H3K4me3_Peak1887				chrII	11089411	11090188	L3_glp1_H3K4me3_1887
chrII	3309267	3310178	narrow1888			chrII	8930648	8935578	broad1888			chrII	8222643	8229682	adult_H3K4me3_Peak1888				chrII	11094762	11108539	L3_glp1_H3K4me3_1888
chrII	3310982	3311515	narrow1889			chrII	8939036	8940563	broad1889			chrII	8248140	8250644	adult_H3K4me3_Peak1889				chrII	11124634	11133711	L3_glp1_H3K4me3_1889
chrII	3313197	3313603	narrow1890			chrII	8946443	8948885	broad1890			chrII	8257335	8260357	adult_H3K4me3_Peak1890				chrII	11157760	11158083	L3_glp1_H3K4me3_1890
chrII	3314419	3315349	narrow1891			chrII	8956493	8956804	broad1891			chrII	8264763	8267653	adult_H3K4me3_Peak1891				chrII	11166485	11167507	L3_glp1_H3K4me3_1891
chrII	3317077	3317760	narrow1892			chrII	8958969	8962349	broad1892			chrII	8275513	8277253	adult_H3K4me3_Peak1892				chrII	11168365	11169369	L3_glp1_H3K4me3_1892
chrII	3318300	3318690	narrow1893			chrII	8963914	8966322	broad1893			chrII	8282222	8284102	adult_H3K4me3_Peak1893				chrII	11170351	11170969	L3_glp1_H3K4me3_1893
chrII	3319150	3319357	narrow1894			chrII	8968109	8974114	broad1894			chrII	8287563	8292681	adult_H3K4me3_Peak1894				chrII	11174716	11176702	L3_glp1_H3K4me3_1894
chrII	3322830	3323231	narrow1895			chrII	8987854	8993952	broad1895			chrII	8311520	8311988	adult_H3K4me3_Peak1895				chrII	11181198	11181847	L3_glp1_H3K4me3_1895
chrII	3323660	3324710	narrow1896			chrII	8996567	8998466	broad1896			chrII	8323920	8330112	adult_H3K4me3_Peak1896				chrII	11184561	11185303	L3_glp1_H3K4me3_1896
chrII	3373264	3373560	narrow1897			chrII	9008143	9015095	broad1897			chrII	8354261	8356135	adult_H3K4me3_Peak1897				chrII	11187827	11189353	L3_glp1_H3K4me3_1897
chrII	3373641	3374146	narrow1898			chrII	9035710	9039310	broad1898			chrII	8384694	8385545	adult_H3K4me3_Peak1898				chrII	11196818	11197242	L3_glp1_H3K4me3_1898
chrII	3427714	3428009	narrow1899			chrII	9041230	9042147	broad1899			chrII	8387917	8390109	adult_H3K4me3_Peak1899				chrII	11198275	11198664	L3_glp1_H3K4me3_1899
chrII	3439544	3439843	narrow1900			chrII	9053929	9057884	broad1900			chrII	8393213	8394576	adult_H3K4me3_Peak1900				chrII	11221953	11222426	L3_glp1_H3K4me3_1900
chrII	3482346	3483121	narrow1901			chrII	9059006	9063164	broad1901			chrII	8427831	8432418	adult_H3K4me3_Peak1901				chrII	11222728	11223006	L3_glp1_H3K4me3_1901
chrII	3495261	3495498	narrow1902			chrII	9072473	9079178	broad1902			chrII	8439136	8443779	adult_H3K4me3_Peak1902				chrII	11232462	11247401	L3_glp1_H3K4me3_1902
chrII	3502843	3503405	narrow1903			chrII	9081361	9082939	broad1903			chrII	8451706	8452434	adult_H3K4me3_Peak1903				chrII	11289993	11290743	L3_glp1_H3K4me3_1903
chrII	3519367	3519675	narrow1904			chrII	9090674	9094839	broad1904			chrII	8454361	8459333	adult_H3K4me3_Peak1904				chrII	11292713	11293878	L3_glp1_H3K4me3_1904
chrII	3521521	3522214	narrow1905			chrII	9098107	9099997	broad1905			chrII	8463616	8465432	adult_H3K4me3_Peak1905				chrII	11296800	11299353	L3_glp1_H3K4me3_1905
chrII	3523666	3524132	narrow1906			chrII	9107570	9119133	broad1906			chrII	8478935	8488450	adult_H3K4me3_Peak1906				chrII	11304185	11310382	L3_glp1_H3K4me3_1906
chrII	3546828	3547827	narrow1907			chrII	9122043	9122376	broad1907			chrII	8496964	8498847	adult_H3K4me3_Peak1907				chrII	11312291	11317130	L3_glp1_H3K4me3_1907
chrII	3550348	3550608	narrow1908			chrII	9123243	9132621	broad1908			chrII	8500328	8500536	adult_H3K4me3_Peak1908				chrII	11328297	11329011	L3_glp1_H3K4me3_1908
chrII	3550901	3551213	narrow1909			chrII	9165379	9165769	broad1909			chrII	8506370	8507060	adult_H3K4me3_Peak1909				chrII	11332564	11339030	L3_glp1_H3K4me3_1909
chrII	3553178	3554438	narrow1910			chrII	9166697	9170423	broad1910			chrII	8512927	8515550	adult_H3K4me3_Peak1910				chrII	11341719	11349642	L3_glp1_H3K4me3_1910
chrII	3555692	3556157	narrow1911			chrII	9176080	9178061	broad1911			chrII	8516558	8517746	adult_H3K4me3_Peak1911				chrII	11376633	11377017	L3_glp1_H3K4me3_1911
chrII	3560990	3561237	narrow1912			chrII	9180067	9181559	broad1912			chrII	8524489	8526504	adult_H3K4me3_Peak1912				chrII	11377280	11377530	L3_glp1_H3K4me3_1912
chrII	3567720	3568325	narrow1913			chrII	9196164	9199736	broad1913			chrII	8530582	8532109	adult_H3K4me3_Peak1913				chrII	11390772	11393996	L3_glp1_H3K4me3_1913
chrII	3662260	3662544	narrow1914			chrII	9207890	9212768	broad1914			chrII	8546737	8548601	adult_H3K4me3_Peak1914				chrII	11437412	11437813	L3_glp1_H3K4me3_1914
chrII	3682685	3683575	narrow1915			chrII	9214075	9215390	broad1915			chrII	8558778	8561917	adult_H3K4me3_Peak1915				chrII	11438000	11438332	L3_glp1_H3K4me3_1915
chrII	3717042	3717622	narrow1916			chrII	9231075	9233108	broad1916			chrII	8564713	8567620	adult_H3K4me3_Peak1916				chrII	11439861	11441023	L3_glp1_H3K4me3_1916
chrII	3807963	3808279	narrow1917			chrII	9238491	9240093	broad1917			chrII	8568949	8573518	adult_H3K4me3_Peak1917				chrII	11442232	11444877	L3_glp1_H3K4me3_1917
chrII	3811594	3812228	narrow1918			chrII	9241390	9245310	broad1918			chrII	8577177	8578908	adult_H3K4me3_Peak1918				chrII	11451084	11456149	L3_glp1_H3K4me3_1918
chrII	3813146	3813766	narrow1919			chrII	9259610	9262503	broad1919			chrII	8582750	8589142	adult_H3K4me3_Peak1919				chrII	11462810	11466949	L3_glp1_H3K4me3_1919
chrII	3814806	3817974	narrow1920			chrII	9263760	9264097	broad1920			chrII	8601027	8605228	adult_H3K4me3_Peak1920				chrII	11468611	11469993	L3_glp1_H3K4me3_1920
chrII	3910991	3911250	narrow1921			chrII	9271896	9286735	broad1921			chrII	8617492	8617921	adult_H3K4me3_Peak1921				chrII	11470810	11475745	L3_glp1_H3K4me3_1921
chrII	3929411	3929721	narrow1922			chrII	9300738	9301059	broad1922			chrII	8620991	8622499	adult_H3K4me3_Peak1922				chrII	11484576	11487027	L3_glp1_H3K4me3_1922
chrII	3929802	3930040	narrow1923			chrII	9319104	9326072	broad1923			chrII	8637254	8641797	adult_H3K4me3_Peak1923				chrII	11490116	11497380	L3_glp1_H3K4me3_1923
chrII	3934819	3935437	narrow1924			chrII	9330184	9330973	broad1924			chrII	8645435	8648089	adult_H3K4me3_Peak1924				chrII	11503314	11505131	L3_glp1_H3K4me3_1924
chrII	3948878	3949205	narrow1925			chrII	9333466	9333954	broad1925			chrII	8650364	8657770	adult_H3K4me3_Peak1925				chrII	11508529	11511898	L3_glp1_H3K4me3_1925
chrII	3952587	3955384	narrow1926			chrII	9340637	9343187	broad1926			chrII	8660880	8662468	adult_H3K4me3_Peak1926				chrII	11533911	11535066	L3_glp1_H3K4me3_1926
chrII	3958859	3959423	narrow1927			chrII	9345215	9346339	broad1927			chrII	8668658	8670473	adult_H3K4me3_Peak1927				chrII	11536836	11548992	L3_glp1_H3K4me3_1927
chrII	3960604	3960931	narrow1928			chrII	9351760	9353584	broad1928			chrII	8672657	8676231	adult_H3K4me3_Peak1928				chrII	11577966	11579160	L3_glp1_H3K4me3_1928
chrII	3961667	3961894	narrow1929			chrII	9355303	9362132	broad1929			chrII	8677731	8680444	adult_H3K4me3_Peak1929				chrII	11592120	11596495	L3_glp1_H3K4me3_1929
chrII	3993579	3993864	narrow1930			chrII	9363819	9369333	broad1930			chrII	8683039	8685964	adult_H3K4me3_Peak1930				chrII	11599167	11600252	L3_glp1_H3K4me3_1930
chrII	4011930	4012641	narrow1931			chrII	9374926	9375634	broad1931			chrII	8698236	8702480	adult_H3K4me3_Peak1931				chrII	11602748	11603195	L3_glp1_H3K4me3_1931
chrII	4013246	4013457	narrow1932			chrII	9378372	9380298	broad1932			chrII	8703970	8709745	adult_H3K4me3_Peak1932				chrII	11603893	11604158	L3_glp1_H3K4me3_1932
chrII	4013752	4014031	narrow1933			chrII	9393304	9393554	broad1933			chrII	8715693	8719198	adult_H3K4me3_Peak1933				chrII	11604773	11605022	L3_glp1_H3K4me3_1933
chrII	4043640	4044608	narrow1934			chrII	9396482	9397488	broad1934			chrII	8720837	8723798	adult_H3K4me3_Peak1934				chrII	11605869	11606089	L3_glp1_H3K4me3_1934
chrII	4048142	4048600	narrow1935			chrII	9415598	9422578	broad1935			chrII	8739377	8739986	adult_H3K4me3_Peak1935				chrII	11614145	11623054	L3_glp1_H3K4me3_1935
chrII	4049534	4050745	narrow1936			chrII	9427118	9427699	broad1936			chrII	8740557	8748066	adult_H3K4me3_Peak1936				chrII	11629977	11630267	L3_glp1_H3K4me3_1936
chrII	4091428	4091926	narrow1937			chrII	9433347	9433636	broad1937			chrII	8748986	8751071	adult_H3K4me3_Peak1937				chrII	11631529	11631729	L3_glp1_H3K4me3_1937
chrII	4091970	4092775	narrow1938			chrII	9435714	9438205	broad1938			chrII	8759833	8772591	adult_H3K4me3_Peak1938				chrII	11631905	11632264	L3_glp1_H3K4me3_1938
chrII	4092997	4093512	narrow1939			chrII	9483906	9489793	broad1939			chrII	8782659	8790494	adult_H3K4me3_Peak1939				chrII	11632373	11637472	L3_glp1_H3K4me3_1939
chrII	4093574	4094530	narrow1940			chrII	9553635	9558394	broad1940			chrII	8793704	8795149	adult_H3K4me3_Peak1940				chrII	11650536	11657950	L3_glp1_H3K4me3_1940
chrII	4175662	4176493	narrow1941			chrII	9560314	9562166	broad1941			chrII	8795992	8796441	adult_H3K4me3_Peak1941				chrII	11675043	11677742	L3_glp1_H3K4me3_1941
chrII	4179860	4180553	narrow1942			chrII	9564060	9566915	broad1942			chrII	8806577	8806935	adult_H3K4me3_Peak1942				chrII	11688023	11688572	L3_glp1_H3K4me3_1942
chrII	4203458	4203713	narrow1943			chrII	9572425	9578613	broad1943			chrII	8810191	8813858	adult_H3K4me3_Peak1943				chrII	11693695	11696282	L3_glp1_H3K4me3_1943
chrII	4237956	4238634	narrow1944			chrII	9583958	9588014	broad1944			chrII	8816916	8818331	adult_H3K4me3_Peak1944				chrII	11699648	11700503	L3_glp1_H3K4me3_1944
chrII	4298771	4300123	narrow1945			chrII	9590416	9592208	broad1945			chrII	8820922	8821618	adult_H3K4me3_Peak1945				chrII	11706001	11710749	L3_glp1_H3K4me3_1945
chrII	4322657	4323656	narrow1946			chrII	9600072	9604409	broad1946			chrII	8842881	8844725	adult_H3K4me3_Peak1946				chrII	11713609	11715050	L3_glp1_H3K4me3_1946
chrII	4333339	4333725	narrow1947			chrII	9605398	9607219	broad1947			chrII	8846105	8854133	adult_H3K4me3_Peak1947				chrII	11722955	11734843	L3_glp1_H3K4me3_1947
chrII	4368692	4369134	narrow1948			chrII	9616982	9625411	broad1948			chrII	8863342	8865125	adult_H3K4me3_Peak1948				chrII	11735887	11737600	L3_glp1_H3K4me3_1948
chrII	4369196	4369523	narrow1949			chrII	9640386	9649990	broad1949			chrII	8883457	8885573	adult_H3K4me3_Peak1949				chrII	11743592	11744846	L3_glp1_H3K4me3_1949
chrII	4371399	4371608	narrow1950			chrII	9654193	9660437	broad1950			chrII	8891140	8893329	adult_H3K4me3_Peak1950				chrII	11745064	11752155	L3_glp1_H3K4me3_1950
chrII	4371775	4372283	narrow1951			chrII	9666651	9670031	broad1951			chrII	8895843	8897504	adult_H3K4me3_Peak1951				chrII	11758287	11760288	L3_glp1_H3K4me3_1951
chrII	4374503	4374778	narrow1952			chrII	9677743	9677990	broad1952			chrII	8914984	8916161	adult_H3K4me3_Peak1952				chrII	11774137	11780876	L3_glp1_H3K4me3_1952
chrII	4374971	4376863	narrow1953			chrII	9679606	9682170	broad1953			chrII	8917058	8929095	adult_H3K4me3_Peak1953				chrII	11813567	11814206	L3_glp1_H3K4me3_1953
chrII	4377067	4377504	narrow1954			chrII	9685323	9687131	broad1954			chrII	8930648	8935578	adult_H3K4me3_Peak1954				chrII	11824567	11824848	L3_glp1_H3K4me3_1954
chrII	4378724	4378931	narrow1955			chrII	9690384	9692182	broad1955			chrII	8939036	8940594	adult_H3K4me3_Peak1955				chrII	11830297	11830887	L3_glp1_H3K4me3_1955
chrII	4419816	4420792	narrow1956			chrII	9705508	9706641	broad1956			chrII	8946443	8948885	adult_H3K4me3_Peak1956				chrII	11873346	11878201	L3_glp1_H3K4me3_1956
chrII	4424318	4425715	narrow1957			chrII	9713242	9714238	broad1957			chrII	8956493	8956804	adult_H3K4me3_Peak1957				chrII	11879809	11881157	L3_glp1_H3K4me3_1957
chrII	4433368	4434370	narrow1958			chrII	9716246	9717108	broad1958			chrII	8958969	8962349	adult_H3K4me3_Peak1958				chrII	11889386	11890831	L3_glp1_H3K4me3_1958
chrII	4435285	4435810	narrow1959			chrII	9718372	9719176	broad1959			chrII	8963914	8966322	adult_H3K4me3_Peak1959				chrII	11900999	11901322	L3_glp1_H3K4me3_1959
chrII	4438820	4439398	narrow1960			chrII	9737718	9742722	broad1960			chrII	8968109	8974114	adult_H3K4me3_Peak1960				chrII	11914904	11926770	L3_glp1_H3K4me3_1960
chrII	4455693	4455985	narrow1961			chrII	9745123	9747281	broad1961			chrII	8987854	8993952	adult_H3K4me3_Peak1961				chrII	11927662	11930888	L3_glp1_H3K4me3_1961
chrII	4456453	4456720	narrow1962			chrII	9760593	9761101	broad1962			chrII	8996567	8998466	adult_H3K4me3_Peak1962				chrII	11934996	11937360	L3_glp1_H3K4me3_1962
chrII	4460748	4461478	narrow1963			chrII	9769175	9775382	broad1963			chrII	9008143	9015095	adult_H3K4me3_Peak1963				chrII	11958805	11969308	L3_glp1_H3K4me3_1963
chrII	4506129	4508321	narrow1964			chrII	9786809	9787245	broad1964			chrII	9026475	9026736	adult_H3K4me3_Peak1964				chrII	11974189	11981275	L3_glp1_H3K4me3_1964
chrII	4550436	4550912	narrow1965			chrII	9872524	9872778	broad1965			chrII	9028991	9029280	adult_H3K4me3_Peak1965				chrII	12005536	12007057	L3_glp1_H3K4me3_1965
chrII	4551070	4551736	narrow1966			chrII	9878611	9882972	broad1966			chrII	9031198	9031413	adult_H3K4me3_Peak1966				chrII	12022805	12024349	L3_glp1_H3K4me3_1966
chrII	4565054	4565390	narrow1967			chrII	9886157	9893551	broad1967			chrII	9035710	9039310	adult_H3K4me3_Peak1967				chrII	12038299	12039079	L3_glp1_H3K4me3_1967
chrII	4590525	4591298	narrow1968			chrII	9899055	9900258	broad1968			chrII	9041230	9042147	adult_H3K4me3_Peak1968				chrII	12039834	12040602	L3_glp1_H3K4me3_1968
chrII	4591671	4592035	narrow1969			chrII	9921546	9922471	broad1969			chrII	9053929	9057884	adult_H3K4me3_Peak1969				chrII	12041452	12043209	L3_glp1_H3K4me3_1969
chrII	4592461	4594597	narrow1970			chrII	9923963	9925156	broad1970			chrII	9059006	9063164	adult_H3K4me3_Peak1970				chrII	12056705	12056971	L3_glp1_H3K4me3_1970
chrII	4595057	4595613	narrow1971			chrII	9930688	9932618	broad1971			chrII	9072473	9079178	adult_H3K4me3_Peak1971				chrII	12067616	12067979	L3_glp1_H3K4me3_1971
chrII	4597698	4598131	narrow1972			chrII	9933475	9937900	broad1972			chrII	9081361	9082939	adult_H3K4me3_Peak1972				chrII	12075103	12075379	L3_glp1_H3K4me3_1972
chrII	4598406	4599265	narrow1973			chrII	9940267	9943060	broad1973			chrII	9090674	9094839	adult_H3K4me3_Peak1973				chrII	12088252	12089161	L3_glp1_H3K4me3_1973
chrII	4599922	4600130	narrow1974			chrII	9943922	9944749	broad1974			chrII	9098107	9099997	adult_H3K4me3_Peak1974				chrII	12089403	12089990	L3_glp1_H3K4me3_1974
chrII	4602521	4604136	narrow1975			chrII	9954812	9955215	broad1975			chrII	9107570	9119133	adult_H3K4me3_Peak1975				chrII	12101877	12102618	L3_glp1_H3K4me3_1975
chrII	4606813	4607685	narrow1976			chrII	9966527	9968901	broad1976			chrII	9122043	9122376	adult_H3K4me3_Peak1976				chrII	12107225	12108678	L3_glp1_H3K4me3_1976
chrII	4655956	4656341	narrow1977			chrII	9969901	9972666	broad1977			chrII	9123243	9132621	adult_H3K4me3_Peak1977				chrII	12162827	12163403	L3_glp1_H3K4me3_1977
chrII	4672536	4673810	narrow1978			chrII	9973232	9975696	broad1978			chrII	9165379	9165769	adult_H3K4me3_Peak1978				chrII	12184317	12185286	L3_glp1_H3K4me3_1978
chrII	4677629	4677971	narrow1979			chrII	9990879	9991728	broad1979			chrII	9166697	9170423	adult_H3K4me3_Peak1979				chrII	12199563	12199811	L3_glp1_H3K4me3_1979
chrII	4678445	4678673	narrow1980			chrII	9993662	9994953	broad1980			chrII	9176080	9178061	adult_H3K4me3_Peak1980				chrII	12218888	12226372	L3_glp1_H3K4me3_1980
chrII	4679471	4680330	narrow1981			chrII	9999789	10001580	broad1981			chrII	9180067	9181559	adult_H3K4me3_Peak1981				chrII	12237679	12242378	L3_glp1_H3K4me3_1981
chrII	4693243	4693783	narrow1982			chrII	10008826	10018326	broad1982			chrII	9196164	9199736	adult_H3K4me3_Peak1982				chrII	12266903	12267518	L3_glp1_H3K4me3_1982
chrII	4697441	4698705	narrow1983			chrII	10020145	10021455	broad1983			chrII	9207890	9212768	adult_H3K4me3_Peak1983				chrII	12278587	12280732	L3_glp1_H3K4me3_1983
chrII	4700936	4702293	narrow1984			chrII	10028294	10031088	broad1984			chrII	9214075	9215390	adult_H3K4me3_Peak1984				chrII	12339100	12341910	L3_glp1_H3K4me3_1984
chrII	4705283	4708084	narrow1985			chrII	10032696	10035743	broad1985			chrII	9231075	9233108	adult_H3K4me3_Peak1985				chrII	12348772	12352474	L3_glp1_H3K4me3_1985
chrII	4709196	4709569	narrow1986			chrII	10043927	10046389	broad1986			chrII	9238491	9240093	adult_H3K4me3_Peak1986				chrII	12361913	12362483	L3_glp1_H3K4me3_1986
chrII	4710163	4710396	narrow1987			chrII	10094334	10101278	broad1987			chrII	9241390	9245310	adult_H3K4me3_Peak1987				chrII	12371279	12374842	L3_glp1_H3K4me3_1987
chrII	4715826	4716439	narrow1988			chrII	10104756	10105949	broad1988			chrII	9259610	9262503	adult_H3K4me3_Peak1988				chrII	12382388	12382848	L3_glp1_H3K4me3_1988
chrII	4725652	4726434	narrow1989			chrII	10160417	10161083	broad1989			chrII	9263760	9264097	adult_H3K4me3_Peak1989				chrII	12425247	12425578	L3_glp1_H3K4me3_1989
chrII	4727088	4728849	narrow1990			chrII	10168961	10169814	broad1990			chrII	9271896	9286735	adult_H3K4me3_Peak1990				chrII	12435601	12435851	L3_glp1_H3K4me3_1990
chrII	4737629	4738928	narrow1991			chrII	10171021	10176279	broad1991			chrII	9299993	9301059	adult_H3K4me3_Peak1991				chrII	12459323	12460366	L3_glp1_H3K4me3_1991
chrII	4739131	4739686	narrow1992			chrII	10197067	10198424	broad1992			chrII	9319104	9326072	adult_H3K4me3_Peak1992				chrII	12541714	12542532	L3_glp1_H3K4me3_1992
chrII	4739880	4740905	narrow1993			chrII	10199631	10201140	broad1993			chrII	9330184	9331041	adult_H3K4me3_Peak1993				chrII	12603370	12604887	L3_glp1_H3K4me3_1993
chrII	4747424	4749387	narrow1994			chrII	10204868	10207246	broad1994			chrII	9333466	9333954	adult_H3K4me3_Peak1994				chrII	12662145	12663008	L3_glp1_H3K4me3_1994
chrII	4749571	4749798	narrow1995			chrII	10220597	10221950	broad1995			chrII	9340637	9343187	adult_H3K4me3_Peak1995				chrII	12667450	12668055	L3_glp1_H3K4me3_1995
chrII	4749864	4750176	narrow1996			chrII	10231212	10232852	broad1996			chrII	9345215	9346339	adult_H3K4me3_Peak1996				chrII	12676859	12680482	L3_glp1_H3K4me3_1996
chrII	4750323	4751591	narrow1997			chrII	10238889	10250613	broad1997			chrII	9351760	9353584	adult_H3K4me3_Peak1997				chrII	12693133	12693453	L3_glp1_H3K4me3_1997
[truncated: 7,837 more rows]
