# Supplementary material for: Unique patterns of trimethylation of histone H3 lysine 4 are prone to changes during aging in Caenorhabditis elegans somatic cells
Source: PLoS Genet. 2018 Jun 18;14(6):e1007466. doi: 10.1371/journal.pgen.1007466 (PMC6023244; doi:10.1371/journal.pgen.1007466)
Supplement: S3 Table — (A) Age-dynamic peaks identified by DiffBind with narrow D2 and D12 peaks. (B) Age-dynamic peaks identified by DiffBind with broad D2 and D12 peaks. (C) Age-dynamic peaks by merging (A) and (B) with at least 1 bp overlap. (XLSX) [file pgen.1007466.s010.xlsx]

## Sheet: Diffbind_narrowpeak
Table S3: Diffbind identified age-dynamic H3K4me3 peaks
A. DiffBind identified age-dynamic H3K4me3 peaks with narrow D2 and D12 MACS peaks
Peak name	Chromosome	Peak start	Peak end	Strand	FDR
Diffbind_K4_MACSnarrowsigpeak1bpmerge.csvD2vsD12_EDGER_GLM.txt_2925	chrI	5270639	5271209	+	0.0499214
Diffbind_K4_MACSnarrowsigpeak1bpmerge.csvD2vsD12_EDGER_GLM.txt_2923	chrX	3577760	3578038	+	0.0498646
Diffbind_K4_MACSnarrowsigpeak1bpmerge.csvD2vsD12_EDGER_GLM.txt_2924	chrII	4763540	4764167	+	0.0498646
Diffbind_K4_MACSnarrowsigpeak1bpmerge.csvD2vsD12_EDGER_GLM.txt_2922	chrI	10282544	10282871	+	0.0497031
Diffbind_K4_MACSnarrowsigpeak1bpmerge.csvD2vsD12_EDGER_GLM.txt_2921	chrII	9125776	9126223	+	0.0492026
Diffbind_K4_MACSnarrowsigpeak1bpmerge.csvD2vsD12_EDGER_GLM.txt_2919	chrV	9672817	9673046	+	0.0489639
Diffbind_K4_MACSnarrowsigpeak1bpmerge.csvD2vsD12_EDGER_GLM.txt_2918	chrI	4505714	4506030	+	0.0489639
Diffbind_K4_MACSnarrowsigpeak1bpmerge.csvD2vsD12_EDGER_GLM.txt_2920	chrX	4478463	4478781	+	0.0489639
Diffbind_K4_MACSnarrowsigpeak1bpmerge.csvD2vsD12_EDGER_GLM.txt_2917	chrII	6374962	6375179	+	0.0489457
Diffbind_K4_MACSnarrowsigpeak1bpmerge.csvD2vsD12_EDGER_GLM.txt_2916	chrX	11102670	11103158	+	0.0489211
Diffbind_K4_MACSnarrowsigpeak1bpmerge.csvD2vsD12_EDGER_GLM.txt_2915	chrIII	5992355	5992620	+	0.0487715
Diffbind_K4_MACSnarrowsigpeak1bpmerge.csvD2vsD12_EDGER_GLM.txt_2914	chrIII	3540912	3541648	+	0.0487069
Diffbind_K4_MACSnarrowsigpeak1bpmerge.csvD2vsD12_EDGER_GLM.txt_2913	chrV	14006726	14006935	+	0.048403
Diffbind_K4_MACSnarrowsigpeak1bpmerge.csvD2vsD12_EDGER_GLM.txt_2911	chrX	11207896	11208982	+	0.048403
Diffbind_K4_MACSnarrowsigpeak1bpmerge.csvD2vsD12_EDGER_GLM.txt_2912	chrX	10716814	10717225	+	0.048403
Diffbind_K4_MACSnarrowsigpeak1bpmerge.csvD2vsD12_EDGER_GLM.txt_2910	chrIV	9878297	9878577	+	0.0483069
Diffbind_K4_MACSnarrowsigpeak1bpmerge.csvD2vsD12_EDGER_GLM.txt_2908	chrII	8678960	8679865	+	0.048096
Diffbind_K4_MACSnarrowsigpeak1bpmerge.csvD2vsD12_EDGER_GLM.txt_2907	chrV	13790829	13791246	+	0.048096
Diffbind_K4_MACSnarrowsigpeak1bpmerge.csvD2vsD12_EDGER_GLM.txt_2909	chrIV	4028432	4028710	+	0.048096
Diffbind_K4_MACSnarrowsigpeak1bpmerge.csvD2vsD12_EDGER_GLM.txt_2906	chrIII	9900251	9900599	+	0.0480956
Diffbind_K4_MACSnarrowsigpeak1bpmerge.csvD2vsD12_EDGER_GLM.txt_2905	chrII	11844581	11844931	+	0.0480275
Diffbind_K4_MACSnarrowsigpeak1bpmerge.csvD2vsD12_EDGER_GLM.txt_2904	chrIII	3127249	3127673	+	0.0476354
Diffbind_K4_MACSnarrowsigpeak1bpmerge.csvD2vsD12_EDGER_GLM.txt_2903	chrX	2074527	2074850	+	0.0475074
Diffbind_K4_MACSnarrowsigpeak1bpmerge.csvD2vsD12_EDGER_GLM.txt_2902	chrV	19869621	19869854	+	0.0475074
Diffbind_K4_MACSnarrowsigpeak1bpmerge.csvD2vsD12_EDGER_GLM.txt_2901	chrV	13406126	13408826	+	0.0475074
Diffbind_K4_MACSnarrowsigpeak1bpmerge.csvD2vsD12_EDGER_GLM.txt_2900	chrIV	7697077	7697331	+	0.0471785
Diffbind_K4_MACSnarrowsigpeak1bpmerge.csvD2vsD12_EDGER_GLM.txt_2898	chrIII	8636085	8636419	+	0.0471651
Diffbind_K4_MACSnarrowsigpeak1bpmerge.csvD2vsD12_EDGER_GLM.txt_2899	chrV	15568733	15570621	+	0.0471651
Diffbind_K4_MACSnarrowsigpeak1bpmerge.csvD2vsD12_EDGER_GLM.txt_2897	chrIII	10712666	10713127	+	0.0471641
Diffbind_K4_MACSnarrowsigpeak1bpmerge.csvD2vsD12_EDGER_GLM.txt_2896	chrII	10551640	10553133	+	0.0470594
Diffbind_K4_MACSnarrowsigpeak1bpmerge.csvD2vsD12_EDGER_GLM.txt_2895	chrI	4506629	4506876	+	0.0469651
Diffbind_K4_MACSnarrowsigpeak1bpmerge.csvD2vsD12_EDGER_GLM.txt_2894	chrV	19479694	19480095	+	0.0469225
Diffbind_K4_MACSnarrowsigpeak1bpmerge.csvD2vsD12_EDGER_GLM.txt_2893	chrIII	3675494	3675788	+	0.0468096
Diffbind_K4_MACSnarrowsigpeak1bpmerge.csvD2vsD12_EDGER_GLM.txt_2892	chrIII	5833221	5837551	+	0.0467729
Diffbind_K4_MACSnarrowsigpeak1bpmerge.csvD2vsD12_EDGER_GLM.txt_2891	chrX	15497494	15497811	+	0.0466977
Diffbind_K4_MACSnarrowsigpeak1bpmerge.csvD2vsD12_EDGER_GLM.txt_2890	chrIV	2775130	2776015	+	0.0466857
Diffbind_K4_MACSnarrowsigpeak1bpmerge.csvD2vsD12_EDGER_GLM.txt_2888	chrV	20867844	20868646	+	0.0465543
Diffbind_K4_MACSnarrowsigpeak1bpmerge.csvD2vsD12_EDGER_GLM.txt_2889	chrX	6204348	6204978	+	0.0465543
Diffbind_K4_MACSnarrowsigpeak1bpmerge.csvD2vsD12_EDGER_GLM.txt_2887	chrV	12581608	12581835	+	0.0462826
Diffbind_K4_MACSnarrowsigpeak1bpmerge.csvD2vsD12_EDGER_GLM.txt_2885	chrIV	13328247	13328501	+	0.0458445
Diffbind_K4_MACSnarrowsigpeak1bpmerge.csvD2vsD12_EDGER_GLM.txt_2884	chrI	12500076	12500349	+	0.0458445
Diffbind_K4_MACSnarrowsigpeak1bpmerge.csvD2vsD12_EDGER_GLM.txt_2886	chrIII	5738330	5738599	+	0.0458445
Diffbind_K4_MACSnarrowsigpeak1bpmerge.csvD2vsD12_EDGER_GLM.txt_2883	chrX	5336112	5336618	+	0.0458346
Diffbind_K4_MACSnarrowsigpeak1bpmerge.csvD2vsD12_EDGER_GLM.txt_2882	chrX	11406893	11407269	+	0.045678
Diffbind_K4_MACSnarrowsigpeak1bpmerge.csvD2vsD12_EDGER_GLM.txt_2881	chrII	8959902	8961771	+	0.0456534
Diffbind_K4_MACSnarrowsigpeak1bpmerge.csvD2vsD12_EDGER_GLM.txt_2880	chrIII	3699822	3702021	+	0.0456534
Diffbind_K4_MACSnarrowsigpeak1bpmerge.csvD2vsD12_EDGER_GLM.txt_2879	chrX	9552088	9552323	+	0.0456076
Diffbind_K4_MACSnarrowsigpeak1bpmerge.csvD2vsD12_EDGER_GLM.txt_2878	chrIII	10712147	10712486	+	0.0452958
Diffbind_K4_MACSnarrowsigpeak1bpmerge.csvD2vsD12_EDGER_GLM.txt_2877	chrII	50666	52695	+	0.0452171
Diffbind_K4_MACSnarrowsigpeak1bpmerge.csvD2vsD12_EDGER_GLM.txt_2876	chrX	860341	860829	+	0.0452066
Diffbind_K4_MACSnarrowsigpeak1bpmerge.csvD2vsD12_EDGER_GLM.txt_2875	chrIII	6361003	6361343	+	0.045064
Diffbind_K4_MACSnarrowsigpeak1bpmerge.csvD2vsD12_EDGER_GLM.txt_2874	chrX	14537809	14538421	+	0.045064
Diffbind_K4_MACSnarrowsigpeak1bpmerge.csvD2vsD12_EDGER_GLM.txt_2873	chrI	10772911	10773160	+	0.0450524
Diffbind_K4_MACSnarrowsigpeak1bpmerge.csvD2vsD12_EDGER_GLM.txt_2871	chrI	9187900	9188951	+	0.0450004
Diffbind_K4_MACSnarrowsigpeak1bpmerge.csvD2vsD12_EDGER_GLM.txt_2870	chrI	3827185	3828057	+	0.0450004
Diffbind_K4_MACSnarrowsigpeak1bpmerge.csvD2vsD12_EDGER_GLM.txt_2872	chrII	2307072	2307709	+	0.0450004
Diffbind_K4_MACSnarrowsigpeak1bpmerge.csvD2vsD12_EDGER_GLM.txt_2869	chrIV	2670461	2670847	+	0.0449159
Diffbind_K4_MACSnarrowsigpeak1bpmerge.csvD2vsD12_EDGER_GLM.txt_2868	chrI	6822183	6822838	+	0.0449159
Diffbind_K4_MACSnarrowsigpeak1bpmerge.csvD2vsD12_EDGER_GLM.txt_2867	chrX	6741628	6744709	+	0.0449159
Diffbind_K4_MACSnarrowsigpeak1bpmerge.csvD2vsD12_EDGER_GLM.txt_2866	chrI	2044666	2045409	+	0.0449159
Diffbind_K4_MACSnarrowsigpeak1bpmerge.csvD2vsD12_EDGER_GLM.txt_2865	chrX	10901270	10901504	+	0.0449118
Diffbind_K4_MACSnarrowsigpeak1bpmerge.csvD2vsD12_EDGER_GLM.txt_2864	chrII	5932139	5932476	+	0.0448852
Diffbind_K4_MACSnarrowsigpeak1bpmerge.csvD2vsD12_EDGER_GLM.txt_2863	chrI	7018610	7019347	+	0.0448242
Diffbind_K4_MACSnarrowsigpeak1bpmerge.csvD2vsD12_EDGER_GLM.txt_2862	chrI	2250468	2250725	+	0.0446995
Diffbind_K4_MACSnarrowsigpeak1bpmerge.csvD2vsD12_EDGER_GLM.txt_2861	chrX	3557736	3558008	+	0.044562
Diffbind_K4_MACSnarrowsigpeak1bpmerge.csvD2vsD12_EDGER_GLM.txt_2860	chrII	8125538	8131009	+	0.0444686
Diffbind_K4_MACSnarrowsigpeak1bpmerge.csvD2vsD12_EDGER_GLM.txt_2858	chrII	5966430	5966706	+	0.0444236
Diffbind_K4_MACSnarrowsigpeak1bpmerge.csvD2vsD12_EDGER_GLM.txt_2859	chrV	12849101	12850437	+	0.0444236
Diffbind_K4_MACSnarrowsigpeak1bpmerge.csvD2vsD12_EDGER_GLM.txt_2857	chrX	3165819	3166222	+	0.0443466
Diffbind_K4_MACSnarrowsigpeak1bpmerge.csvD2vsD12_EDGER_GLM.txt_2856	chrV	4483369	4483957	+	0.0442981
Diffbind_K4_MACSnarrowsigpeak1bpmerge.csvD2vsD12_EDGER_GLM.txt_2855	chrV	8585031	8585237	+	0.0440421
Diffbind_K4_MACSnarrowsigpeak1bpmerge.csvD2vsD12_EDGER_GLM.txt_2854	chrIII	9904802	9907817	+	0.0440365
Diffbind_K4_MACSnarrowsigpeak1bpmerge.csvD2vsD12_EDGER_GLM.txt_2853	chrIV	761558	763628	+	0.0435578
Diffbind_K4_MACSnarrowsigpeak1bpmerge.csvD2vsD12_EDGER_GLM.txt_2852	chrIV	6789124	6792884	+	0.0433199
Diffbind_K4_MACSnarrowsigpeak1bpmerge.csvD2vsD12_EDGER_GLM.txt_2851	chrV	16783922	16784123	+	0.0433164
Diffbind_K4_MACSnarrowsigpeak1bpmerge.csvD2vsD12_EDGER_GLM.txt_2850	chrIV	5603441	5603644	+	0.0433164
Diffbind_K4_MACSnarrowsigpeak1bpmerge.csvD2vsD12_EDGER_GLM.txt_2849	chrX	4720907	4721203	+	0.0431745
Diffbind_K4_MACSnarrowsigpeak1bpmerge.csvD2vsD12_EDGER_GLM.txt_2848	chrX	14032709	14033280	+	0.0430952
Diffbind_K4_MACSnarrowsigpeak1bpmerge.csvD2vsD12_EDGER_GLM.txt_2847	chrV	9172621	9173145	+	0.0430299
Diffbind_K4_MACSnarrowsigpeak1bpmerge.csvD2vsD12_EDGER_GLM.txt_2846	chrIII	13525840	13528325	+	0.0430299
Diffbind_K4_MACSnarrowsigpeak1bpmerge.csvD2vsD12_EDGER_GLM.txt_2845	chrX	4217886	4219219	+	0.0427607
Diffbind_K4_MACSnarrowsigpeak1bpmerge.csvD2vsD12_EDGER_GLM.txt_2844	chrV	12662831	12663149	+	0.0427577
Diffbind_K4_MACSnarrowsigpeak1bpmerge.csvD2vsD12_EDGER_GLM.txt_2843	chrX	9905988	9906217	+	0.0427577
Diffbind_K4_MACSnarrowsigpeak1bpmerge.csvD2vsD12_EDGER_GLM.txt_2842	chrX	13039044	13039353	+	0.0427385
Diffbind_K4_MACSnarrowsigpeak1bpmerge.csvD2vsD12_EDGER_GLM.txt_2840	chrV	10097463	10098537	+	0.0426466
Diffbind_K4_MACSnarrowsigpeak1bpmerge.csvD2vsD12_EDGER_GLM.txt_2841	chrX	12392154	12392554	+	0.0426466
Diffbind_K4_MACSnarrowsigpeak1bpmerge.csvD2vsD12_EDGER_GLM.txt_2839	chrIV	14790962	14791610	+	0.0424193
Diffbind_K4_MACSnarrowsigpeak1bpmerge.csvD2vsD12_EDGER_GLM.txt_2838	chrX	3576532	3577660	+	0.0423189
Diffbind_K4_MACSnarrowsigpeak1bpmerge.csvD2vsD12_EDGER_GLM.txt_2837	chrII	7228704	7229671	+	0.0423189
Diffbind_K4_MACSnarrowsigpeak1bpmerge.csvD2vsD12_EDGER_GLM.txt_2836	chrIV	12833783	12835071	+	0.0422104
Diffbind_K4_MACSnarrowsigpeak1bpmerge.csvD2vsD12_EDGER_GLM.txt_2835	chrI	5810719	5811224	+	0.0420333
Diffbind_K4_MACSnarrowsigpeak1bpmerge.csvD2vsD12_EDGER_GLM.txt_2834	chrIII	2725177	2725665	+	0.0419588
Diffbind_K4_MACSnarrowsigpeak1bpmerge.csvD2vsD12_EDGER_GLM.txt_2833	chrV	5233221	5233933	+	0.0419321
Diffbind_K4_MACSnarrowsigpeak1bpmerge.csvD2vsD12_EDGER_GLM.txt_2832	chrII	9166730	9167111	+	0.0418713
Diffbind_K4_MACSnarrowsigpeak1bpmerge.csvD2vsD12_EDGER_GLM.txt_2831	chrX	3956387	3956636	+	0.041769
Diffbind_K4_MACSnarrowsigpeak1bpmerge.csvD2vsD12_EDGER_GLM.txt_2829	chrI	7600077	7600654	+	0.0416072
Diffbind_K4_MACSnarrowsigpeak1bpmerge.csvD2vsD12_EDGER_GLM.txt_2828	chrIII	12309652	12310202	+	0.0416072
Diffbind_K4_MACSnarrowsigpeak1bpmerge.csvD2vsD12_EDGER_GLM.txt_2830	chrI	6579744	6581608	+	0.0416072
Diffbind_K4_MACSnarrowsigpeak1bpmerge.csvD2vsD12_EDGER_GLM.txt_2826	chrIV	5354381	5354657	+	0.0416072
Diffbind_K4_MACSnarrowsigpeak1bpmerge.csvD2vsD12_EDGER_GLM.txt_2827	chrV	4501648	4502437	+	0.0416072
Diffbind_K4_MACSnarrowsigpeak1bpmerge.csvD2vsD12_EDGER_GLM.txt_2825	chrIV	7310793	7311106	+	0.0415622
Diffbind_K4_MACSnarrowsigpeak1bpmerge.csvD2vsD12_EDGER_GLM.txt_2824	chrIV	9194215	9194989	+	0.0413865
Diffbind_K4_MACSnarrowsigpeak1bpmerge.csvD2vsD12_EDGER_GLM.txt_2823	chrV	20770536	20770907	+	0.0413352
Diffbind_K4_MACSnarrowsigpeak1bpmerge.csvD2vsD12_EDGER_GLM.txt_2821	chrI	7243487	7243745	+	0.0411816
Diffbind_K4_MACSnarrowsigpeak1bpmerge.csvD2vsD12_EDGER_GLM.txt_2822	chrII	13757431	13757927	+	0.0411816
Diffbind_K4_MACSnarrowsigpeak1bpmerge.csvD2vsD12_EDGER_GLM.txt_2820	chrIII	7317606	7318254	+	0.0411547
Diffbind_K4_MACSnarrowsigpeak1bpmerge.csvD2vsD12_EDGER_GLM.txt_2819	chrX	10340234	10341061	+	0.0410893
Diffbind_K4_MACSnarrowsigpeak1bpmerge.csvD2vsD12_EDGER_GLM.txt_2818	chrI	10580373	10580998	+	0.0410675
Diffbind_K4_MACSnarrowsigpeak1bpmerge.csvD2vsD12_EDGER_GLM.txt_2817	chrIII	7353377	7354247	+	0.0410475
Diffbind_K4_MACSnarrowsigpeak1bpmerge.csvD2vsD12_EDGER_GLM.txt_2816	chrI	13489479	13490061	+	0.0409771
Diffbind_K4_MACSnarrowsigpeak1bpmerge.csvD2vsD12_EDGER_GLM.txt_2815	chrIV	10979880	10980107	+	0.0409376
Diffbind_K4_MACSnarrowsigpeak1bpmerge.csvD2vsD12_EDGER_GLM.txt_2814	chrII	8019800	8020045	+	0.0409376
Diffbind_K4_MACSnarrowsigpeak1bpmerge.csvD2vsD12_EDGER_GLM.txt_2813	chrII	11150263	11150986	+	0.0408078
Diffbind_K4_MACSnarrowsigpeak1bpmerge.csvD2vsD12_EDGER_GLM.txt_2812	chrI	8797977	8798208	+	0.0407713
Diffbind_K4_MACSnarrowsigpeak1bpmerge.csvD2vsD12_EDGER_GLM.txt_2811	chrIII	2681096	2681332	+	0.0407329
Diffbind_K4_MACSnarrowsigpeak1bpmerge.csvD2vsD12_EDGER_GLM.txt_2810	chrI	548482	548861	+	0.0407079
Diffbind_K4_MACSnarrowsigpeak1bpmerge.csvD2vsD12_EDGER_GLM.txt_2809	chrIV	12545615	12545855	+	0.040671
Diffbind_K4_MACSnarrowsigpeak1bpmerge.csvD2vsD12_EDGER_GLM.txt_2808	chrV	9889908	9890348	+	0.0406422
Diffbind_K4_MACSnarrowsigpeak1bpmerge.csvD2vsD12_EDGER_GLM.txt_2807	chrV	5654247	5654697	+	0.0406375
Diffbind_K4_MACSnarrowsigpeak1bpmerge.csvD2vsD12_EDGER_GLM.txt_2806	chrI	6944977	6945903	+	0.0405065
Diffbind_K4_MACSnarrowsigpeak1bpmerge.csvD2vsD12_EDGER_GLM.txt_2805	chrX	9371024	9371240	+	0.0404233
Diffbind_K4_MACSnarrowsigpeak1bpmerge.csvD2vsD12_EDGER_GLM.txt_2804	chrIII	5784744	5785959	+	0.040354
Diffbind_K4_MACSnarrowsigpeak1bpmerge.csvD2vsD12_EDGER_GLM.txt_2803	chrIV	9371351	9373082	+	0.0401972
Diffbind_K4_MACSnarrowsigpeak1bpmerge.csvD2vsD12_EDGER_GLM.txt_2802	chrI	1717570	1717863	+	0.0400838
Diffbind_K4_MACSnarrowsigpeak1bpmerge.csvD2vsD12_EDGER_GLM.txt_2801	chrV	4370295	4370659	+	0.0399942
Diffbind_K4_MACSnarrowsigpeak1bpmerge.csvD2vsD12_EDGER_GLM.txt_2800	chrIII	11087549	11088457	+	0.0397563
Diffbind_K4_MACSnarrowsigpeak1bpmerge.csvD2vsD12_EDGER_GLM.txt_2799	chrIV	7287749	7288108	+	0.0397249
Diffbind_K4_MACSnarrowsigpeak1bpmerge.csvD2vsD12_EDGER_GLM.txt_2798	chrV	459778	459981	+	0.0396075
Diffbind_K4_MACSnarrowsigpeak1bpmerge.csvD2vsD12_EDGER_GLM.txt_2797	chrV	15924083	15924444	+	0.0395767
Diffbind_K4_MACSnarrowsigpeak1bpmerge.csvD2vsD12_EDGER_GLM.txt_2795	chrIV	8867183	8867802	+	0.039545
Diffbind_K4_MACSnarrowsigpeak1bpmerge.csvD2vsD12_EDGER_GLM.txt_2796	chrIII	9910087	9910926	+	0.039545
Diffbind_K4_MACSnarrowsigpeak1bpmerge.csvD2vsD12_EDGER_GLM.txt_2794	chrII	2831802	2832023	+	0.039517
Diffbind_K4_MACSnarrowsigpeak1bpmerge.csvD2vsD12_EDGER_GLM.txt_2793	chrII	9881066	9882633	+	0.0394054
Diffbind_K4_MACSnarrowsigpeak1bpmerge.csvD2vsD12_EDGER_GLM.txt_2791	chrIV	12700594	12700799	+	0.0394054
Diffbind_K4_MACSnarrowsigpeak1bpmerge.csvD2vsD12_EDGER_GLM.txt_2792	chrX	3828519	3829332	+	0.0394054
Diffbind_K4_MACSnarrowsigpeak1bpmerge.csvD2vsD12_EDGER_GLM.txt_2790	chrIV	10912104	10913666	+	0.0393144
Diffbind_K4_MACSnarrowsigpeak1bpmerge.csvD2vsD12_EDGER_GLM.txt_2789	chrV	3586005	3586262	+	0.0392148
Diffbind_K4_MACSnarrowsigpeak1bpmerge.csvD2vsD12_EDGER_GLM.txt_2787	chrX	16022335	16022542	+	0.0391681
Diffbind_K4_MACSnarrowsigpeak1bpmerge.csvD2vsD12_EDGER_GLM.txt_2788	chrX	10057997	10058195	+	0.0391681
Diffbind_K4_MACSnarrowsigpeak1bpmerge.csvD2vsD12_EDGER_GLM.txt_2786	chrIII	4465808	4468786	+	0.0390601
Diffbind_K4_MACSnarrowsigpeak1bpmerge.csvD2vsD12_EDGER_GLM.txt_2785	chrIV	162644	163050	+	0.0390277
Diffbind_K4_MACSnarrowsigpeak1bpmerge.csvD2vsD12_EDGER_GLM.txt_2784	chrI	13960674	13961377	+	0.0388812
Diffbind_K4_MACSnarrowsigpeak1bpmerge.csvD2vsD12_EDGER_GLM.txt_2783	chrX	9700384	9700604	+	0.0386588
Diffbind_K4_MACSnarrowsigpeak1bpmerge.csvD2vsD12_EDGER_GLM.txt_2782	chrX	8368145	8369269	+	0.0385123
Diffbind_K4_MACSnarrowsigpeak1bpmerge.csvD2vsD12_EDGER_GLM.txt_2780	chrX	7559571	7559987	+	0.0384746
Diffbind_K4_MACSnarrowsigpeak1bpmerge.csvD2vsD12_EDGER_GLM.txt_2781	chrII	9116508	9117695	+	0.0384746
Diffbind_K4_MACSnarrowsigpeak1bpmerge.csvD2vsD12_EDGER_GLM.txt_2779	chrI	10653180	10653988	+	0.0384318
Diffbind_K4_MACSnarrowsigpeak1bpmerge.csvD2vsD12_EDGER_GLM.txt_2778	chrI	11062726	11063275	+	0.0383449
Diffbind_K4_MACSnarrowsigpeak1bpmerge.csvD2vsD12_EDGER_GLM.txt_2777	chrIII	13626027	13626625	+	0.0383426
Diffbind_K4_MACSnarrowsigpeak1bpmerge.csvD2vsD12_EDGER_GLM.txt_2776	chrX	12819162	12819426	+	0.0383426
Diffbind_K4_MACSnarrowsigpeak1bpmerge.csvD2vsD12_EDGER_GLM.txt_2775	chrX	14823999	14825043	+	0.0383405
Diffbind_K4_MACSnarrowsigpeak1bpmerge.csvD2vsD12_EDGER_GLM.txt_2774	chrII	6834027	6834620	+	0.0381722
Diffbind_K4_MACSnarrowsigpeak1bpmerge.csvD2vsD12_EDGER_GLM.txt_2773	chrV	7242395	7242835	+	0.0381668
Diffbind_K4_MACSnarrowsigpeak1bpmerge.csvD2vsD12_EDGER_GLM.txt_2772	chrI	5384353	5385680	+	0.038095
Diffbind_K4_MACSnarrowsigpeak1bpmerge.csvD2vsD12_EDGER_GLM.txt_2771	chrIV	14614862	14615129	+	0.0380801
Diffbind_K4_MACSnarrowsigpeak1bpmerge.csvD2vsD12_EDGER_GLM.txt_2770	chrV	6997233	6997864	+	0.0380464
Diffbind_K4_MACSnarrowsigpeak1bpmerge.csvD2vsD12_EDGER_GLM.txt_2769	chrV	14143190	14143740	+	0.0380333
Diffbind_K4_MACSnarrowsigpeak1bpmerge.csvD2vsD12_EDGER_GLM.txt_2768	chrIII	7009106	7009304	+	0.0378814
Diffbind_K4_MACSnarrowsigpeak1bpmerge.csvD2vsD12_EDGER_GLM.txt_2767	chrV	14127587	14128309	+	0.0378367
Diffbind_K4_MACSnarrowsigpeak1bpmerge.csvD2vsD12_EDGER_GLM.txt_2766	chrX	1021360	1021777	+	0.0377114
Diffbind_K4_MACSnarrowsigpeak1bpmerge.csvD2vsD12_EDGER_GLM.txt_2765	chrII	6768236	6769001	+	0.0376644
Diffbind_K4_MACSnarrowsigpeak1bpmerge.csvD2vsD12_EDGER_GLM.txt_2764	chrV	6766231	6766462	+	0.0373969
Diffbind_K4_MACSnarrowsigpeak1bpmerge.csvD2vsD12_EDGER_GLM.txt_2763	chrX	7170574	7171113	+	0.0371365
Diffbind_K4_MACSnarrowsigpeak1bpmerge.csvD2vsD12_EDGER_GLM.txt_2762	chrI	9128769	9130188	+	0.0371133
Diffbind_K4_MACSnarrowsigpeak1bpmerge.csvD2vsD12_EDGER_GLM.txt_2761	chrIII	6411302	6411523	+	0.0370914
Diffbind_K4_MACSnarrowsigpeak1bpmerge.csvD2vsD12_EDGER_GLM.txt_2760	chrIII	13534322	13534814	+	0.0370914
Diffbind_K4_MACSnarrowsigpeak1bpmerge.csvD2vsD12_EDGER_GLM.txt_2759	chrIII	8732557	8733967	+	0.0370914
Diffbind_K4_MACSnarrowsigpeak1bpmerge.csvD2vsD12_EDGER_GLM.txt_2758	chrV	8458865	8461069	+	0.0370825
Diffbind_K4_MACSnarrowsigpeak1bpmerge.csvD2vsD12_EDGER_GLM.txt_2757	chrIII	8290984	8292223	+	0.0370425
Diffbind_K4_MACSnarrowsigpeak1bpmerge.csvD2vsD12_EDGER_GLM.txt_2756	chrII	6708811	6709195	+	0.0370298
Diffbind_K4_MACSnarrowsigpeak1bpmerge.csvD2vsD12_EDGER_GLM.txt_2755	chrIII	10295570	10296895	+	0.0370298
Diffbind_K4_MACSnarrowsigpeak1bpmerge.csvD2vsD12_EDGER_GLM.txt_2754	chrV	12409217	12409498	+	0.0368454
Diffbind_K4_MACSnarrowsigpeak1bpmerge.csvD2vsD12_EDGER_GLM.txt_2753	chrV	3686131	3686453	+	0.0367885
Diffbind_K4_MACSnarrowsigpeak1bpmerge.csvD2vsD12_EDGER_GLM.txt_2752	chrX	16869501	16869885	+	0.0366763
Diffbind_K4_MACSnarrowsigpeak1bpmerge.csvD2vsD12_EDGER_GLM.txt_2750	chrIII	11704025	11704716	+	0.0366056
Diffbind_K4_MACSnarrowsigpeak1bpmerge.csvD2vsD12_EDGER_GLM.txt_2751	chrX	5982646	5983335	+	0.0366056
Diffbind_K4_MACSnarrowsigpeak1bpmerge.csvD2vsD12_EDGER_GLM.txt_2749	chrX	7283783	7284531	+	0.0365669
Diffbind_K4_MACSnarrowsigpeak1bpmerge.csvD2vsD12_EDGER_GLM.txt_2748	chrII	5889161	5889726	+	0.0365635
Diffbind_K4_MACSnarrowsigpeak1bpmerge.csvD2vsD12_EDGER_GLM.txt_2747	chrIV	7652237	7652444	+	0.0365255
Diffbind_K4_MACSnarrowsigpeak1bpmerge.csvD2vsD12_EDGER_GLM.txt_2746	chrIV	363743	364316	+	0.0363109
Diffbind_K4_MACSnarrowsigpeak1bpmerge.csvD2vsD12_EDGER_GLM.txt_2745	chrII	6025155	6025750	+	0.0362253
Diffbind_K4_MACSnarrowsigpeak1bpmerge.csvD2vsD12_EDGER_GLM.txt_2744	chrX	16264731	16265349	+	0.0360898
Diffbind_K4_MACSnarrowsigpeak1bpmerge.csvD2vsD12_EDGER_GLM.txt_2743	chrIII	7617908	7618125	+	0.0360071
Diffbind_K4_MACSnarrowsigpeak1bpmerge.csvD2vsD12_EDGER_GLM.txt_2742	chrX	10567964	10568571	+	0.0360016
Diffbind_K4_MACSnarrowsigpeak1bpmerge.csvD2vsD12_EDGER_GLM.txt_2741	chrI	2585884	2587048	+	0.0357219
Diffbind_K4_MACSnarrowsigpeak1bpmerge.csvD2vsD12_EDGER_GLM.txt_2740	chrV	9269245	9269588	+	0.0355926
Diffbind_K4_MACSnarrowsigpeak1bpmerge.csvD2vsD12_EDGER_GLM.txt_2739	chrIV	14050707	14051375	+	0.035564
Diffbind_K4_MACSnarrowsigpeak1bpmerge.csvD2vsD12_EDGER_GLM.txt_2737	chrIII	10379493	10379705	+	0.0355107
Diffbind_K4_MACSnarrowsigpeak1bpmerge.csvD2vsD12_EDGER_GLM.txt_2738	chrX	14945746	14947041	+	0.0355107
Diffbind_K4_MACSnarrowsigpeak1bpmerge.csvD2vsD12_EDGER_GLM.txt_2736	chrX	5076238	5077968	+	0.035502
Diffbind_K4_MACSnarrowsigpeak1bpmerge.csvD2vsD12_EDGER_GLM.txt_2735	chrV	13045703	13046607	+	0.0354267
Diffbind_K4_MACSnarrowsigpeak1bpmerge.csvD2vsD12_EDGER_GLM.txt_2734	chrV	17076921	17077336	+	0.0353777
Diffbind_K4_MACSnarrowsigpeak1bpmerge.csvD2vsD12_EDGER_GLM.txt_2733	chrX	15707091	15707469	+	0.035189
Diffbind_K4_MACSnarrowsigpeak1bpmerge.csvD2vsD12_EDGER_GLM.txt_2732	chrX	9228623	9229093	+	0.0350342
Diffbind_K4_MACSnarrowsigpeak1bpmerge.csvD2vsD12_EDGER_GLM.txt_2729	chrV	13205632	13205949	+	0.0350342
Diffbind_K4_MACSnarrowsigpeak1bpmerge.csvD2vsD12_EDGER_GLM.txt_2731	chrIV	9243202	9243400	+	0.0350342
Diffbind_K4_MACSnarrowsigpeak1bpmerge.csvD2vsD12_EDGER_GLM.txt_2730	chrIV	6960147	6960352	+	0.0350342
Diffbind_K4_MACSnarrowsigpeak1bpmerge.csvD2vsD12_EDGER_GLM.txt_2728	chrX	3902529	3902764	+	0.0347232
Diffbind_K4_MACSnarrowsigpeak1bpmerge.csvD2vsD12_EDGER_GLM.txt_2727	chrIII	4690192	4690389	+	0.0347097
Diffbind_K4_MACSnarrowsigpeak1bpmerge.csvD2vsD12_EDGER_GLM.txt_2726	chrII	5061953	5062503	+	0.0345536
Diffbind_K4_MACSnarrowsigpeak1bpmerge.csvD2vsD12_EDGER_GLM.txt_2725	chrIV	10779830	10780560	+	0.0345339
Diffbind_K4_MACSnarrowsigpeak1bpmerge.csvD2vsD12_EDGER_GLM.txt_2724	chrIV	11917103	11917519	+	0.0343123
Diffbind_K4_MACSnarrowsigpeak1bpmerge.csvD2vsD12_EDGER_GLM.txt_2723	chrX	4015729	4017269	+	0.0341119
Diffbind_K4_MACSnarrowsigpeak1bpmerge.csvD2vsD12_EDGER_GLM.txt_2722	chrI	14897463	14897999	+	0.0339413
Diffbind_K4_MACSnarrowsigpeak1bpmerge.csvD2vsD12_EDGER_GLM.txt_2721	chrX	2897866	2898515	+	0.0337763
Diffbind_K4_MACSnarrowsigpeak1bpmerge.csvD2vsD12_EDGER_GLM.txt_2720	chrIII	8781654	8782284	+	0.0337348
Diffbind_K4_MACSnarrowsigpeak1bpmerge.csvD2vsD12_EDGER_GLM.txt_2719	chrI	9862557	9863408	+	0.0336113
Diffbind_K4_MACSnarrowsigpeak1bpmerge.csvD2vsD12_EDGER_GLM.txt_2718	chrX	13594851	13596526	+	0.033609
Diffbind_K4_MACSnarrowsigpeak1bpmerge.csvD2vsD12_EDGER_GLM.txt_2717	chrX	12176632	12176876	+	0.0336087
Diffbind_K4_MACSnarrowsigpeak1bpmerge.csvD2vsD12_EDGER_GLM.txt_2716	chrIII	8739819	8740017	+	0.0335173
Diffbind_K4_MACSnarrowsigpeak1bpmerge.csvD2vsD12_EDGER_GLM.txt_2715	chrIV	14618157	14618355	+	0.0335173
Diffbind_K4_MACSnarrowsigpeak1bpmerge.csvD2vsD12_EDGER_GLM.txt_2714	chrIV	10326600	10327106	+	0.0335173
Diffbind_K4_MACSnarrowsigpeak1bpmerge.csvD2vsD12_EDGER_GLM.txt_2713	chrIII	12002957	12003190	+	0.0334341
Diffbind_K4_MACSnarrowsigpeak1bpmerge.csvD2vsD12_EDGER_GLM.txt_2712	chrX	11352255	11352565	+	0.0333271
Diffbind_K4_MACSnarrowsigpeak1bpmerge.csvD2vsD12_EDGER_GLM.txt_2711	chrX	4785879	4787291	+	0.0331734
Diffbind_K4_MACSnarrowsigpeak1bpmerge.csvD2vsD12_EDGER_GLM.txt_2709	chrII	5750018	5750728	+	0.0331215
Diffbind_K4_MACSnarrowsigpeak1bpmerge.csvD2vsD12_EDGER_GLM.txt_2710	chrX	14513204	14515186	+	0.0331215
Diffbind_K4_MACSnarrowsigpeak1bpmerge.csvD2vsD12_EDGER_GLM.txt_2708	chrV	18236510	18236707	+	0.0331157
Diffbind_K4_MACSnarrowsigpeak1bpmerge.csvD2vsD12_EDGER_GLM.txt_2707	chrV	4844718	4845592	+	0.0329735
Diffbind_K4_MACSnarrowsigpeak1bpmerge.csvD2vsD12_EDGER_GLM.txt_2706	chrI	2022087	2022337	+	0.0329495
Diffbind_K4_MACSnarrowsigpeak1bpmerge.csvD2vsD12_EDGER_GLM.txt_2704	chrIII	8779770	8780416	+	0.032887
Diffbind_K4_MACSnarrowsigpeak1bpmerge.csvD2vsD12_EDGER_GLM.txt_2705	chrIII	11625094	11625825	+	0.032887
Diffbind_K4_MACSnarrowsigpeak1bpmerge.csvD2vsD12_EDGER_GLM.txt_2703	chrV	4169495	4169898	+	0.0328678
Diffbind_K4_MACSnarrowsigpeak1bpmerge.csvD2vsD12_EDGER_GLM.txt_2702	chrX	12222027	12222227	+	0.0324216
Diffbind_K4_MACSnarrowsigpeak1bpmerge.csvD2vsD12_EDGER_GLM.txt_2701	chrI	5026303	5027218	+	0.0323862
Diffbind_K4_MACSnarrowsigpeak1bpmerge.csvD2vsD12_EDGER_GLM.txt_2700	chrIV	4481573	4481863	+	0.0322747
Diffbind_K4_MACSnarrowsigpeak1bpmerge.csvD2vsD12_EDGER_GLM.txt_2699	chrIII	8665427	8665682	+	0.0322288
Diffbind_K4_MACSnarrowsigpeak1bpmerge.csvD2vsD12_EDGER_GLM.txt_2698	chrII	7249909	7250106	+	0.032213
Diffbind_K4_MACSnarrowsigpeak1bpmerge.csvD2vsD12_EDGER_GLM.txt_2697	chrX	2438089	2440007	+	0.0321765
Diffbind_K4_MACSnarrowsigpeak1bpmerge.csvD2vsD12_EDGER_GLM.txt_2696	chrII	14599562	14599848	+	0.0320358
Diffbind_K4_MACSnarrowsigpeak1bpmerge.csvD2vsD12_EDGER_GLM.txt_2695	chrX	3215426	3215780	+	0.0320168
Diffbind_K4_MACSnarrowsigpeak1bpmerge.csvD2vsD12_EDGER_GLM.txt_2694	chrV	12757194	12757516	+	0.0319972
Diffbind_K4_MACSnarrowsigpeak1bpmerge.csvD2vsD12_EDGER_GLM.txt_2693	chrII	1819117	1820450	+	0.0319494
Diffbind_K4_MACSnarrowsigpeak1bpmerge.csvD2vsD12_EDGER_GLM.txt_2692	chrI	4515658	4516483	+	0.0318825
Diffbind_K4_MACSnarrowsigpeak1bpmerge.csvD2vsD12_EDGER_GLM.txt_2691	chrX	536016	536246	+	0.031765
Diffbind_K4_MACSnarrowsigpeak1bpmerge.csvD2vsD12_EDGER_GLM.txt_2690	chrX	5728377	5729164	+	0.0317636
Diffbind_K4_MACSnarrowsigpeak1bpmerge.csvD2vsD12_EDGER_GLM.txt_2689	chrV	5477459	5478010	+	0.0316473
Diffbind_K4_MACSnarrowsigpeak1bpmerge.csvD2vsD12_EDGER_GLM.txt_2688	chrIII	10202236	10202686	+	0.0316311
Diffbind_K4_MACSnarrowsigpeak1bpmerge.csvD2vsD12_EDGER_GLM.txt_2687	chrII	15173300	15173570	+	0.0315142
Diffbind_K4_MACSnarrowsigpeak1bpmerge.csvD2vsD12_EDGER_GLM.txt_2686	chrX	11240869	11241088	+	0.0314473
Diffbind_K4_MACSnarrowsigpeak1bpmerge.csvD2vsD12_EDGER_GLM.txt_2685	chrIII	3475904	3476787	+	0.0314473
Diffbind_K4_MACSnarrowsigpeak1bpmerge.csvD2vsD12_EDGER_GLM.txt_2684	chrIII	5707418	5707616	+	0.0312009
Diffbind_K4_MACSnarrowsigpeak1bpmerge.csvD2vsD12_EDGER_GLM.txt_2683	chrX	7879519	7879724	+	0.031181
Diffbind_K4_MACSnarrowsigpeak1bpmerge.csvD2vsD12_EDGER_GLM.txt_2680	chrIII	6612528	6613117	+	0.0311641
Diffbind_K4_MACSnarrowsigpeak1bpmerge.csvD2vsD12_EDGER_GLM.txt_2681	chrIV	12279540	12280053	+	0.0311641
Diffbind_K4_MACSnarrowsigpeak1bpmerge.csvD2vsD12_EDGER_GLM.txt_2679	chrIV	12057610	12058567	+	0.0311641
Diffbind_K4_MACSnarrowsigpeak1bpmerge.csvD2vsD12_EDGER_GLM.txt_2682	chrI	10751501	10752352	+	0.0311641
Diffbind_K4_MACSnarrowsigpeak1bpmerge.csvD2vsD12_EDGER_GLM.txt_2677	chrX	6518886	6522820	+	0.031164
Diffbind_K4_MACSnarrowsigpeak1bpmerge.csvD2vsD12_EDGER_GLM.txt_2675	chrV	4519905	4520123	+	0.031164
Diffbind_K4_MACSnarrowsigpeak1bpmerge.csvD2vsD12_EDGER_GLM.txt_2678	chrIV	15702142	15702371	+	0.031164
Diffbind_K4_MACSnarrowsigpeak1bpmerge.csvD2vsD12_EDGER_GLM.txt_2676	chrIII	108232	108449	+	0.031164
Diffbind_K4_MACSnarrowsigpeak1bpmerge.csvD2vsD12_EDGER_GLM.txt_2674	chrV	7900031	7900415	+	0.0310899
Diffbind_K4_MACSnarrowsigpeak1bpmerge.csvD2vsD12_EDGER_GLM.txt_2673	chrIV	11025958	11027915	+	0.030929
Diffbind_K4_MACSnarrowsigpeak1bpmerge.csvD2vsD12_EDGER_GLM.txt_2672	chrIV	3258859	3260109	+	0.0308546
Diffbind_K4_MACSnarrowsigpeak1bpmerge.csvD2vsD12_EDGER_GLM.txt_2671	chrX	5119424	5119789	+	0.0308396
Diffbind_K4_MACSnarrowsigpeak1bpmerge.csvD2vsD12_EDGER_GLM.txt_2670	chrX	3823141	3823464	+	0.0307993
Diffbind_K4_MACSnarrowsigpeak1bpmerge.csvD2vsD12_EDGER_GLM.txt_2669	chrV	1598920	1599360	+	0.030757
Diffbind_K4_MACSnarrowsigpeak1bpmerge.csvD2vsD12_EDGER_GLM.txt_2667	chrII	10887661	10888269	+	0.0306763
Diffbind_K4_MACSnarrowsigpeak1bpmerge.csvD2vsD12_EDGER_GLM.txt_2668	chrX	3049269	3049813	+	0.0306763
Diffbind_K4_MACSnarrowsigpeak1bpmerge.csvD2vsD12_EDGER_GLM.txt_2665	chrIII	6931596	6932188	+	0.030509
Diffbind_K4_MACSnarrowsigpeak1bpmerge.csvD2vsD12_EDGER_GLM.txt_2666	chrX	13170742	13170994	+	0.030509
Diffbind_K4_MACSnarrowsigpeak1bpmerge.csvD2vsD12_EDGER_GLM.txt_2664	chrIV	3012649	3014661	+	0.0304486
Diffbind_K4_MACSnarrowsigpeak1bpmerge.csvD2vsD12_EDGER_GLM.txt_2663	chrV	13891741	13894824	+	0.0304486
Diffbind_K4_MACSnarrowsigpeak1bpmerge.csvD2vsD12_EDGER_GLM.txt_2661	chrII	9737960	9740500	+	0.0303223
Diffbind_K4_MACSnarrowsigpeak1bpmerge.csvD2vsD12_EDGER_GLM.txt_2662	chrV	5999926	6001809	+	0.0303223
Diffbind_K4_MACSnarrowsigpeak1bpmerge.csvD2vsD12_EDGER_GLM.txt_2660	chrI	8861477	8861758	+	0.0302875
Diffbind_K4_MACSnarrowsigpeak1bpmerge.csvD2vsD12_EDGER_GLM.txt_2659	chrX	872573	873179	+	0.0302032
Diffbind_K4_MACSnarrowsigpeak1bpmerge.csvD2vsD12_EDGER_GLM.txt_2658	chrIV	10155971	10156250	+	0.0301355
Diffbind_K4_MACSnarrowsigpeak1bpmerge.csvD2vsD12_EDGER_GLM.txt_2657	chrI	310397	311355	+	0.0301239
Diffbind_K4_MACSnarrowsigpeak1bpmerge.csvD2vsD12_EDGER_GLM.txt_2656	chrX	16796540	16796846	+	0.0301082
Diffbind_K4_MACSnarrowsigpeak1bpmerge.csvD2vsD12_EDGER_GLM.txt_2655	chrV	10010901	10012080	+	0.0300684
Diffbind_K4_MACSnarrowsigpeak1bpmerge.csvD2vsD12_EDGER_GLM.txt_2654	chrI	4485280	4486046	+	0.0299005
Diffbind_K4_MACSnarrowsigpeak1bpmerge.csvD2vsD12_EDGER_GLM.txt_2653	chrIV	7706475	7706980	+	0.0298566
Diffbind_K4_MACSnarrowsigpeak1bpmerge.csvD2vsD12_EDGER_GLM.txt_2652	chrIV	10146333	10146548	+	0.0297511
Diffbind_K4_MACSnarrowsigpeak1bpmerge.csvD2vsD12_EDGER_GLM.txt_2651	chrV	12348608	12348889	+	0.0297365
Diffbind_K4_MACSnarrowsigpeak1bpmerge.csvD2vsD12_EDGER_GLM.txt_2649	chrIV	10018390	10018614	+	0.0297365
Diffbind_K4_MACSnarrowsigpeak1bpmerge.csvD2vsD12_EDGER_GLM.txt_2650	chrX	7818336	7818638	+	0.0297365
Diffbind_K4_MACSnarrowsigpeak1bpmerge.csvD2vsD12_EDGER_GLM.txt_2647	chrX	6928233	6928694	+	0.0296623
Diffbind_K4_MACSnarrowsigpeak1bpmerge.csvD2vsD12_EDGER_GLM.txt_2648	chrIV	3132922	3133541	+	0.0296623
Diffbind_K4_MACSnarrowsigpeak1bpmerge.csvD2vsD12_EDGER_GLM.txt_2646	chrIII	7579614	7580793	+	0.0295941
Diffbind_K4_MACSnarrowsigpeak1bpmerge.csvD2vsD12_EDGER_GLM.txt_2645	chrIV	12885703	12886049	+	0.0295546
Diffbind_K4_MACSnarrowsigpeak1bpmerge.csvD2vsD12_EDGER_GLM.txt_2644	chrIV	14430017	14430400	+	0.0293435
Diffbind_K4_MACSnarrowsigpeak1bpmerge.csvD2vsD12_EDGER_GLM.txt_2643	chrIV	14611189	14613566	+	0.0292929
Diffbind_K4_MACSnarrowsigpeak1bpmerge.csvD2vsD12_EDGER_GLM.txt_2642	chrIII	4584427	4584723	+	0.0292138
Diffbind_K4_MACSnarrowsigpeak1bpmerge.csvD2vsD12_EDGER_GLM.txt_2641	chrI	4900361	4901003	+	0.0291592
Diffbind_K4_MACSnarrowsigpeak1bpmerge.csvD2vsD12_EDGER_GLM.txt_2640	chrIII	5545914	5547941	+	0.0291007
Diffbind_K4_MACSnarrowsigpeak1bpmerge.csvD2vsD12_EDGER_GLM.txt_2638	chrV	11989775	11990011	+	0.028934
Diffbind_K4_MACSnarrowsigpeak1bpmerge.csvD2vsD12_EDGER_GLM.txt_2639	chrIV	13702144	13704106	+	0.028934
Diffbind_K4_MACSnarrowsigpeak1bpmerge.csvD2vsD12_EDGER_GLM.txt_2637	chrIV	8585696	8586248	+	0.028934
Diffbind_K4_MACSnarrowsigpeak1bpmerge.csvD2vsD12_EDGER_GLM.txt_2636	chrIV	11922861	11923206	+	0.0289001
Diffbind_K4_MACSnarrowsigpeak1bpmerge.csvD2vsD12_EDGER_GLM.txt_2635	chrX	5507657	5508305	+	0.0287429
Diffbind_K4_MACSnarrowsigpeak1bpmerge.csvD2vsD12_EDGER_GLM.txt_2632	chrIV	4740959	4742125	+	0.0287001
Diffbind_K4_MACSnarrowsigpeak1bpmerge.csvD2vsD12_EDGER_GLM.txt_2633	chrX	2911917	2912548	+	0.0287001
Diffbind_K4_MACSnarrowsigpeak1bpmerge.csvD2vsD12_EDGER_GLM.txt_2634	chrV	19981656	19982156	+	0.0287001
Diffbind_K4_MACSnarrowsigpeak1bpmerge.csvD2vsD12_EDGER_GLM.txt_2631	chrV	11756343	11757140	+	0.0285876
Diffbind_K4_MACSnarrowsigpeak1bpmerge.csvD2vsD12_EDGER_GLM.txt_2630	chrX	4434169	4436156	+	0.0285835
Diffbind_K4_MACSnarrowsigpeak1bpmerge.csvD2vsD12_EDGER_GLM.txt_2629	chrII	8920824	8921374	+	0.0285674
Diffbind_K4_MACSnarrowsigpeak1bpmerge.csvD2vsD12_EDGER_GLM.txt_2627	chrIV	8627484	8627821	+	0.0285301
Diffbind_K4_MACSnarrowsigpeak1bpmerge.csvD2vsD12_EDGER_GLM.txt_2628	chrII	4179861	4180553	+	0.0285301
Diffbind_K4_MACSnarrowsigpeak1bpmerge.csvD2vsD12_EDGER_GLM.txt_2626	chrI	1199153	1199530	+	0.0284994
Diffbind_K4_MACSnarrowsigpeak1bpmerge.csvD2vsD12_EDGER_GLM.txt_2625	chrI	11692063	11692481	+	0.028366
Diffbind_K4_MACSnarrowsigpeak1bpmerge.csvD2vsD12_EDGER_GLM.txt_2624	chrII	12902738	12902942	+	0.0282806
Diffbind_K4_MACSnarrowsigpeak1bpmerge.csvD2vsD12_EDGER_GLM.txt_2623	chrI	6336785	6337108	+	0.0282724
Diffbind_K4_MACSnarrowsigpeak1bpmerge.csvD2vsD12_EDGER_GLM.txt_2622	chrIII	4507600	4508678	+	0.0282536
Diffbind_K4_MACSnarrowsigpeak1bpmerge.csvD2vsD12_EDGER_GLM.txt_2621	chrV	14131937	14132206	+	0.0282013
Diffbind_K4_MACSnarrowsigpeak1bpmerge.csvD2vsD12_EDGER_GLM.txt_2620	chrI	4009908	4010116	+	0.0281552
Diffbind_K4_MACSnarrowsigpeak1bpmerge.csvD2vsD12_EDGER_GLM.txt_2619	chrIV	11765181	11765640	+	0.028116
Diffbind_K4_MACSnarrowsigpeak1bpmerge.csvD2vsD12_EDGER_GLM.txt_2617	chrII	13468356	13468628	+	0.0281127
Diffbind_K4_MACSnarrowsigpeak1bpmerge.csvD2vsD12_EDGER_GLM.txt_2618	chrII	5957713	5957984	+	0.0281127
Diffbind_K4_MACSnarrowsigpeak1bpmerge.csvD2vsD12_EDGER_GLM.txt_2615	chrV	10479264	10479480	+	0.0280698
Diffbind_K4_MACSnarrowsigpeak1bpmerge.csvD2vsD12_EDGER_GLM.txt_2616	chrX	6788782	6789420	+	0.0280698
Diffbind_K4_MACSnarrowsigpeak1bpmerge.csvD2vsD12_EDGER_GLM.txt_2614	chrV	14142419	14142711	+	0.028068
Diffbind_K4_MACSnarrowsigpeak1bpmerge.csvD2vsD12_EDGER_GLM.txt_2613	chrX	2697585	2698135	+	0.0280451
Diffbind_K4_MACSnarrowsigpeak1bpmerge.csvD2vsD12_EDGER_GLM.txt_2612	chrII	13056883	13057248	+	0.0280188
Diffbind_K4_MACSnarrowsigpeak1bpmerge.csvD2vsD12_EDGER_GLM.txt_2611	chrIV	5925497	5925913	+	0.0280127
Diffbind_K4_MACSnarrowsigpeak1bpmerge.csvD2vsD12_EDGER_GLM.txt_2610	chrX	4282677	4282942	+	0.0278901
Diffbind_K4_MACSnarrowsigpeak1bpmerge.csvD2vsD12_EDGER_GLM.txt_2609	chrV	17546657	17546993	+	0.0277594
Diffbind_K4_MACSnarrowsigpeak1bpmerge.csvD2vsD12_EDGER_GLM.txt_2608	chrIII	11812107	11812764	+	0.0277341
Diffbind_K4_MACSnarrowsigpeak1bpmerge.csvD2vsD12_EDGER_GLM.txt_2607	chrIV	10691799	10692036	+	0.0275651
Diffbind_K4_MACSnarrowsigpeak1bpmerge.csvD2vsD12_EDGER_GLM.txt_2606	chrII	8586474	8587129	+	0.0275425
Diffbind_K4_MACSnarrowsigpeak1bpmerge.csvD2vsD12_EDGER_GLM.txt_2605	chrIV	4557755	4558793	+	0.0275155
Diffbind_K4_MACSnarrowsigpeak1bpmerge.csvD2vsD12_EDGER_GLM.txt_2604	chrIV	4033131	4033672	+	0.027512
Diffbind_K4_MACSnarrowsigpeak1bpmerge.csvD2vsD12_EDGER_GLM.txt_2603	chrI	7862399	7862621	+	0.0274103
Diffbind_K4_MACSnarrowsigpeak1bpmerge.csvD2vsD12_EDGER_GLM.txt_2602	chrII	8530798	8531200	+	0.0274084
Diffbind_K4_MACSnarrowsigpeak1bpmerge.csvD2vsD12_EDGER_GLM.txt_2600	chrI	3737311	3737914	+	0.0274073
Diffbind_K4_MACSnarrowsigpeak1bpmerge.csvD2vsD12_EDGER_GLM.txt_2601	chrIV	10511073	10511800	+	0.0274073
Diffbind_K4_MACSnarrowsigpeak1bpmerge.csvD2vsD12_EDGER_GLM.txt_2599	chrIII	7155066	7155927	+	0.0273146
Diffbind_K4_MACSnarrowsigpeak1bpmerge.csvD2vsD12_EDGER_GLM.txt_2598	chrI	4744184	4745828	+	0.0273137
Diffbind_K4_MACSnarrowsigpeak1bpmerge.csvD2vsD12_EDGER_GLM.txt_2597	chrV	11704774	11705315	+	0.0273093
Diffbind_K4_MACSnarrowsigpeak1bpmerge.csvD2vsD12_EDGER_GLM.txt_2596	chrIII	10293980	10294177	+	0.0272891
Diffbind_K4_MACSnarrowsigpeak1bpmerge.csvD2vsD12_EDGER_GLM.txt_2595	chrII	2925966	2926789	+	0.0272177
Diffbind_K4_MACSnarrowsigpeak1bpmerge.csvD2vsD12_EDGER_GLM.txt_2593	chrIII	9758109	9758774	+	0.0272159
Diffbind_K4_MACSnarrowsigpeak1bpmerge.csvD2vsD12_EDGER_GLM.txt_2594	chrIII	651416	653831	+	0.0272159
Diffbind_K4_MACSnarrowsigpeak1bpmerge.csvD2vsD12_EDGER_GLM.txt_2592	chrIV	5083176	5084079	+	0.0271345
Diffbind_K4_MACSnarrowsigpeak1bpmerge.csvD2vsD12_EDGER_GLM.txt_2591	chrIII	8866448	8868622	+	0.0271226
Diffbind_K4_MACSnarrowsigpeak1bpmerge.csvD2vsD12_EDGER_GLM.txt_2590	chrV	11383117	11383372	+	0.027073
Diffbind_K4_MACSnarrowsigpeak1bpmerge.csvD2vsD12_EDGER_GLM.txt_2589	chrIII	7376379	7376597	+	0.027073
Diffbind_K4_MACSnarrowsigpeak1bpmerge.csvD2vsD12_EDGER_GLM.txt_2588	chrIV	7711121	7713206	+	0.0270611
Diffbind_K4_MACSnarrowsigpeak1bpmerge.csvD2vsD12_EDGER_GLM.txt_2587	chrIV	10242533	10246255	+	0.0268941
Diffbind_K4_MACSnarrowsigpeak1bpmerge.csvD2vsD12_EDGER_GLM.txt_2586	chrII	5607090	5608119	+	0.0268721
Diffbind_K4_MACSnarrowsigpeak1bpmerge.csvD2vsD12_EDGER_GLM.txt_2585	chrIII	10089879	10090146	+	0.0266303
Diffbind_K4_MACSnarrowsigpeak1bpmerge.csvD2vsD12_EDGER_GLM.txt_2584	chrV	12909863	12910413	+	0.0265262
Diffbind_K4_MACSnarrowsigpeak1bpmerge.csvD2vsD12_EDGER_GLM.txt_2583	chrIV	8914889	8915258	+	0.026509
Diffbind_K4_MACSnarrowsigpeak1bpmerge.csvD2vsD12_EDGER_GLM.txt_2582	chrI	5289726	5290256	+	0.0264719
Diffbind_K4_MACSnarrowsigpeak1bpmerge.csvD2vsD12_EDGER_GLM.txt_2581	chrII	5828039	5828957	+	0.0264556
Diffbind_K4_MACSnarrowsigpeak1bpmerge.csvD2vsD12_EDGER_GLM.txt_2580	chrX	2696628	2696831	+	0.0264556
Diffbind_K4_MACSnarrowsigpeak1bpmerge.csvD2vsD12_EDGER_GLM.txt_2579	chrIV	12058686	12058939	+	0.026405
Diffbind_K4_MACSnarrowsigpeak1bpmerge.csvD2vsD12_EDGER_GLM.txt_2578	chrV	8948567	8948862	+	0.0261903
Diffbind_K4_MACSnarrowsigpeak1bpmerge.csvD2vsD12_EDGER_GLM.txt_2577	chrII	14644131	14644692	+	0.0261892
Diffbind_K4_MACSnarrowsigpeak1bpmerge.csvD2vsD12_EDGER_GLM.txt_2575	chrIII	1003330	1003562	+	0.0261872
Diffbind_K4_MACSnarrowsigpeak1bpmerge.csvD2vsD12_EDGER_GLM.txt_2576	chrX	8576978	8577504	+	0.0261872
Diffbind_K4_MACSnarrowsigpeak1bpmerge.csvD2vsD12_EDGER_GLM.txt_2574	chrV	10107519	10108159	+	0.0261707
Diffbind_K4_MACSnarrowsigpeak1bpmerge.csvD2vsD12_EDGER_GLM.txt_2573	chrII	11306932	11308634	+	0.0261707
Diffbind_K4_MACSnarrowsigpeak1bpmerge.csvD2vsD12_EDGER_GLM.txt_2572	chrI	10429694	10430154	+	0.0261395
Diffbind_K4_MACSnarrowsigpeak1bpmerge.csvD2vsD12_EDGER_GLM.txt_2571	chrII	9277161	9279005	+	0.0261098
Diffbind_K4_MACSnarrowsigpeak1bpmerge.csvD2vsD12_EDGER_GLM.txt_2570	chrIV	6251622	6251836	+	0.026062
Diffbind_K4_MACSnarrowsigpeak1bpmerge.csvD2vsD12_EDGER_GLM.txt_2568	chrX	1131462	1131866	+	0.0259407
Diffbind_K4_MACSnarrowsigpeak1bpmerge.csvD2vsD12_EDGER_GLM.txt_2569	chrI	4847949	4848315	+	0.0259407
Diffbind_K4_MACSnarrowsigpeak1bpmerge.csvD2vsD12_EDGER_GLM.txt_2567	chrX	14502396	14504804	+	0.0255969
Diffbind_K4_MACSnarrowsigpeak1bpmerge.csvD2vsD12_EDGER_GLM.txt_2566	chrIV	9121837	9122366	+	0.0255145
Diffbind_K4_MACSnarrowsigpeak1bpmerge.csvD2vsD12_EDGER_GLM.txt_2565	chrIII	5565832	5566907	+	0.025343
Diffbind_K4_MACSnarrowsigpeak1bpmerge.csvD2vsD12_EDGER_GLM.txt_2564	chrV	6511183	6511818	+	0.0252251
Diffbind_K4_MACSnarrowsigpeak1bpmerge.csvD2vsD12_EDGER_GLM.txt_2563	chrX	15039721	15041562	+	0.0252129
Diffbind_K4_MACSnarrowsigpeak1bpmerge.csvD2vsD12_EDGER_GLM.txt_2562	chrX	2138758	2138969	+	0.0252129
Diffbind_K4_MACSnarrowsigpeak1bpmerge.csvD2vsD12_EDGER_GLM.txt_2561	chrII	9128432	9128846	+	0.0251952
Diffbind_K4_MACSnarrowsigpeak1bpmerge.csvD2vsD12_EDGER_GLM.txt_2559	chrIV	7832106	7832362	+	0.0251565
Diffbind_K4_MACSnarrowsigpeak1bpmerge.csvD2vsD12_EDGER_GLM.txt_2560	chrI	5290383	5290960	+	0.0251565
Diffbind_K4_MACSnarrowsigpeak1bpmerge.csvD2vsD12_EDGER_GLM.txt_2558	chrV	5555767	5556021	+	0.0251443
Diffbind_K4_MACSnarrowsigpeak1bpmerge.csvD2vsD12_EDGER_GLM.txt_2557	chrIV	8146308	8146506	+	0.0251142
Diffbind_K4_MACSnarrowsigpeak1bpmerge.csvD2vsD12_EDGER_GLM.txt_2556	chrII	4805794	4806133	+	0.0249214
Diffbind_K4_MACSnarrowsigpeak1bpmerge.csvD2vsD12_EDGER_GLM.txt_2555	chrV	9708728	9711257	+	0.0248227
Diffbind_K4_MACSnarrowsigpeak1bpmerge.csvD2vsD12_EDGER_GLM.txt_2554	chrII	13955152	13956536	+	0.0248227
Diffbind_K4_MACSnarrowsigpeak1bpmerge.csvD2vsD12_EDGER_GLM.txt_2553	chrV	12962942	12963374	+	0.0248227
Diffbind_K4_MACSnarrowsigpeak1bpmerge.csvD2vsD12_EDGER_GLM.txt_2552	chrX	5695043	5695515	+	0.0247991
Diffbind_K4_MACSnarrowsigpeak1bpmerge.csvD2vsD12_EDGER_GLM.txt_2551	chrII	1355820	1356414	+	0.0247352
Diffbind_K4_MACSnarrowsigpeak1bpmerge.csvD2vsD12_EDGER_GLM.txt_2550	chrV	9956932	9957695	+	0.0243914
Diffbind_K4_MACSnarrowsigpeak1bpmerge.csvD2vsD12_EDGER_GLM.txt_2549	chrV	11311174	11312800	+	0.0243872
Diffbind_K4_MACSnarrowsigpeak1bpmerge.csvD2vsD12_EDGER_GLM.txt_2548	chrIV	13890340	13890548	+	0.0242562
Diffbind_K4_MACSnarrowsigpeak1bpmerge.csvD2vsD12_EDGER_GLM.txt_2547	chrII	1771339	1772570	+	0.0241379
Diffbind_K4_MACSnarrowsigpeak1bpmerge.csvD2vsD12_EDGER_GLM.txt_2546	chrI	9862148	9862405	+	0.024108
Diffbind_K4_MACSnarrowsigpeak1bpmerge.csvD2vsD12_EDGER_GLM.txt_2545	chrV	5703509	5704043	+	0.024108
Diffbind_K4_MACSnarrowsigpeak1bpmerge.csvD2vsD12_EDGER_GLM.txt_2544	chrX	15341698	15343994	+	0.0240145
Diffbind_K4_MACSnarrowsigpeak1bpmerge.csvD2vsD12_EDGER_GLM.txt_2543	chrIII	4302864	4303068	+	0.0238404
Diffbind_K4_MACSnarrowsigpeak1bpmerge.csvD2vsD12_EDGER_GLM.txt_2542	chrIII	7718486	7720745	+	0.0238147
Diffbind_K4_MACSnarrowsigpeak1bpmerge.csvD2vsD12_EDGER_GLM.txt_2541	chrII	4655957	4656341	+	0.0237715
Diffbind_K4_MACSnarrowsigpeak1bpmerge.csvD2vsD12_EDGER_GLM.txt_2540	chrV	6485163	6485502	+	0.0237632
Diffbind_K4_MACSnarrowsigpeak1bpmerge.csvD2vsD12_EDGER_GLM.txt_2539	chrX	7230075	7233139	+	0.0237223
Diffbind_K4_MACSnarrowsigpeak1bpmerge.csvD2vsD12_EDGER_GLM.txt_2538	chrII	2320350	2321442	+	0.0235306
Diffbind_K4_MACSnarrowsigpeak1bpmerge.csvD2vsD12_EDGER_GLM.txt_2537	chrV	8624097	8624352	+	0.0233351
Diffbind_K4_MACSnarrowsigpeak1bpmerge.csvD2vsD12_EDGER_GLM.txt_2536	chrX	9264491	9264696	+	0.0233178
Diffbind_K4_MACSnarrowsigpeak1bpmerge.csvD2vsD12_EDGER_GLM.txt_2535	chrV	14522790	14525538	+	0.0232316
Diffbind_K4_MACSnarrowsigpeak1bpmerge.csvD2vsD12_EDGER_GLM.txt_2534	chrX	5980257	5982541	+	0.0230758
Diffbind_K4_MACSnarrowsigpeak1bpmerge.csvD2vsD12_EDGER_GLM.txt_2533	chrX	2431024	2431543	+	0.0230758
Diffbind_K4_MACSnarrowsigpeak1bpmerge.csvD2vsD12_EDGER_GLM.txt_2532	chrII	5329890	5332262	+	0.0230187
Diffbind_K4_MACSnarrowsigpeak1bpmerge.csvD2vsD12_EDGER_GLM.txt_2531	chrI	10775519	10776759	+	0.0229804
Diffbind_K4_MACSnarrowsigpeak1bpmerge.csvD2vsD12_EDGER_GLM.txt_2530	chrI	10771342	10772696	+	0.0226334
Diffbind_K4_MACSnarrowsigpeak1bpmerge.csvD2vsD12_EDGER_GLM.txt_2529	chrII	9887909	9893227	+	0.0226308
Diffbind_K4_MACSnarrowsigpeak1bpmerge.csvD2vsD12_EDGER_GLM.txt_2528	chrX	15276161	15277118	+	0.0223267
Diffbind_K4_MACSnarrowsigpeak1bpmerge.csvD2vsD12_EDGER_GLM.txt_2527	chrX	10686584	10686793	+	0.0222621
Diffbind_K4_MACSnarrowsigpeak1bpmerge.csvD2vsD12_EDGER_GLM.txt_2526	chrV	13464866	13465884	+	0.022156
Diffbind_K4_MACSnarrowsigpeak1bpmerge.csvD2vsD12_EDGER_GLM.txt_2525	chrII	14296732	14297011	+	0.022094
Diffbind_K4_MACSnarrowsigpeak1bpmerge.csvD2vsD12_EDGER_GLM.txt_2524	chrV	11507877	11509496	+	0.0219998
Diffbind_K4_MACSnarrowsigpeak1bpmerge.csvD2vsD12_EDGER_GLM.txt_2523	chrI	11995405	11996242	+	0.0219848
Diffbind_K4_MACSnarrowsigpeak1bpmerge.csvD2vsD12_EDGER_GLM.txt_2521	chrIV	14795869	14796220	+	0.0219791
Diffbind_K4_MACSnarrowsigpeak1bpmerge.csvD2vsD12_EDGER_GLM.txt_2522	chrIII	776522	777007	+	0.0219791
Diffbind_K4_MACSnarrowsigpeak1bpmerge.csvD2vsD12_EDGER_GLM.txt_2520	chrIV	12817914	12818145	+	0.0219555
Diffbind_K4_MACSnarrowsigpeak1bpmerge.csvD2vsD12_EDGER_GLM.txt_2518	chrII	7984551	7985500	+	0.0219547
Diffbind_K4_MACSnarrowsigpeak1bpmerge.csvD2vsD12_EDGER_GLM.txt_2519	chrV	14684365	14689576	+	0.0219547
Diffbind_K4_MACSnarrowsigpeak1bpmerge.csvD2vsD12_EDGER_GLM.txt_2516	chrV	13381212	13382983	+	0.0219393
Diffbind_K4_MACSnarrowsigpeak1bpmerge.csvD2vsD12_EDGER_GLM.txt_2517	chrI	882972	883923	+	0.0219393
Diffbind_K4_MACSnarrowsigpeak1bpmerge.csvD2vsD12_EDGER_GLM.txt_2515	chrI	10924494	10925737	+	0.0218663
Diffbind_K4_MACSnarrowsigpeak1bpmerge.csvD2vsD12_EDGER_GLM.txt_2514	chrX	2543518	2543744	+	0.0217213
Diffbind_K4_MACSnarrowsigpeak1bpmerge.csvD2vsD12_EDGER_GLM.txt_2513	chrII	12039877	12040662	+	0.0215892
Diffbind_K4_MACSnarrowsigpeak1bpmerge.csvD2vsD12_EDGER_GLM.txt_2512	chrIII	5837756	5838031	+	0.0215862
Diffbind_K4_MACSnarrowsigpeak1bpmerge.csvD2vsD12_EDGER_GLM.txt_2511	chrII	10850578	10851525	+	0.021518
Diffbind_K4_MACSnarrowsigpeak1bpmerge.csvD2vsD12_EDGER_GLM.txt_2510	chrIV	2918343	2918740	+	0.0214472
Diffbind_K4_MACSnarrowsigpeak1bpmerge.csvD2vsD12_EDGER_GLM.txt_2509	chrII	2921185	2921593	+	0.0213837
Diffbind_K4_MACSnarrowsigpeak1bpmerge.csvD2vsD12_EDGER_GLM.txt_2508	chrIV	13082631	13082860	+	0.0213009
Diffbind_K4_MACSnarrowsigpeak1bpmerge.csvD2vsD12_EDGER_GLM.txt_2507	chrI	7116344	7116648	+	0.0212739
Diffbind_K4_MACSnarrowsigpeak1bpmerge.csvD2vsD12_EDGER_GLM.txt_2506	chrII	1322043	1322287	+	0.0212739
Diffbind_K4_MACSnarrowsigpeak1bpmerge.csvD2vsD12_EDGER_GLM.txt_2505	chrII	620270	621366	+	0.0212363
Diffbind_K4_MACSnarrowsigpeak1bpmerge.csvD2vsD12_EDGER_GLM.txt_2504	chrI	516308	516604	+	0.0211482
Diffbind_K4_MACSnarrowsigpeak1bpmerge.csvD2vsD12_EDGER_GLM.txt_2503	chrV	10461695	10461896	+	0.0210926
Diffbind_K4_MACSnarrowsigpeak1bpmerge.csvD2vsD12_EDGER_GLM.txt_2502	chrV	18989804	18990017	+	0.0210393
Diffbind_K4_MACSnarrowsigpeak1bpmerge.csvD2vsD12_EDGER_GLM.txt_2501	chrX	1451346	1451565	+	0.0210256
Diffbind_K4_MACSnarrowsigpeak1bpmerge.csvD2vsD12_EDGER_GLM.txt_2500	chrX	7680138	7680401	+	0.0210044
Diffbind_K4_MACSnarrowsigpeak1bpmerge.csvD2vsD12_EDGER_GLM.txt_2499	chrIII	10354590	10355466	+	0.0209341
Diffbind_K4_MACSnarrowsigpeak1bpmerge.csvD2vsD12_EDGER_GLM.txt_2498	chrI	7490830	7491399	+	0.0208881
Diffbind_K4_MACSnarrowsigpeak1bpmerge.csvD2vsD12_EDGER_GLM.txt_2497	chrII	7554081	7554956	+	0.0208881
Diffbind_K4_MACSnarrowsigpeak1bpmerge.csvD2vsD12_EDGER_GLM.txt_2496	chrII	5353929	5354133	+	0.0208778
Diffbind_K4_MACSnarrowsigpeak1bpmerge.csvD2vsD12_EDGER_GLM.txt_2495	chrV	6232796	6233089	+	0.0207859
Diffbind_K4_MACSnarrowsigpeak1bpmerge.csvD2vsD12_EDGER_GLM.txt_2494	chrX	5974218	5976004	+	0.0207689
Diffbind_K4_MACSnarrowsigpeak1bpmerge.csvD2vsD12_EDGER_GLM.txt_2493	chrIV	14615986	14616252	+	0.0207263
Diffbind_K4_MACSnarrowsigpeak1bpmerge.csvD2vsD12_EDGER_GLM.txt_2492	chrII	8584337	8585321	+	0.0206331
Diffbind_K4_MACSnarrowsigpeak1bpmerge.csvD2vsD12_EDGER_GLM.txt_2490	chrII	7279874	7280077	+	0.0203382
Diffbind_K4_MACSnarrowsigpeak1bpmerge.csvD2vsD12_EDGER_GLM.txt_2491	chrI	9583947	9584293	+	0.0203382
Diffbind_K4_MACSnarrowsigpeak1bpmerge.csvD2vsD12_EDGER_GLM.txt_2489	chrX	5837692	5838632	+	0.0202054
Diffbind_K4_MACSnarrowsigpeak1bpmerge.csvD2vsD12_EDGER_GLM.txt_2488	chrIII	4002432	4002644	+	0.0201851
Diffbind_K4_MACSnarrowsigpeak1bpmerge.csvD2vsD12_EDGER_GLM.txt_2487	chrIII	4442971	4443653	+	0.0201231
Diffbind_K4_MACSnarrowsigpeak1bpmerge.csvD2vsD12_EDGER_GLM.txt_2486	chrV	8906004	8906407	+	0.0201017
Diffbind_K4_MACSnarrowsigpeak1bpmerge.csvD2vsD12_EDGER_GLM.txt_2485	chrV	211395	211848	+	0.020097
Diffbind_K4_MACSnarrowsigpeak1bpmerge.csvD2vsD12_EDGER_GLM.txt_2484	chrV	10125258	10126392	+	0.0200857
Diffbind_K4_MACSnarrowsigpeak1bpmerge.csvD2vsD12_EDGER_GLM.txt_2483	chrII	11545101	11548216	+	0.0200793
Diffbind_K4_MACSnarrowsigpeak1bpmerge.csvD2vsD12_EDGER_GLM.txt_2482	chrI	13548024	13548586	+	0.0200344
Diffbind_K4_MACSnarrowsigpeak1bpmerge.csvD2vsD12_EDGER_GLM.txt_2481	chrX	7729633	7729865	+	0.0198899
Diffbind_K4_MACSnarrowsigpeak1bpmerge.csvD2vsD12_EDGER_GLM.txt_2477	chrIII	12327697	12330524	+	0.0197932
Diffbind_K4_MACSnarrowsigpeak1bpmerge.csvD2vsD12_EDGER_GLM.txt_2480	chrIII	12013246	12013697	+	0.0197932
Diffbind_K4_MACSnarrowsigpeak1bpmerge.csvD2vsD12_EDGER_GLM.txt_2479	chrIV	12854444	12855001	+	0.0197932
Diffbind_K4_MACSnarrowsigpeak1bpmerge.csvD2vsD12_EDGER_GLM.txt_2478	chrX	11476696	11476939	+	0.0197932
Diffbind_K4_MACSnarrowsigpeak1bpmerge.csvD2vsD12_EDGER_GLM.txt_2476	chrX	5838788	5839702	+	0.0197809
Diffbind_K4_MACSnarrowsigpeak1bpmerge.csvD2vsD12_EDGER_GLM.txt_2475	chrIV	409113	409376	+	0.0196662
Diffbind_K4_MACSnarrowsigpeak1bpmerge.csvD2vsD12_EDGER_GLM.txt_2474	chrX	3832875	3833172	+	0.0194784
Diffbind_K4_MACSnarrowsigpeak1bpmerge.csvD2vsD12_EDGER_GLM.txt_2473	chrV	14331699	14332508	+	0.0194368
Diffbind_K4_MACSnarrowsigpeak1bpmerge.csvD2vsD12_EDGER_GLM.txt_2472	chrV	1927225	1927538	+	0.0194103
Diffbind_K4_MACSnarrowsigpeak1bpmerge.csvD2vsD12_EDGER_GLM.txt_2471	chrX	17519750	17520468	+	0.0193663
Diffbind_K4_MACSnarrowsigpeak1bpmerge.csvD2vsD12_EDGER_GLM.txt_2470	chrIV	7393958	7394386	+	0.0192464
Diffbind_K4_MACSnarrowsigpeak1bpmerge.csvD2vsD12_EDGER_GLM.txt_2469	chrI	4032325	4032687	+	0.0192078
Diffbind_K4_MACSnarrowsigpeak1bpmerge.csvD2vsD12_EDGER_GLM.txt_2468	chrI	7476220	7479748	+	0.0191574
Diffbind_K4_MACSnarrowsigpeak1bpmerge.csvD2vsD12_EDGER_GLM.txt_2467	chrI	9851139	9856837	+	0.0191152
Diffbind_K4_MACSnarrowsigpeak1bpmerge.csvD2vsD12_EDGER_GLM.txt_2466	chrV	5063865	5064401	+	0.0190403
Diffbind_K4_MACSnarrowsigpeak1bpmerge.csvD2vsD12_EDGER_GLM.txt_2465	chrIII	9913823	9916019	+	0.0190053
Diffbind_K4_MACSnarrowsigpeak1bpmerge.csvD2vsD12_EDGER_GLM.txt_2464	chrII	12042539	12043156	+	0.018938
Diffbind_K4_MACSnarrowsigpeak1bpmerge.csvD2vsD12_EDGER_GLM.txt_2463	chrV	11537550	11537913	+	0.018938
Diffbind_K4_MACSnarrowsigpeak1bpmerge.csvD2vsD12_EDGER_GLM.txt_2462	chrIV	11723468	11723716	+	0.0189069
Diffbind_K4_MACSnarrowsigpeak1bpmerge.csvD2vsD12_EDGER_GLM.txt_2461	chrV	14899716	14899999	+	0.0188766
Diffbind_K4_MACSnarrowsigpeak1bpmerge.csvD2vsD12_EDGER_GLM.txt_2460	chrII	8222694	8223053	+	0.0188489
Diffbind_K4_MACSnarrowsigpeak1bpmerge.csvD2vsD12_EDGER_GLM.txt_2459	chrII	6782092	6785005	+	0.0187104
Diffbind_K4_MACSnarrowsigpeak1bpmerge.csvD2vsD12_EDGER_GLM.txt_2457	chrII	9037064	9039281	+	0.0186448
Diffbind_K4_MACSnarrowsigpeak1bpmerge.csvD2vsD12_EDGER_GLM.txt_2458	chrV	4516525	4516922	+	0.0186448
Diffbind_K4_MACSnarrowsigpeak1bpmerge.csvD2vsD12_EDGER_GLM.txt_2456	chrII	594597	595267	+	0.0184293
Diffbind_K4_MACSnarrowsigpeak1bpmerge.csvD2vsD12_EDGER_GLM.txt_2455	chrIII	5077288	5078855	+	0.0183801
Diffbind_K4_MACSnarrowsigpeak1bpmerge.csvD2vsD12_EDGER_GLM.txt_2454	chrII	10388254	10390264	+	0.01837
Diffbind_K4_MACSnarrowsigpeak1bpmerge.csvD2vsD12_EDGER_GLM.txt_2453	chrX	7493444	7494003	+	0.0183067
Diffbind_K4_MACSnarrowsigpeak1bpmerge.csvD2vsD12_EDGER_GLM.txt_2452	chrIII	12305113	12305504	+	0.0183052
Diffbind_K4_MACSnarrowsigpeak1bpmerge.csvD2vsD12_EDGER_GLM.txt_2451	chrV	16640278	16640507	+	0.0182742
Diffbind_K4_MACSnarrowsigpeak1bpmerge.csvD2vsD12_EDGER_GLM.txt_2450	chrI	12572392	12572902	+	0.0182008
Diffbind_K4_MACSnarrowsigpeak1bpmerge.csvD2vsD12_EDGER_GLM.txt_2449	chrI	3295160	3296177	+	0.0181923
Diffbind_K4_MACSnarrowsigpeak1bpmerge.csvD2vsD12_EDGER_GLM.txt_2448	chrIV	6026473	6026940	+	0.0181488
Diffbind_K4_MACSnarrowsigpeak1bpmerge.csvD2vsD12_EDGER_GLM.txt_2445	chrX	11515703	11516278	+	0.0181488
Diffbind_K4_MACSnarrowsigpeak1bpmerge.csvD2vsD12_EDGER_GLM.txt_2446	chrII	9299994	9301024	+	0.0181488
Diffbind_K4_MACSnarrowsigpeak1bpmerge.csvD2vsD12_EDGER_GLM.txt_2447	chrIII	1271162	1271488	+	0.0181488
Diffbind_K4_MACSnarrowsigpeak1bpmerge.csvD2vsD12_EDGER_GLM.txt_2444	chrI	5493287	5493495	+	0.0181484
Diffbind_K4_MACSnarrowsigpeak1bpmerge.csvD2vsD12_EDGER_GLM.txt_2442	chrI	9603341	9604552	+	0.0181316
Diffbind_K4_MACSnarrowsigpeak1bpmerge.csvD2vsD12_EDGER_GLM.txt_2443	chrV	9678170	9678463	+	0.0181316
Diffbind_K4_MACSnarrowsigpeak1bpmerge.csvD2vsD12_EDGER_GLM.txt_2441	chrIII	7332169	7332597	+	0.0181011
Diffbind_K4_MACSnarrowsigpeak1bpmerge.csvD2vsD12_EDGER_GLM.txt_2440	chrX	6249126	6249414	+	0.018066
Diffbind_K4_MACSnarrowsigpeak1bpmerge.csvD2vsD12_EDGER_GLM.txt_2439	chrIII	5634827	5635065	+	0.0180627
Diffbind_K4_MACSnarrowsigpeak1bpmerge.csvD2vsD12_EDGER_GLM.txt_2438	chrI	7702339	7703013	+	0.0180314
Diffbind_K4_MACSnarrowsigpeak1bpmerge.csvD2vsD12_EDGER_GLM.txt_2437	chrII	13998157	13998370	+	0.0179856
Diffbind_K4_MACSnarrowsigpeak1bpmerge.csvD2vsD12_EDGER_GLM.txt_2436	chrIV	10340097	10340300	+	0.0179605
Diffbind_K4_MACSnarrowsigpeak1bpmerge.csvD2vsD12_EDGER_GLM.txt_2435	chrX	15089398	15089625	+	0.0179397
Diffbind_K4_MACSnarrowsigpeak1bpmerge.csvD2vsD12_EDGER_GLM.txt_2434	chrX	11516621	11518485	+	0.0178977
Diffbind_K4_MACSnarrowsigpeak1bpmerge.csvD2vsD12_EDGER_GLM.txt_2433	chrV	18779421	18779705	+	0.0178632
Diffbind_K4_MACSnarrowsigpeak1bpmerge.csvD2vsD12_EDGER_GLM.txt_2432	chrI	11977281	11977665	+	0.0177737
Diffbind_K4_MACSnarrowsigpeak1bpmerge.csvD2vsD12_EDGER_GLM.txt_2431	chrII	14474854	14475066	+	0.0177223
Diffbind_K4_MACSnarrowsigpeak1bpmerge.csvD2vsD12_EDGER_GLM.txt_2430	chrI	14622661	14623153	+	0.0176878
Diffbind_K4_MACSnarrowsigpeak1bpmerge.csvD2vsD12_EDGER_GLM.txt_2429	chrV	6323323	6323904	+	0.0176024
Diffbind_K4_MACSnarrowsigpeak1bpmerge.csvD2vsD12_EDGER_GLM.txt_2428	chrI	6571402	6571692	+	0.0175513
Diffbind_K4_MACSnarrowsigpeak1bpmerge.csvD2vsD12_EDGER_GLM.txt_2427	chrIII	7481430	7481834	+	0.0175002
Diffbind_K4_MACSnarrowsigpeak1bpmerge.csvD2vsD12_EDGER_GLM.txt_2426	chrIII	15650	16293	+	0.0175002
Diffbind_K4_MACSnarrowsigpeak1bpmerge.csvD2vsD12_EDGER_GLM.txt_2425	chrIV	12835609	12836629	+	0.0174877
Diffbind_K4_MACSnarrowsigpeak1bpmerge.csvD2vsD12_EDGER_GLM.txt_2424	chrIV	2709590	2711696	+	0.0174698
Diffbind_K4_MACSnarrowsigpeak1bpmerge.csvD2vsD12_EDGER_GLM.txt_2423	chrV	11538174	11538402	+	0.0172803
Diffbind_K4_MACSnarrowsigpeak1bpmerge.csvD2vsD12_EDGER_GLM.txt_2422	chrV	4131691	4132055	+	0.0172307
Diffbind_K4_MACSnarrowsigpeak1bpmerge.csvD2vsD12_EDGER_GLM.txt_2421	chrV	9271956	9272413	+	0.0171169
Diffbind_K4_MACSnarrowsigpeak1bpmerge.csvD2vsD12_EDGER_GLM.txt_2420	chrIII	11830460	11830928	+	0.0170169
Diffbind_K4_MACSnarrowsigpeak1bpmerge.csvD2vsD12_EDGER_GLM.txt_2418	chrIV	4399161	4399769	+	0.0169043
Diffbind_K4_MACSnarrowsigpeak1bpmerge.csvD2vsD12_EDGER_GLM.txt_2419	chrV	2764438	2765065	+	0.0169043
Diffbind_K4_MACSnarrowsigpeak1bpmerge.csvD2vsD12_EDGER_GLM.txt_2417	chrII	9130459	9131976	+	0.016757
Diffbind_K4_MACSnarrowsigpeak1bpmerge.csvD2vsD12_EDGER_GLM.txt_2416	chrIII	13731844	13732604	+	0.0167424
Diffbind_K4_MACSnarrowsigpeak1bpmerge.csvD2vsD12_EDGER_GLM.txt_2415	chrIII	8510863	8511101	+	0.0166982
Diffbind_K4_MACSnarrowsigpeak1bpmerge.csvD2vsD12_EDGER_GLM.txt_2414	chrIII	9740071	9740283	+	0.0163687
Diffbind_K4_MACSnarrowsigpeak1bpmerge.csvD2vsD12_EDGER_GLM.txt_2413	chrV	17906284	17906484	+	0.0163272
Diffbind_K4_MACSnarrowsigpeak1bpmerge.csvD2vsD12_EDGER_GLM.txt_2408	chrIII	12738822	12739293	+	0.016321
Diffbind_K4_MACSnarrowsigpeak1bpmerge.csvD2vsD12_EDGER_GLM.txt_2409	chrIII	560474	560725	+	0.016321
Diffbind_K4_MACSnarrowsigpeak1bpmerge.csvD2vsD12_EDGER_GLM.txt_2412	chrI	956707	956941	+	0.016321
Diffbind_K4_MACSnarrowsigpeak1bpmerge.csvD2vsD12_EDGER_GLM.txt_2411	chrV	12156685	12156925	+	0.016321
Diffbind_K4_MACSnarrowsigpeak1bpmerge.csvD2vsD12_EDGER_GLM.txt_2410	chrV	1473431	1473926	+	0.016321
Diffbind_K4_MACSnarrowsigpeak1bpmerge.csvD2vsD12_EDGER_GLM.txt_2407	chrI	5139799	5140066	+	0.0162897
Diffbind_K4_MACSnarrowsigpeak1bpmerge.csvD2vsD12_EDGER_GLM.txt_2406	chrIII	8852336	8852869	+	0.0162869
Diffbind_K4_MACSnarrowsigpeak1bpmerge.csvD2vsD12_EDGER_GLM.txt_2405	chrX	2434705	2435383	+	0.016253
Diffbind_K4_MACSnarrowsigpeak1bpmerge.csvD2vsD12_EDGER_GLM.txt_2403	chrIII	10136923	10137142	+	0.0161824
Diffbind_K4_MACSnarrowsigpeak1bpmerge.csvD2vsD12_EDGER_GLM.txt_2404	chrX	16732699	16732948	+	0.0161824
Diffbind_K4_MACSnarrowsigpeak1bpmerge.csvD2vsD12_EDGER_GLM.txt_2402	chrIII	2031884	2032459	+	0.0161747
Diffbind_K4_MACSnarrowsigpeak1bpmerge.csvD2vsD12_EDGER_GLM.txt_2400	chrX	8843274	8844006	+	0.0161376
Diffbind_K4_MACSnarrowsigpeak1bpmerge.csvD2vsD12_EDGER_GLM.txt_2401	chrIV	1875595	1876167	+	0.0161376
Diffbind_K4_MACSnarrowsigpeak1bpmerge.csvD2vsD12_EDGER_GLM.txt_2399	chrIII	2735565	2735873	+	0.0160898
Diffbind_K4_MACSnarrowsigpeak1bpmerge.csvD2vsD12_EDGER_GLM.txt_2398	chrV	1607663	1607863	+	0.0158834
Diffbind_K4_MACSnarrowsigpeak1bpmerge.csvD2vsD12_EDGER_GLM.txt_2397	chrX	7341101	7342036	+	0.0158507
Diffbind_K4_MACSnarrowsigpeak1bpmerge.csvD2vsD12_EDGER_GLM.txt_2396	chrII	5829165	5830002	+	0.015832
Diffbind_K4_MACSnarrowsigpeak1bpmerge.csvD2vsD12_EDGER_GLM.txt_2395	chrIV	359099	359345	+	0.0158272
Diffbind_K4_MACSnarrowsigpeak1bpmerge.csvD2vsD12_EDGER_GLM.txt_2394	chrX	6726151	6726419	+	0.0157994
Diffbind_K4_MACSnarrowsigpeak1bpmerge.csvD2vsD12_EDGER_GLM.txt_2393	chrI	2707231	2707464	+	0.0157082
Diffbind_K4_MACSnarrowsigpeak1bpmerge.csvD2vsD12_EDGER_GLM.txt_2392	chrX	3901028	3901714	+	0.0156686
Diffbind_K4_MACSnarrowsigpeak1bpmerge.csvD2vsD12_EDGER_GLM.txt_2391	chrII	7337714	7338173	+	0.0156647
Diffbind_K4_MACSnarrowsigpeak1bpmerge.csvD2vsD12_EDGER_GLM.txt_2390	chrX	9549828	9551866	+	0.0156238
Diffbind_K4_MACSnarrowsigpeak1bpmerge.csvD2vsD12_EDGER_GLM.txt_2389	chrI	14996994	14997218	+	0.0153428
Diffbind_K4_MACSnarrowsigpeak1bpmerge.csvD2vsD12_EDGER_GLM.txt_2388	chrIII	12861826	12862062	+	0.0153102
Diffbind_K4_MACSnarrowsigpeak1bpmerge.csvD2vsD12_EDGER_GLM.txt_2387	chrIV	11146659	11150961	+	0.0153044
Diffbind_K4_MACSnarrowsigpeak1bpmerge.csvD2vsD12_EDGER_GLM.txt_2385	chrII	5891837	5893060	+	0.0152832
Diffbind_K4_MACSnarrowsigpeak1bpmerge.csvD2vsD12_EDGER_GLM.txt_2386	chrV	4164272	4165295	+	0.0152832
Diffbind_K4_MACSnarrowsigpeak1bpmerge.csvD2vsD12_EDGER_GLM.txt_2384	chrIV	11485346	11485650	+	0.0152832
Diffbind_K4_MACSnarrowsigpeak1bpmerge.csvD2vsD12_EDGER_GLM.txt_2382	chrI	8927675	8928260	+	0.0151616
Diffbind_K4_MACSnarrowsigpeak1bpmerge.csvD2vsD12_EDGER_GLM.txt_2383	chrIII	3926492	3926731	+	0.0151616
Diffbind_K4_MACSnarrowsigpeak1bpmerge.csvD2vsD12_EDGER_GLM.txt_2381	chrIV	12699964	12700346	+	0.0151297
Diffbind_K4_MACSnarrowsigpeak1bpmerge.csvD2vsD12_EDGER_GLM.txt_2380	chrIII	107134	108115	+	0.0150509
Diffbind_K4_MACSnarrowsigpeak1bpmerge.csvD2vsD12_EDGER_GLM.txt_2379	chrX	4478834	4479103	+	0.0150395
Diffbind_K4_MACSnarrowsigpeak1bpmerge.csvD2vsD12_EDGER_GLM.txt_2378	chrX	13959850	13960257	+	0.0150381
Diffbind_K4_MACSnarrowsigpeak1bpmerge.csvD2vsD12_EDGER_GLM.txt_2377	chrIII	1322854	1323677	+	0.0150124
Diffbind_K4_MACSnarrowsigpeak1bpmerge.csvD2vsD12_EDGER_GLM.txt_2376	chrX	2237173	2239364	+	0.014969
Diffbind_K4_MACSnarrowsigpeak1bpmerge.csvD2vsD12_EDGER_GLM.txt_2375	chrX	1488910	1489153	+	0.0148555
Diffbind_K4_MACSnarrowsigpeak1bpmerge.csvD2vsD12_EDGER_GLM.txt_2374	chrII	4854785	4859200	+	0.0147992
Diffbind_K4_MACSnarrowsigpeak1bpmerge.csvD2vsD12_EDGER_GLM.txt_2372	chrV	8963822	8964396	+	0.0147889
Diffbind_K4_MACSnarrowsigpeak1bpmerge.csvD2vsD12_EDGER_GLM.txt_2373	chrI	14789335	14789683	+	0.0147889
Diffbind_K4_MACSnarrowsigpeak1bpmerge.csvD2vsD12_EDGER_GLM.txt_2370	chrI	1838005	1839401	+	0.0147375
Diffbind_K4_MACSnarrowsigpeak1bpmerge.csvD2vsD12_EDGER_GLM.txt_2371	chrIII	8370454	8372261	+	0.0147375
Diffbind_K4_MACSnarrowsigpeak1bpmerge.csvD2vsD12_EDGER_GLM.txt_2369	chrI	2024758	2025687	+	0.0146868
Diffbind_K4_MACSnarrowsigpeak1bpmerge.csvD2vsD12_EDGER_GLM.txt_2368	chrX	10430490	10430878	+	0.0146033
Diffbind_K4_MACSnarrowsigpeak1bpmerge.csvD2vsD12_EDGER_GLM.txt_2367	chrX	9104305	9105287	+	0.014546
Diffbind_K4_MACSnarrowsigpeak1bpmerge.csvD2vsD12_EDGER_GLM.txt_2366	chrIV	14614316	14614688	+	0.0143787
Diffbind_K4_MACSnarrowsigpeak1bpmerge.csvD2vsD12_EDGER_GLM.txt_2365	chrV	4517155	4517393	+	0.0143583
Diffbind_K4_MACSnarrowsigpeak1bpmerge.csvD2vsD12_EDGER_GLM.txt_2364	chrIV	13633433	13633882	+	0.0142414
Diffbind_K4_MACSnarrowsigpeak1bpmerge.csvD2vsD12_EDGER_GLM.txt_2363	chrX	17502760	17503073	+	0.0142027
Diffbind_K4_MACSnarrowsigpeak1bpmerge.csvD2vsD12_EDGER_GLM.txt_2362	chrV	7094774	7095660	+	0.0141822
Diffbind_K4_MACSnarrowsigpeak1bpmerge.csvD2vsD12_EDGER_GLM.txt_2361	chrV	9741129	9742797	+	0.0141687
Diffbind_K4_MACSnarrowsigpeak1bpmerge.csvD2vsD12_EDGER_GLM.txt_2360	chrIV	6225581	6226255	+	0.0141241
Diffbind_K4_MACSnarrowsigpeak1bpmerge.csvD2vsD12_EDGER_GLM.txt_2359	chrI	3798321	3798662	+	0.0141215
Diffbind_K4_MACSnarrowsigpeak1bpmerge.csvD2vsD12_EDGER_GLM.txt_2358	chrIII	7899259	7899460	+	0.0140444
Diffbind_K4_MACSnarrowsigpeak1bpmerge.csvD2vsD12_EDGER_GLM.txt_2357	chrX	12234531	12235686	+	0.0139855
Diffbind_K4_MACSnarrowsigpeak1bpmerge.csvD2vsD12_EDGER_GLM.txt_2356	chrII	9239793	9239990	+	0.0139368
Diffbind_K4_MACSnarrowsigpeak1bpmerge.csvD2vsD12_EDGER_GLM.txt_2355	chrIII	11557500	11557811	+	0.0137954
Diffbind_K4_MACSnarrowsigpeak1bpmerge.csvD2vsD12_EDGER_GLM.txt_2354	chrIII	10327351	10329963	+	0.0137053
Diffbind_K4_MACSnarrowsigpeak1bpmerge.csvD2vsD12_EDGER_GLM.txt_2353	chrV	4889121	4889444	+	0.0136933
Diffbind_K4_MACSnarrowsigpeak1bpmerge.csvD2vsD12_EDGER_GLM.txt_2352	chrIII	3806280	3806624	+	0.0136471
Diffbind_K4_MACSnarrowsigpeak1bpmerge.csvD2vsD12_EDGER_GLM.txt_2351	chrI	5822660	5822867	+	0.0135587
Diffbind_K4_MACSnarrowsigpeak1bpmerge.csvD2vsD12_EDGER_GLM.txt_2350	chrX	4960262	4964313	+	0.0134667
Diffbind_K4_MACSnarrowsigpeak1bpmerge.csvD2vsD12_EDGER_GLM.txt_2349	chrII	2861571	2861988	+	0.0134526
Diffbind_K4_MACSnarrowsigpeak1bpmerge.csvD2vsD12_EDGER_GLM.txt_2348	chrV	11071458	11075853	+	0.0134412
Diffbind_K4_MACSnarrowsigpeak1bpmerge.csvD2vsD12_EDGER_GLM.txt_2346	chrII	11443454	11444567	+	0.0134316
Diffbind_K4_MACSnarrowsigpeak1bpmerge.csvD2vsD12_EDGER_GLM.txt_2347	chrII	2323403	2323786	+	0.0134316
Diffbind_K4_MACSnarrowsigpeak1bpmerge.csvD2vsD12_EDGER_GLM.txt_2345	chrX	8828051	8828483	+	0.0134306
Diffbind_K4_MACSnarrowsigpeak1bpmerge.csvD2vsD12_EDGER_GLM.txt_2344	chrX	2813439	2813916	+	0.0134007
Diffbind_K4_MACSnarrowsigpeak1bpmerge.csvD2vsD12_EDGER_GLM.txt_2343	chrX	12411313	12411547	+	0.0133741
Diffbind_K4_MACSnarrowsigpeak1bpmerge.csvD2vsD12_EDGER_GLM.txt_2342	chrIII	7656304	7656655	+	0.0133638
Diffbind_K4_MACSnarrowsigpeak1bpmerge.csvD2vsD12_EDGER_GLM.txt_2341	chrIV	9991999	9992410	+	0.0132946
Diffbind_K4_MACSnarrowsigpeak1bpmerge.csvD2vsD12_EDGER_GLM.txt_2340	chrIV	266155	266727	+	0.0132908
Diffbind_K4_MACSnarrowsigpeak1bpmerge.csvD2vsD12_EDGER_GLM.txt_2339	chrV	2067921	2069140	+	0.0132237
Diffbind_K4_MACSnarrowsigpeak1bpmerge.csvD2vsD12_EDGER_GLM.txt_2338	chrIV	10237393	10238046	+	0.0132204
Diffbind_K4_MACSnarrowsigpeak1bpmerge.csvD2vsD12_EDGER_GLM.txt_2337	chrII	6280927	6281233	+	0.0131945
Diffbind_K4_MACSnarrowsigpeak1bpmerge.csvD2vsD12_EDGER_GLM.txt_2336	chrI	12568460	12568728	+	0.0131934
Diffbind_K4_MACSnarrowsigpeak1bpmerge.csvD2vsD12_EDGER_GLM.txt_2335	chrIII	12017988	12021701	+	0.0131907
Diffbind_K4_MACSnarrowsigpeak1bpmerge.csvD2vsD12_EDGER_GLM.txt_2334	chrIV	7819262	7819474	+	0.0131599
Diffbind_K4_MACSnarrowsigpeak1bpmerge.csvD2vsD12_EDGER_GLM.txt_2333	chrII	1899712	1901146	+	0.0131076
Diffbind_K4_MACSnarrowsigpeak1bpmerge.csvD2vsD12_EDGER_GLM.txt_2332	chrX	489664	489869	+	0.0130835
Diffbind_K4_MACSnarrowsigpeak1bpmerge.csvD2vsD12_EDGER_GLM.txt_2331	chrV	10699369	10699838	+	0.0130579
Diffbind_K4_MACSnarrowsigpeak1bpmerge.csvD2vsD12_EDGER_GLM.txt_2330	chrII	52880	53580	+	0.0130419
Diffbind_K4_MACSnarrowsigpeak1bpmerge.csvD2vsD12_EDGER_GLM.txt_2329	chrX	8016433	8016716	+	0.0130221
Diffbind_K4_MACSnarrowsigpeak1bpmerge.csvD2vsD12_EDGER_GLM.txt_2328	chrI	12988290	12988995	+	0.0129902
Diffbind_K4_MACSnarrowsigpeak1bpmerge.csvD2vsD12_EDGER_GLM.txt_2327	chrI	11686768	11687360	+	0.0129357
Diffbind_K4_MACSnarrowsigpeak1bpmerge.csvD2vsD12_EDGER_GLM.txt_2326	chrIII	9501896	9502238	+	0.012855
Diffbind_K4_MACSnarrowsigpeak1bpmerge.csvD2vsD12_EDGER_GLM.txt_2325	chrII	2978654	2978881	+	0.0128497
Diffbind_K4_MACSnarrowsigpeak1bpmerge.csvD2vsD12_EDGER_GLM.txt_2324	chrV	8209247	8210671	+	0.0128497
Diffbind_K4_MACSnarrowsigpeak1bpmerge.csvD2vsD12_EDGER_GLM.txt_2323	chrII	13996827	13997032	+	0.0127868
Diffbind_K4_MACSnarrowsigpeak1bpmerge.csvD2vsD12_EDGER_GLM.txt_2322	chrX	2638556	2638849	+	0.0127633
Diffbind_K4_MACSnarrowsigpeak1bpmerge.csvD2vsD12_EDGER_GLM.txt_2321	chrX	6112529	6112920	+	0.0127633
Diffbind_K4_MACSnarrowsigpeak1bpmerge.csvD2vsD12_EDGER_GLM.txt_2320	chrIV	2998116	2998624	+	0.0127615
Diffbind_K4_MACSnarrowsigpeak1bpmerge.csvD2vsD12_EDGER_GLM.txt_2319	chrX	3610138	3611590	+	0.0127615
Diffbind_K4_MACSnarrowsigpeak1bpmerge.csvD2vsD12_EDGER_GLM.txt_2318	chrX	11358381	11358597	+	0.0127547
Diffbind_K4_MACSnarrowsigpeak1bpmerge.csvD2vsD12_EDGER_GLM.txt_2317	chrIII	4443745	4444369	+	0.0126902
Diffbind_K4_MACSnarrowsigpeak1bpmerge.csvD2vsD12_EDGER_GLM.txt_2316	chrX	14808867	14809611	+	0.0126634
Diffbind_K4_MACSnarrowsigpeak1bpmerge.csvD2vsD12_EDGER_GLM.txt_2315	chrI	10565226	10565440	+	0.0126031
Diffbind_K4_MACSnarrowsigpeak1bpmerge.csvD2vsD12_EDGER_GLM.txt_2314	chrV	14132571	14134073	+	0.0125922
Diffbind_K4_MACSnarrowsigpeak1bpmerge.csvD2vsD12_EDGER_GLM.txt_2313	chrIV	12546897	12547679	+	0.0125878
Diffbind_K4_MACSnarrowsigpeak1bpmerge.csvD2vsD12_EDGER_GLM.txt_2311	chrIII	5112331	5113031	+	0.0125721
Diffbind_K4_MACSnarrowsigpeak1bpmerge.csvD2vsD12_EDGER_GLM.txt_2312	chrV	9885780	9886454	+	0.0125721
Diffbind_K4_MACSnarrowsigpeak1bpmerge.csvD2vsD12_EDGER_GLM.txt_2310	chrV	9788106	9790350	+	0.012486
Diffbind_K4_MACSnarrowsigpeak1bpmerge.csvD2vsD12_EDGER_GLM.txt_2309	chrV	7877010	7877949	+	0.0124631
Diffbind_K4_MACSnarrowsigpeak1bpmerge.csvD2vsD12_EDGER_GLM.txt_2308	chrX	5354698	5355607	+	0.0124631
Diffbind_K4_MACSnarrowsigpeak1bpmerge.csvD2vsD12_EDGER_GLM.txt_2307	chrV	17724554	17727746	+	0.0124296
Diffbind_K4_MACSnarrowsigpeak1bpmerge.csvD2vsD12_EDGER_GLM.txt_2306	chrIV	7021483	7021757	+	0.0124158
Diffbind_K4_MACSnarrowsigpeak1bpmerge.csvD2vsD12_EDGER_GLM.txt_2305	chrII	5950991	5951588	+	0.0124158
Diffbind_K4_MACSnarrowsigpeak1bpmerge.csvD2vsD12_EDGER_GLM.txt_2303	chrV	13755794	13758542	+	0.0124123
Diffbind_K4_MACSnarrowsigpeak1bpmerge.csvD2vsD12_EDGER_GLM.txt_2304	chrIII	9767424	9767669	+	0.0124123
Diffbind_K4_MACSnarrowsigpeak1bpmerge.csvD2vsD12_EDGER_GLM.txt_2302	chrIV	9264366	9264875	+	0.0123449
Diffbind_K4_MACSnarrowsigpeak1bpmerge.csvD2vsD12_EDGER_GLM.txt_2301	chrI	3512876	3513125	+	0.0122667
Diffbind_K4_MACSnarrowsigpeak1bpmerge.csvD2vsD12_EDGER_GLM.txt_2300	chrV	11569500	11572275	+	0.012261
Diffbind_K4_MACSnarrowsigpeak1bpmerge.csvD2vsD12_EDGER_GLM.txt_2299	chrX	3785262	3786090	+	0.0122431
Diffbind_K4_MACSnarrowsigpeak1bpmerge.csvD2vsD12_EDGER_GLM.txt_2298	chrX	723029	723555	+	0.012238
Diffbind_K4_MACSnarrowsigpeak1bpmerge.csvD2vsD12_EDGER_GLM.txt_2297	chrI	11935671	11935894	+	0.012236
Diffbind_K4_MACSnarrowsigpeak1bpmerge.csvD2vsD12_EDGER_GLM.txt_2296	chrV	13617421	13617703	+	0.0122261
Diffbind_K4_MACSnarrowsigpeak1bpmerge.csvD2vsD12_EDGER_GLM.txt_2295	chrX	7966412	7966612	+	0.0122245
Diffbind_K4_MACSnarrowsigpeak1bpmerge.csvD2vsD12_EDGER_GLM.txt_2294	chrX	9881764	9882220	+	0.0122198
Diffbind_K4_MACSnarrowsigpeak1bpmerge.csvD2vsD12_EDGER_GLM.txt_2293	chrV	3552752	3553070	+	0.0120809
Diffbind_K4_MACSnarrowsigpeak1bpmerge.csvD2vsD12_EDGER_GLM.txt_2292	chrIV	14661480	14661849	+	0.0120627
Diffbind_K4_MACSnarrowsigpeak1bpmerge.csvD2vsD12_EDGER_GLM.txt_2291	chrIII	9899243	9899479	+	0.012047
Diffbind_K4_MACSnarrowsigpeak1bpmerge.csvD2vsD12_EDGER_GLM.txt_2290	chrX	4147334	4148346	+	0.0119987
Diffbind_K4_MACSnarrowsigpeak1bpmerge.csvD2vsD12_EDGER_GLM.txt_2289	chrI	23942	25019	+	0.0119704
Diffbind_K4_MACSnarrowsigpeak1bpmerge.csvD2vsD12_EDGER_GLM.txt_2288	chrIV	2855741	2855999	+	0.0119322
Diffbind_K4_MACSnarrowsigpeak1bpmerge.csvD2vsD12_EDGER_GLM.txt_2287	chrII	6692518	6693007	+	0.0119132
Diffbind_K4_MACSnarrowsigpeak1bpmerge.csvD2vsD12_EDGER_GLM.txt_2286	chrV	10792399	10792698	+	0.0118934
Diffbind_K4_MACSnarrowsigpeak1bpmerge.csvD2vsD12_EDGER_GLM.txt_2285	chrI	41936	42187	+	0.0118626
Diffbind_K4_MACSnarrowsigpeak1bpmerge.csvD2vsD12_EDGER_GLM.txt_2283	chrII	5935237	5936671	+	0.0118439
Diffbind_K4_MACSnarrowsigpeak1bpmerge.csvD2vsD12_EDGER_GLM.txt_2284	chrIV	9798186	9799644	+	0.0118439
Diffbind_K4_MACSnarrowsigpeak1bpmerge.csvD2vsD12_EDGER_GLM.txt_2281	chrII	11705936	11707051	+	0.0118193
Diffbind_K4_MACSnarrowsigpeak1bpmerge.csvD2vsD12_EDGER_GLM.txt_2282	chrI	12601511	12601744	+	0.0118193
Diffbind_K4_MACSnarrowsigpeak1bpmerge.csvD2vsD12_EDGER_GLM.txt_2280	chrIV	17330384	17330598	+	0.0117935
Diffbind_K4_MACSnarrowsigpeak1bpmerge.csvD2vsD12_EDGER_GLM.txt_2279	chrX	15605998	15611053	+	0.0117599
Diffbind_K4_MACSnarrowsigpeak1bpmerge.csvD2vsD12_EDGER_GLM.txt_2278	chrV	18575231	18576056	+	0.0117296
Diffbind_K4_MACSnarrowsigpeak1bpmerge.csvD2vsD12_EDGER_GLM.txt_2277	chrX	6271972	6273710	+	0.0116968
Diffbind_K4_MACSnarrowsigpeak1bpmerge.csvD2vsD12_EDGER_GLM.txt_2275	chrX	13105999	13106199	+	0.0116653
Diffbind_K4_MACSnarrowsigpeak1bpmerge.csvD2vsD12_EDGER_GLM.txt_2274	chrX	6596590	6597128	+	0.0116653
Diffbind_K4_MACSnarrowsigpeak1bpmerge.csvD2vsD12_EDGER_GLM.txt_2276	chrII	6177727	6178879	+	0.0116653
Diffbind_K4_MACSnarrowsigpeak1bpmerge.csvD2vsD12_EDGER_GLM.txt_2273	chrV	13304972	13305560	+	0.0116192
Diffbind_K4_MACSnarrowsigpeak1bpmerge.csvD2vsD12_EDGER_GLM.txt_2272	chrII	5846288	5846768	+	0.0115781
Diffbind_K4_MACSnarrowsigpeak1bpmerge.csvD2vsD12_EDGER_GLM.txt_2271	chrV	9272485	9274465	+	0.0115741
Diffbind_K4_MACSnarrowsigpeak1bpmerge.csvD2vsD12_EDGER_GLM.txt_2270	chrX	14980865	14981822	+	0.0115604
Diffbind_K4_MACSnarrowsigpeak1bpmerge.csvD2vsD12_EDGER_GLM.txt_2269	chrII	7256705	7257068	+	0.0115604
Diffbind_K4_MACSnarrowsigpeak1bpmerge.csvD2vsD12_EDGER_GLM.txt_2267	chrX	6252081	6254949	+	0.011517
Diffbind_K4_MACSnarrowsigpeak1bpmerge.csvD2vsD12_EDGER_GLM.txt_2268	chrX	2975787	2976031	+	0.011517
Diffbind_K4_MACSnarrowsigpeak1bpmerge.csvD2vsD12_EDGER_GLM.txt_2266	chrII	286496	286968	+	0.011508
Diffbind_K4_MACSnarrowsigpeak1bpmerge.csvD2vsD12_EDGER_GLM.txt_2265	chrIV	10239436	10239818	+	0.011508
Diffbind_K4_MACSnarrowsigpeak1bpmerge.csvD2vsD12_EDGER_GLM.txt_2264	chrX	7947063	7947398	+	0.011458
Diffbind_K4_MACSnarrowsigpeak1bpmerge.csvD2vsD12_EDGER_GLM.txt_2262	chrII	1728495	1730344	+	0.011458
Diffbind_K4_MACSnarrowsigpeak1bpmerge.csvD2vsD12_EDGER_GLM.txt_2263	chrI	6764089	6764365	+	0.011458
Diffbind_K4_MACSnarrowsigpeak1bpmerge.csvD2vsD12_EDGER_GLM.txt_2261	chrIII	11033118	11033431	+	0.0114382
Diffbind_K4_MACSnarrowsigpeak1bpmerge.csvD2vsD12_EDGER_GLM.txt_2260	chrII	6374534	6374749	+	0.011424
Diffbind_K4_MACSnarrowsigpeak1bpmerge.csvD2vsD12_EDGER_GLM.txt_2259	chrI	2861942	2862391	+	0.0113916
Diffbind_K4_MACSnarrowsigpeak1bpmerge.csvD2vsD12_EDGER_GLM.txt_2258	chrV	19998234	19998503	+	0.0113209
Diffbind_K4_MACSnarrowsigpeak1bpmerge.csvD2vsD12_EDGER_GLM.txt_2257	chrX	5210881	5211319	+	0.0111822
Diffbind_K4_MACSnarrowsigpeak1bpmerge.csvD2vsD12_EDGER_GLM.txt_2256	chrIII	13514354	13514787	+	0.0111553
Diffbind_K4_MACSnarrowsigpeak1bpmerge.csvD2vsD12_EDGER_GLM.txt_2255	chrIII	13396263	13396517	+	0.0111553
Diffbind_K4_MACSnarrowsigpeak1bpmerge.csvD2vsD12_EDGER_GLM.txt_2254	chrII	10231253	10231523	+	0.0110776
Diffbind_K4_MACSnarrowsigpeak1bpmerge.csvD2vsD12_EDGER_GLM.txt_2253	chrV	9489655	9490129	+	0.0110154
Diffbind_K4_MACSnarrowsigpeak1bpmerge.csvD2vsD12_EDGER_GLM.txt_2250	chrV	11778055	11780719	+	0.0110053
Diffbind_K4_MACSnarrowsigpeak1bpmerge.csvD2vsD12_EDGER_GLM.txt_2252	chrI	14520044	14520365	+	0.0110053
Diffbind_K4_MACSnarrowsigpeak1bpmerge.csvD2vsD12_EDGER_GLM.txt_2251	chrII	11736593	11737072	+	0.0110053
Diffbind_K4_MACSnarrowsigpeak1bpmerge.csvD2vsD12_EDGER_GLM.txt_2249	chrII	6729027	6729292	+	0.0109957
Diffbind_K4_MACSnarrowsigpeak1bpmerge.csvD2vsD12_EDGER_GLM.txt_2248	chrIV	9127075	9128185	+	0.0109742
Diffbind_K4_MACSnarrowsigpeak1bpmerge.csvD2vsD12_EDGER_GLM.txt_2247	chrV	5654792	5655169	+	0.0109742
Diffbind_K4_MACSnarrowsigpeak1bpmerge.csvD2vsD12_EDGER_GLM.txt_2246	chrI	8056458	8057904	+	0.0109716
Diffbind_K4_MACSnarrowsigpeak1bpmerge.csvD2vsD12_EDGER_GLM.txt_2245	chrIII	5686027	5686420	+	0.0109634
Diffbind_K4_MACSnarrowsigpeak1bpmerge.csvD2vsD12_EDGER_GLM.txt_2244	chrIV	8628969	8629582	+	0.0109571
Diffbind_K4_MACSnarrowsigpeak1bpmerge.csvD2vsD12_EDGER_GLM.txt_2243	chrIII	10214358	10217159	+	0.0109532
Diffbind_K4_MACSnarrowsigpeak1bpmerge.csvD2vsD12_EDGER_GLM.txt_2242	chrX	12350387	12351010	+	0.0109531
Diffbind_K4_MACSnarrowsigpeak1bpmerge.csvD2vsD12_EDGER_GLM.txt_2241	chrIV	16167402	16168492	+	0.0109485
Diffbind_K4_MACSnarrowsigpeak1bpmerge.csvD2vsD12_EDGER_GLM.txt_2239	chrIV	1459877	1460806	+	0.01093
Diffbind_K4_MACSnarrowsigpeak1bpmerge.csvD2vsD12_EDGER_GLM.txt_2240	chrII	4175663	4176493	+	0.01093
Diffbind_K4_MACSnarrowsigpeak1bpmerge.csvD2vsD12_EDGER_GLM.txt_2238	chrV	12467166	12468885	+	0.0109264
Diffbind_K4_MACSnarrowsigpeak1bpmerge.csvD2vsD12_EDGER_GLM.txt_2236	chrX	1301943	1302298	+	0.0109165
Diffbind_K4_MACSnarrowsigpeak1bpmerge.csvD2vsD12_EDGER_GLM.txt_2237	chrIV	7048587	7049083	+	0.0109165
Diffbind_K4_MACSnarrowsigpeak1bpmerge.csvD2vsD12_EDGER_GLM.txt_2235	chrX	10329885	10332572	+	0.0108127
Diffbind_K4_MACSnarrowsigpeak1bpmerge.csvD2vsD12_EDGER_GLM.txt_2234	chrI	5389003	5389226	+	0.0107837
Diffbind_K4_MACSnarrowsigpeak1bpmerge.csvD2vsD12_EDGER_GLM.txt_2233	chrII	6288117	6290249	+	0.0107684
Diffbind_K4_MACSnarrowsigpeak1bpmerge.csvD2vsD12_EDGER_GLM.txt_2232	chrII	3225591	3225962	+	0.0107648
Diffbind_K4_MACSnarrowsigpeak1bpmerge.csvD2vsD12_EDGER_GLM.txt_2231	chrIV	4743266	4743466	+	0.0106808
Diffbind_K4_MACSnarrowsigpeak1bpmerge.csvD2vsD12_EDGER_GLM.txt_2230	chrIII	3162152	3162368	+	0.0106732
Diffbind_K4_MACSnarrowsigpeak1bpmerge.csvD2vsD12_EDGER_GLM.txt_2229	chrIII	8686576	8687263	+	0.0106361
Diffbind_K4_MACSnarrowsigpeak1bpmerge.csvD2vsD12_EDGER_GLM.txt_2228	chrIII	9759933	9760570	+	0.0105919
Diffbind_K4_MACSnarrowsigpeak1bpmerge.csvD2vsD12_EDGER_GLM.txt_2226	chrIV	4188326	4189354	+	0.0105212
Diffbind_K4_MACSnarrowsigpeak1bpmerge.csvD2vsD12_EDGER_GLM.txt_2227	chrV	14408806	14410073	+	0.0105212
Diffbind_K4_MACSnarrowsigpeak1bpmerge.csvD2vsD12_EDGER_GLM.txt_2225	chrIII	4096676	4098449	+	0.010517
Diffbind_K4_MACSnarrowsigpeak1bpmerge.csvD2vsD12_EDGER_GLM.txt_2224	chrV	15517913	15518121	+	0.0104648
Diffbind_K4_MACSnarrowsigpeak1bpmerge.csvD2vsD12_EDGER_GLM.txt_2223	chrII	11489494	11489855	+	0.0104452
Diffbind_K4_MACSnarrowsigpeak1bpmerge.csvD2vsD12_EDGER_GLM.txt_2222	chrX	12351881	12352994	+	0.0104363
Diffbind_K4_MACSnarrowsigpeak1bpmerge.csvD2vsD12_EDGER_GLM.txt_2221	chrIII	6695541	6695740	+	0.0104053
Diffbind_K4_MACSnarrowsigpeak1bpmerge.csvD2vsD12_EDGER_GLM.txt_2220	chrV	11984690	11986616	+	0.0104043
Diffbind_K4_MACSnarrowsigpeak1bpmerge.csvD2vsD12_EDGER_GLM.txt_2219	chrX	15601495	15601827	+	0.01039
Diffbind_K4_MACSnarrowsigpeak1bpmerge.csvD2vsD12_EDGER_GLM.txt_2218	chrV	15598117	15598331	+	0.0103554
Diffbind_K4_MACSnarrowsigpeak1bpmerge.csvD2vsD12_EDGER_GLM.txt_2217	chrIII	1816803	1817048	+	0.0103381
Diffbind_K4_MACSnarrowsigpeak1bpmerge.csvD2vsD12_EDGER_GLM.txt_2216	chrI	2019706	2020044	+	0.010338
Diffbind_K4_MACSnarrowsigpeak1bpmerge.csvD2vsD12_EDGER_GLM.txt_2215	chrV	11603745	11604466	+	0.0103021
Diffbind_K4_MACSnarrowsigpeak1bpmerge.csvD2vsD12_EDGER_GLM.txt_2213	chrV	13196190	13196451	+	0.0102554
Diffbind_K4_MACSnarrowsigpeak1bpmerge.csvD2vsD12_EDGER_GLM.txt_2214	chrX	6741103	6741342	+	0.0102554
Diffbind_K4_MACSnarrowsigpeak1bpmerge.csvD2vsD12_EDGER_GLM.txt_2212	chrIII	8593723	8593995	+	0.0102463
Diffbind_K4_MACSnarrowsigpeak1bpmerge.csvD2vsD12_EDGER_GLM.txt_2211	chrIV	10217699	10217956	+	0.010203
Diffbind_K4_MACSnarrowsigpeak1bpmerge.csvD2vsD12_EDGER_GLM.txt_2210	chrV	6837098	6837897	+	0.0101975
Diffbind_K4_MACSnarrowsigpeak1bpmerge.csvD2vsD12_EDGER_GLM.txt_2209	chrIV	10620704	10621375	+	0.0100864
Diffbind_K4_MACSnarrowsigpeak1bpmerge.csvD2vsD12_EDGER_GLM.txt_2208	chrX	6105491	6106239	+	0.010058
Diffbind_K4_MACSnarrowsigpeak1bpmerge.csvD2vsD12_EDGER_GLM.txt_2207	chrV	5327684	5329622	+	0.00998257
Diffbind_K4_MACSnarrowsigpeak1bpmerge.csvD2vsD12_EDGER_GLM.txt_2206	chrIII	10205293	10205554	+	0.00994896
Diffbind_K4_MACSnarrowsigpeak1bpmerge.csvD2vsD12_EDGER_GLM.txt_2205	chrV	6707034	6707280	+	0.00993435
Diffbind_K4_MACSnarrowsigpeak1bpmerge.csvD2vsD12_EDGER_GLM.txt_2204	chrX	1455878	1456710	+	0.00993277
Diffbind_K4_MACSnarrowsigpeak1bpmerge.csvD2vsD12_EDGER_GLM.txt_2203	chrIII	25155	25635	+	0.00993122
Diffbind_K4_MACSnarrowsigpeak1bpmerge.csvD2vsD12_EDGER_GLM.txt_2202	chrII	6122467	6124743	+	0.00985302
Diffbind_K4_MACSnarrowsigpeak1bpmerge.csvD2vsD12_EDGER_GLM.txt_2201	chrV	20456866	20457261	+	0.00983817
Diffbind_K4_MACSnarrowsigpeak1bpmerge.csvD2vsD12_EDGER_GLM.txt_2200	chrII	11745325	11746133	+	0.00979769
Diffbind_K4_MACSnarrowsigpeak1bpmerge.csvD2vsD12_EDGER_GLM.txt_2199	chrII	8806622	8806850	+	0.00975742
Diffbind_K4_MACSnarrowsigpeak1bpmerge.csvD2vsD12_EDGER_GLM.txt_2198	chrV	15663576	15664060	+	0.00975159
Diffbind_K4_MACSnarrowsigpeak1bpmerge.csvD2vsD12_EDGER_GLM.txt_2197	chrIV	1275398	1275756	+	0.00973054
Diffbind_K4_MACSnarrowsigpeak1bpmerge.csvD2vsD12_EDGER_GLM.txt_2196	chrX	12797020	12797673	+	0.00972484
Diffbind_K4_MACSnarrowsigpeak1bpmerge.csvD2vsD12_EDGER_GLM.txt_2195	chrV	10580870	10582078	+	0.00964834
Diffbind_K4_MACSnarrowsigpeak1bpmerge.csvD2vsD12_EDGER_GLM.txt_2194	chrX	8828744	8829300	+	0.00962961
Diffbind_K4_MACSnarrowsigpeak1bpmerge.csvD2vsD12_EDGER_GLM.txt_2193	chrIV	10851847	10853271	+	0.00962793
Diffbind_K4_MACSnarrowsigpeak1bpmerge.csvD2vsD12_EDGER_GLM.txt_2192	chrIII	12472583	12473278	+	0.00960562
Diffbind_K4_MACSnarrowsigpeak1bpmerge.csvD2vsD12_EDGER_GLM.txt_2191	chrX	3237222	3237427	+	0.00959169
Diffbind_K4_MACSnarrowsigpeak1bpmerge.csvD2vsD12_EDGER_GLM.txt_2190	chrIII	9080444	9081267	+	0.00952712
Diffbind_K4_MACSnarrowsigpeak1bpmerge.csvD2vsD12_EDGER_GLM.txt_2189	chrV	6603469	6603688	+	0.0095271
Diffbind_K4_MACSnarrowsigpeak1bpmerge.csvD2vsD12_EDGER_GLM.txt_2188	chrII	4371400	4371608	+	0.00952601
Diffbind_K4_MACSnarrowsigpeak1bpmerge.csvD2vsD12_EDGER_GLM.txt_2187	chrI	7054500	7054775	+	0.00951279
Diffbind_K4_MACSnarrowsigpeak1bpmerge.csvD2vsD12_EDGER_GLM.txt_2185	chrX	12204019	12205544	+	0.00948078
Diffbind_K4_MACSnarrowsigpeak1bpmerge.csvD2vsD12_EDGER_GLM.txt_2186	chrIV	11724526	11724828	+	0.00948078
Diffbind_K4_MACSnarrowsigpeak1bpmerge.csvD2vsD12_EDGER_GLM.txt_2184	chrI	1691089	1691732	+	0.00938864
Diffbind_K4_MACSnarrowsigpeak1bpmerge.csvD2vsD12_EDGER_GLM.txt_2183	chrIV	10797316	10797565	+	0.0093885
Diffbind_K4_MACSnarrowsigpeak1bpmerge.csvD2vsD12_EDGER_GLM.txt_2182	chrV	878184	878559	+	0.00929341
Diffbind_K4_MACSnarrowsigpeak1bpmerge.csvD2vsD12_EDGER_GLM.txt_2181	chrX	9706938	9708083	+	0.00925072
Diffbind_K4_MACSnarrowsigpeak1bpmerge.csvD2vsD12_EDGER_GLM.txt_2180	chrV	4549725	4550026	+	0.00923231
Diffbind_K4_MACSnarrowsigpeak1bpmerge.csvD2vsD12_EDGER_GLM.txt_2179	chrIII	9578444	9578750	+	0.00920878
Diffbind_K4_MACSnarrowsigpeak1bpmerge.csvD2vsD12_EDGER_GLM.txt_2178	chrV	10564673	10565065	+	0.0092008
Diffbind_K4_MACSnarrowsigpeak1bpmerge.csvD2vsD12_EDGER_GLM.txt_2177	chrII	6340625	6341374	+	0.00919815
Diffbind_K4_MACSnarrowsigpeak1bpmerge.csvD2vsD12_EDGER_GLM.txt_2176	chrV	10875720	10876928	+	0.00916269
Diffbind_K4_MACSnarrowsigpeak1bpmerge.csvD2vsD12_EDGER_GLM.txt_2175	chrX	6360034	6361059	+	0.00905876
Diffbind_K4_MACSnarrowsigpeak1bpmerge.csvD2vsD12_EDGER_GLM.txt_2174	chrII	11843971	11844387	+	0.00905072
Diffbind_K4_MACSnarrowsigpeak1bpmerge.csvD2vsD12_EDGER_GLM.txt_2173	chrII	5706320	5707193	+	0.00902581
Diffbind_K4_MACSnarrowsigpeak1bpmerge.csvD2vsD12_EDGER_GLM.txt_2172	chrIII	3835162	3835578	+	0.00901342
Diffbind_K4_MACSnarrowsigpeak1bpmerge.csvD2vsD12_EDGER_GLM.txt_2171	chrI	14047729	14051460	+	0.00901215
Diffbind_K4_MACSnarrowsigpeak1bpmerge.csvD2vsD12_EDGER_GLM.txt_2170	chrII	12797846	12798043	+	0.00897218
Diffbind_K4_MACSnarrowsigpeak1bpmerge.csvD2vsD12_EDGER_GLM.txt_2169	chrX	10788187	10788443	+	0.00892388
Diffbind_K4_MACSnarrowsigpeak1bpmerge.csvD2vsD12_EDGER_GLM.txt_2168	chrIII	599025	599243	+	0.00892388
Diffbind_K4_MACSnarrowsigpeak1bpmerge.csvD2vsD12_EDGER_GLM.txt_2167	chrX	1045988	1046465	+	0.00892388
Diffbind_K4_MACSnarrowsigpeak1bpmerge.csvD2vsD12_EDGER_GLM.txt_2166	chrIV	7983834	7984168	+	0.00889593
Diffbind_K4_MACSnarrowsigpeak1bpmerge.csvD2vsD12_EDGER_GLM.txt_2165	chrX	7219166	7219387	+	0.00887731
Diffbind_K4_MACSnarrowsigpeak1bpmerge.csvD2vsD12_EDGER_GLM.txt_2164	chrV	8019763	8020501	+	0.00881347
Diffbind_K4_MACSnarrowsigpeak1bpmerge.csvD2vsD12_EDGER_GLM.txt_2163	chrX	8323627	8324347	+	0.00879517
Diffbind_K4_MACSnarrowsigpeak1bpmerge.csvD2vsD12_EDGER_GLM.txt_2162	chrI	4350811	4357972	+	0.00878786
Diffbind_K4_MACSnarrowsigpeak1bpmerge.csvD2vsD12_EDGER_GLM.txt_2161	chrII	2407460	2407896	+	0.00878546
Diffbind_K4_MACSnarrowsigpeak1bpmerge.csvD2vsD12_EDGER_GLM.txt_2160	chrIII	4906481	4906919	+	0.00878039
Diffbind_K4_MACSnarrowsigpeak1bpmerge.csvD2vsD12_EDGER_GLM.txt_2158	chrV	6838080	6840636	+	0.00875464
Diffbind_K4_MACSnarrowsigpeak1bpmerge.csvD2vsD12_EDGER_GLM.txt_2159	chrII	2341036	2341272	+	0.00875464
Diffbind_K4_MACSnarrowsigpeak1bpmerge.csvD2vsD12_EDGER_GLM.txt_2157	chrX	6255701	6255916	+	0.00869691
Diffbind_K4_MACSnarrowsigpeak1bpmerge.csvD2vsD12_EDGER_GLM.txt_2156	chrIII	3515159	3515405	+	0.00866436
Diffbind_K4_MACSnarrowsigpeak1bpmerge.csvD2vsD12_EDGER_GLM.txt_2155	chrII	1899311	1899592	+	0.00861477
Diffbind_K4_MACSnarrowsigpeak1bpmerge.csvD2vsD12_EDGER_GLM.txt_2154	chrIII	6168786	6169071	+	0.00857462
Diffbind_K4_MACSnarrowsigpeak1bpmerge.csvD2vsD12_EDGER_GLM.txt_2153	chrIII	5295995	5296255	+	0.0085309
Diffbind_K4_MACSnarrowsigpeak1bpmerge.csvD2vsD12_EDGER_GLM.txt_2152	chrX	1080062	1080678	+	0.00851813
Diffbind_K4_MACSnarrowsigpeak1bpmerge.csvD2vsD12_EDGER_GLM.txt_2150	chrIII	6145867	6148522	+	0.00851215
Diffbind_K4_MACSnarrowsigpeak1bpmerge.csvD2vsD12_EDGER_GLM.txt_2151	chrV	8424345	8424841	+	0.00851215
Diffbind_K4_MACSnarrowsigpeak1bpmerge.csvD2vsD12_EDGER_GLM.txt_2149	chrX	3496288	3496838	+	0.00850461
Diffbind_K4_MACSnarrowsigpeak1bpmerge.csvD2vsD12_EDGER_GLM.txt_2147	chrII	10857375	10857915	+	0.00846003
Diffbind_K4_MACSnarrowsigpeak1bpmerge.csvD2vsD12_EDGER_GLM.txt_2146	chrIV	10509213	10509488	+	0.00846003
Diffbind_K4_MACSnarrowsigpeak1bpmerge.csvD2vsD12_EDGER_GLM.txt_2145	chrII	11604778	11605249	+	0.00846003
Diffbind_K4_MACSnarrowsigpeak1bpmerge.csvD2vsD12_EDGER_GLM.txt_2148	chrX	15372500	15373213	+	0.00846003
Diffbind_K4_MACSnarrowsigpeak1bpmerge.csvD2vsD12_EDGER_GLM.txt_2144	chrIV	7658798	7659618	+	0.00834781
Diffbind_K4_MACSnarrowsigpeak1bpmerge.csvD2vsD12_EDGER_GLM.txt_2143	chrV	518899	519128	+	0.00827594
Diffbind_K4_MACSnarrowsigpeak1bpmerge.csvD2vsD12_EDGER_GLM.txt_2142	chrIV	5371197	5371583	+	0.00827594
Diffbind_K4_MACSnarrowsigpeak1bpmerge.csvD2vsD12_EDGER_GLM.txt_2141	chrV	16342466	16342703	+	0.00824552
Diffbind_K4_MACSnarrowsigpeak1bpmerge.csvD2vsD12_EDGER_GLM.txt_2140	chrIII	3735848	3736049	+	0.00824552
Diffbind_K4_MACSnarrowsigpeak1bpmerge.csvD2vsD12_EDGER_GLM.txt_2139	chrI	8876390	8876686	+	0.00824552
Diffbind_K4_MACSnarrowsigpeak1bpmerge.csvD2vsD12_EDGER_GLM.txt_2138	chrIII	7617170	7617424	+	0.00824083
Diffbind_K4_MACSnarrowsigpeak1bpmerge.csvD2vsD12_EDGER_GLM.txt_2137	chrX	14509049	14509252	+	0.00823728
Diffbind_K4_MACSnarrowsigpeak1bpmerge.csvD2vsD12_EDGER_GLM.txt_2136	chrIII	3772139	3773670	+	0.00819738
Diffbind_K4_MACSnarrowsigpeak1bpmerge.csvD2vsD12_EDGER_GLM.txt_2135	chrII	5772699	5772911	+	0.00819496
Diffbind_K4_MACSnarrowsigpeak1bpmerge.csvD2vsD12_EDGER_GLM.txt_2134	chrIV	5975574	5975813	+	0.00817064
Diffbind_K4_MACSnarrowsigpeak1bpmerge.csvD2vsD12_EDGER_GLM.txt_2133	chrII	9010226	9010484	+	0.00813571
Diffbind_K4_MACSnarrowsigpeak1bpmerge.csvD2vsD12_EDGER_GLM.txt_2132	chrX	11471081	11473227	+	0.00811764
Diffbind_K4_MACSnarrowsigpeak1bpmerge.csvD2vsD12_EDGER_GLM.txt_2131	chrIII	7950829	7952460	+	0.00810974
Diffbind_K4_MACSnarrowsigpeak1bpmerge.csvD2vsD12_EDGER_GLM.txt_2130	chrI	14997342	14997581	+	0.00809416
Diffbind_K4_MACSnarrowsigpeak1bpmerge.csvD2vsD12_EDGER_GLM.txt_2129	chrX	1478805	1479260	+	0.00808444
Diffbind_K4_MACSnarrowsigpeak1bpmerge.csvD2vsD12_EDGER_GLM.txt_2128	chrV	17321840	17322043	+	0.00802198
Diffbind_K4_MACSnarrowsigpeak1bpmerge.csvD2vsD12_EDGER_GLM.txt_2127	chrIII	9678258	9678691	+	0.007997
Diffbind_K4_MACSnarrowsigpeak1bpmerge.csvD2vsD12_EDGER_GLM.txt_2126	chrIII	5831073	5831591	+	0.00794814
Diffbind_K4_MACSnarrowsigpeak1bpmerge.csvD2vsD12_EDGER_GLM.txt_2125	chrX	15365311	15366255	+	0.00794184
Diffbind_K4_MACSnarrowsigpeak1bpmerge.csvD2vsD12_EDGER_GLM.txt_2124	chrIII	12602051	12602390	+	0.00790909
Diffbind_K4_MACSnarrowsigpeak1bpmerge.csvD2vsD12_EDGER_GLM.txt_2123	chrX	14489989	14491022	+	0.00787833
Diffbind_K4_MACSnarrowsigpeak1bpmerge.csvD2vsD12_EDGER_GLM.txt_2122	chrX	12449015	12451386	+	0.00785876
Diffbind_K4_MACSnarrowsigpeak1bpmerge.csvD2vsD12_EDGER_GLM.txt_2121	chrIII	9850863	9852271	+	0.0077587
Diffbind_K4_MACSnarrowsigpeak1bpmerge.csvD2vsD12_EDGER_GLM.txt_2120	chrIV	4448448	4448854	+	0.0077587
Diffbind_K4_MACSnarrowsigpeak1bpmerge.csvD2vsD12_EDGER_GLM.txt_2119	chrIII	12612508	12612756	+	0.00775308
Diffbind_K4_MACSnarrowsigpeak1bpmerge.csvD2vsD12_EDGER_GLM.txt_2118	chrIII	5318234	5318892	+	0.0077434
Diffbind_K4_MACSnarrowsigpeak1bpmerge.csvD2vsD12_EDGER_GLM.txt_2117	chrIII	4996308	4996821	+	0.0077434
Diffbind_K4_MACSnarrowsigpeak1bpmerge.csvD2vsD12_EDGER_GLM.txt_2115	chrI	1070918	1071699	+	0.00773543
Diffbind_K4_MACSnarrowsigpeak1bpmerge.csvD2vsD12_EDGER_GLM.txt_2114	chrIII	4239168	4239929	+	0.00773543
Diffbind_K4_MACSnarrowsigpeak1bpmerge.csvD2vsD12_EDGER_GLM.txt_2116	chrV	19520108	19521886	+	0.00773543
Diffbind_K4_MACSnarrowsigpeak1bpmerge.csvD2vsD12_EDGER_GLM.txt_2113	chrII	9093338	9094472	+	0.00772083
Diffbind_K4_MACSnarrowsigpeak1bpmerge.csvD2vsD12_EDGER_GLM.txt_2112	chrI	10769431	10769728	+	0.00771769
Diffbind_K4_MACSnarrowsigpeak1bpmerge.csvD2vsD12_EDGER_GLM.txt_2111	chrX	8722769	8722973	+	0.00762497
Diffbind_K4_MACSnarrowsigpeak1bpmerge.csvD2vsD12_EDGER_GLM.txt_2110	chrV	4518267	4518734	+	0.00761535
Diffbind_K4_MACSnarrowsigpeak1bpmerge.csvD2vsD12_EDGER_GLM.txt_2109	chrX	8051400	8051758	+	0.00759771
Diffbind_K4_MACSnarrowsigpeak1bpmerge.csvD2vsD12_EDGER_GLM.txt_2108	chrV	16218131	16218400	+	0.00756125
Diffbind_K4_MACSnarrowsigpeak1bpmerge.csvD2vsD12_EDGER_GLM.txt_2107	chrX	5976094	5976642	+	0.00753185
Diffbind_K4_MACSnarrowsigpeak1bpmerge.csvD2vsD12_EDGER_GLM.txt_2106	chrX	1478543	1478745	+	0.00749373
Diffbind_K4_MACSnarrowsigpeak1bpmerge.csvD2vsD12_EDGER_GLM.txt_2105	chrX	1503472	1503748	+	0.00746294
Diffbind_K4_MACSnarrowsigpeak1bpmerge.csvD2vsD12_EDGER_GLM.txt_2104	chrX	13920417	13922220	+	0.00744508
Diffbind_K4_MACSnarrowsigpeak1bpmerge.csvD2vsD12_EDGER_GLM.txt_2103	chrX	16041449	16041802	+	0.00744169
Diffbind_K4_MACSnarrowsigpeak1bpmerge.csvD2vsD12_EDGER_GLM.txt_2100	chrX	7494824	7495223	+	0.00741356
Diffbind_K4_MACSnarrowsigpeak1bpmerge.csvD2vsD12_EDGER_GLM.txt_2102	chrII	5271030	5271854	+	0.00741356
Diffbind_K4_MACSnarrowsigpeak1bpmerge.csvD2vsD12_EDGER_GLM.txt_2101	chrX	11474825	11475464	+	0.00741356
Diffbind_K4_MACSnarrowsigpeak1bpmerge.csvD2vsD12_EDGER_GLM.txt_2099	chrX	4969244	4971645	+	0.00740234
Diffbind_K4_MACSnarrowsigpeak1bpmerge.csvD2vsD12_EDGER_GLM.txt_2098	chrIV	5561973	5562672	+	0.00740212
Diffbind_K4_MACSnarrowsigpeak1bpmerge.csvD2vsD12_EDGER_GLM.txt_2097	chrII	11135804	11136012	+	0.00736057
Diffbind_K4_MACSnarrowsigpeak1bpmerge.csvD2vsD12_EDGER_GLM.txt_2096	chrV	9664775	9665202	+	0.00733737
Diffbind_K4_MACSnarrowsigpeak1bpmerge.csvD2vsD12_EDGER_GLM.txt_2095	chrX	9146069	9146347	+	0.00729638
Diffbind_K4_MACSnarrowsigpeak1bpmerge.csvD2vsD12_EDGER_GLM.txt_2094	chrI	6737549	6738720	+	0.00724769
Diffbind_K4_MACSnarrowsigpeak1bpmerge.csvD2vsD12_EDGER_GLM.txt_2093	chrI	4721241	4721670	+	0.00723019
Diffbind_K4_MACSnarrowsigpeak1bpmerge.csvD2vsD12_EDGER_GLM.txt_2092	chrV	7224993	7226587	+	0.00720526
Diffbind_K4_MACSnarrowsigpeak1bpmerge.csvD2vsD12_EDGER_GLM.txt_2091	chrI	10748383	10748836	+	0.00720526
Diffbind_K4_MACSnarrowsigpeak1bpmerge.csvD2vsD12_EDGER_GLM.txt_2089	chrV	7197845	7198197	+	0.0072025
Diffbind_K4_MACSnarrowsigpeak1bpmerge.csvD2vsD12_EDGER_GLM.txt_2090	chrIII	11836465	11836734	+	0.0072025
Diffbind_K4_MACSnarrowsigpeak1bpmerge.csvD2vsD12_EDGER_GLM.txt_2088	chrIV	4742531	4743003	+	0.00720229
Diffbind_K4_MACSnarrowsigpeak1bpmerge.csvD2vsD12_EDGER_GLM.txt_2087	chrI	11230004	11230435	+	0.00719788
Diffbind_K4_MACSnarrowsigpeak1bpmerge.csvD2vsD12_EDGER_GLM.txt_2086	chrIV	15187664	15188074	+	0.00717841
Diffbind_K4_MACSnarrowsigpeak1bpmerge.csvD2vsD12_EDGER_GLM.txt_2084	chrV	14444881	14445378	+	0.00706775
Diffbind_K4_MACSnarrowsigpeak1bpmerge.csvD2vsD12_EDGER_GLM.txt_2085	chrV	13067779	13068151	+	0.00706775
Diffbind_K4_MACSnarrowsigpeak1bpmerge.csvD2vsD12_EDGER_GLM.txt_2083	chrIV	4820853	4821158	+	0.00698408
Diffbind_K4_MACSnarrowsigpeak1bpmerge.csvD2vsD12_EDGER_GLM.txt_2082	chrV	3801505	3803523	+	0.00698086
Diffbind_K4_MACSnarrowsigpeak1bpmerge.csvD2vsD12_EDGER_GLM.txt_2081	chrII	12519065	12520661	+	0.00696057
Diffbind_K4_MACSnarrowsigpeak1bpmerge.csvD2vsD12_EDGER_GLM.txt_2080	chrI	12097578	12097872	+	0.00694496
Diffbind_K4_MACSnarrowsigpeak1bpmerge.csvD2vsD12_EDGER_GLM.txt_2079	chrV	3579497	3583358	+	0.00693919
Diffbind_K4_MACSnarrowsigpeak1bpmerge.csvD2vsD12_EDGER_GLM.txt_2078	chrI	9112281	9112705	+	0.00693742
Diffbind_K4_MACSnarrowsigpeak1bpmerge.csvD2vsD12_EDGER_GLM.txt_2077	chrIII	9045778	9046261	+	0.00692287
Diffbind_K4_MACSnarrowsigpeak1bpmerge.csvD2vsD12_EDGER_GLM.txt_2076	chrIII	3872370	3873510	+	0.00691982
Diffbind_K4_MACSnarrowsigpeak1bpmerge.csvD2vsD12_EDGER_GLM.txt_2075	chrX	4018796	4019855	+	0.00691001
Diffbind_K4_MACSnarrowsigpeak1bpmerge.csvD2vsD12_EDGER_GLM.txt_2074	chrV	11976902	11977564	+	0.00691001
Diffbind_K4_MACSnarrowsigpeak1bpmerge.csvD2vsD12_EDGER_GLM.txt_2073	chrII	9127204	9127577	+	0.00689844
Diffbind_K4_MACSnarrowsigpeak1bpmerge.csvD2vsD12_EDGER_GLM.txt_2072	chrIII	4498749	4499343	+	0.0068951
Diffbind_K4_MACSnarrowsigpeak1bpmerge.csvD2vsD12_EDGER_GLM.txt_2071	chrI	5637643	5637850	+	0.00687095
Diffbind_K4_MACSnarrowsigpeak1bpmerge.csvD2vsD12_EDGER_GLM.txt_2070	chrIII	5319009	5319282	+	0.00684234
Diffbind_K4_MACSnarrowsigpeak1bpmerge.csvD2vsD12_EDGER_GLM.txt_2069	chrV	20691308	20691725	+	0.00682699
Diffbind_K4_MACSnarrowsigpeak1bpmerge.csvD2vsD12_EDGER_GLM.txt_2068	chrX	727134	728102	+	0.00681809
Diffbind_K4_MACSnarrowsigpeak1bpmerge.csvD2vsD12_EDGER_GLM.txt_2067	chrII	4371776	4372283	+	0.0067733
Diffbind_K4_MACSnarrowsigpeak1bpmerge.csvD2vsD12_EDGER_GLM.txt_2063	chrIII	4920590	4921022	+	0.00676337
Diffbind_K4_MACSnarrowsigpeak1bpmerge.csvD2vsD12_EDGER_GLM.txt_2062	chrI	1345527	1345791	+	0.00676337
Diffbind_K4_MACSnarrowsigpeak1bpmerge.csvD2vsD12_EDGER_GLM.txt_2066	chrV	8658249	8659040	+	0.00676337
Diffbind_K4_MACSnarrowsigpeak1bpmerge.csvD2vsD12_EDGER_GLM.txt_2065	chrIV	9718270	9718467	+	0.00676337
Diffbind_K4_MACSnarrowsigpeak1bpmerge.csvD2vsD12_EDGER_GLM.txt_2064	chrV	11079759	11082465	+	0.00676337
Diffbind_K4_MACSnarrowsigpeak1bpmerge.csvD2vsD12_EDGER_GLM.txt_2061	chrX	14849257	14849636	+	0.00675313
Diffbind_K4_MACSnarrowsigpeak1bpmerge.csvD2vsD12_EDGER_GLM.txt_2060	chrV	2250275	2250833	+	0.00671379
Diffbind_K4_MACSnarrowsigpeak1bpmerge.csvD2vsD12_EDGER_GLM.txt_2059	chrX	4720299	4720496	+	0.00668541
Diffbind_K4_MACSnarrowsigpeak1bpmerge.csvD2vsD12_EDGER_GLM.txt_2058	chrII	6342025	6342222	+	0.0066796
Diffbind_K4_MACSnarrowsigpeak1bpmerge.csvD2vsD12_EDGER_GLM.txt_2057	chrV	6514441	6517577	+	0.0066796
Diffbind_K4_MACSnarrowsigpeak1bpmerge.csvD2vsD12_EDGER_GLM.txt_2056	chrIV	10769493	10769916	+	0.00663127
Diffbind_K4_MACSnarrowsigpeak1bpmerge.csvD2vsD12_EDGER_GLM.txt_2055	chrV	20383137	20384283	+	0.00659776
Diffbind_K4_MACSnarrowsigpeak1bpmerge.csvD2vsD12_EDGER_GLM.txt_2054	chrI	8637966	8638440	+	0.00659205
Diffbind_K4_MACSnarrowsigpeak1bpmerge.csvD2vsD12_EDGER_GLM.txt_2053	chrV	14140778	14141221	+	0.00647416
Diffbind_K4_MACSnarrowsigpeak1bpmerge.csvD2vsD12_EDGER_GLM.txt_2052	chrI	5174518	5177180	+	0.00642072
Diffbind_K4_MACSnarrowsigpeak1bpmerge.csvD2vsD12_EDGER_GLM.txt_2050	chrX	5102030	5102607	+	0.00639716
Diffbind_K4_MACSnarrowsigpeak1bpmerge.csvD2vsD12_EDGER_GLM.txt_2051	chrII	5503962	5504722	+	0.00639716
Diffbind_K4_MACSnarrowsigpeak1bpmerge.csvD2vsD12_EDGER_GLM.txt_2049	chrI	8975717	8976458	+	0.00638502
Diffbind_K4_MACSnarrowsigpeak1bpmerge.csvD2vsD12_EDGER_GLM.txt_2048	chrIII	2648278	2648475	+	0.00637476
Diffbind_K4_MACSnarrowsigpeak1bpmerge.csvD2vsD12_EDGER_GLM.txt_2047	chrI	9429723	9429946	+	0.00636052
Diffbind_K4_MACSnarrowsigpeak1bpmerge.csvD2vsD12_EDGER_GLM.txt_2046	chrX	7241554	7241754	+	0.00635015
Diffbind_K4_MACSnarrowsigpeak1bpmerge.csvD2vsD12_EDGER_GLM.txt_2045	chrIV	8586959	8587880	+	0.00634264
Diffbind_K4_MACSnarrowsigpeak1bpmerge.csvD2vsD12_EDGER_GLM.txt_2044	chrX	4219376	4219784	+	0.00632327
Diffbind_K4_MACSnarrowsigpeak1bpmerge.csvD2vsD12_EDGER_GLM.txt_2043	chrV	10279778	10280050	+	0.00629214
Diffbind_K4_MACSnarrowsigpeak1bpmerge.csvD2vsD12_EDGER_GLM.txt_2042	chrX	5121575	5123311	+	0.00627211
Diffbind_K4_MACSnarrowsigpeak1bpmerge.csvD2vsD12_EDGER_GLM.txt_2041	chrIV	8589459	8589706	+	0.00624992
Diffbind_K4_MACSnarrowsigpeak1bpmerge.csvD2vsD12_EDGER_GLM.txt_2040	chrX	8277107	8277374	+	0.00622553
Diffbind_K4_MACSnarrowsigpeak1bpmerge.csvD2vsD12_EDGER_GLM.txt_2039	chrI	4298207	4299701	+	0.00620187
Diffbind_K4_MACSnarrowsigpeak1bpmerge.csvD2vsD12_EDGER_GLM.txt_2038	chrI	28042	28476	+	0.00619818
Diffbind_K4_MACSnarrowsigpeak1bpmerge.csvD2vsD12_EDGER_GLM.txt_2037	chrV	10959048	10961999	+	0.00618292
Diffbind_K4_MACSnarrowsigpeak1bpmerge.csvD2vsD12_EDGER_GLM.txt_2036	chrX	15075838	15077673	+	0.00617247
Diffbind_K4_MACSnarrowsigpeak1bpmerge.csvD2vsD12_EDGER_GLM.txt_2035	chrI	14906507	14906993	+	0.00617213
Diffbind_K4_MACSnarrowsigpeak1bpmerge.csvD2vsD12_EDGER_GLM.txt_2034	chrV	18237019	18237880	+	0.00616076
Diffbind_K4_MACSnarrowsigpeak1bpmerge.csvD2vsD12_EDGER_GLM.txt_2033	chrX	15555169	15555434	+	0.00616076
Diffbind_K4_MACSnarrowsigpeak1bpmerge.csvD2vsD12_EDGER_GLM.txt_2032	chrX	6255197	6255524	+	0.00615362
Diffbind_K4_MACSnarrowsigpeak1bpmerge.csvD2vsD12_EDGER_GLM.txt_2031	chrI	9966613	9966873	+	0.0061524
Diffbind_K4_MACSnarrowsigpeak1bpmerge.csvD2vsD12_EDGER_GLM.txt_2030	chrV	10466446	10468842	+	0.00614742
Diffbind_K4_MACSnarrowsigpeak1bpmerge.csvD2vsD12_EDGER_GLM.txt_2028	chrI	2730004	2730238	+	0.00612205
Diffbind_K4_MACSnarrowsigpeak1bpmerge.csvD2vsD12_EDGER_GLM.txt_2027	chrI	3723681	3724053	+	0.00612205
Diffbind_K4_MACSnarrowsigpeak1bpmerge.csvD2vsD12_EDGER_GLM.txt_2026	chrIII	5597497	5598038	+	0.00612205
Diffbind_K4_MACSnarrowsigpeak1bpmerge.csvD2vsD12_EDGER_GLM.txt_2029	chrII	66515	67896	+	0.00612205
Diffbind_K4_MACSnarrowsigpeak1bpmerge.csvD2vsD12_EDGER_GLM.txt_2025	chrI	6055574	6056165	+	0.0061197
Diffbind_K4_MACSnarrowsigpeak1bpmerge.csvD2vsD12_EDGER_GLM.txt_2024	chrIV	15604410	15604613	+	0.00609388
Diffbind_K4_MACSnarrowsigpeak1bpmerge.csvD2vsD12_EDGER_GLM.txt_2023	chrII	6786297	6786834	+	0.0060666
Diffbind_K4_MACSnarrowsigpeak1bpmerge.csvD2vsD12_EDGER_GLM.txt_2022	chrIII	121740	122011	+	0.0060666
Diffbind_K4_MACSnarrowsigpeak1bpmerge.csvD2vsD12_EDGER_GLM.txt_2021	chrIV	9631176	9631717	+	0.00606192
Diffbind_K4_MACSnarrowsigpeak1bpmerge.csvD2vsD12_EDGER_GLM.txt_2020	chrII	7313321	7313682	+	0.00606192
Diffbind_K4_MACSnarrowsigpeak1bpmerge.csvD2vsD12_EDGER_GLM.txt_2019	chrX	11662559	11662876	+	0.00605171
Diffbind_K4_MACSnarrowsigpeak1bpmerge.csvD2vsD12_EDGER_GLM.txt_2018	chrI	6161916	6162431	+	0.00602318
Diffbind_K4_MACSnarrowsigpeak1bpmerge.csvD2vsD12_EDGER_GLM.txt_2017	chrIV	11952423	11956072	+	0.00601776
Diffbind_K4_MACSnarrowsigpeak1bpmerge.csvD2vsD12_EDGER_GLM.txt_2016	chrIII	10111674	10112037	+	0.00598879
Diffbind_K4_MACSnarrowsigpeak1bpmerge.csvD2vsD12_EDGER_GLM.txt_2015	chrII	8393946	8394226	+	0.00595895
Diffbind_K4_MACSnarrowsigpeak1bpmerge.csvD2vsD12_EDGER_GLM.txt_2014	chrI	9312668	9313585	+	0.00594555
Diffbind_K4_MACSnarrowsigpeak1bpmerge.csvD2vsD12_EDGER_GLM.txt_2013	chrII	8764651	8765247	+	0.00593686
Diffbind_K4_MACSnarrowsigpeak1bpmerge.csvD2vsD12_EDGER_GLM.txt_2012	chrX	15613338	15614072	+	0.00592481
Diffbind_K4_MACSnarrowsigpeak1bpmerge.csvD2vsD12_EDGER_GLM.txt_2011	chrIII	9005533	9006366	+	0.00591264
Diffbind_K4_MACSnarrowsigpeak1bpmerge.csvD2vsD12_EDGER_GLM.txt_2010	chrX	1989361	1989832	+	0.00586328
Diffbind_K4_MACSnarrowsigpeak1bpmerge.csvD2vsD12_EDGER_GLM.txt_2009	chrII	1830128	1831524	+	0.00581858
Diffbind_K4_MACSnarrowsigpeak1bpmerge.csvD2vsD12_EDGER_GLM.txt_2008	chrIII	13523948	13525786	+	0.00581251
Diffbind_K4_MACSnarrowsigpeak1bpmerge.csvD2vsD12_EDGER_GLM.txt_2007	chrIV	13863970	13864718	+	0.00581251
Diffbind_K4_MACSnarrowsigpeak1bpmerge.csvD2vsD12_EDGER_GLM.txt_2006	chrII	10390365	10392068	+	0.0057824
Diffbind_K4_MACSnarrowsigpeak1bpmerge.csvD2vsD12_EDGER_GLM.txt_2005	chrV	5992402	5992646	+	0.00572582
Diffbind_K4_MACSnarrowsigpeak1bpmerge.csvD2vsD12_EDGER_GLM.txt_2004	chrX	4140852	4141090	+	0.00568123
Diffbind_K4_MACSnarrowsigpeak1bpmerge.csvD2vsD12_EDGER_GLM.txt_2003	chrX	16022659	16023077	+	0.00564689
Diffbind_K4_MACSnarrowsigpeak1bpmerge.csvD2vsD12_EDGER_GLM.txt_2002	chrII	12806600	12807055	+	0.00564689
Diffbind_K4_MACSnarrowsigpeak1bpmerge.csvD2vsD12_EDGER_GLM.txt_2001	chrII	5698124	5698380	+	0.00564231
Diffbind_K4_MACSnarrowsigpeak1bpmerge.csvD2vsD12_EDGER_GLM.txt_2000	chrIII	6087806	6088015	+	0.00558025
Diffbind_K4_MACSnarrowsigpeak1bpmerge.csvD2vsD12_EDGER_GLM.txt_1999	chrIV	9331932	9333013	+	0.0055466
Diffbind_K4_MACSnarrowsigpeak1bpmerge.csvD2vsD12_EDGER_GLM.txt_1998	chrIV	4148297	4148699	+	0.00553876
Diffbind_K4_MACSnarrowsigpeak1bpmerge.csvD2vsD12_EDGER_GLM.txt_1997	chrX	5949106	5949350	+	0.00552958
Diffbind_K4_MACSnarrowsigpeak1bpmerge.csvD2vsD12_EDGER_GLM.txt_1996	chrII	6024563	6025066	+	0.005478
Diffbind_K4_MACSnarrowsigpeak1bpmerge.csvD2vsD12_EDGER_GLM.txt_1995	chrI	7370473	7372118	+	0.00547032
Diffbind_K4_MACSnarrowsigpeak1bpmerge.csvD2vsD12_EDGER_GLM.txt_1994	chrI	4965820	4967638	+	0.00543579
Diffbind_K4_MACSnarrowsigpeak1bpmerge.csvD2vsD12_EDGER_GLM.txt_1993	chrII	7887194	7887717	+	0.00541226
Diffbind_K4_MACSnarrowsigpeak1bpmerge.csvD2vsD12_EDGER_GLM.txt_1992	chrI	7858562	7862296	+	0.00537854
Diffbind_K4_MACSnarrowsigpeak1bpmerge.csvD2vsD12_EDGER_GLM.txt_1991	chrV	9247338	9247646	+	0.00537014
Diffbind_K4_MACSnarrowsigpeak1bpmerge.csvD2vsD12_EDGER_GLM.txt_1990	chrII	1141549	1143643	+	0.00536687
Diffbind_K4_MACSnarrowsigpeak1bpmerge.csvD2vsD12_EDGER_GLM.txt_1989	chrX	14453492	14453756	+	0.00536274
Diffbind_K4_MACSnarrowsigpeak1bpmerge.csvD2vsD12_EDGER_GLM.txt_1987	chrII	1100231	1100789	+	0.00533615
Diffbind_K4_MACSnarrowsigpeak1bpmerge.csvD2vsD12_EDGER_GLM.txt_1988	chrIII	4686333	4686560	+	0.00533615
Diffbind_K4_MACSnarrowsigpeak1bpmerge.csvD2vsD12_EDGER_GLM.txt_1986	chrIII	4737003	4737270	+	0.00533194
Diffbind_K4_MACSnarrowsigpeak1bpmerge.csvD2vsD12_EDGER_GLM.txt_1985	chrV	8603555	8604091	+	0.00531503
Diffbind_K4_MACSnarrowsigpeak1bpmerge.csvD2vsD12_EDGER_GLM.txt_1984	chrII	5872650	5874341	+	0.0053048
Diffbind_K4_MACSnarrowsigpeak1bpmerge.csvD2vsD12_EDGER_GLM.txt_1983	chrI	3350301	3350539	+	0.00526045
Diffbind_K4_MACSnarrowsigpeak1bpmerge.csvD2vsD12_EDGER_GLM.txt_1982	chrIII	3955667	3956744	+	0.00525955
Diffbind_K4_MACSnarrowsigpeak1bpmerge.csvD2vsD12_EDGER_GLM.txt_1981	chrIII	9784136	9784344	+	0.00525707
Diffbind_K4_MACSnarrowsigpeak1bpmerge.csvD2vsD12_EDGER_GLM.txt_1980	chrV	9332525	9335151	+	0.00523601
Diffbind_K4_MACSnarrowsigpeak1bpmerge.csvD2vsD12_EDGER_GLM.txt_1979	chrX	7347325	7347646	+	0.00523601
Diffbind_K4_MACSnarrowsigpeak1bpmerge.csvD2vsD12_EDGER_GLM.txt_1978	chrX	4294882	4295153	+	0.00522888
Diffbind_K4_MACSnarrowsigpeak1bpmerge.csvD2vsD12_EDGER_GLM.txt_1977	chrIV	4930465	4930796	+	0.00521371
Diffbind_K4_MACSnarrowsigpeak1bpmerge.csvD2vsD12_EDGER_GLM.txt_1974	chrIV	12196786	12197388	+	0.00520297
Diffbind_K4_MACSnarrowsigpeak1bpmerge.csvD2vsD12_EDGER_GLM.txt_1975	chrI	2404596	2404862	+	0.00520297
Diffbind_K4_MACSnarrowsigpeak1bpmerge.csvD2vsD12_EDGER_GLM.txt_1976	chrII	8678181	8678394	+	0.00520297
Diffbind_K4_MACSnarrowsigpeak1bpmerge.csvD2vsD12_EDGER_GLM.txt_1973	chrX	11261431	11261978	+	0.00520297
Diffbind_K4_MACSnarrowsigpeak1bpmerge.csvD2vsD12_EDGER_GLM.txt_1972	chrII	10707718	10707968	+	0.00518269
Diffbind_K4_MACSnarrowsigpeak1bpmerge.csvD2vsD12_EDGER_GLM.txt_1971	chrX	13220269	13221484	+	0.00516391
Diffbind_K4_MACSnarrowsigpeak1bpmerge.csvD2vsD12_EDGER_GLM.txt_1970	chrI	6249288	6250029	+	0.00515671
Diffbind_K4_MACSnarrowsigpeak1bpmerge.csvD2vsD12_EDGER_GLM.txt_1969	chrX	7812562	7812828	+	0.00515427
Diffbind_K4_MACSnarrowsigpeak1bpmerge.csvD2vsD12_EDGER_GLM.txt_1968	chrIV	12711905	12712173	+	0.00514966
Diffbind_K4_MACSnarrowsigpeak1bpmerge.csvD2vsD12_EDGER_GLM.txt_1967	chrII	8583080	8584163	+	0.00507348
Diffbind_K4_MACSnarrowsigpeak1bpmerge.csvD2vsD12_EDGER_GLM.txt_1966	chrII	2152762	2153066	+	0.00503305
Diffbind_K4_MACSnarrowsigpeak1bpmerge.csvD2vsD12_EDGER_GLM.txt_1965	chrIII	7553173	7553805	+	0.00502937
Diffbind_K4_MACSnarrowsigpeak1bpmerge.csvD2vsD12_EDGER_GLM.txt_1964	chrII	13592296	13592704	+	0.00501838
Diffbind_K4_MACSnarrowsigpeak1bpmerge.csvD2vsD12_EDGER_GLM.txt_1963	chrI	1690098	1690334	+	0.00501146
Diffbind_K4_MACSnarrowsigpeak1bpmerge.csvD2vsD12_EDGER_GLM.txt_1962	chrII	8637529	8637997	+	0.00499323
Diffbind_K4_MACSnarrowsigpeak1bpmerge.csvD2vsD12_EDGER_GLM.txt_1961	chrI	4499654	4499917	+	0.00497917
Diffbind_K4_MACSnarrowsigpeak1bpmerge.csvD2vsD12_EDGER_GLM.txt_1960	chrV	12995594	12996667	+	0.00497099
Diffbind_K4_MACSnarrowsigpeak1bpmerge.csvD2vsD12_EDGER_GLM.txt_1958	chrII	8264854	8267518	+	0.00494908
Diffbind_K4_MACSnarrowsigpeak1bpmerge.csvD2vsD12_EDGER_GLM.txt_1959	chrV	5844548	5847187	+	0.00494908
Diffbind_K4_MACSnarrowsigpeak1bpmerge.csvD2vsD12_EDGER_GLM.txt_1957	chrII	9397032	9397457	+	0.00494817
Diffbind_K4_MACSnarrowsigpeak1bpmerge.csvD2vsD12_EDGER_GLM.txt_1956	chrIV	9651615	9652455	+	0.00492305
Diffbind_K4_MACSnarrowsigpeak1bpmerge.csvD2vsD12_EDGER_GLM.txt_1955	chrI	10935275	10935537	+	0.00491536
Diffbind_K4_MACSnarrowsigpeak1bpmerge.csvD2vsD12_EDGER_GLM.txt_1953	chrV	6579708	6580043	+	0.00490734
Diffbind_K4_MACSnarrowsigpeak1bpmerge.csvD2vsD12_EDGER_GLM.txt_1954	chrX	6738464	6738741	+	0.00490734
Diffbind_K4_MACSnarrowsigpeak1bpmerge.csvD2vsD12_EDGER_GLM.txt_1952	chrIII	13389075	13389996	+	0.00483927
Diffbind_K4_MACSnarrowsigpeak1bpmerge.csvD2vsD12_EDGER_GLM.txt_1951	chrV	13462644	13464717	+	0.00483889
Diffbind_K4_MACSnarrowsigpeak1bpmerge.csvD2vsD12_EDGER_GLM.txt_1950	chrX	12105194	12105391	+	0.00483487
Diffbind_K4_MACSnarrowsigpeak1bpmerge.csvD2vsD12_EDGER_GLM.txt_1949	chrI	10273821	10274368	+	0.00479801
Diffbind_K4_MACSnarrowsigpeak1bpmerge.csvD2vsD12_EDGER_GLM.txt_1948	chrI	9686583	9686924	+	0.00479545
Diffbind_K4_MACSnarrowsigpeak1bpmerge.csvD2vsD12_EDGER_GLM.txt_1947	chrX	15842148	15842703	+	0.00478389
Diffbind_K4_MACSnarrowsigpeak1bpmerge.csvD2vsD12_EDGER_GLM.txt_1946	chrI	4336563	4336863	+	0.0047831
Diffbind_K4_MACSnarrowsigpeak1bpmerge.csvD2vsD12_EDGER_GLM.txt_1945	chrV	5273136	5275830	+	0.00471354
Diffbind_K4_MACSnarrowsigpeak1bpmerge.csvD2vsD12_EDGER_GLM.txt_1944	chrV	15402168	15402528	+	0.00471354
Diffbind_K4_MACSnarrowsigpeak1bpmerge.csvD2vsD12_EDGER_GLM.txt_1943	chrIII	5595007	5596012	+	0.00470892
Diffbind_K4_MACSnarrowsigpeak1bpmerge.csvD2vsD12_EDGER_GLM.txt_1942	chrII	6662370	6662841	+	0.00470246
Diffbind_K4_MACSnarrowsigpeak1bpmerge.csvD2vsD12_EDGER_GLM.txt_1941	chrV	14097451	14097693	+	0.00466812
Diffbind_K4_MACSnarrowsigpeak1bpmerge.csvD2vsD12_EDGER_GLM.txt_1940	chrV	8629507	8631735	+	0.00465577
Diffbind_K4_MACSnarrowsigpeak1bpmerge.csvD2vsD12_EDGER_GLM.txt_1939	chrII	3209471	3210128	+	0.00464377
Diffbind_K4_MACSnarrowsigpeak1bpmerge.csvD2vsD12_EDGER_GLM.txt_1938	chrX	10218467	10218702	+	0.00463035
Diffbind_K4_MACSnarrowsigpeak1bpmerge.csvD2vsD12_EDGER_GLM.txt_1937	chrX	6607196	6609281	+	0.00457847
Diffbind_K4_MACSnarrowsigpeak1bpmerge.csvD2vsD12_EDGER_GLM.txt_1936	chrIV	7520708	7520945	+	0.00456987
Diffbind_K4_MACSnarrowsigpeak1bpmerge.csvD2vsD12_EDGER_GLM.txt_1934	chrV	6604344	6606592	+	0.00456838
Diffbind_K4_MACSnarrowsigpeak1bpmerge.csvD2vsD12_EDGER_GLM.txt_1935	chrV	7827193	7827692	+	0.00456838
Diffbind_K4_MACSnarrowsigpeak1bpmerge.csvD2vsD12_EDGER_GLM.txt_1933	chrIV	1723285	1723545	+	0.00456435
Diffbind_K4_MACSnarrowsigpeak1bpmerge.csvD2vsD12_EDGER_GLM.txt_1932	chrIV	1553885	1554363	+	0.00452525
Diffbind_K4_MACSnarrowsigpeak1bpmerge.csvD2vsD12_EDGER_GLM.txt_1931	chrV	9585041	9585241	+	0.00451369
Diffbind_K4_MACSnarrowsigpeak1bpmerge.csvD2vsD12_EDGER_GLM.txt_1930	chrX	8423456	8424593	+	0.00450681
Diffbind_K4_MACSnarrowsigpeak1bpmerge.csvD2vsD12_EDGER_GLM.txt_1929	chrIV	2315402	2317291	+	0.00450137
Diffbind_K4_MACSnarrowsigpeak1bpmerge.csvD2vsD12_EDGER_GLM.txt_1928	chrIII	10005184	10007083	+	0.00449733
Diffbind_K4_MACSnarrowsigpeak1bpmerge.csvD2vsD12_EDGER_GLM.txt_1927	chrIV	5393221	5393523	+	0.00447897
Diffbind_K4_MACSnarrowsigpeak1bpmerge.csvD2vsD12_EDGER_GLM.txt_1925	chrIII	9472986	9473240	+	0.00446339
Diffbind_K4_MACSnarrowsigpeak1bpmerge.csvD2vsD12_EDGER_GLM.txt_1926	chrII	5766187	5766395	+	0.00446339
Diffbind_K4_MACSnarrowsigpeak1bpmerge.csvD2vsD12_EDGER_GLM.txt_1924	chrIII	6604597	6604879	+	0.00437429
Diffbind_K4_MACSnarrowsigpeak1bpmerge.csvD2vsD12_EDGER_GLM.txt_1923	chrX	16999249	17002649	+	0.00436745
Diffbind_K4_MACSnarrowsigpeak1bpmerge.csvD2vsD12_EDGER_GLM.txt_1922	chrIII	10822065	10822286	+	0.00434903
Diffbind_K4_MACSnarrowsigpeak1bpmerge.csvD2vsD12_EDGER_GLM.txt_1921	chrIV	13639338	13639808	+	0.00434647
Diffbind_K4_MACSnarrowsigpeak1bpmerge.csvD2vsD12_EDGER_GLM.txt_1920	chrIV	17209142	17209511	+	0.00434647
Diffbind_K4_MACSnarrowsigpeak1bpmerge.csvD2vsD12_EDGER_GLM.txt_1919	chrI	7096774	7097276	+	0.00434647
Diffbind_K4_MACSnarrowsigpeak1bpmerge.csvD2vsD12_EDGER_GLM.txt_1918	chrI	6163596	6164253	+	0.00432462
Diffbind_K4_MACSnarrowsigpeak1bpmerge.csvD2vsD12_EDGER_GLM.txt_1917	chrIV	1824515	1825209	+	0.00430988
Diffbind_K4_MACSnarrowsigpeak1bpmerge.csvD2vsD12_EDGER_GLM.txt_1916	chrX	1393600	1393997	+	0.00430623
Diffbind_K4_MACSnarrowsigpeak1bpmerge.csvD2vsD12_EDGER_GLM.txt_1914	chrIII	5685143	5685732	+	0.00429281
Diffbind_K4_MACSnarrowsigpeak1bpmerge.csvD2vsD12_EDGER_GLM.txt_1915	chrIV	1149314	1150726	+	0.00429281
Diffbind_K4_MACSnarrowsigpeak1bpmerge.csvD2vsD12_EDGER_GLM.txt_1913	chrX	4667812	4668247	+	0.00428996
Diffbind_K4_MACSnarrowsigpeak1bpmerge.csvD2vsD12_EDGER_GLM.txt_1911	chrX	6106297	6109458	+	0.00427903
Diffbind_K4_MACSnarrowsigpeak1bpmerge.csvD2vsD12_EDGER_GLM.txt_1912	chrX	6806608	6810313	+	0.00427903
Diffbind_K4_MACSnarrowsigpeak1bpmerge.csvD2vsD12_EDGER_GLM.txt_1909	chrIV	7634703	7635145	+	0.00426469
Diffbind_K4_MACSnarrowsigpeak1bpmerge.csvD2vsD12_EDGER_GLM.txt_1910	chrII	8513759	8514081	+	0.00426469
Diffbind_K4_MACSnarrowsigpeak1bpmerge.csvD2vsD12_EDGER_GLM.txt_1908	chrX	6744760	6745102	+	0.00425964
Diffbind_K4_MACSnarrowsigpeak1bpmerge.csvD2vsD12_EDGER_GLM.txt_1907	chrIV	11354382	11354633	+	0.00425637
Diffbind_K4_MACSnarrowsigpeak1bpmerge.csvD2vsD12_EDGER_GLM.txt_1906	chrX	9548656	9549506	+	0.00423419
Diffbind_K4_MACSnarrowsigpeak1bpmerge.csvD2vsD12_EDGER_GLM.txt_1905	chrV	6878865	6879107	+	0.00422851
Diffbind_K4_MACSnarrowsigpeak1bpmerge.csvD2vsD12_EDGER_GLM.txt_1904	chrV	14134848	14135113	+	0.00418606
Diffbind_K4_MACSnarrowsigpeak1bpmerge.csvD2vsD12_EDGER_GLM.txt_1903	chrV	10280333	10281370	+	0.00417657
Diffbind_K4_MACSnarrowsigpeak1bpmerge.csvD2vsD12_EDGER_GLM.txt_1902	chrV	13894969	13895202	+	0.00413532
Diffbind_K4_MACSnarrowsigpeak1bpmerge.csvD2vsD12_EDGER_GLM.txt_1901	chrII	2735835	2736192	+	0.00411868
Diffbind_K4_MACSnarrowsigpeak1bpmerge.csvD2vsD12_EDGER_GLM.txt_1900	chrII	9576101	9576913	+	0.004113
Diffbind_K4_MACSnarrowsigpeak1bpmerge.csvD2vsD12_EDGER_GLM.txt_1898	chrI	10727753	10728209	+	0.00409606
Diffbind_K4_MACSnarrowsigpeak1bpmerge.csvD2vsD12_EDGER_GLM.txt_1899	chrIII	10465240	10465600	+	0.00409606
Diffbind_K4_MACSnarrowsigpeak1bpmerge.csvD2vsD12_EDGER_GLM.txt_1897	chrIV	14272926	14273167	+	0.00409483
Diffbind_K4_MACSnarrowsigpeak1bpmerge.csvD2vsD12_EDGER_GLM.txt_1896	chrIII	7900913	7901238	+	0.00407223
Diffbind_K4_MACSnarrowsigpeak1bpmerge.csvD2vsD12_EDGER_GLM.txt_1895	chrII	12081374	12081595	+	0.00406328
Diffbind_K4_MACSnarrowsigpeak1bpmerge.csvD2vsD12_EDGER_GLM.txt_1894	chrX	16812809	16815092	+	0.00403316
Diffbind_K4_MACSnarrowsigpeak1bpmerge.csvD2vsD12_EDGER_GLM.txt_1893	chrV	12757694	12759763	+	0.00399952
Diffbind_K4_MACSnarrowsigpeak1bpmerge.csvD2vsD12_EDGER_GLM.txt_1892	chrI	173346	173624	+	0.00394938
Diffbind_K4_MACSnarrowsigpeak1bpmerge.csvD2vsD12_EDGER_GLM.txt_1891	chrIV	10909938	10911981	+	0.00394675
Diffbind_K4_MACSnarrowsigpeak1bpmerge.csvD2vsD12_EDGER_GLM.txt_1890	chrI	2686731	2687175	+	0.00392331
Diffbind_K4_MACSnarrowsigpeak1bpmerge.csvD2vsD12_EDGER_GLM.txt_1889	chrV	11817504	11817825	+	0.0039098
Diffbind_K4_MACSnarrowsigpeak1bpmerge.csvD2vsD12_EDGER_GLM.txt_1888	chrX	1456764	1457179	+	0.00389352
Diffbind_K4_MACSnarrowsigpeak1bpmerge.csvD2vsD12_EDGER_GLM.txt_1887	chrX	12445451	12445776	+	0.00389241
Diffbind_K4_MACSnarrowsigpeak1bpmerge.csvD2vsD12_EDGER_GLM.txt_1886	chrII	9075959	9077476	+	0.00386767
Diffbind_K4_MACSnarrowsigpeak1bpmerge.csvD2vsD12_EDGER_GLM.txt_1885	chrI	492162	492405	+	0.00385768
Diffbind_K4_MACSnarrowsigpeak1bpmerge.csvD2vsD12_EDGER_GLM.txt_1884	chrI	6558635	6559102	+	0.00383858
Diffbind_K4_MACSnarrowsigpeak1bpmerge.csvD2vsD12_EDGER_GLM.txt_1883	chrX	17185887	17186628	+	0.00382047
Diffbind_K4_MACSnarrowsigpeak1bpmerge.csvD2vsD12_EDGER_GLM.txt_1882	chrI	9355254	9355833	+	0.00378062
Diffbind_K4_MACSnarrowsigpeak1bpmerge.csvD2vsD12_EDGER_GLM.txt_1881	chrX	15340850	15341544	+	0.00377359
Diffbind_K4_MACSnarrowsigpeak1bpmerge.csvD2vsD12_EDGER_GLM.txt_1880	chrI	3419498	3420215	+	0.00376455
Diffbind_K4_MACSnarrowsigpeak1bpmerge.csvD2vsD12_EDGER_GLM.txt_1879	chrX	14135223	14135785	+	0.00376322
Diffbind_K4_MACSnarrowsigpeak1bpmerge.csvD2vsD12_EDGER_GLM.txt_1878	chrIV	10059400	10060227	+	0.00375743
Diffbind_K4_MACSnarrowsigpeak1bpmerge.csvD2vsD12_EDGER_GLM.txt_1877	chrX	12876966	12880173	+	0.00374122
Diffbind_K4_MACSnarrowsigpeak1bpmerge.csvD2vsD12_EDGER_GLM.txt_1876	chrX	5511964	5514530	+	0.00373407
Diffbind_K4_MACSnarrowsigpeak1bpmerge.csvD2vsD12_EDGER_GLM.txt_1875	chrII	12026429	12026975	+	0.00372784
Diffbind_K4_MACSnarrowsigpeak1bpmerge.csvD2vsD12_EDGER_GLM.txt_1874	chrV	6014499	6015276	+	0.00371819
Diffbind_K4_MACSnarrowsigpeak1bpmerge.csvD2vsD12_EDGER_GLM.txt_1873	chrV	6001881	6003187	+	0.00370308
Diffbind_K4_MACSnarrowsigpeak1bpmerge.csvD2vsD12_EDGER_GLM.txt_1872	chrV	14134153	14134770	+	0.00366241
Diffbind_K4_MACSnarrowsigpeak1bpmerge.csvD2vsD12_EDGER_GLM.txt_1871	chrII	6486626	6487340	+	0.00365663
Diffbind_K4_MACSnarrowsigpeak1bpmerge.csvD2vsD12_EDGER_GLM.txt_1870	chrIV	6541668	6542356	+	0.003648
Diffbind_K4_MACSnarrowsigpeak1bpmerge.csvD2vsD12_EDGER_GLM.txt_1868	chrIV	6333274	6334212	+	0.00360508
Diffbind_K4_MACSnarrowsigpeak1bpmerge.csvD2vsD12_EDGER_GLM.txt_1869	chrIV	4544024	4544276	+	0.00360508
Diffbind_K4_MACSnarrowsigpeak1bpmerge.csvD2vsD12_EDGER_GLM.txt_1867	chrX	11414132	11415651	+	0.00357967
Diffbind_K4_MACSnarrowsigpeak1bpmerge.csvD2vsD12_EDGER_GLM.txt_1866	chrV	8784469	8784688	+	0.00356292
Diffbind_K4_MACSnarrowsigpeak1bpmerge.csvD2vsD12_EDGER_GLM.txt_1865	chrII	10028975	10031245	+	0.00353957
Diffbind_K4_MACSnarrowsigpeak1bpmerge.csvD2vsD12_EDGER_GLM.txt_1864	chrX	15212891	15213270	+	0.00351977
Diffbind_K4_MACSnarrowsigpeak1bpmerge.csvD2vsD12_EDGER_GLM.txt_1863	chrIII	8783572	8783980	+	0.00351394
Diffbind_K4_MACSnarrowsigpeak1bpmerge.csvD2vsD12_EDGER_GLM.txt_1862	chrX	8951628	8951872	+	0.00350537
Diffbind_K4_MACSnarrowsigpeak1bpmerge.csvD2vsD12_EDGER_GLM.txt_1861	chrV	7546652	7547478	+	0.00350142
Diffbind_K4_MACSnarrowsigpeak1bpmerge.csvD2vsD12_EDGER_GLM.txt_1860	chrX	8544849	8545091	+	0.00342921
Diffbind_K4_MACSnarrowsigpeak1bpmerge.csvD2vsD12_EDGER_GLM.txt_1859	chrX	9097085	9097452	+	0.00342237
Diffbind_K4_MACSnarrowsigpeak1bpmerge.csvD2vsD12_EDGER_GLM.txt_1858	chrX	2814047	2814310	+	0.00341869
Diffbind_K4_MACSnarrowsigpeak1bpmerge.csvD2vsD12_EDGER_GLM.txt_1857	chrX	4932336	4932583	+	0.00340863
Diffbind_K4_MACSnarrowsigpeak1bpmerge.csvD2vsD12_EDGER_GLM.txt_1856	chrI	6557665	6557895	+	0.00340386
Diffbind_K4_MACSnarrowsigpeak1bpmerge.csvD2vsD12_EDGER_GLM.txt_1855	chrX	1010745	1012398	+	0.00340354
Diffbind_K4_MACSnarrowsigpeak1bpmerge.csvD2vsD12_EDGER_GLM.txt_1854	chrX	13309965	13310788	+	0.00338489
Diffbind_K4_MACSnarrowsigpeak1bpmerge.csvD2vsD12_EDGER_GLM.txt_1853	chrIV	7819631	7819944	+	0.00338018
Diffbind_K4_MACSnarrowsigpeak1bpmerge.csvD2vsD12_EDGER_GLM.txt_1852	chrII	11646620	11647054	+	0.0033777
Diffbind_K4_MACSnarrowsigpeak1bpmerge.csvD2vsD12_EDGER_GLM.txt_1851	chrV	5847753	5848644	+	0.00334868
Diffbind_K4_MACSnarrowsigpeak1bpmerge.csvD2vsD12_EDGER_GLM.txt_1849	chrV	11924617	11925117	+	0.00334091
Diffbind_K4_MACSnarrowsigpeak1bpmerge.csvD2vsD12_EDGER_GLM.txt_1850	chrII	9667419	9668102	+	0.00334091
Diffbind_K4_MACSnarrowsigpeak1bpmerge.csvD2vsD12_EDGER_GLM.txt_1848	chrV	10784240	10785249	+	0.00331188
Diffbind_K4_MACSnarrowsigpeak1bpmerge.csvD2vsD12_EDGER_GLM.txt_1847	chrI	14953167	14954813	+	0.00330735
Diffbind_K4_MACSnarrowsigpeak1bpmerge.csvD2vsD12_EDGER_GLM.txt_1845	chrIII	8776019	8776502	+	0.00329676
Diffbind_K4_MACSnarrowsigpeak1bpmerge.csvD2vsD12_EDGER_GLM.txt_1846	chrI	5408010	5408631	+	0.00329676
Diffbind_K4_MACSnarrowsigpeak1bpmerge.csvD2vsD12_EDGER_GLM.txt_1844	chrI	9880116	9880426	+	0.0032963
Diffbind_K4_MACSnarrowsigpeak1bpmerge.csvD2vsD12_EDGER_GLM.txt_1843	chrII	3224770	3225371	+	0.00329617
Diffbind_K4_MACSnarrowsigpeak1bpmerge.csvD2vsD12_EDGER_GLM.txt_1842	chrIV	8005120	8005498	+	0.00329491
Diffbind_K4_MACSnarrowsigpeak1bpmerge.csvD2vsD12_EDGER_GLM.txt_1841	chrV	7362407	7364067	+	0.00328056
Diffbind_K4_MACSnarrowsigpeak1bpmerge.csvD2vsD12_EDGER_GLM.txt_1840	chrX	4497981	4498306	+	0.00327764
Diffbind_K4_MACSnarrowsigpeak1bpmerge.csvD2vsD12_EDGER_GLM.txt_1839	chrIV	1146383	1146633	+	0.00327473
Diffbind_K4_MACSnarrowsigpeak1bpmerge.csvD2vsD12_EDGER_GLM.txt_1838	chrV	4186715	4188994	+	0.00326551
Diffbind_K4_MACSnarrowsigpeak1bpmerge.csvD2vsD12_EDGER_GLM.txt_1836	chrV	9510419	9511023	+	0.00326347
Diffbind_K4_MACSnarrowsigpeak1bpmerge.csvD2vsD12_EDGER_GLM.txt_1837	chrII	6304159	6304484	+	0.00326347
Diffbind_K4_MACSnarrowsigpeak1bpmerge.csvD2vsD12_EDGER_GLM.txt_1835	chrIV	10866830	10867367	+	0.00323587
Diffbind_K4_MACSnarrowsigpeak1bpmerge.csvD2vsD12_EDGER_GLM.txt_1833	chrI	13265683	13266160	+	0.00317689
Diffbind_K4_MACSnarrowsigpeak1bpmerge.csvD2vsD12_EDGER_GLM.txt_1834	chrII	5781977	5783283	+	0.00317689
Diffbind_K4_MACSnarrowsigpeak1bpmerge.csvD2vsD12_EDGER_GLM.txt_1832	chrIII	12306426	12308559	+	0.0031281
Diffbind_K4_MACSnarrowsigpeak1bpmerge.csvD2vsD12_EDGER_GLM.txt_1831	chrII	7210517	7211456	+	0.00310809
Diffbind_K4_MACSnarrowsigpeak1bpmerge.csvD2vsD12_EDGER_GLM.txt_1830	chrV	11068930	11069780	+	0.00310512
Diffbind_K4_MACSnarrowsigpeak1bpmerge.csvD2vsD12_EDGER_GLM.txt_1829	chrII	11842644	11843861	+	0.00309256
Diffbind_K4_MACSnarrowsigpeak1bpmerge.csvD2vsD12_EDGER_GLM.txt_1828	chrII	3682686	3683575	+	0.00308592
Diffbind_K4_MACSnarrowsigpeak1bpmerge.csvD2vsD12_EDGER_GLM.txt_1827	chrII	4091971	4092775	+	0.00306544
Diffbind_K4_MACSnarrowsigpeak1bpmerge.csvD2vsD12_EDGER_GLM.txt_1826	chrII	7791660	7792063	+	0.00306544
Diffbind_K4_MACSnarrowsigpeak1bpmerge.csvD2vsD12_EDGER_GLM.txt_1825	chrX	1022309	1022743	+	0.00304908
Diffbind_K4_MACSnarrowsigpeak1bpmerge.csvD2vsD12_EDGER_GLM.txt_1824	chrI	2249491	2250394	+	0.00304715
Diffbind_K4_MACSnarrowsigpeak1bpmerge.csvD2vsD12_EDGER_GLM.txt_1822	chrIII	11441253	11442527	+	0.00303261
Diffbind_K4_MACSnarrowsigpeak1bpmerge.csvD2vsD12_EDGER_GLM.txt_1823	chrV	9216944	9217267	+	0.00303261
Diffbind_K4_MACSnarrowsigpeak1bpmerge.csvD2vsD12_EDGER_GLM.txt_1821	chrII	10944821	10945291	+	0.00303261
Diffbind_K4_MACSnarrowsigpeak1bpmerge.csvD2vsD12_EDGER_GLM.txt_1820	chrIV	5650715	5654344	+	0.0030072
Diffbind_K4_MACSnarrowsigpeak1bpmerge.csvD2vsD12_EDGER_GLM.txt_1817	chrX	7981471	7982709	+	0.0029938
Diffbind_K4_MACSnarrowsigpeak1bpmerge.csvD2vsD12_EDGER_GLM.txt_1818	chrV	6528361	6528647	+	0.0029938
Diffbind_K4_MACSnarrowsigpeak1bpmerge.csvD2vsD12_EDGER_GLM.txt_1819	chrI	10409150	10409666	+	0.0029938
Diffbind_K4_MACSnarrowsigpeak1bpmerge.csvD2vsD12_EDGER_GLM.txt_1816	chrI	7613634	7614373	+	0.00297647
Diffbind_K4_MACSnarrowsigpeak1bpmerge.csvD2vsD12_EDGER_GLM.txt_1815	chrII	7381526	7381883	+	0.00297003
Diffbind_K4_MACSnarrowsigpeak1bpmerge.csvD2vsD12_EDGER_GLM.txt_1814	chrV	676361	676594	+	0.00293926
Diffbind_K4_MACSnarrowsigpeak1bpmerge.csvD2vsD12_EDGER_GLM.txt_1813	chrV	4345522	4346936	+	0.00293319
Diffbind_K4_MACSnarrowsigpeak1bpmerge.csvD2vsD12_EDGER_GLM.txt_1812	chrX	10652666	10652959	+	0.00293155
Diffbind_K4_MACSnarrowsigpeak1bpmerge.csvD2vsD12_EDGER_GLM.txt_1811	chrI	5079603	5082757	+	0.00292057
Diffbind_K4_MACSnarrowsigpeak1bpmerge.csvD2vsD12_EDGER_GLM.txt_1810	chrIV	15689367	15689973	+	0.00292057
Diffbind_K4_MACSnarrowsigpeak1bpmerge.csvD2vsD12_EDGER_GLM.txt_1809	chrIV	6549966	6550176	+	0.00291973
Diffbind_K4_MACSnarrowsigpeak1bpmerge.csvD2vsD12_EDGER_GLM.txt_1808	chrV	18462770	18462970	+	0.00291694
Diffbind_K4_MACSnarrowsigpeak1bpmerge.csvD2vsD12_EDGER_GLM.txt_1807	chrI	3679763	3683127	+	0.00290241
Diffbind_K4_MACSnarrowsigpeak1bpmerge.csvD2vsD12_EDGER_GLM.txt_1806	chrIV	2994819	2996883	+	0.00288608
Diffbind_K4_MACSnarrowsigpeak1bpmerge.csvD2vsD12_EDGER_GLM.txt_1805	chrI	7946892	7947119	+	0.00288353
Diffbind_K4_MACSnarrowsigpeak1bpmerge.csvD2vsD12_EDGER_GLM.txt_1804	chrII	4013247	4013457	+	0.00288296
Diffbind_K4_MACSnarrowsigpeak1bpmerge.csvD2vsD12_EDGER_GLM.txt_1803	chrIV	9593895	9594102	+	0.0028762
Diffbind_K4_MACSnarrowsigpeak1bpmerge.csvD2vsD12_EDGER_GLM.txt_1802	chrII	1807514	1808385	+	0.00287399
Diffbind_K4_MACSnarrowsigpeak1bpmerge.csvD2vsD12_EDGER_GLM.txt_1800	chrII	952757	952954	+	0.00286226
Diffbind_K4_MACSnarrowsigpeak1bpmerge.csvD2vsD12_EDGER_GLM.txt_1801	chrII	1141126	1141328	+	0.00286226
Diffbind_K4_MACSnarrowsigpeak1bpmerge.csvD2vsD12_EDGER_GLM.txt_1799	chrIII	4539366	4540656	+	0.0028301
Diffbind_K4_MACSnarrowsigpeak1bpmerge.csvD2vsD12_EDGER_GLM.txt_1798	chrX	12106389	12106965	+	0.0028301
Diffbind_K4_MACSnarrowsigpeak1bpmerge.csvD2vsD12_EDGER_GLM.txt_1797	chrX	8667477	8667925	+	0.00280807
Diffbind_K4_MACSnarrowsigpeak1bpmerge.csvD2vsD12_EDGER_GLM.txt_1796	chrV	6251571	6252766	+	0.00280792
Diffbind_K4_MACSnarrowsigpeak1bpmerge.csvD2vsD12_EDGER_GLM.txt_1795	chrIV	10157528	10158833	+	0.00277364
Diffbind_K4_MACSnarrowsigpeak1bpmerge.csvD2vsD12_EDGER_GLM.txt_1794	chrIII	7657933	7658130	+	0.00269653
Diffbind_K4_MACSnarrowsigpeak1bpmerge.csvD2vsD12_EDGER_GLM.txt_1793	chrX	9705289	9706757	+	0.00269653
Diffbind_K4_MACSnarrowsigpeak1bpmerge.csvD2vsD12_EDGER_GLM.txt_1790	chrIV	12059001	12059376	+	0.00269107
Diffbind_K4_MACSnarrowsigpeak1bpmerge.csvD2vsD12_EDGER_GLM.txt_1792	chrX	5104869	5105375	+	0.00269107
Diffbind_K4_MACSnarrowsigpeak1bpmerge.csvD2vsD12_EDGER_GLM.txt_1791	chrX	12934436	12934801	+	0.00269107
Diffbind_K4_MACSnarrowsigpeak1bpmerge.csvD2vsD12_EDGER_GLM.txt_1789	chrV	14199343	14201050	+	0.00267648
Diffbind_K4_MACSnarrowsigpeak1bpmerge.csvD2vsD12_EDGER_GLM.txt_1788	chrIV	8460566	8460928	+	0.00266166
Diffbind_K4_MACSnarrowsigpeak1bpmerge.csvD2vsD12_EDGER_GLM.txt_1787	chrV	11858361	11859000	+	0.00265119
Diffbind_K4_MACSnarrowsigpeak1bpmerge.csvD2vsD12_EDGER_GLM.txt_1786	chrV	10951873	10953400	+	0.00264108
Diffbind_K4_MACSnarrowsigpeak1bpmerge.csvD2vsD12_EDGER_GLM.txt_1785	chrV	16394785	16395277	+	0.00263377
Diffbind_K4_MACSnarrowsigpeak1bpmerge.csvD2vsD12_EDGER_GLM.txt_1784	chrII	10553301	10554276	+	0.00263007
Diffbind_K4_MACSnarrowsigpeak1bpmerge.csvD2vsD12_EDGER_GLM.txt_1783	chrII	9656550	9658980	+	0.00260395
Diffbind_K4_MACSnarrowsigpeak1bpmerge.csvD2vsD12_EDGER_GLM.txt_1782	chrV	11900147	11901406	+	0.00259508
Diffbind_K4_MACSnarrowsigpeak1bpmerge.csvD2vsD12_EDGER_GLM.txt_1781	chrX	975657	975866	+	0.00256603
Diffbind_K4_MACSnarrowsigpeak1bpmerge.csvD2vsD12_EDGER_GLM.txt_1780	chrI	4200136	4200836	+	0.002556
Diffbind_K4_MACSnarrowsigpeak1bpmerge.csvD2vsD12_EDGER_GLM.txt_1779	chrII	5606158	5606446	+	0.0025396
Diffbind_K4_MACSnarrowsigpeak1bpmerge.csvD2vsD12_EDGER_GLM.txt_1778	chrX	16774479	16774740	+	0.0025396
Diffbind_K4_MACSnarrowsigpeak1bpmerge.csvD2vsD12_EDGER_GLM.txt_1777	chrIV	12037003	12037242	+	0.00253805
Diffbind_K4_MACSnarrowsigpeak1bpmerge.csvD2vsD12_EDGER_GLM.txt_1776	chrI	3975337	3975648	+	0.00251911
Diffbind_K4_MACSnarrowsigpeak1bpmerge.csvD2vsD12_EDGER_GLM.txt_1775	chrI	8867871	8868214	+	0.00251911
Diffbind_K4_MACSnarrowsigpeak1bpmerge.csvD2vsD12_EDGER_GLM.txt_1774	chrX	3904553	3904759	+	0.00251088
Diffbind_K4_MACSnarrowsigpeak1bpmerge.csvD2vsD12_EDGER_GLM.txt_1773	chrX	4512955	4513789	+	0.00250681
Diffbind_K4_MACSnarrowsigpeak1bpmerge.csvD2vsD12_EDGER_GLM.txt_1771	chrV	10277895	10279058	+	0.00250569
Diffbind_K4_MACSnarrowsigpeak1bpmerge.csvD2vsD12_EDGER_GLM.txt_1772	chrII	61858	64740	+	0.00250569
Diffbind_K4_MACSnarrowsigpeak1bpmerge.csvD2vsD12_EDGER_GLM.txt_1770	chrI	10085263	10085557	+	0.00249658
Diffbind_K4_MACSnarrowsigpeak1bpmerge.csvD2vsD12_EDGER_GLM.txt_1769	chrII	13462486	13462766	+	0.00248145
Diffbind_K4_MACSnarrowsigpeak1bpmerge.csvD2vsD12_EDGER_GLM.txt_1768	chrIII	8682273	8684478	+	0.00247498
Diffbind_K4_MACSnarrowsigpeak1bpmerge.csvD2vsD12_EDGER_GLM.txt_1767	chrV	13273554	13274779	+	0.00246696
Diffbind_K4_MACSnarrowsigpeak1bpmerge.csvD2vsD12_EDGER_GLM.txt_1766	chrII	6842863	6843479	+	0.00246397
Diffbind_K4_MACSnarrowsigpeak1bpmerge.csvD2vsD12_EDGER_GLM.txt_1765	chrX	14172506	14172703	+	0.00246397
Diffbind_K4_MACSnarrowsigpeak1bpmerge.csvD2vsD12_EDGER_GLM.txt_1764	chrI	7210555	7211791	+	0.00240881
Diffbind_K4_MACSnarrowsigpeak1bpmerge.csvD2vsD12_EDGER_GLM.txt_1763	chrV	13907462	13910266	+	0.00240259
Diffbind_K4_MACSnarrowsigpeak1bpmerge.csvD2vsD12_EDGER_GLM.txt_1761	chrIII	5859522	5859925	+	0.00237523
Diffbind_K4_MACSnarrowsigpeak1bpmerge.csvD2vsD12_EDGER_GLM.txt_1762	chrX	15496993	15497361	+	0.00237523
Diffbind_K4_MACSnarrowsigpeak1bpmerge.csvD2vsD12_EDGER_GLM.txt_1760	chrIV	12567840	12568100	+	0.00236619
Diffbind_K4_MACSnarrowsigpeak1bpmerge.csvD2vsD12_EDGER_GLM.txt_1759	chrII	11790766	11791296	+	0.00234866
Diffbind_K4_MACSnarrowsigpeak1bpmerge.csvD2vsD12_EDGER_GLM.txt_1758	chrIV	13315580	13316238	+	0.0023329
Diffbind_K4_MACSnarrowsigpeak1bpmerge.csvD2vsD12_EDGER_GLM.txt_1757	chrIV	11299994	11300412	+	0.00232168
Diffbind_K4_MACSnarrowsigpeak1bpmerge.csvD2vsD12_EDGER_GLM.txt_1756	chrIII	9389088	9389372	+	0.0023048
Diffbind_K4_MACSnarrowsigpeak1bpmerge.csvD2vsD12_EDGER_GLM.txt_1755	chrX	17631714	17632256	+	0.00230332
Diffbind_K4_MACSnarrowsigpeak1bpmerge.csvD2vsD12_EDGER_GLM.txt_1754	chrIII	9786285	9786505	+	0.00230272
Diffbind_K4_MACSnarrowsigpeak1bpmerge.csvD2vsD12_EDGER_GLM.txt_1753	chrIV	15850198	15850481	+	0.00229843
Diffbind_K4_MACSnarrowsigpeak1bpmerge.csvD2vsD12_EDGER_GLM.txt_1752	chrI	9699346	9699700	+	0.00229618
Diffbind_K4_MACSnarrowsigpeak1bpmerge.csvD2vsD12_EDGER_GLM.txt_1751	chrX	15157123	15158514	+	0.00228474
Diffbind_K4_MACSnarrowsigpeak1bpmerge.csvD2vsD12_EDGER_GLM.txt_1750	chrII	10445344	10450919	+	0.00228294
Diffbind_K4_MACSnarrowsigpeak1bpmerge.csvD2vsD12_EDGER_GLM.txt_1749	chrII	11728517	11731753	+	0.00227913
Diffbind_K4_MACSnarrowsigpeak1bpmerge.csvD2vsD12_EDGER_GLM.txt_1748	chrII	9028992	9029280	+	0.00226154
Diffbind_K4_MACSnarrowsigpeak1bpmerge.csvD2vsD12_EDGER_GLM.txt_1747	chrIII	11878225	11878677	+	0.00224858
Diffbind_K4_MACSnarrowsigpeak1bpmerge.csvD2vsD12_EDGER_GLM.txt_1746	chrIV	6619686	6619909	+	0.00224335
Diffbind_K4_MACSnarrowsigpeak1bpmerge.csvD2vsD12_EDGER_GLM.txt_1745	chrI	5826950	5829246	+	0.00223747
Diffbind_K4_MACSnarrowsigpeak1bpmerge.csvD2vsD12_EDGER_GLM.txt_1744	chrII	3550349	3550608	+	0.00223482
Diffbind_K4_MACSnarrowsigpeak1bpmerge.csvD2vsD12_EDGER_GLM.txt_1743	chrI	11528899	11529110	+	0.00222911
Diffbind_K4_MACSnarrowsigpeak1bpmerge.csvD2vsD12_EDGER_GLM.txt_1742	chrV	3584551	3585023	+	0.00222251
Diffbind_K4_MACSnarrowsigpeak1bpmerge.csvD2vsD12_EDGER_GLM.txt_1740	chrI	12651625	12655319	+	0.00220085
Diffbind_K4_MACSnarrowsigpeak1bpmerge.csvD2vsD12_EDGER_GLM.txt_1739	chrV	5192088	5192584	+	0.00220085
Diffbind_K4_MACSnarrowsigpeak1bpmerge.csvD2vsD12_EDGER_GLM.txt_1741	chrII	7777115	7777356	+	0.00220085
Diffbind_K4_MACSnarrowsigpeak1bpmerge.csvD2vsD12_EDGER_GLM.txt_1738	chrIV	5386082	5388782	+	0.00219967
Diffbind_K4_MACSnarrowsigpeak1bpmerge.csvD2vsD12_EDGER_GLM.txt_1737	chrI	7686369	7686661	+	0.00218519
Diffbind_K4_MACSnarrowsigpeak1bpmerge.csvD2vsD12_EDGER_GLM.txt_1736	chrX	6749900	6750181	+	0.00216893
Diffbind_K4_MACSnarrowsigpeak1bpmerge.csvD2vsD12_EDGER_GLM.txt_1735	chrII	7229725	7230144	+	0.00215313
Diffbind_K4_MACSnarrowsigpeak1bpmerge.csvD2vsD12_EDGER_GLM.txt_1734	chrX	11048605	11049197	+	0.00215236
Diffbind_K4_MACSnarrowsigpeak1bpmerge.csvD2vsD12_EDGER_GLM.txt_1733	chrI	3084874	3085405	+	0.00214826
Diffbind_K4_MACSnarrowsigpeak1bpmerge.csvD2vsD12_EDGER_GLM.txt_1732	chrIII	5664269	5664495	+	0.002144
Diffbind_K4_MACSnarrowsigpeak1bpmerge.csvD2vsD12_EDGER_GLM.txt_1731	chrII	6121206	6121637	+	0.00213753
Diffbind_K4_MACSnarrowsigpeak1bpmerge.csvD2vsD12_EDGER_GLM.txt_1730	chrIII	9852462	9853276	+	0.00213157
Diffbind_K4_MACSnarrowsigpeak1bpmerge.csvD2vsD12_EDGER_GLM.txt_1729	chrV	11572593	11576441	+	0.00211895
Diffbind_K4_MACSnarrowsigpeak1bpmerge.csvD2vsD12_EDGER_GLM.txt_1727	chrI	10542640	10542842	+	0.00211484
Diffbind_K4_MACSnarrowsigpeak1bpmerge.csvD2vsD12_EDGER_GLM.txt_1728	chrIII	3954762	3955238	+	0.00211484
Diffbind_K4_MACSnarrowsigpeak1bpmerge.csvD2vsD12_EDGER_GLM.txt_1726	chrIV	4386600	4386814	+	0.00210597
Diffbind_K4_MACSnarrowsigpeak1bpmerge.csvD2vsD12_EDGER_GLM.txt_1725	chrX	1718364	1718643	+	0.00210489
Diffbind_K4_MACSnarrowsigpeak1bpmerge.csvD2vsD12_EDGER_GLM.txt_1724	chrIII	7204735	7204992	+	0.00210138
Diffbind_K4_MACSnarrowsigpeak1bpmerge.csvD2vsD12_EDGER_GLM.txt_1723	chrI	309965	310162	+	0.0021004
Diffbind_K4_MACSnarrowsigpeak1bpmerge.csvD2vsD12_EDGER_GLM.txt_1722	chrX	5103294	5103715	+	0.00207095
Diffbind_K4_MACSnarrowsigpeak1bpmerge.csvD2vsD12_EDGER_GLM.txt_1721	chrI	7078880	7087958	+	0.00206244
Diffbind_K4_MACSnarrowsigpeak1bpmerge.csvD2vsD12_EDGER_GLM.txt_1720	chrI	9432657	9432866	+	0.00206119
Diffbind_K4_MACSnarrowsigpeak1bpmerge.csvD2vsD12_EDGER_GLM.txt_1719	chrII	13465298	13465567	+	0.00204149
Diffbind_K4_MACSnarrowsigpeak1bpmerge.csvD2vsD12_EDGER_GLM.txt_1718	chrX	7572288	7572558	+	0.00203889
Diffbind_K4_MACSnarrowsigpeak1bpmerge.csvD2vsD12_EDGER_GLM.txt_1717	chrV	10004358	10007511	+	0.00203651
Diffbind_K4_MACSnarrowsigpeak1bpmerge.csvD2vsD12_EDGER_GLM.txt_1716	chrX	17464665	17465184	+	0.00203512
Diffbind_K4_MACSnarrowsigpeak1bpmerge.csvD2vsD12_EDGER_GLM.txt_1715	chrI	4312789	4313060	+	0.00203204
Diffbind_K4_MACSnarrowsigpeak1bpmerge.csvD2vsD12_EDGER_GLM.txt_1714	chrIV	11095162	11095740	+	0.00200914
Diffbind_K4_MACSnarrowsigpeak1bpmerge.csvD2vsD12_EDGER_GLM.txt_1713	chrI	9099909	9101051	+	0.00197633
Diffbind_K4_MACSnarrowsigpeak1bpmerge.csvD2vsD12_EDGER_GLM.txt_1712	chrI	6863659	6864603	+	0.001962
Diffbind_K4_MACSnarrowsigpeak1bpmerge.csvD2vsD12_EDGER_GLM.txt_1711	chrI	3565104	3565318	+	0.00195654
Diffbind_K4_MACSnarrowsigpeak1bpmerge.csvD2vsD12_EDGER_GLM.txt_1710	chrII	7100727	7102447	+	0.00195269
Diffbind_K4_MACSnarrowsigpeak1bpmerge.csvD2vsD12_EDGER_GLM.txt_1709	chrX	7959282	7959982	+	0.00195269
Diffbind_K4_MACSnarrowsigpeak1bpmerge.csvD2vsD12_EDGER_GLM.txt_1708	chrX	5478156	5478555	+	0.00194838
Diffbind_K4_MACSnarrowsigpeak1bpmerge.csvD2vsD12_EDGER_GLM.txt_1707	chrII	5703904	5704113	+	0.00194323
Diffbind_K4_MACSnarrowsigpeak1bpmerge.csvD2vsD12_EDGER_GLM.txt_1706	chrII	4941506	4942056	+	0.00194275
Diffbind_K4_MACSnarrowsigpeak1bpmerge.csvD2vsD12_EDGER_GLM.txt_1705	chrIII	13543273	13543695	+	0.00193978
Diffbind_K4_MACSnarrowsigpeak1bpmerge.csvD2vsD12_EDGER_GLM.txt_1704	chrI	14945845	14946373	+	0.00191788
Diffbind_K4_MACSnarrowsigpeak1bpmerge.csvD2vsD12_EDGER_GLM.txt_1703	chrX	14199391	14199636	+	0.00190004
Diffbind_K4_MACSnarrowsigpeak1bpmerge.csvD2vsD12_EDGER_GLM.txt_1702	chrV	12295877	12297495	+	0.00189284
Diffbind_K4_MACSnarrowsigpeak1bpmerge.csvD2vsD12_EDGER_GLM.txt_1701	chrIV	17320720	17322917	+	0.00189149
Diffbind_K4_MACSnarrowsigpeak1bpmerge.csvD2vsD12_EDGER_GLM.txt_1700	chrII	4368693	4369134	+	0.00189149
Diffbind_K4_MACSnarrowsigpeak1bpmerge.csvD2vsD12_EDGER_GLM.txt_1699	chrII	10370864	10371165	+	0.00187876
Diffbind_K4_MACSnarrowsigpeak1bpmerge.csvD2vsD12_EDGER_GLM.txt_1698	chrII	13860581	13860844	+	0.00187796
Diffbind_K4_MACSnarrowsigpeak1bpmerge.csvD2vsD12_EDGER_GLM.txt_1697	chrIV	13313184	13315062	+	0.0018725
Diffbind_K4_MACSnarrowsigpeak1bpmerge.csvD2vsD12_EDGER_GLM.txt_1696	chrIII	8652457	8654637	+	0.00185422
Diffbind_K4_MACSnarrowsigpeak1bpmerge.csvD2vsD12_EDGER_GLM.txt_1695	chrV	10043434	10043953	+	0.00184441
Diffbind_K4_MACSnarrowsigpeak1bpmerge.csvD2vsD12_EDGER_GLM.txt_1694	chrX	15003346	15004247	+	0.00182131
Diffbind_K4_MACSnarrowsigpeak1bpmerge.csvD2vsD12_EDGER_GLM.txt_1693	chrX	8739163	8739379	+	0.00182131
Diffbind_K4_MACSnarrowsigpeak1bpmerge.csvD2vsD12_EDGER_GLM.txt_1692	chrV	14135319	14136183	+	0.00181626
Diffbind_K4_MACSnarrowsigpeak1bpmerge.csvD2vsD12_EDGER_GLM.txt_1691	chrV	7805556	7805796	+	0.00180602
Diffbind_K4_MACSnarrowsigpeak1bpmerge.csvD2vsD12_EDGER_GLM.txt_1690	chrIII	1349230	1349436	+	0.00180602
Diffbind_K4_MACSnarrowsigpeak1bpmerge.csvD2vsD12_EDGER_GLM.txt_1689	chrII	10754365	10754562	+	0.00179119
Diffbind_K4_MACSnarrowsigpeak1bpmerge.csvD2vsD12_EDGER_GLM.txt_1688	chrX	3831989	3832201	+	0.00178662
Diffbind_K4_MACSnarrowsigpeak1bpmerge.csvD2vsD12_EDGER_GLM.txt_1687	chrIII	4323619	4324104	+	0.00177662
Diffbind_K4_MACSnarrowsigpeak1bpmerge.csvD2vsD12_EDGER_GLM.txt_1686	chrIV	10428648	10429031	+	0.00175364
Diffbind_K4_MACSnarrowsigpeak1bpmerge.csvD2vsD12_EDGER_GLM.txt_1685	chrI	6880369	6881083	+	0.00175245
Diffbind_K4_MACSnarrowsigpeak1bpmerge.csvD2vsD12_EDGER_GLM.txt_1684	chrIV	5777184	5777600	+	0.00174843
Diffbind_K4_MACSnarrowsigpeak1bpmerge.csvD2vsD12_EDGER_GLM.txt_1683	chrII	7055203	7060194	+	0.00171852
Diffbind_K4_MACSnarrowsigpeak1bpmerge.csvD2vsD12_EDGER_GLM.txt_1682	chrX	12907667	12907975	+	0.00170958
Diffbind_K4_MACSnarrowsigpeak1bpmerge.csvD2vsD12_EDGER_GLM.txt_1681	chrII	5847688	5848068	+	0.00170291
Diffbind_K4_MACSnarrowsigpeak1bpmerge.csvD2vsD12_EDGER_GLM.txt_1680	chrI	11701945	11702568	+	0.00170052
Diffbind_K4_MACSnarrowsigpeak1bpmerge.csvD2vsD12_EDGER_GLM.txt_1678	chrX	9642450	9642994	+	0.00168244
Diffbind_K4_MACSnarrowsigpeak1bpmerge.csvD2vsD12_EDGER_GLM.txt_1679	chrX	3706706	3706949	+	0.00168244
Diffbind_K4_MACSnarrowsigpeak1bpmerge.csvD2vsD12_EDGER_GLM.txt_1677	chrX	14347070	14347630	+	0.0016671
Diffbind_K4_MACSnarrowsigpeak1bpmerge.csvD2vsD12_EDGER_GLM.txt_1676	chrII	13766966	13767276	+	0.00166249
Diffbind_K4_MACSnarrowsigpeak1bpmerge.csvD2vsD12_EDGER_GLM.txt_1675	chrV	10013230	10013526	+	0.00163992
Diffbind_K4_MACSnarrowsigpeak1bpmerge.csvD2vsD12_EDGER_GLM.txt_1674	chrX	7330972	7331526	+	0.00162889
Diffbind_K4_MACSnarrowsigpeak1bpmerge.csvD2vsD12_EDGER_GLM.txt_1673	chrIV	2931357	2932065	+	0.00162749
Diffbind_K4_MACSnarrowsigpeak1bpmerge.csvD2vsD12_EDGER_GLM.txt_1672	chrI	7562936	7565625	+	0.00162749
Diffbind_K4_MACSnarrowsigpeak1bpmerge.csvD2vsD12_EDGER_GLM.txt_1671	chrI	8573582	8574731	+	0.00162562
Diffbind_K4_MACSnarrowsigpeak1bpmerge.csvD2vsD12_EDGER_GLM.txt_1670	chrX	6233085	6233696	+	0.00161237
Diffbind_K4_MACSnarrowsigpeak1bpmerge.csvD2vsD12_EDGER_GLM.txt_1669	chrI	13984159	13984363	+	0.00160024
Diffbind_K4_MACSnarrowsigpeak1bpmerge.csvD2vsD12_EDGER_GLM.txt_1667	chrX	7263778	7263988	+	0.0015915
Diffbind_K4_MACSnarrowsigpeak1bpmerge.csvD2vsD12_EDGER_GLM.txt_1668	chrI	14278085	14278284	+	0.0015915
Diffbind_K4_MACSnarrowsigpeak1bpmerge.csvD2vsD12_EDGER_GLM.txt_1666	chrIV	378344	379164	+	0.00158637
Diffbind_K4_MACSnarrowsigpeak1bpmerge.csvD2vsD12_EDGER_GLM.txt_1665	chrIV	13864845	13865330	+	0.00158409
Diffbind_K4_MACSnarrowsigpeak1bpmerge.csvD2vsD12_EDGER_GLM.txt_1664	chrI	10410759	10411007	+	0.00157862
Diffbind_K4_MACSnarrowsigpeak1bpmerge.csvD2vsD12_EDGER_GLM.txt_1663	chrI	4941983	4942221	+	0.00157103
Diffbind_K4_MACSnarrowsigpeak1bpmerge.csvD2vsD12_EDGER_GLM.txt_1662	chrV	17549682	17550032	+	0.0015649
Diffbind_K4_MACSnarrowsigpeak1bpmerge.csvD2vsD12_EDGER_GLM.txt_1661	chrI	13391558	13391870	+	0.00155524
Diffbind_K4_MACSnarrowsigpeak1bpmerge.csvD2vsD12_EDGER_GLM.txt_1660	chrI	4791891	4792328	+	0.0015256
Diffbind_K4_MACSnarrowsigpeak1bpmerge.csvD2vsD12_EDGER_GLM.txt_1658	chrIV	8914352	8914707	+	0.00151118
Diffbind_K4_MACSnarrowsigpeak1bpmerge.csvD2vsD12_EDGER_GLM.txt_1659	chrII	1995493	1995874	+	0.00151118
Diffbind_K4_MACSnarrowsigpeak1bpmerge.csvD2vsD12_EDGER_GLM.txt_1657	chrII	11775033	11778547	+	0.00151058
Diffbind_K4_MACSnarrowsigpeak1bpmerge.csvD2vsD12_EDGER_GLM.txt_1656	chrX	5848367	5849198	+	0.00150858
Diffbind_K4_MACSnarrowsigpeak1bpmerge.csvD2vsD12_EDGER_GLM.txt_1655	chrX	11849434	11849990	+	0.00150357
Diffbind_K4_MACSnarrowsigpeak1bpmerge.csvD2vsD12_EDGER_GLM.txt_1654	chrIV	2283819	2284479	+	0.0014879
Diffbind_K4_MACSnarrowsigpeak1bpmerge.csvD2vsD12_EDGER_GLM.txt_1653	chrV	7200638	7200890	+	0.00147363
Diffbind_K4_MACSnarrowsigpeak1bpmerge.csvD2vsD12_EDGER_GLM.txt_1652	chrX	3242215	3243643	+	0.00147289
Diffbind_K4_MACSnarrowsigpeak1bpmerge.csvD2vsD12_EDGER_GLM.txt_1651	chrIII	899863	902386	+	0.00146818
Diffbind_K4_MACSnarrowsigpeak1bpmerge.csvD2vsD12_EDGER_GLM.txt_1650	chrV	11076339	11079546	+	0.00146818
Diffbind_K4_MACSnarrowsigpeak1bpmerge.csvD2vsD12_EDGER_GLM.txt_1649	chrIII	6359651	6360119	+	0.00146712
Diffbind_K4_MACSnarrowsigpeak1bpmerge.csvD2vsD12_EDGER_GLM.txt_1648	chrIV	5949139	5949643	+	0.00145485
Diffbind_K4_MACSnarrowsigpeak1bpmerge.csvD2vsD12_EDGER_GLM.txt_1647	chrV	19697079	19697419	+	0.00143587
Diffbind_K4_MACSnarrowsigpeak1bpmerge.csvD2vsD12_EDGER_GLM.txt_1646	chrX	7557808	7559284	+	0.00143587
Diffbind_K4_MACSnarrowsigpeak1bpmerge.csvD2vsD12_EDGER_GLM.txt_1645	chrIV	13311801	13312414	+	0.00142846
Diffbind_K4_MACSnarrowsigpeak1bpmerge.csvD2vsD12_EDGER_GLM.txt_1644	chrX	8246340	8246590	+	0.00141918
Diffbind_K4_MACSnarrowsigpeak1bpmerge.csvD2vsD12_EDGER_GLM.txt_1643	chrV	12460420	12460857	+	0.0014158
Diffbind_K4_MACSnarrowsigpeak1bpmerge.csvD2vsD12_EDGER_GLM.txt_1642	chrX	11199823	11200027	+	0.00140154
Diffbind_K4_MACSnarrowsigpeak1bpmerge.csvD2vsD12_EDGER_GLM.txt_1641	chrV	5521665	5522592	+	0.00140073
Diffbind_K4_MACSnarrowsigpeak1bpmerge.csvD2vsD12_EDGER_GLM.txt_1640	chrV	8453209	8453597	+	0.00139667
Diffbind_K4_MACSnarrowsigpeak1bpmerge.csvD2vsD12_EDGER_GLM.txt_1639	chrII	7393413	7396227	+	0.00138795
Diffbind_K4_MACSnarrowsigpeak1bpmerge.csvD2vsD12_EDGER_GLM.txt_1638	chrX	4861605	4862097	+	0.00138421
Diffbind_K4_MACSnarrowsigpeak1bpmerge.csvD2vsD12_EDGER_GLM.txt_1637	chrV	12539059	12539689	+	0.0013804
Diffbind_K4_MACSnarrowsigpeak1bpmerge.csvD2vsD12_EDGER_GLM.txt_1636	chrI	14027928	14029514	+	0.00136768
Diffbind_K4_MACSnarrowsigpeak1bpmerge.csvD2vsD12_EDGER_GLM.txt_1635	chrV	5506671	5506974	+	0.00136545
Diffbind_K4_MACSnarrowsigpeak1bpmerge.csvD2vsD12_EDGER_GLM.txt_1634	chrI	9930547	9930923	+	0.00136486
Diffbind_K4_MACSnarrowsigpeak1bpmerge.csvD2vsD12_EDGER_GLM.txt_1633	chrII	952097	952505	+	0.00135524
Diffbind_K4_MACSnarrowsigpeak1bpmerge.csvD2vsD12_EDGER_GLM.txt_1632	chrX	15617175	15617396	+	0.00134701
Diffbind_K4_MACSnarrowsigpeak1bpmerge.csvD2vsD12_EDGER_GLM.txt_1631	chrIV	9118744	9119158	+	0.00134498
Diffbind_K4_MACSnarrowsigpeak1bpmerge.csvD2vsD12_EDGER_GLM.txt_1629	chrX	17711280	17711590	+	0.00134292
Diffbind_K4_MACSnarrowsigpeak1bpmerge.csvD2vsD12_EDGER_GLM.txt_1630	chrI	11871333	11871776	+	0.00134292
Diffbind_K4_MACSnarrowsigpeak1bpmerge.csvD2vsD12_EDGER_GLM.txt_1628	chrI	7467331	7467708	+	0.00132959
Diffbind_K4_MACSnarrowsigpeak1bpmerge.csvD2vsD12_EDGER_GLM.txt_1627	chrI	11764351	11764806	+	0.00131842
Diffbind_K4_MACSnarrowsigpeak1bpmerge.csvD2vsD12_EDGER_GLM.txt_1626	chrII	759889	760354	+	0.00128426
Diffbind_K4_MACSnarrowsigpeak1bpmerge.csvD2vsD12_EDGER_GLM.txt_1625	chrIV	4034233	4034953	+	0.00128213
Diffbind_K4_MACSnarrowsigpeak1bpmerge.csvD2vsD12_EDGER_GLM.txt_1624	chrI	11676816	11677412	+	0.00126888
Diffbind_K4_MACSnarrowsigpeak1bpmerge.csvD2vsD12_EDGER_GLM.txt_1623	chrII	6787075	6787648	+	0.00126871
Diffbind_K4_MACSnarrowsigpeak1bpmerge.csvD2vsD12_EDGER_GLM.txt_1621	chrIV	7147316	7148285	+	0.0012611
Diffbind_K4_MACSnarrowsigpeak1bpmerge.csvD2vsD12_EDGER_GLM.txt_1622	chrII	1842341	1843161	+	0.0012611
Diffbind_K4_MACSnarrowsigpeak1bpmerge.csvD2vsD12_EDGER_GLM.txt_1620	chrI	3956514	3956821	+	0.00125931
Diffbind_K4_MACSnarrowsigpeak1bpmerge.csvD2vsD12_EDGER_GLM.txt_1619	chrIV	8622110	8622331	+	0.00125626
Diffbind_K4_MACSnarrowsigpeak1bpmerge.csvD2vsD12_EDGER_GLM.txt_1618	chrII	7942101	7944204	+	0.00124153
Diffbind_K4_MACSnarrowsigpeak1bpmerge.csvD2vsD12_EDGER_GLM.txt_1617	chrX	529581	530152	+	0.00124101
Diffbind_K4_MACSnarrowsigpeak1bpmerge.csvD2vsD12_EDGER_GLM.txt_1616	chrV	18372087	18372773	+	0.00123773
Diffbind_K4_MACSnarrowsigpeak1bpmerge.csvD2vsD12_EDGER_GLM.txt_1615	chrIV	1390594	1390896	+	0.00123612
Diffbind_K4_MACSnarrowsigpeak1bpmerge.csvD2vsD12_EDGER_GLM.txt_1614	chrX	4190288	4193463	+	0.0012257
Diffbind_K4_MACSnarrowsigpeak1bpmerge.csvD2vsD12_EDGER_GLM.txt_1613	chrV	8594466	8595841	+	0.00122177
Diffbind_K4_MACSnarrowsigpeak1bpmerge.csvD2vsD12_EDGER_GLM.txt_1612	chrIII	6251347	6252503	+	0.0012156
Diffbind_K4_MACSnarrowsigpeak1bpmerge.csvD2vsD12_EDGER_GLM.txt_1611	chrI	14993256	14995401	+	0.00121037
Diffbind_K4_MACSnarrowsigpeak1bpmerge.csvD2vsD12_EDGER_GLM.txt_1610	chrX	660997	661326	+	0.00119571
Diffbind_K4_MACSnarrowsigpeak1bpmerge.csvD2vsD12_EDGER_GLM.txt_1609	chrII	10524348	10524595	+	0.00118987
Diffbind_K4_MACSnarrowsigpeak1bpmerge.csvD2vsD12_EDGER_GLM.txt_1608	chrII	505757	506211	+	0.00118671
Diffbind_K4_MACSnarrowsigpeak1bpmerge.csvD2vsD12_EDGER_GLM.txt_1606	chrV	6527077	6527604	+	0.00117653
Diffbind_K4_MACSnarrowsigpeak1bpmerge.csvD2vsD12_EDGER_GLM.txt_1607	chrI	9327890	9331991	+	0.00117653
Diffbind_K4_MACSnarrowsigpeak1bpmerge.csvD2vsD12_EDGER_GLM.txt_1605	chrIII	3771134	3771385	+	0.00116852
Diffbind_K4_MACSnarrowsigpeak1bpmerge.csvD2vsD12_EDGER_GLM.txt_1604	chrI	8217149	8218401	+	0.00116192
Diffbind_K4_MACSnarrowsigpeak1bpmerge.csvD2vsD12_EDGER_GLM.txt_1602	chrII	11649051	11649595	+	0.00115343
Diffbind_K4_MACSnarrowsigpeak1bpmerge.csvD2vsD12_EDGER_GLM.txt_1603	chrII	1607914	1608189	+	0.00115343
Diffbind_K4_MACSnarrowsigpeak1bpmerge.csvD2vsD12_EDGER_GLM.txt_1601	chrI	6765377	6765618	+	0.00115176
Diffbind_K4_MACSnarrowsigpeak1bpmerge.csvD2vsD12_EDGER_GLM.txt_1600	chrI	3821844	3822066	+	0.00114076
Diffbind_K4_MACSnarrowsigpeak1bpmerge.csvD2vsD12_EDGER_GLM.txt_1599	chrX	2696914	2697518	+	0.00113885
Diffbind_K4_MACSnarrowsigpeak1bpmerge.csvD2vsD12_EDGER_GLM.txt_1598	chrIII	13552905	13553102	+	0.00113885
Diffbind_K4_MACSnarrowsigpeak1bpmerge.csvD2vsD12_EDGER_GLM.txt_1597	chrII	13013909	13014836	+	0.00113299
Diffbind_K4_MACSnarrowsigpeak1bpmerge.csvD2vsD12_EDGER_GLM.txt_1596	chrII	7809296	7809994	+	0.00113067
Diffbind_K4_MACSnarrowsigpeak1bpmerge.csvD2vsD12_EDGER_GLM.txt_1595	chrI	8133530	8135601	+	0.00112981
Diffbind_K4_MACSnarrowsigpeak1bpmerge.csvD2vsD12_EDGER_GLM.txt_1594	chrII	6053543	6053776	+	0.00112768
Diffbind_K4_MACSnarrowsigpeak1bpmerge.csvD2vsD12_EDGER_GLM.txt_1593	chrX	9362985	9363212	+	0.00112133
Diffbind_K4_MACSnarrowsigpeak1bpmerge.csvD2vsD12_EDGER_GLM.txt_1592	chrV	6526795	6527013	+	0.00110992
Diffbind_K4_MACSnarrowsigpeak1bpmerge.csvD2vsD12_EDGER_GLM.txt_1591	chrV	5556948	5557164	+	0.00110974
Diffbind_K4_MACSnarrowsigpeak1bpmerge.csvD2vsD12_EDGER_GLM.txt_1590	chrIV	6627125	6627932	+	0.00110599
Diffbind_K4_MACSnarrowsigpeak1bpmerge.csvD2vsD12_EDGER_GLM.txt_1588	chrX	5329538	5330315	+	0.00109158
Diffbind_K4_MACSnarrowsigpeak1bpmerge.csvD2vsD12_EDGER_GLM.txt_1589	chrV	4628348	4629359	+	0.00109158
Diffbind_K4_MACSnarrowsigpeak1bpmerge.csvD2vsD12_EDGER_GLM.txt_1587	chrV	12157643	12158625	+	0.00107851
Diffbind_K4_MACSnarrowsigpeak1bpmerge.csvD2vsD12_EDGER_GLM.txt_1586	chrX	5278662	5279073	+	0.00107103
Diffbind_K4_MACSnarrowsigpeak1bpmerge.csvD2vsD12_EDGER_GLM.txt_1585	chrX	4784622	4785035	+	0.00107021
Diffbind_K4_MACSnarrowsigpeak1bpmerge.csvD2vsD12_EDGER_GLM.txt_1584	chrIV	9236911	9238519	+	0.00106816
Diffbind_K4_MACSnarrowsigpeak1bpmerge.csvD2vsD12_EDGER_GLM.txt_1583	chrIV	10182505	10184196	+	0.00105977
Diffbind_K4_MACSnarrowsigpeak1bpmerge.csvD2vsD12_EDGER_GLM.txt_1582	chrII	2855299	2855526	+	0.0010573
Diffbind_K4_MACSnarrowsigpeak1bpmerge.csvD2vsD12_EDGER_GLM.txt_1580	chrI	6283191	6287901	+	0.00105143
Diffbind_K4_MACSnarrowsigpeak1bpmerge.csvD2vsD12_EDGER_GLM.txt_1581	chrV	11857669	11858181	+	0.00105143
Diffbind_K4_MACSnarrowsigpeak1bpmerge.csvD2vsD12_EDGER_GLM.txt_1579	chrIV	4469635	4472175	+	0.00104641
Diffbind_K4_MACSnarrowsigpeak1bpmerge.csvD2vsD12_EDGER_GLM.txt_1578	chrIV	12059472	12060155	+	0.00103499
Diffbind_K4_MACSnarrowsigpeak1bpmerge.csvD2vsD12_EDGER_GLM.txt_1576	chrX	7731938	7732240	+	0.00103079
Diffbind_K4_MACSnarrowsigpeak1bpmerge.csvD2vsD12_EDGER_GLM.txt_1577	chrV	19750898	19751140	+	0.00103079
Diffbind_K4_MACSnarrowsigpeak1bpmerge.csvD2vsD12_EDGER_GLM.txt_1575	chrII	9340898	9341095	+	0.00102077
Diffbind_K4_MACSnarrowsigpeak1bpmerge.csvD2vsD12_EDGER_GLM.txt_1574	chrV	9587808	9588005	+	0.00101684
Diffbind_K4_MACSnarrowsigpeak1bpmerge.csvD2vsD12_EDGER_GLM.txt_1573	chrII	10595967	10596417	+	0.00101378
Diffbind_K4_MACSnarrowsigpeak1bpmerge.csvD2vsD12_EDGER_GLM.txt_1572	chrI	8563791	8564221	+	0.00101376
Diffbind_K4_MACSnarrowsigpeak1bpmerge.csvD2vsD12_EDGER_GLM.txt_1571	chrX	13522029	13522829	+	0.00101238
Diffbind_K4_MACSnarrowsigpeak1bpmerge.csvD2vsD12_EDGER_GLM.txt_1570	chrI	7884864	7885178	+	0.00100957
Diffbind_K4_MACSnarrowsigpeak1bpmerge.csvD2vsD12_EDGER_GLM.txt_1569	chrII	15111507	15112730	+	0.00100507
Diffbind_K4_MACSnarrowsigpeak1bpmerge.csvD2vsD12_EDGER_GLM.txt_1568	chrV	20659725	20660122	+	0.000996007
Diffbind_K4_MACSnarrowsigpeak1bpmerge.csvD2vsD12_EDGER_GLM.txt_1567	chrIV	7023189	7023493	+	0.000993614
Diffbind_K4_MACSnarrowsigpeak1bpmerge.csvD2vsD12_EDGER_GLM.txt_1566	chrIII	12015043	12015453	+	0.000992426
Diffbind_K4_MACSnarrowsigpeak1bpmerge.csvD2vsD12_EDGER_GLM.txt_1565	chrV	18143803	18144017	+	0.000989311
Diffbind_K4_MACSnarrowsigpeak1bpmerge.csvD2vsD12_EDGER_GLM.txt_1564	chrV	9128014	9129150	+	0.000989054
Diffbind_K4_MACSnarrowsigpeak1bpmerge.csvD2vsD12_EDGER_GLM.txt_1563	chrII	10594168	10594796	+	0.000981891
Diffbind_K4_MACSnarrowsigpeak1bpmerge.csvD2vsD12_EDGER_GLM.txt_1562	chrX	12653140	12654143	+	0.000978616
Diffbind_K4_MACSnarrowsigpeak1bpmerge.csvD2vsD12_EDGER_GLM.txt_1561	chrIV	11644053	11645098	+	0.000972998
Diffbind_K4_MACSnarrowsigpeak1bpmerge.csvD2vsD12_EDGER_GLM.txt_1560	chrIII	8368297	8368673	+	0.00096697
Diffbind_K4_MACSnarrowsigpeak1bpmerge.csvD2vsD12_EDGER_GLM.txt_1559	chrIV	10251886	10252083	+	0.000962359
Diffbind_K4_MACSnarrowsigpeak1bpmerge.csvD2vsD12_EDGER_GLM.txt_1558	chrX	8016797	8017337	+	0.000961314
Diffbind_K4_MACSnarrowsigpeak1bpmerge.csvD2vsD12_EDGER_GLM.txt_1557	chrII	7715406	7716021	+	0.000959777
Diffbind_K4_MACSnarrowsigpeak1bpmerge.csvD2vsD12_EDGER_GLM.txt_1556	chrII	5698544	5699008	+	0.000956677
Diffbind_K4_MACSnarrowsigpeak1bpmerge.csvD2vsD12_EDGER_GLM.txt_1555	chrII	11040565	11040785	+	0.000954913
Diffbind_K4_MACSnarrowsigpeak1bpmerge.csvD2vsD12_EDGER_GLM.txt_1554	chrIV	14617365	14617807	+	0.000953982
Diffbind_K4_MACSnarrowsigpeak1bpmerge.csvD2vsD12_EDGER_GLM.txt_1553	chrI	8732296	8733005	+	0.000950987
Diffbind_K4_MACSnarrowsigpeak1bpmerge.csvD2vsD12_EDGER_GLM.txt_1552	chrII	1297912	1298349	+	0.000950317
Diffbind_K4_MACSnarrowsigpeak1bpmerge.csvD2vsD12_EDGER_GLM.txt_1551	chrX	8259828	8260477	+	0.000947977
Diffbind_K4_MACSnarrowsigpeak1bpmerge.csvD2vsD12_EDGER_GLM.txt_1550	chrIV	8366686	8366960	+	0.000946816
Diffbind_K4_MACSnarrowsigpeak1bpmerge.csvD2vsD12_EDGER_GLM.txt_1549	chrIV	11575332	11576461	+	0.000941814
Diffbind_K4_MACSnarrowsigpeak1bpmerge.csvD2vsD12_EDGER_GLM.txt_1548	chrIII	6282365	6282862	+	0.000938063
Diffbind_K4_MACSnarrowsigpeak1bpmerge.csvD2vsD12_EDGER_GLM.txt_1547	chrIII	9487653	9489350	+	0.00093384
Diffbind_K4_MACSnarrowsigpeak1bpmerge.csvD2vsD12_EDGER_GLM.txt_1546	chrI	6415880	6416734	+	0.000930472
Diffbind_K4_MACSnarrowsigpeak1bpmerge.csvD2vsD12_EDGER_GLM.txt_1545	chrIII	5937675	5944340	+	0.000916761
Diffbind_K4_MACSnarrowsigpeak1bpmerge.csvD2vsD12_EDGER_GLM.txt_1544	chrI	9965514	9966149	+	0.000913953
Diffbind_K4_MACSnarrowsigpeak1bpmerge.csvD2vsD12_EDGER_GLM.txt_1543	chrX	9146726	9146923	+	0.000907122
Diffbind_K4_MACSnarrowsigpeak1bpmerge.csvD2vsD12_EDGER_GLM.txt_1542	chrII	9659186	9660411	+	0.000907122
Diffbind_K4_MACSnarrowsigpeak1bpmerge.csvD2vsD12_EDGER_GLM.txt_1541	chrI	12645588	12645809	+	0.00090536
Diffbind_K4_MACSnarrowsigpeak1bpmerge.csvD2vsD12_EDGER_GLM.txt_1540	chrI	11100916	11101134	+	0.000888626
Diffbind_K4_MACSnarrowsigpeak1bpmerge.csvD2vsD12_EDGER_GLM.txt_1539	chrIV	7390258	7390913	+	0.00088128
Diffbind_K4_MACSnarrowsigpeak1bpmerge.csvD2vsD12_EDGER_GLM.txt_1538	chrV	1414609	1414919	+	0.000880866
Diffbind_K4_MACSnarrowsigpeak1bpmerge.csvD2vsD12_EDGER_GLM.txt_1537	chrX	824955	825235	+	0.000866031
Diffbind_K4_MACSnarrowsigpeak1bpmerge.csvD2vsD12_EDGER_GLM.txt_1536	chrIII	12017100	12017946	+	0.000864261
Diffbind_K4_MACSnarrowsigpeak1bpmerge.csvD2vsD12_EDGER_GLM.txt_1535	chrV	8457280	8458016	+	0.00086348
Diffbind_K4_MACSnarrowsigpeak1bpmerge.csvD2vsD12_EDGER_GLM.txt_1534	chrX	15044996	15045904	+	0.000857375
Diffbind_K4_MACSnarrowsigpeak1bpmerge.csvD2vsD12_EDGER_GLM.txt_1533	chrX	2257927	2258758	+	0.000857228
Diffbind_K4_MACSnarrowsigpeak1bpmerge.csvD2vsD12_EDGER_GLM.txt_1532	chrIV	13388785	13389616	+	0.000854901
Diffbind_K4_MACSnarrowsigpeak1bpmerge.csvD2vsD12_EDGER_GLM.txt_1531	chrV	15423591	15425464	+	0.000850828
Diffbind_K4_MACSnarrowsigpeak1bpmerge.csvD2vsD12_EDGER_GLM.txt_1530	chrI	8421184	8421401	+	0.000841838
Diffbind_K4_MACSnarrowsigpeak1bpmerge.csvD2vsD12_EDGER_GLM.txt_1529	chrIII	6981114	6981350	+	0.000825229
Diffbind_K4_MACSnarrowsigpeak1bpmerge.csvD2vsD12_EDGER_GLM.txt_1528	chrIII	13617544	13618025	+	0.000821567
Diffbind_K4_MACSnarrowsigpeak1bpmerge.csvD2vsD12_EDGER_GLM.txt_1527	chrII	8291203	8292673	+	0.0008206
Diffbind_K4_MACSnarrowsigpeak1bpmerge.csvD2vsD12_EDGER_GLM.txt_1526	chrII	8513003	8513399	+	0.000820314
Diffbind_K4_MACSnarrowsigpeak1bpmerge.csvD2vsD12_EDGER_GLM.txt_1524	chrIII	3870667	3871534	+	0.000814224
Diffbind_K4_MACSnarrowsigpeak1bpmerge.csvD2vsD12_EDGER_GLM.txt_1525	chrIV	13027082	13027328	+	0.000814224
Diffbind_K4_MACSnarrowsigpeak1bpmerge.csvD2vsD12_EDGER_GLM.txt_1523	chrV	4442751	4443140	+	0.000814224
Diffbind_K4_MACSnarrowsigpeak1bpmerge.csvD2vsD12_EDGER_GLM.txt_1522	chrII	8131380	8131682	+	0.000814128
Diffbind_K4_MACSnarrowsigpeak1bpmerge.csvD2vsD12_EDGER_GLM.txt_1521	chrI	11682470	11683420	+	0.000809736
Diffbind_K4_MACSnarrowsigpeak1bpmerge.csvD2vsD12_EDGER_GLM.txt_1520	chrII	10802711	10802982	+	0.000799797
Diffbind_K4_MACSnarrowsigpeak1bpmerge.csvD2vsD12_EDGER_GLM.txt_1519	chrII	13593193	13593877	+	0.000798415
Diffbind_K4_MACSnarrowsigpeak1bpmerge.csvD2vsD12_EDGER_GLM.txt_1518	chrIV	11492200	11492432	+	0.000792205
Diffbind_K4_MACSnarrowsigpeak1bpmerge.csvD2vsD12_EDGER_GLM.txt_1517	chrV	2126443	2128380	+	0.000787655
Diffbind_K4_MACSnarrowsigpeak1bpmerge.csvD2vsD12_EDGER_GLM.txt_1515	chrIII	4538238	4538818	+	0.0007869
Diffbind_K4_MACSnarrowsigpeak1bpmerge.csvD2vsD12_EDGER_GLM.txt_1516	chrIV	1463922	1464197	+	0.0007869
Diffbind_K4_MACSnarrowsigpeak1bpmerge.csvD2vsD12_EDGER_GLM.txt_1514	chrX	13975519	13975722	+	0.000785742
Diffbind_K4_MACSnarrowsigpeak1bpmerge.csvD2vsD12_EDGER_GLM.txt_1513	chrV	9359512	9359759	+	0.000782747
Diffbind_K4_MACSnarrowsigpeak1bpmerge.csvD2vsD12_EDGER_GLM.txt_1512	chrI	9797535	9797744	+	0.0007827
Diffbind_K4_MACSnarrowsigpeak1bpmerge.csvD2vsD12_EDGER_GLM.txt_1511	chrIV	11063622	11064053	+	0.000781419
Diffbind_K4_MACSnarrowsigpeak1bpmerge.csvD2vsD12_EDGER_GLM.txt_1510	chrIV	9240309	9242733	+	0.000780531
Diffbind_K4_MACSnarrowsigpeak1bpmerge.csvD2vsD12_EDGER_GLM.txt_1509	chrV	3390596	3391267	+	0.0007793
Diffbind_K4_MACSnarrowsigpeak1bpmerge.csvD2vsD12_EDGER_GLM.txt_1508	chrII	11741673	11741871	+	0.000776886
Diffbind_K4_MACSnarrowsigpeak1bpmerge.csvD2vsD12_EDGER_GLM.txt_1507	chrI	12952784	12953029	+	0.000769282
Diffbind_K4_MACSnarrowsigpeak1bpmerge.csvD2vsD12_EDGER_GLM.txt_1506	chrX	11467015	11467568	+	0.000766964
Diffbind_K4_MACSnarrowsigpeak1bpmerge.csvD2vsD12_EDGER_GLM.txt_1505	chrX	4468804	4471496	+	0.000763928
Diffbind_K4_MACSnarrowsigpeak1bpmerge.csvD2vsD12_EDGER_GLM.txt_1504	chrI	6835189	6839011	+	0.000758722
Diffbind_K4_MACSnarrowsigpeak1bpmerge.csvD2vsD12_EDGER_GLM.txt_1503	chrI	4495268	4497527	+	0.000756814
Diffbind_K4_MACSnarrowsigpeak1bpmerge.csvD2vsD12_EDGER_GLM.txt_1502	chrV	6834430	6834868	+	0.000754209
Diffbind_K4_MACSnarrowsigpeak1bpmerge.csvD2vsD12_EDGER_GLM.txt_1501	chrV	12110831	12111837	+	0.000746489
Diffbind_K4_MACSnarrowsigpeak1bpmerge.csvD2vsD12_EDGER_GLM.txt_1500	chrX	3152990	3153214	+	0.000746041
Diffbind_K4_MACSnarrowsigpeak1bpmerge.csvD2vsD12_EDGER_GLM.txt_1499	chrIII	13989	14790	+	0.000745415
Diffbind_K4_MACSnarrowsigpeak1bpmerge.csvD2vsD12_EDGER_GLM.txt_1498	chrII	13508810	13509019	+	0.000745214
Diffbind_K4_MACSnarrowsigpeak1bpmerge.csvD2vsD12_EDGER_GLM.txt_1497	chrIII	873110	873425	+	0.000742602
Diffbind_K4_MACSnarrowsigpeak1bpmerge.csvD2vsD12_EDGER_GLM.txt_1496	chrIV	14613770	14614199	+	0.000739995
Diffbind_K4_MACSnarrowsigpeak1bpmerge.csvD2vsD12_EDGER_GLM.txt_1494	chrIII	1214905	1215437	+	0.000736198
Diffbind_K4_MACSnarrowsigpeak1bpmerge.csvD2vsD12_EDGER_GLM.txt_1495	chrIII	7238537	7239306	+	0.000736198
Diffbind_K4_MACSnarrowsigpeak1bpmerge.csvD2vsD12_EDGER_GLM.txt_1493	chrI	7147063	7149851	+	0.000735758
Diffbind_K4_MACSnarrowsigpeak1bpmerge.csvD2vsD12_EDGER_GLM.txt_1492	chrIII	4498096	4498293	+	0.000732027
Diffbind_K4_MACSnarrowsigpeak1bpmerge.csvD2vsD12_EDGER_GLM.txt_1491	chrII	9771129	9771382	+	0.000732027
Diffbind_K4_MACSnarrowsigpeak1bpmerge.csvD2vsD12_EDGER_GLM.txt_1490	chrX	14422902	14423112	+	0.000729714
Diffbind_K4_MACSnarrowsigpeak1bpmerge.csvD2vsD12_EDGER_GLM.txt_1489	chrIII	4898690	4901421	+	0.000727131
Diffbind_K4_MACSnarrowsigpeak1bpmerge.csvD2vsD12_EDGER_GLM.txt_1488	chrI	6883486	6884000	+	0.000725251
Diffbind_K4_MACSnarrowsigpeak1bpmerge.csvD2vsD12_EDGER_GLM.txt_1487	chrV	5242519	5243187	+	0.000719273
Diffbind_K4_MACSnarrowsigpeak1bpmerge.csvD2vsD12_EDGER_GLM.txt_1486	chrIII	10376220	10376420	+	0.000709492
Diffbind_K4_MACSnarrowsigpeak1bpmerge.csvD2vsD12_EDGER_GLM.txt_1485	chrIV	12032128	12036950	+	0.000703156
Diffbind_K4_MACSnarrowsigpeak1bpmerge.csvD2vsD12_EDGER_GLM.txt_1482	chrIII	9499081	9499674	+	0.000700459
Diffbind_K4_MACSnarrowsigpeak1bpmerge.csvD2vsD12_EDGER_GLM.txt_1483	chrII	3000742	3001455	+	0.000700459
Diffbind_K4_MACSnarrowsigpeak1bpmerge.csvD2vsD12_EDGER_GLM.txt_1484	chrIV	16169957	16170688	+	0.000700459
Diffbind_K4_MACSnarrowsigpeak1bpmerge.csvD2vsD12_EDGER_GLM.txt_1481	chrIV	8293210	8293727	+	0.000699211
Diffbind_K4_MACSnarrowsigpeak1bpmerge.csvD2vsD12_EDGER_GLM.txt_1480	chrIV	5777773	5777996	+	0.000688204
Diffbind_K4_MACSnarrowsigpeak1bpmerge.csvD2vsD12_EDGER_GLM.txt_1479	chrX	8014444	8016348	+	0.000684991
Diffbind_K4_MACSnarrowsigpeak1bpmerge.csvD2vsD12_EDGER_GLM.txt_1478	chrI	5569547	5570585	+	0.000681794
Diffbind_K4_MACSnarrowsigpeak1bpmerge.csvD2vsD12_EDGER_GLM.txt_1477	chrIII	11689584	11690096	+	0.000675743
Diffbind_K4_MACSnarrowsigpeak1bpmerge.csvD2vsD12_EDGER_GLM.txt_1476	chrV	13258539	13259585	+	0.000675198
Diffbind_K4_MACSnarrowsigpeak1bpmerge.csvD2vsD12_EDGER_GLM.txt_1475	chrI	14716591	14717242	+	0.000671034
Diffbind_K4_MACSnarrowsigpeak1bpmerge.csvD2vsD12_EDGER_GLM.txt_1474	chrIV	6331063	6333141	+	0.000665556
Diffbind_K4_MACSnarrowsigpeak1bpmerge.csvD2vsD12_EDGER_GLM.txt_1473	chrI	4181053	4181531	+	0.000665102
Diffbind_K4_MACSnarrowsigpeak1bpmerge.csvD2vsD12_EDGER_GLM.txt_1472	chrX	16023511	16023995	+	0.000662307
Diffbind_K4_MACSnarrowsigpeak1bpmerge.csvD2vsD12_EDGER_GLM.txt_1471	chrV	6602746	6603170	+	0.000662307
Diffbind_K4_MACSnarrowsigpeak1bpmerge.csvD2vsD12_EDGER_GLM.txt_1470	chrIV	10144447	10146188	+	0.000661905
Diffbind_K4_MACSnarrowsigpeak1bpmerge.csvD2vsD12_EDGER_GLM.txt_1469	chrIV	5938113	5942973	+	0.000656678
Diffbind_K4_MACSnarrowsigpeak1bpmerge.csvD2vsD12_EDGER_GLM.txt_1468	chrI	1689080	1689604	+	0.000652042
Diffbind_K4_MACSnarrowsigpeak1bpmerge.csvD2vsD12_EDGER_GLM.txt_1467	chrIII	6809535	6809745	+	0.000648227
Diffbind_K4_MACSnarrowsigpeak1bpmerge.csvD2vsD12_EDGER_GLM.txt_1466	chrIV	11208973	11212428	+	0.000647632
Diffbind_K4_MACSnarrowsigpeak1bpmerge.csvD2vsD12_EDGER_GLM.txt_1465	chrV	15393880	15394138	+	0.000641983
Diffbind_K4_MACSnarrowsigpeak1bpmerge.csvD2vsD12_EDGER_GLM.txt_1464	chrII	5424899	5426706	+	0.000641694
Diffbind_K4_MACSnarrowsigpeak1bpmerge.csvD2vsD12_EDGER_GLM.txt_1463	chrIV	10236385	10236954	+	0.000637137
Diffbind_K4_MACSnarrowsigpeak1bpmerge.csvD2vsD12_EDGER_GLM.txt_1462	chrI	6204240	6204440	+	0.000637137
Diffbind_K4_MACSnarrowsigpeak1bpmerge.csvD2vsD12_EDGER_GLM.txt_1461	chrII	4767381	4768754	+	0.0006327
Diffbind_K4_MACSnarrowsigpeak1bpmerge.csvD2vsD12_EDGER_GLM.txt_1460	chrIII	7557137	7557383	+	0.000632438
Diffbind_K4_MACSnarrowsigpeak1bpmerge.csvD2vsD12_EDGER_GLM.txt_1459	chrX	3241431	3242126	+	0.000632116
Diffbind_K4_MACSnarrowsigpeak1bpmerge.csvD2vsD12_EDGER_GLM.txt_1458	chrX	5256339	5256613	+	0.000624779
Diffbind_K4_MACSnarrowsigpeak1bpmerge.csvD2vsD12_EDGER_GLM.txt_1457	chrII	12132608	12132862	+	0.000624441
Diffbind_K4_MACSnarrowsigpeak1bpmerge.csvD2vsD12_EDGER_GLM.txt_1456	chrX	12795998	12796856	+	0.000622056
Diffbind_K4_MACSnarrowsigpeak1bpmerge.csvD2vsD12_EDGER_GLM.txt_1455	chrX	12203016	12203436	+	0.000620588
Diffbind_K4_MACSnarrowsigpeak1bpmerge.csvD2vsD12_EDGER_GLM.txt_1454	chrII	6970698	6974427	+	0.000620588
Diffbind_K4_MACSnarrowsigpeak1bpmerge.csvD2vsD12_EDGER_GLM.txt_1453	chrIII	9389539	9391154	+	0.000620458
Diffbind_K4_MACSnarrowsigpeak1bpmerge.csvD2vsD12_EDGER_GLM.txt_1452	chrV	17888487	17889022	+	0.000613858
Diffbind_K4_MACSnarrowsigpeak1bpmerge.csvD2vsD12_EDGER_GLM.txt_1451	chrIII	3957040	3957243	+	0.000608143
Diffbind_K4_MACSnarrowsigpeak1bpmerge.csvD2vsD12_EDGER_GLM.txt_1449	chrV	9569635	9569892	+	0.000602402
Diffbind_K4_MACSnarrowsigpeak1bpmerge.csvD2vsD12_EDGER_GLM.txt_1450	chrV	20769912	20770116	+	0.000602402
Diffbind_K4_MACSnarrowsigpeak1bpmerge.csvD2vsD12_EDGER_GLM.txt_1448	chrIII	7479219	7480203	+	0.000598864
Diffbind_K4_MACSnarrowsigpeak1bpmerge.csvD2vsD12_EDGER_GLM.txt_1447	chrX	9068144	9070077	+	0.000598591
Diffbind_K4_MACSnarrowsigpeak1bpmerge.csvD2vsD12_EDGER_GLM.txt_1446	chrI	13391961	13392554	+	0.000596365
Diffbind_K4_MACSnarrowsigpeak1bpmerge.csvD2vsD12_EDGER_GLM.txt_1445	chrX	4822596	4823872	+	0.000595315
Diffbind_K4_MACSnarrowsigpeak1bpmerge.csvD2vsD12_EDGER_GLM.txt_1444	chrIV	7290388	7291193	+	0.000591274
Diffbind_K4_MACSnarrowsigpeak1bpmerge.csvD2vsD12_EDGER_GLM.txt_1443	chrIII	1002813	1003228	+	0.000583586
Diffbind_K4_MACSnarrowsigpeak1bpmerge.csvD2vsD12_EDGER_GLM.txt_1442	chrV	19752441	19752794	+	0.000580337
Diffbind_K4_MACSnarrowsigpeak1bpmerge.csvD2vsD12_EDGER_GLM.txt_1441	chrIV	9632410	9632878	+	0.00057864
Diffbind_K4_MACSnarrowsigpeak1bpmerge.csvD2vsD12_EDGER_GLM.txt_1440	chrI	9686071	9686444	+	0.000577731
Diffbind_K4_MACSnarrowsigpeak1bpmerge.csvD2vsD12_EDGER_GLM.txt_1439	chrIII	13359531	13360014	+	0.000572361
Diffbind_K4_MACSnarrowsigpeak1bpmerge.csvD2vsD12_EDGER_GLM.txt_1438	chrV	10024471	10024825	+	0.000570899
Diffbind_K4_MACSnarrowsigpeak1bpmerge.csvD2vsD12_EDGER_GLM.txt_1437	chrV	7081123	7081848	+	0.000560927
Diffbind_K4_MACSnarrowsigpeak1bpmerge.csvD2vsD12_EDGER_GLM.txt_1436	chrX	11968258	11968576	+	0.000558678
Diffbind_K4_MACSnarrowsigpeak1bpmerge.csvD2vsD12_EDGER_GLM.txt_1435	chrII	9115657	9116459	+	0.00055272
Diffbind_K4_MACSnarrowsigpeak1bpmerge.csvD2vsD12_EDGER_GLM.txt_1434	chrIII	8113714	8114011	+	0.000551399
Diffbind_K4_MACSnarrowsigpeak1bpmerge.csvD2vsD12_EDGER_GLM.txt_1433	chrIII	4950531	4951135	+	0.000550277
Diffbind_K4_MACSnarrowsigpeak1bpmerge.csvD2vsD12_EDGER_GLM.txt_1432	chrII	11054962	11055255	+	0.000550105
Diffbind_K4_MACSnarrowsigpeak1bpmerge.csvD2vsD12_EDGER_GLM.txt_1431	chrI	6397427	6397762	+	0.000543678
Diffbind_K4_MACSnarrowsigpeak1bpmerge.csvD2vsD12_EDGER_GLM.txt_1430	chrII	11854235	11854740	+	0.000542417
Diffbind_K4_MACSnarrowsigpeak1bpmerge.csvD2vsD12_EDGER_GLM.txt_1429	chrI	884387	884646	+	0.000540382
Diffbind_K4_MACSnarrowsigpeak1bpmerge.csvD2vsD12_EDGER_GLM.txt_1428	chrX	6502587	6503120	+	0.000537877
Diffbind_K4_MACSnarrowsigpeak1bpmerge.csvD2vsD12_EDGER_GLM.txt_1427	chrII	6558902	6563338	+	0.000537877
Diffbind_K4_MACSnarrowsigpeak1bpmerge.csvD2vsD12_EDGER_GLM.txt_1426	chrV	4732755	4732986	+	0.000536622
Diffbind_K4_MACSnarrowsigpeak1bpmerge.csvD2vsD12_EDGER_GLM.txt_1425	chrIV	8449094	8451984	+	0.000536622
Diffbind_K4_MACSnarrowsigpeak1bpmerge.csvD2vsD12_EDGER_GLM.txt_1424	chrIII	4317091	4317815	+	0.000532558
Diffbind_K4_MACSnarrowsigpeak1bpmerge.csvD2vsD12_EDGER_GLM.txt_1423	chrI	8787075	8787479	+	0.00052816
Diffbind_K4_MACSnarrowsigpeak1bpmerge.csvD2vsD12_EDGER_GLM.txt_1421	chrIII	5196977	5197492	+	0.000526302
Diffbind_K4_MACSnarrowsigpeak1bpmerge.csvD2vsD12_EDGER_GLM.txt_1422	chrIII	12604229	12605072	+	0.000526302
Diffbind_K4_MACSnarrowsigpeak1bpmerge.csvD2vsD12_EDGER_GLM.txt_1420	chrIII	5683737	5683990	+	0.000524191
Diffbind_K4_MACSnarrowsigpeak1bpmerge.csvD2vsD12_EDGER_GLM.txt_1419	chrII	13956716	13957228	+	0.000523312
Diffbind_K4_MACSnarrowsigpeak1bpmerge.csvD2vsD12_EDGER_GLM.txt_1417	chrIV	7287317	7287604	+	0.000517748
Diffbind_K4_MACSnarrowsigpeak1bpmerge.csvD2vsD12_EDGER_GLM.txt_1418	chrII	5940485	5941184	+	0.000517748
Diffbind_K4_MACSnarrowsigpeak1bpmerge.csvD2vsD12_EDGER_GLM.txt_1416	chrV	13379692	13380118	+	0.000512136
Diffbind_K4_MACSnarrowsigpeak1bpmerge.csvD2vsD12_EDGER_GLM.txt_1415	chrIV	5205561	5205758	+	0.000512136
Diffbind_K4_MACSnarrowsigpeak1bpmerge.csvD2vsD12_EDGER_GLM.txt_1413	chrIII	6850799	6852012	+	0.000510673
Diffbind_K4_MACSnarrowsigpeak1bpmerge.csvD2vsD12_EDGER_GLM.txt_1414	chrII	6781635	6782043	+	0.000510673
Diffbind_K4_MACSnarrowsigpeak1bpmerge.csvD2vsD12_EDGER_GLM.txt_1412	chrX	5477223	5478076	+	0.000510247
Diffbind_K4_MACSnarrowsigpeak1bpmerge.csvD2vsD12_EDGER_GLM.txt_1411	chrI	11212844	11213293	+	0.000506259
Diffbind_K4_MACSnarrowsigpeak1bpmerge.csvD2vsD12_EDGER_GLM.txt_1410	chrI	9097487	9098114	+	0.000502323
Diffbind_K4_MACSnarrowsigpeak1bpmerge.csvD2vsD12_EDGER_GLM.txt_1409	chrX	642512	645691	+	0.000491516
Diffbind_K4_MACSnarrowsigpeak1bpmerge.csvD2vsD12_EDGER_GLM.txt_1408	chrII	1865126	1865409	+	0.000491516
Diffbind_K4_MACSnarrowsigpeak1bpmerge.csvD2vsD12_EDGER_GLM.txt_1407	chrII	13951565	13951777	+	0.000478745
Diffbind_K4_MACSnarrowsigpeak1bpmerge.csvD2vsD12_EDGER_GLM.txt_1406	chrIV	664793	665070	+	0.000469173
Diffbind_K4_MACSnarrowsigpeak1bpmerge.csvD2vsD12_EDGER_GLM.txt_1405	chrI	7857823	7858394	+	0.000462084
Diffbind_K4_MACSnarrowsigpeak1bpmerge.csvD2vsD12_EDGER_GLM.txt_1404	chrX	7902047	7902396	+	0.00045907
Diffbind_K4_MACSnarrowsigpeak1bpmerge.csvD2vsD12_EDGER_GLM.txt_1403	chrV	5509522	5513007	+	0.000456444
Diffbind_K4_MACSnarrowsigpeak1bpmerge.csvD2vsD12_EDGER_GLM.txt_1402	chrII	6785453	6786137	+	0.000451023
Diffbind_K4_MACSnarrowsigpeak1bpmerge.csvD2vsD12_EDGER_GLM.txt_1401	chrX	10080798	10081037	+	0.000447566
Diffbind_K4_MACSnarrowsigpeak1bpmerge.csvD2vsD12_EDGER_GLM.txt_1400	chrIV	9511347	9514296	+	0.000442821
Diffbind_K4_MACSnarrowsigpeak1bpmerge.csvD2vsD12_EDGER_GLM.txt_1399	chrIV	3895810	3896535	+	0.000442821
Diffbind_K4_MACSnarrowsigpeak1bpmerge.csvD2vsD12_EDGER_GLM.txt_1398	chrIII	9912656	9913191	+	0.000442725
Diffbind_K4_MACSnarrowsigpeak1bpmerge.csvD2vsD12_EDGER_GLM.txt_1397	chrX	6043252	6043530	+	0.00043997
Diffbind_K4_MACSnarrowsigpeak1bpmerge.csvD2vsD12_EDGER_GLM.txt_1396	chrII	14867321	14867756	+	0.00043997
Diffbind_K4_MACSnarrowsigpeak1bpmerge.csvD2vsD12_EDGER_GLM.txt_1395	chrIII	4491217	4494958	+	0.000436346
Diffbind_K4_MACSnarrowsigpeak1bpmerge.csvD2vsD12_EDGER_GLM.txt_1394	chrIV	4056714	4056968	+	0.000435823
Diffbind_K4_MACSnarrowsigpeak1bpmerge.csvD2vsD12_EDGER_GLM.txt_1393	chrII	3319151	3319357	+	0.000432977
Diffbind_K4_MACSnarrowsigpeak1bpmerge.csvD2vsD12_EDGER_GLM.txt_1392	chrI	10728279	10728870	+	0.000429032
Diffbind_K4_MACSnarrowsigpeak1bpmerge.csvD2vsD12_EDGER_GLM.txt_1391	chrII	8224978	8225847	+	0.000420817
Diffbind_K4_MACSnarrowsigpeak1bpmerge.csvD2vsD12_EDGER_GLM.txt_1389	chrIII	8996156	8996451	+	0.000418776
Diffbind_K4_MACSnarrowsigpeak1bpmerge.csvD2vsD12_EDGER_GLM.txt_1390	chrIV	6259539	6259782	+	0.000418776
Diffbind_K4_MACSnarrowsigpeak1bpmerge.csvD2vsD12_EDGER_GLM.txt_1388	chrIV	6876337	6879950	+	0.000412892
Diffbind_K4_MACSnarrowsigpeak1bpmerge.csvD2vsD12_EDGER_GLM.txt_1387	chrII	6521384	6522116	+	0.000411311
Diffbind_K4_MACSnarrowsigpeak1bpmerge.csvD2vsD12_EDGER_GLM.txt_1386	chrII	3993580	3993864	+	0.00040746
Diffbind_K4_MACSnarrowsigpeak1bpmerge.csvD2vsD12_EDGER_GLM.txt_1385	chrX	13769524	13770024	+	0.000407422
Diffbind_K4_MACSnarrowsigpeak1bpmerge.csvD2vsD12_EDGER_GLM.txt_1384	chrX	3032488	3032884	+	0.000407273
Diffbind_K4_MACSnarrowsigpeak1bpmerge.csvD2vsD12_EDGER_GLM.txt_1383	chrII	12901225	12902070	+	0.000401166
Diffbind_K4_MACSnarrowsigpeak1bpmerge.csvD2vsD12_EDGER_GLM.txt_1382	chrIII	13298846	13300089	+	0.000400841
Diffbind_K4_MACSnarrowsigpeak1bpmerge.csvD2vsD12_EDGER_GLM.txt_1381	chrIV	14083184	14083464	+	0.000399777
Diffbind_K4_MACSnarrowsigpeak1bpmerge.csvD2vsD12_EDGER_GLM.txt_1380	chrI	4182143	4182367	+	0.000393093
Diffbind_K4_MACSnarrowsigpeak1bpmerge.csvD2vsD12_EDGER_GLM.txt_1379	chrI	7566140	7566423	+	0.000388546
Diffbind_K4_MACSnarrowsigpeak1bpmerge.csvD2vsD12_EDGER_GLM.txt_1378	chrI	10736584	10736843	+	0.000387916
Diffbind_K4_MACSnarrowsigpeak1bpmerge.csvD2vsD12_EDGER_GLM.txt_1377	chrV	1986514	1986844	+	0.000385578
Diffbind_K4_MACSnarrowsigpeak1bpmerge.csvD2vsD12_EDGER_GLM.txt_1376	chrI	4502495	4502917	+	0.000385029
Diffbind_K4_MACSnarrowsigpeak1bpmerge.csvD2vsD12_EDGER_GLM.txt_1375	chrIV	7510472	7510810	+	0.000384485
Diffbind_K4_MACSnarrowsigpeak1bpmerge.csvD2vsD12_EDGER_GLM.txt_1374	chrX	11494284	11494645	+	0.000382655
Diffbind_K4_MACSnarrowsigpeak1bpmerge.csvD2vsD12_EDGER_GLM.txt_1373	chrV	5691123	5692114	+	0.000381598
Diffbind_K4_MACSnarrowsigpeak1bpmerge.csvD2vsD12_EDGER_GLM.txt_1372	chrI	8635474	8637875	+	0.000380089
Diffbind_K4_MACSnarrowsigpeak1bpmerge.csvD2vsD12_EDGER_GLM.txt_1371	chrV	15014686	15015029	+	0.000376424
Diffbind_K4_MACSnarrowsigpeak1bpmerge.csvD2vsD12_EDGER_GLM.txt_1370	chrV	8922904	8923989	+	0.000373568
Diffbind_K4_MACSnarrowsigpeak1bpmerge.csvD2vsD12_EDGER_GLM.txt_1369	chrX	12205933	12206143	+	0.000372289
Diffbind_K4_MACSnarrowsigpeak1bpmerge.csvD2vsD12_EDGER_GLM.txt_1368	chrI	3140258	3140473	+	0.000372289
Diffbind_K4_MACSnarrowsigpeak1bpmerge.csvD2vsD12_EDGER_GLM.txt_1367	chrIII	13062715	13063225	+	0.000370388
Diffbind_K4_MACSnarrowsigpeak1bpmerge.csvD2vsD12_EDGER_GLM.txt_1366	chrV	8297169	8297525	+	0.000366084
Diffbind_K4_MACSnarrowsigpeak1bpmerge.csvD2vsD12_EDGER_GLM.txt_1365	chrII	12027219	12027894	+	0.000365281
Diffbind_K4_MACSnarrowsigpeak1bpmerge.csvD2vsD12_EDGER_GLM.txt_1364	chrV	12843763	12844904	+	0.000359969
Diffbind_K4_MACSnarrowsigpeak1bpmerge.csvD2vsD12_EDGER_GLM.txt_1363	chrX	17600456	17601452	+	0.000355627
Diffbind_K4_MACSnarrowsigpeak1bpmerge.csvD2vsD12_EDGER_GLM.txt_1362	chrI	7993759	7993978	+	0.000348938
Diffbind_K4_MACSnarrowsigpeak1bpmerge.csvD2vsD12_EDGER_GLM.txt_1361	chrII	13951965	13952223	+	0.00034872
Diffbind_K4_MACSnarrowsigpeak1bpmerge.csvD2vsD12_EDGER_GLM.txt_1360	chrV	7879796	7880243	+	0.000347236
Diffbind_K4_MACSnarrowsigpeak1bpmerge.csvD2vsD12_EDGER_GLM.txt_1359	chrIII	4190211	4190453	+	0.000346763
Diffbind_K4_MACSnarrowsigpeak1bpmerge.csvD2vsD12_EDGER_GLM.txt_1358	chrX	7947546	7948098	+	0.000343364
Diffbind_K4_MACSnarrowsigpeak1bpmerge.csvD2vsD12_EDGER_GLM.txt_1357	chrII	12931692	12933830	+	0.000341889
Diffbind_K4_MACSnarrowsigpeak1bpmerge.csvD2vsD12_EDGER_GLM.txt_1356	chrII	5232587	5232802	+	0.000341363
Diffbind_K4_MACSnarrowsigpeak1bpmerge.csvD2vsD12_EDGER_GLM.txt_1355	chrIII	10094528	10094725	+	0.000336831
Diffbind_K4_MACSnarrowsigpeak1bpmerge.csvD2vsD12_EDGER_GLM.txt_1354	chrII	4710164	4710396	+	0.000335631
Diffbind_K4_MACSnarrowsigpeak1bpmerge.csvD2vsD12_EDGER_GLM.txt_1353	chrIV	4056293	4056523	+	0.000326631
Diffbind_K4_MACSnarrowsigpeak1bpmerge.csvD2vsD12_EDGER_GLM.txt_1352	chrV	19696568	19696888	+	0.000321774
Diffbind_K4_MACSnarrowsigpeak1bpmerge.csvD2vsD12_EDGER_GLM.txt_1351	chrIII	3923529	3923841	+	0.000321566
Diffbind_K4_MACSnarrowsigpeak1bpmerge.csvD2vsD12_EDGER_GLM.txt_1350	chrV	12512967	12515907	+	0.000321566
Diffbind_K4_MACSnarrowsigpeak1bpmerge.csvD2vsD12_EDGER_GLM.txt_1348	chrV	19753989	19754219	+	0.000318857
Diffbind_K4_MACSnarrowsigpeak1bpmerge.csvD2vsD12_EDGER_GLM.txt_1349	chrIV	13346768	13347131	+	0.000318857
Diffbind_K4_MACSnarrowsigpeak1bpmerge.csvD2vsD12_EDGER_GLM.txt_1347	chrIV	2854495	2855452	+	0.000318435
Diffbind_K4_MACSnarrowsigpeak1bpmerge.csvD2vsD12_EDGER_GLM.txt_1346	chrII	10205398	10205623	+	0.000318435
Diffbind_K4_MACSnarrowsigpeak1bpmerge.csvD2vsD12_EDGER_GLM.txt_1345	chrII	9602517	9603725	+	0.000317994
Diffbind_K4_MACSnarrowsigpeak1bpmerge.csvD2vsD12_EDGER_GLM.txt_1344	chrX	5213713	5219330	+	0.000314995
Diffbind_K4_MACSnarrowsigpeak1bpmerge.csvD2vsD12_EDGER_GLM.txt_1343	chrX	16146772	16147648	+	0.00031201
Diffbind_K4_MACSnarrowsigpeak1bpmerge.csvD2vsD12_EDGER_GLM.txt_1342	chrV	2615514	2616304	+	0.000311002
Diffbind_K4_MACSnarrowsigpeak1bpmerge.csvD2vsD12_EDGER_GLM.txt_1341	chrIV	10868576	10869074	+	0.000311002
Diffbind_K4_MACSnarrowsigpeak1bpmerge.csvD2vsD12_EDGER_GLM.txt_1340	chrI	3559544	3559793	+	0.000310516
Diffbind_K4_MACSnarrowsigpeak1bpmerge.csvD2vsD12_EDGER_GLM.txt_1339	chrIV	5583992	5584317	+	0.000309653
Diffbind_K4_MACSnarrowsigpeak1bpmerge.csvD2vsD12_EDGER_GLM.txt_1338	chrIV	11351468	11351700	+	0.00030784
Diffbind_K4_MACSnarrowsigpeak1bpmerge.csvD2vsD12_EDGER_GLM.txt_1337	chrI	5041143	5041523	+	0.000307519
Diffbind_K4_MACSnarrowsigpeak1bpmerge.csvD2vsD12_EDGER_GLM.txt_1336	chrIII	12861189	12861621	+	0.000302793
Diffbind_K4_MACSnarrowsigpeak1bpmerge.csvD2vsD12_EDGER_GLM.txt_1335	chrV	16000172	16000666	+	0.000301277
Diffbind_K4_MACSnarrowsigpeak1bpmerge.csvD2vsD12_EDGER_GLM.txt_1334	chrI	10230326	10230590	+	0.000300646
Diffbind_K4_MACSnarrowsigpeak1bpmerge.csvD2vsD12_EDGER_GLM.txt_1333	chrI	8135741	8136082	+	0.000300646
Diffbind_K4_MACSnarrowsigpeak1bpmerge.csvD2vsD12_EDGER_GLM.txt_1332	chrV	5990220	5990637	+	0.00029709
Diffbind_K4_MACSnarrowsigpeak1bpmerge.csvD2vsD12_EDGER_GLM.txt_1331	chrIV	4387398	4387774	+	0.000290631
Diffbind_K4_MACSnarrowsigpeak1bpmerge.csvD2vsD12_EDGER_GLM.txt_1330	chrIII	3925181	3925451	+	0.000289592
Diffbind_K4_MACSnarrowsigpeak1bpmerge.csvD2vsD12_EDGER_GLM.txt_1329	chrIV	15850564	15850856	+	0.000286109
Diffbind_K4_MACSnarrowsigpeak1bpmerge.csvD2vsD12_EDGER_GLM.txt_1328	chrII	1869295	1870629	+	0.000285344
Diffbind_K4_MACSnarrowsigpeak1bpmerge.csvD2vsD12_EDGER_GLM.txt_1327	chrV	6566405	6566844	+	0.000283753
Diffbind_K4_MACSnarrowsigpeak1bpmerge.csvD2vsD12_EDGER_GLM.txt_1326	chrII	3296837	3298558	+	0.000282879
Diffbind_K4_MACSnarrowsigpeak1bpmerge.csvD2vsD12_EDGER_GLM.txt_1325	chrI	12675854	12676244	+	0.00028041
Diffbind_K4_MACSnarrowsigpeak1bpmerge.csvD2vsD12_EDGER_GLM.txt_1324	chrX	11804998	11805220	+	0.000270615
Diffbind_K4_MACSnarrowsigpeak1bpmerge.csvD2vsD12_EDGER_GLM.txt_1323	chrI	7380063	7380535	+	0.000270357
Diffbind_K4_MACSnarrowsigpeak1bpmerge.csvD2vsD12_EDGER_GLM.txt_1322	chrIV	7030850	7031218	+	0.000267989
Diffbind_K4_MACSnarrowsigpeak1bpmerge.csvD2vsD12_EDGER_GLM.txt_1321	chrV	9722504	9722701	+	0.000267731
Diffbind_K4_MACSnarrowsigpeak1bpmerge.csvD2vsD12_EDGER_GLM.txt_1320	chrII	9600690	9600939	+	0.000266757
Diffbind_K4_MACSnarrowsigpeak1bpmerge.csvD2vsD12_EDGER_GLM.txt_1319	chrX	2934031	2934397	+	0.000266572
Diffbind_K4_MACSnarrowsigpeak1bpmerge.csvD2vsD12_EDGER_GLM.txt_1318	chrIV	13390386	13391194	+	0.000266545
Diffbind_K4_MACSnarrowsigpeak1bpmerge.csvD2vsD12_EDGER_GLM.txt_1317	chrIII	1698123	1698883	+	0.000264342
Diffbind_K4_MACSnarrowsigpeak1bpmerge.csvD2vsD12_EDGER_GLM.txt_1316	chrII	4749865	4750176	+	0.00026433
Diffbind_K4_MACSnarrowsigpeak1bpmerge.csvD2vsD12_EDGER_GLM.txt_1315	chrIII	11989859	11990635	+	0.000261681
Diffbind_K4_MACSnarrowsigpeak1bpmerge.csvD2vsD12_EDGER_GLM.txt_1314	chrIV	12701694	12701923	+	0.000261142
Diffbind_K4_MACSnarrowsigpeak1bpmerge.csvD2vsD12_EDGER_GLM.txt_1313	chrV	14952923	14953266	+	0.000259929
Diffbind_K4_MACSnarrowsigpeak1bpmerge.csvD2vsD12_EDGER_GLM.txt_1312	chrII	13507679	13508657	+	0.000259419
Diffbind_K4_MACSnarrowsigpeak1bpmerge.csvD2vsD12_EDGER_GLM.txt_1311	chrIV	569644	571051	+	0.000256534
Diffbind_K4_MACSnarrowsigpeak1bpmerge.csvD2vsD12_EDGER_GLM.txt_1310	chrV	18640174	18640473	+	0.000251913
Diffbind_K4_MACSnarrowsigpeak1bpmerge.csvD2vsD12_EDGER_GLM.txt_1309	chrX	981403	981678	+	0.0002496
Diffbind_K4_MACSnarrowsigpeak1bpmerge.csvD2vsD12_EDGER_GLM.txt_1308	chrX	7678734	7679043	+	0.000247105
Diffbind_K4_MACSnarrowsigpeak1bpmerge.csvD2vsD12_EDGER_GLM.txt_1307	chrIII	7078357	7081732	+	0.000243959
Diffbind_K4_MACSnarrowsigpeak1bpmerge.csvD2vsD12_EDGER_GLM.txt_1306	chrI	8977357	8977782	+	0.000241817
Diffbind_K4_MACSnarrowsigpeak1bpmerge.csvD2vsD12_EDGER_GLM.txt_1305	chrIV	10971700	10971903	+	0.000241817
Diffbind_K4_MACSnarrowsigpeak1bpmerge.csvD2vsD12_EDGER_GLM.txt_1304	chrII	10702552	10702779	+	0.000238318
Diffbind_K4_MACSnarrowsigpeak1bpmerge.csvD2vsD12_EDGER_GLM.txt_1303	chrIV	17283022	17284720	+	0.000237056
Diffbind_K4_MACSnarrowsigpeak1bpmerge.csvD2vsD12_EDGER_GLM.txt_1302	chrX	11470386	11470940	+	0.000235871
Diffbind_K4_MACSnarrowsigpeak1bpmerge.csvD2vsD12_EDGER_GLM.txt_1300	chrIV	7395229	7395447	+	0.000235283
Diffbind_K4_MACSnarrowsigpeak1bpmerge.csvD2vsD12_EDGER_GLM.txt_1301	chrIII	7587214	7587481	+	0.000235283
Diffbind_K4_MACSnarrowsigpeak1bpmerge.csvD2vsD12_EDGER_GLM.txt_1299	chrX	13686862	13687894	+	0.000235283
Diffbind_K4_MACSnarrowsigpeak1bpmerge.csvD2vsD12_EDGER_GLM.txt_1298	chrX	6804465	6805311	+	0.000230262
Diffbind_K4_MACSnarrowsigpeak1bpmerge.csvD2vsD12_EDGER_GLM.txt_1297	chrI	550699	550938	+	0.000230005
Diffbind_K4_MACSnarrowsigpeak1bpmerge.csvD2vsD12_EDGER_GLM.txt_1296	chrX	12643374	12643641	+	0.000229267
Diffbind_K4_MACSnarrowsigpeak1bpmerge.csvD2vsD12_EDGER_GLM.txt_1295	chrV	5840371	5841757	+	0.000225522
Diffbind_K4_MACSnarrowsigpeak1bpmerge.csvD2vsD12_EDGER_GLM.txt_1294	chrX	3733054	3733281	+	0.000224835
Diffbind_K4_MACSnarrowsigpeak1bpmerge.csvD2vsD12_EDGER_GLM.txt_1293	chrX	5115802	5118771	+	0.00022441
Diffbind_K4_MACSnarrowsigpeak1bpmerge.csvD2vsD12_EDGER_GLM.txt_1292	chrIII	777917	778277	+	0.000222973
Diffbind_K4_MACSnarrowsigpeak1bpmerge.csvD2vsD12_EDGER_GLM.txt_1291	chrX	5253012	5256150	+	0.000222296
Diffbind_K4_MACSnarrowsigpeak1bpmerge.csvD2vsD12_EDGER_GLM.txt_1290	chrII	11774705	11774970	+	0.000220998
Diffbind_K4_MACSnarrowsigpeak1bpmerge.csvD2vsD12_EDGER_GLM.txt_1289	chrII	7783279	7783775	+	0.000215749
Diffbind_K4_MACSnarrowsigpeak1bpmerge.csvD2vsD12_EDGER_GLM.txt_1288	chrI	9540428	9541300	+	0.000214224
Diffbind_K4_MACSnarrowsigpeak1bpmerge.csvD2vsD12_EDGER_GLM.txt_1287	chrIV	11605894	11606135	+	0.000214222
Diffbind_K4_MACSnarrowsigpeak1bpmerge.csvD2vsD12_EDGER_GLM.txt_1286	chrIV	9128317	9128517	+	0.000214222
Diffbind_K4_MACSnarrowsigpeak1bpmerge.csvD2vsD12_EDGER_GLM.txt_1285	chrII	12895559	12897646	+	0.000209311
Diffbind_K4_MACSnarrowsigpeak1bpmerge.csvD2vsD12_EDGER_GLM.txt_1284	chrI	9321853	9322776	+	0.000208322
Diffbind_K4_MACSnarrowsigpeak1bpmerge.csvD2vsD12_EDGER_GLM.txt_1283	chrIV	8272983	8273228	+	0.000208066
Diffbind_K4_MACSnarrowsigpeak1bpmerge.csvD2vsD12_EDGER_GLM.txt_1282	chrIII	12919969	12920219	+	0.000206944
Diffbind_K4_MACSnarrowsigpeak1bpmerge.csvD2vsD12_EDGER_GLM.txt_1281	chrX	7319529	7320320	+	0.000205557
Diffbind_K4_MACSnarrowsigpeak1bpmerge.csvD2vsD12_EDGER_GLM.txt_1280	chrX	17695113	17695587	+	0.000205333
Diffbind_K4_MACSnarrowsigpeak1bpmerge.csvD2vsD12_EDGER_GLM.txt_1279	chrI	9098645	9098944	+	0.000205128
Diffbind_K4_MACSnarrowsigpeak1bpmerge.csvD2vsD12_EDGER_GLM.txt_1278	chrX	5943507	5943970	+	0.000202606
Diffbind_K4_MACSnarrowsigpeak1bpmerge.csvD2vsD12_EDGER_GLM.txt_1277	chrI	10280675	10280947	+	0.000200159
Diffbind_K4_MACSnarrowsigpeak1bpmerge.csvD2vsD12_EDGER_GLM.txt_1276	chrIII	7483659	7484338	+	0.000200115
Diffbind_K4_MACSnarrowsigpeak1bpmerge.csvD2vsD12_EDGER_GLM.txt_1275	chrV	10104288	10104766	+	0.000200115
Diffbind_K4_MACSnarrowsigpeak1bpmerge.csvD2vsD12_EDGER_GLM.txt_1274	chrIII	12614750	12615007	+	0.000199286
Diffbind_K4_MACSnarrowsigpeak1bpmerge.csvD2vsD12_EDGER_GLM.txt_1273	chrIV	324172	324746	+	0.000195077
Diffbind_K4_MACSnarrowsigpeak1bpmerge.csvD2vsD12_EDGER_GLM.txt_1272	chrIII	6352522	6352829	+	0.000192725
Diffbind_K4_MACSnarrowsigpeak1bpmerge.csvD2vsD12_EDGER_GLM.txt_1271	chrX	1536463	1537094	+	0.000192707
Diffbind_K4_MACSnarrowsigpeak1bpmerge.csvD2vsD12_EDGER_GLM.txt_1270	chrIII	7270732	7272094	+	0.000192689
Diffbind_K4_MACSnarrowsigpeak1bpmerge.csvD2vsD12_EDGER_GLM.txt_1269	chrII	6183595	6183882	+	0.000190407
Diffbind_K4_MACSnarrowsigpeak1bpmerge.csvD2vsD12_EDGER_GLM.txt_1268	chrIV	10056749	10058416	+	0.000188882
Diffbind_K4_MACSnarrowsigpeak1bpmerge.csvD2vsD12_EDGER_GLM.txt_1267	chrI	14971946	14972980	+	0.000188723
Diffbind_K4_MACSnarrowsigpeak1bpmerge.csvD2vsD12_EDGER_GLM.txt_1266	chrI	3206747	3207383	+	0.000184965
Diffbind_K4_MACSnarrowsigpeak1bpmerge.csvD2vsD12_EDGER_GLM.txt_1265	chrV	8267004	8267291	+	0.000182762
Diffbind_K4_MACSnarrowsigpeak1bpmerge.csvD2vsD12_EDGER_GLM.txt_1264	chrII	3129290	3130268	+	0.000182757
Diffbind_K4_MACSnarrowsigpeak1bpmerge.csvD2vsD12_EDGER_GLM.txt_1263	chrIV	2772954	2773620	+	0.00017956
Diffbind_K4_MACSnarrowsigpeak1bpmerge.csvD2vsD12_EDGER_GLM.txt_1262	chrX	10772815	10773352	+	0.000179166
Diffbind_K4_MACSnarrowsigpeak1bpmerge.csvD2vsD12_EDGER_GLM.txt_1261	chrIII	2737732	2738479	+	0.000178283
Diffbind_K4_MACSnarrowsigpeak1bpmerge.csvD2vsD12_EDGER_GLM.txt_1260	chrIII	5640066	5640693	+	0.000177975
Diffbind_K4_MACSnarrowsigpeak1bpmerge.csvD2vsD12_EDGER_GLM.txt_1259	chrI	4920738	4921375	+	0.000177182
Diffbind_K4_MACSnarrowsigpeak1bpmerge.csvD2vsD12_EDGER_GLM.txt_1258	chrX	11352762	11353000	+	0.00017284
Diffbind_K4_MACSnarrowsigpeak1bpmerge.csvD2vsD12_EDGER_GLM.txt_1257	chrI	8117516	8118891	+	0.000169793
Diffbind_K4_MACSnarrowsigpeak1bpmerge.csvD2vsD12_EDGER_GLM.txt_1256	chrIII	4537776	4538034	+	0.000169789
Diffbind_K4_MACSnarrowsigpeak1bpmerge.csvD2vsD12_EDGER_GLM.txt_1255	chrV	10933868	10934181	+	0.000169789
Diffbind_K4_MACSnarrowsigpeak1bpmerge.csvD2vsD12_EDGER_GLM.txt_1254	chrX	5102684	5102924	+	0.00016896
Diffbind_K4_MACSnarrowsigpeak1bpmerge.csvD2vsD12_EDGER_GLM.txt_1253	chrIII	16444	16683	+	0.000165923
Diffbind_K4_MACSnarrowsigpeak1bpmerge.csvD2vsD12_EDGER_GLM.txt_1252	chrV	13164077	13164580	+	0.000165395
Diffbind_K4_MACSnarrowsigpeak1bpmerge.csvD2vsD12_EDGER_GLM.txt_1251	chrX	13957328	13957620	+	0.000164468
Diffbind_K4_MACSnarrowsigpeak1bpmerge.csvD2vsD12_EDGER_GLM.txt_1250	chrV	3800622	3801315	+	0.000163955
Diffbind_K4_MACSnarrowsigpeak1bpmerge.csvD2vsD12_EDGER_GLM.txt_1249	chrV	12021174	12021531	+	0.000161813
Diffbind_K4_MACSnarrowsigpeak1bpmerge.csvD2vsD12_EDGER_GLM.txt_1248	chrX	4266791	4267430	+	0.000159386
Diffbind_K4_MACSnarrowsigpeak1bpmerge.csvD2vsD12_EDGER_GLM.txt_1247	chrIV	325913	326466	+	0.000159235
Diffbind_K4_MACSnarrowsigpeak1bpmerge.csvD2vsD12_EDGER_GLM.txt_1245	chrIII	6164635	6165074	+	0.000158516
Diffbind_K4_MACSnarrowsigpeak1bpmerge.csvD2vsD12_EDGER_GLM.txt_1246	chrX	9147313	9147593	+	0.000158516
Diffbind_K4_MACSnarrowsigpeak1bpmerge.csvD2vsD12_EDGER_GLM.txt_1244	chrV	6531834	6532597	+	0.000157225
Diffbind_K4_MACSnarrowsigpeak1bpmerge.csvD2vsD12_EDGER_GLM.txt_1243	chrX	2565328	2565545	+	0.000156441
Diffbind_K4_MACSnarrowsigpeak1bpmerge.csvD2vsD12_EDGER_GLM.txt_1242	chrII	10357363	10357739	+	0.000155607
Diffbind_K4_MACSnarrowsigpeak1bpmerge.csvD2vsD12_EDGER_GLM.txt_1241	chrV	9202982	9203498	+	0.000154146
Diffbind_K4_MACSnarrowsigpeak1bpmerge.csvD2vsD12_EDGER_GLM.txt_1240	chrII	5185578	5186006	+	0.000152975
Diffbind_K4_MACSnarrowsigpeak1bpmerge.csvD2vsD12_EDGER_GLM.txt_1239	chrI	14805185	14805508	+	0.000152856
Diffbind_K4_MACSnarrowsigpeak1bpmerge.csvD2vsD12_EDGER_GLM.txt_1238	chrV	724104	728126	+	0.000152032
Diffbind_K4_MACSnarrowsigpeak1bpmerge.csvD2vsD12_EDGER_GLM.txt_1237	chrX	1245944	1246851	+	0.000147662
Diffbind_K4_MACSnarrowsigpeak1bpmerge.csvD2vsD12_EDGER_GLM.txt_1236	chrV	8273348	8273639	+	0.00014707
Diffbind_K4_MACSnarrowsigpeak1bpmerge.csvD2vsD12_EDGER_GLM.txt_1235	chrII	8848848	8849426	+	0.000145599
Diffbind_K4_MACSnarrowsigpeak1bpmerge.csvD2vsD12_EDGER_GLM.txt_1234	chrIII	7726820	7727916	+	0.000144345
Diffbind_K4_MACSnarrowsigpeak1bpmerge.csvD2vsD12_EDGER_GLM.txt_1233	chrII	7884735	7884940	+	0.000142187
Diffbind_K4_MACSnarrowsigpeak1bpmerge.csvD2vsD12_EDGER_GLM.txt_1232	chrX	6642511	6642837	+	0.000139217
Diffbind_K4_MACSnarrowsigpeak1bpmerge.csvD2vsD12_EDGER_GLM.txt_1231	chrV	9926199	9926400	+	0.000138444
Diffbind_K4_MACSnarrowsigpeak1bpmerge.csvD2vsD12_EDGER_GLM.txt_1230	chrX	3816608	3817110	+	0.000136735
Diffbind_K4_MACSnarrowsigpeak1bpmerge.csvD2vsD12_EDGER_GLM.txt_1229	chrX	7303466	7306874	+	0.000136261
Diffbind_K4_MACSnarrowsigpeak1bpmerge.csvD2vsD12_EDGER_GLM.txt_1228	chrX	11607434	11607714	+	0.000132893
Diffbind_K4_MACSnarrowsigpeak1bpmerge.csvD2vsD12_EDGER_GLM.txt_1227	chrX	7342088	7342346	+	0.000131953
Diffbind_K4_MACSnarrowsigpeak1bpmerge.csvD2vsD12_EDGER_GLM.txt_1226	chrV	1272585	1272861	+	0.000131766
Diffbind_K4_MACSnarrowsigpeak1bpmerge.csvD2vsD12_EDGER_GLM.txt_1225	chrX	9638773	9639097	+	0.000131666
Diffbind_K4_MACSnarrowsigpeak1bpmerge.csvD2vsD12_EDGER_GLM.txt_1224	chrIII	8086740	8087068	+	0.00013096
Diffbind_K4_MACSnarrowsigpeak1bpmerge.csvD2vsD12_EDGER_GLM.txt_1222	chrIV	11246336	11246710	+	0.000130642
Diffbind_K4_MACSnarrowsigpeak1bpmerge.csvD2vsD12_EDGER_GLM.txt_1223	chrV	19410194	19410452	+	0.000130642
Diffbind_K4_MACSnarrowsigpeak1bpmerge.csvD2vsD12_EDGER_GLM.txt_1221	chrX	2540804	2541008	+	0.000129415
Diffbind_K4_MACSnarrowsigpeak1bpmerge.csvD2vsD12_EDGER_GLM.txt_1220	chrX	13169872	13170150	+	0.000128786
Diffbind_K4_MACSnarrowsigpeak1bpmerge.csvD2vsD12_EDGER_GLM.txt_1219	chrII	2318172	2318777	+	0.000128486
Diffbind_K4_MACSnarrowsigpeak1bpmerge.csvD2vsD12_EDGER_GLM.txt_1218	chrX	5375026	5375339	+	0.00012729
Diffbind_K4_MACSnarrowsigpeak1bpmerge.csvD2vsD12_EDGER_GLM.txt_1217	chrI	6496164	6496666	+	0.000126636
Diffbind_K4_MACSnarrowsigpeak1bpmerge.csvD2vsD12_EDGER_GLM.txt_1216	chrX	5212681	5213524	+	0.000125421
Diffbind_K4_MACSnarrowsigpeak1bpmerge.csvD2vsD12_EDGER_GLM.txt_1215	chrII	6049930	6052850	+	0.000125058
Diffbind_K4_MACSnarrowsigpeak1bpmerge.csvD2vsD12_EDGER_GLM.txt_1214	chrI	6821611	6821851	+	0.000125058
Diffbind_K4_MACSnarrowsigpeak1bpmerge.csvD2vsD12_EDGER_GLM.txt_1213	chrX	5138534	5138732	+	0.000124875
Diffbind_K4_MACSnarrowsigpeak1bpmerge.csvD2vsD12_EDGER_GLM.txt_1212	chrI	2043521	2044065	+	0.000124167
Diffbind_K4_MACSnarrowsigpeak1bpmerge.csvD2vsD12_EDGER_GLM.txt_1211	chrI	2855379	2855653	+	0.000123626
Diffbind_K4_MACSnarrowsigpeak1bpmerge.csvD2vsD12_EDGER_GLM.txt_1210	chrII	7208936	7209188	+	0.000122106
Diffbind_K4_MACSnarrowsigpeak1bpmerge.csvD2vsD12_EDGER_GLM.txt_1209	chrI	5588860	5589599	+	0.000121629
Diffbind_K4_MACSnarrowsigpeak1bpmerge.csvD2vsD12_EDGER_GLM.txt_1208	chrI	12952432	12952699	+	0.000121076
Diffbind_K4_MACSnarrowsigpeak1bpmerge.csvD2vsD12_EDGER_GLM.txt_1207	chrX	1190232	1190807	+	0.000120467
Diffbind_K4_MACSnarrowsigpeak1bpmerge.csvD2vsD12_EDGER_GLM.txt_1206	chrX	7443087	7443334	+	0.00012041
Diffbind_K4_MACSnarrowsigpeak1bpmerge.csvD2vsD12_EDGER_GLM.txt_1205	chrV	18638006	18639177	+	0.000119097
Diffbind_K4_MACSnarrowsigpeak1bpmerge.csvD2vsD12_EDGER_GLM.txt_1204	chrII	9081402	9081631	+	0.000117856
Diffbind_K4_MACSnarrowsigpeak1bpmerge.csvD2vsD12_EDGER_GLM.txt_1203	chrII	7280238	7280566	+	0.000117785
Diffbind_K4_MACSnarrowsigpeak1bpmerge.csvD2vsD12_EDGER_GLM.txt_1202	chrI	12232611	12232885	+	0.000115664
Diffbind_K4_MACSnarrowsigpeak1bpmerge.csvD2vsD12_EDGER_GLM.txt_1201	chrV	18957067	18957287	+	0.00011477
Diffbind_K4_MACSnarrowsigpeak1bpmerge.csvD2vsD12_EDGER_GLM.txt_1200	chrI	2857361	2857763	+	0.000114626
Diffbind_K4_MACSnarrowsigpeak1bpmerge.csvD2vsD12_EDGER_GLM.txt_1199	chrIII	9830617	9831160	+	0.000112735
Diffbind_K4_MACSnarrowsigpeak1bpmerge.csvD2vsD12_EDGER_GLM.txt_1198	chrIII	7959501	7959844	+	0.000112683
Diffbind_K4_MACSnarrowsigpeak1bpmerge.csvD2vsD12_EDGER_GLM.txt_1197	chrI	13144865	13145103	+	0.000110155
Diffbind_K4_MACSnarrowsigpeak1bpmerge.csvD2vsD12_EDGER_GLM.txt_1196	chrV	8383918	8386293	+	0.000110001
Diffbind_K4_MACSnarrowsigpeak1bpmerge.csvD2vsD12_EDGER_GLM.txt_1195	chrII	6839457	6839731	+	0.00010945
Diffbind_K4_MACSnarrowsigpeak1bpmerge.csvD2vsD12_EDGER_GLM.txt_1194	chrX	6233922	6235946	+	0.000107458
Diffbind_K4_MACSnarrowsigpeak1bpmerge.csvD2vsD12_EDGER_GLM.txt_1193	chrX	17057968	17058375	+	0.000106627
Diffbind_K4_MACSnarrowsigpeak1bpmerge.csvD2vsD12_EDGER_GLM.txt_1192	chrI	10749763	10751321	+	0.000106361
Diffbind_K4_MACSnarrowsigpeak1bpmerge.csvD2vsD12_EDGER_GLM.txt_1191	chrV	6487101	6487328	+	0.000105799
Diffbind_K4_MACSnarrowsigpeak1bpmerge.csvD2vsD12_EDGER_GLM.txt_1190	chrIII	7029941	7031071	+	0.000105643
Diffbind_K4_MACSnarrowsigpeak1bpmerge.csvD2vsD12_EDGER_GLM.txt_1189	chrV	1624227	1624631	+	0.000103684
Diffbind_K4_MACSnarrowsigpeak1bpmerge.csvD2vsD12_EDGER_GLM.txt_1188	chrIV	10628236	10628872	+	0.000103163
Diffbind_K4_MACSnarrowsigpeak1bpmerge.csvD2vsD12_EDGER_GLM.txt_1187	chrV	13627113	13627886	+	0.00010164
Diffbind_K4_MACSnarrowsigpeak1bpmerge.csvD2vsD12_EDGER_GLM.txt_1186	chrIV	17441816	17442068	+	0.000100363
Diffbind_K4_MACSnarrowsigpeak1bpmerge.csvD2vsD12_EDGER_GLM.txt_731	chrI	9677536	9677735	+	0
Diffbind_K4_MACSnarrowsigpeak1bpmerge.csvD2vsD12_EDGER_GLM.txt_1174	chrX	7459056	7459303	+	0
Diffbind_K4_MACSnarrowsigpeak1bpmerge.csvD2vsD12_EDGER_GLM.txt_839	chrV	16071481	16072337	+	0
Diffbind_K4_MACSnarrowsigpeak1bpmerge.csvD2vsD12_EDGER_GLM.txt_502	chrX	14791798	14792331	+	0
Diffbind_K4_MACSnarrowsigpeak1bpmerge.csvD2vsD12_EDGER_GLM.txt_914	chrIII	1817138	1817430	+	0
Diffbind_K4_MACSnarrowsigpeak1bpmerge.csvD2vsD12_EDGER_GLM.txt_266	chrIV	5590249	5590625	+	0
Diffbind_K4_MACSnarrowsigpeak1bpmerge.csvD2vsD12_EDGER_GLM.txt_862	chrIV	9011700	9011962	+	0
Diffbind_K4_MACSnarrowsigpeak1bpmerge.csvD2vsD12_EDGER_GLM.txt_45	chrIV	10388897	10390119	+	0
Diffbind_K4_MACSnarrowsigpeak1bpmerge.csvD2vsD12_EDGER_GLM.txt_920	chrV	12549065	12550455	+	0
Diffbind_K4_MACSnarrowsigpeak1bpmerge.csvD2vsD12_EDGER_GLM.txt_981	chrI	4500538	4500949	+	0
Diffbind_K4_MACSnarrowsigpeak1bpmerge.csvD2vsD12_EDGER_GLM.txt_890	chrII	11656934	11657142	+	0
Diffbind_K4_MACSnarrowsigpeak1bpmerge.csvD2vsD12_EDGER_GLM.txt_1124	chrIII	7901986	7902308	+	0
Diffbind_K4_MACSnarrowsigpeak1bpmerge.csvD2vsD12_EDGER_GLM.txt_63	chrIV	17188898	17190112	+	0
Diffbind_K4_MACSnarrowsigpeak1bpmerge.csvD2vsD12_EDGER_GLM.txt_107	chrIV	6017472	6019716	+	0
Diffbind_K4_MACSnarrowsigpeak1bpmerge.csvD2vsD12_EDGER_GLM.txt_609	chrV	18463023	18463306	+	0
Diffbind_K4_MACSnarrowsigpeak1bpmerge.csvD2vsD12_EDGER_GLM.txt_327	chrI	4358180	4358543	+	0
Diffbind_K4_MACSnarrowsigpeak1bpmerge.csvD2vsD12_EDGER_GLM.txt_572	chrIV	6804132	6805739	+	0
Diffbind_K4_MACSnarrowsigpeak1bpmerge.csvD2vsD12_EDGER_GLM.txt_830	chrII	3662261	3662544	+	0
Diffbind_K4_MACSnarrowsigpeak1bpmerge.csvD2vsD12_EDGER_GLM.txt_129	chrX	11909429	11910030	+	0
Diffbind_K4_MACSnarrowsigpeak1bpmerge.csvD2vsD12_EDGER_GLM.txt_532	chrV	17597752	17598861	+	0
Diffbind_K4_MACSnarrowsigpeak1bpmerge.csvD2vsD12_EDGER_GLM.txt_821	chrIV	13346330	13346565	+	0
Diffbind_K4_MACSnarrowsigpeak1bpmerge.csvD2vsD12_EDGER_GLM.txt_1127	chrIII	4395239	4395547	+	0
Diffbind_K4_MACSnarrowsigpeak1bpmerge.csvD2vsD12_EDGER_GLM.txt_29	chrV	14595054	14596085	+	0
Diffbind_K4_MACSnarrowsigpeak1bpmerge.csvD2vsD12_EDGER_GLM.txt_595	chrIV	13317017	13317456	+	0
Diffbind_K4_MACSnarrowsigpeak1bpmerge.csvD2vsD12_EDGER_GLM.txt_500	chrV	13687334	13687666	+	0
Diffbind_K4_MACSnarrowsigpeak1bpmerge.csvD2vsD12_EDGER_GLM.txt_978	chrII	4922690	4922948	+	0
Diffbind_K4_MACSnarrowsigpeak1bpmerge.csvD2vsD12_EDGER_GLM.txt_15	chrV	10717912	10719878	+	0
Diffbind_K4_MACSnarrowsigpeak1bpmerge.csvD2vsD12_EDGER_GLM.txt_1160	chrII	1148389	1151815	+	0
Diffbind_K4_MACSnarrowsigpeak1bpmerge.csvD2vsD12_EDGER_GLM.txt_311	chrIV	9511033	9511236	+	0
Diffbind_K4_MACSnarrowsigpeak1bpmerge.csvD2vsD12_EDGER_GLM.txt_954	chrI	14996126	14996745	+	0
Diffbind_K4_MACSnarrowsigpeak1bpmerge.csvD2vsD12_EDGER_GLM.txt_1048	chrII	12539272	12539507	+	0
Diffbind_K4_MACSnarrowsigpeak1bpmerge.csvD2vsD12_EDGER_GLM.txt_656	chrIV	8306074	8306459	+	0
Diffbind_K4_MACSnarrowsigpeak1bpmerge.csvD2vsD12_EDGER_GLM.txt_280	chrX	299769	300179	+	0
Diffbind_K4_MACSnarrowsigpeak1bpmerge.csvD2vsD12_EDGER_GLM.txt_626	chrI	9967694	9967938	+	0
Diffbind_K4_MACSnarrowsigpeak1bpmerge.csvD2vsD12_EDGER_GLM.txt_186	chrIII	7902667	7903926	+	0
Diffbind_K4_MACSnarrowsigpeak1bpmerge.csvD2vsD12_EDGER_GLM.txt_418	chrI	7212380	7212647	+	0
Diffbind_K4_MACSnarrowsigpeak1bpmerge.csvD2vsD12_EDGER_GLM.txt_20	chrV	15444770	15445981	+	0
Diffbind_K4_MACSnarrowsigpeak1bpmerge.csvD2vsD12_EDGER_GLM.txt_122	chrI	10726860	10727468	+	0
Diffbind_K4_MACSnarrowsigpeak1bpmerge.csvD2vsD12_EDGER_GLM.txt_687	chrII	6049264	6049748	+	0
Diffbind_K4_MACSnarrowsigpeak1bpmerge.csvD2vsD12_EDGER_GLM.txt_880	chrIV	8027325	8027527	+	0
Diffbind_K4_MACSnarrowsigpeak1bpmerge.csvD2vsD12_EDGER_GLM.txt_71	chrX	938602	939276	+	0
Diffbind_K4_MACSnarrowsigpeak1bpmerge.csvD2vsD12_EDGER_GLM.txt_511	chrX	8875413	8875742	+	0
Diffbind_K4_MACSnarrowsigpeak1bpmerge.csvD2vsD12_EDGER_GLM.txt_600	chrIII	5829237	5829837	+	0
Diffbind_K4_MACSnarrowsigpeak1bpmerge.csvD2vsD12_EDGER_GLM.txt_1120	chrII	9026476	9026736	+	0
Diffbind_K4_MACSnarrowsigpeak1bpmerge.csvD2vsD12_EDGER_GLM.txt_971	chrV	10225258	10225653	+	0
Diffbind_K4_MACSnarrowsigpeak1bpmerge.csvD2vsD12_EDGER_GLM.txt_141	chrII	321434	322051	+	0
Diffbind_K4_MACSnarrowsigpeak1bpmerge.csvD2vsD12_EDGER_GLM.txt_8	chrI	6499578	6501824	+	0
Diffbind_K4_MACSnarrowsigpeak1bpmerge.csvD2vsD12_EDGER_GLM.txt_865	chrIV	7027135	7027617	+	0
Diffbind_K4_MACSnarrowsigpeak1bpmerge.csvD2vsD12_EDGER_GLM.txt_182	chrII	9886299	9886808	+	0
Diffbind_K4_MACSnarrowsigpeak1bpmerge.csvD2vsD12_EDGER_GLM.txt_303	chrIII	2264918	2265345	+	0
Diffbind_K4_MACSnarrowsigpeak1bpmerge.csvD2vsD12_EDGER_GLM.txt_1159	chrX	13331638	13332118	+	0
Diffbind_K4_MACSnarrowsigpeak1bpmerge.csvD2vsD12_EDGER_GLM.txt_344	chrV	1176631	1179008	+	0
Diffbind_K4_MACSnarrowsigpeak1bpmerge.csvD2vsD12_EDGER_GLM.txt_908	chrV	11781130	11781353	+	0
Diffbind_K4_MACSnarrowsigpeak1bpmerge.csvD2vsD12_EDGER_GLM.txt_115	chrIV	6275254	6275818	+	0
Diffbind_K4_MACSnarrowsigpeak1bpmerge.csvD2vsD12_EDGER_GLM.txt_257	chrV	9204001	9204529	+	0
Diffbind_K4_MACSnarrowsigpeak1bpmerge.csvD2vsD12_EDGER_GLM.txt_558	chrV	6108371	6111094	+	0
Diffbind_K4_MACSnarrowsigpeak1bpmerge.csvD2vsD12_EDGER_GLM.txt_27	chrX	976732	978316	+	0
Diffbind_K4_MACSnarrowsigpeak1bpmerge.csvD2vsD12_EDGER_GLM.txt_476	chrIV	12413388	12413625	+	0
Diffbind_K4_MACSnarrowsigpeak1bpmerge.csvD2vsD12_EDGER_GLM.txt_103	chrV	13531988	13532539	+	0
Diffbind_K4_MACSnarrowsigpeak1bpmerge.csvD2vsD12_EDGER_GLM.txt_695	chrII	13997107	13997488	+	0
Diffbind_K4_MACSnarrowsigpeak1bpmerge.csvD2vsD12_EDGER_GLM.txt_872	chrV	11520081	11520518	+	0
Diffbind_K4_MACSnarrowsigpeak1bpmerge.csvD2vsD12_EDGER_GLM.txt_401	chrX	13529792	13532202	+	0
Diffbind_K4_MACSnarrowsigpeak1bpmerge.csvD2vsD12_EDGER_GLM.txt_412	chrX	5399866	5400571	+	0
Diffbind_K4_MACSnarrowsigpeak1bpmerge.csvD2vsD12_EDGER_GLM.txt_3	chrIV	5374279	5377114	+	0
Diffbind_K4_MACSnarrowsigpeak1bpmerge.csvD2vsD12_EDGER_GLM.txt_713	chrII	9167385	9167687	+	0
Diffbind_K4_MACSnarrowsigpeak1bpmerge.csvD2vsD12_EDGER_GLM.txt_994	chrX	3235965	3236173	+	0
Diffbind_K4_MACSnarrowsigpeak1bpmerge.csvD2vsD12_EDGER_GLM.txt_1004	chrX	14562543	14562767	+	0
Diffbind_K4_MACSnarrowsigpeak1bpmerge.csvD2vsD12_EDGER_GLM.txt_1014	chrII	9261079	9262161	+	0
Diffbind_K4_MACSnarrowsigpeak1bpmerge.csvD2vsD12_EDGER_GLM.txt_645	chrX	13523005	13528466	+	0
Diffbind_K4_MACSnarrowsigpeak1bpmerge.csvD2vsD12_EDGER_GLM.txt_179	chrII	2154197	2154821	+	0
Diffbind_K4_MACSnarrowsigpeak1bpmerge.csvD2vsD12_EDGER_GLM.txt_767	chrX	2381068	2381842	+	0
Diffbind_K4_MACSnarrowsigpeak1bpmerge.csvD2vsD12_EDGER_GLM.txt_589	chrV	11265242	11265584	+	0
Diffbind_K4_MACSnarrowsigpeak1bpmerge.csvD2vsD12_EDGER_GLM.txt_323	chrIV	8024715	8025287	+	0
Diffbind_K4_MACSnarrowsigpeak1bpmerge.csvD2vsD12_EDGER_GLM.txt_793	chrIII	1288371	1289126	+	0
Diffbind_K4_MACSnarrowsigpeak1bpmerge.csvD2vsD12_EDGER_GLM.txt_761	chrIII	9626113	9626890	+	0
Diffbind_K4_MACSnarrowsigpeak1bpmerge.csvD2vsD12_EDGER_GLM.txt_584	chrIII	9928979	9929249	+	0
Diffbind_K4_MACSnarrowsigpeak1bpmerge.csvD2vsD12_EDGER_GLM.txt_598	chrII	8486438	8487732	+	0
Diffbind_K4_MACSnarrowsigpeak1bpmerge.csvD2vsD12_EDGER_GLM.txt_632	chrI	6834680	6834972	+	0
Diffbind_K4_MACSnarrowsigpeak1bpmerge.csvD2vsD12_EDGER_GLM.txt_132	chrX	8413366	8413972	+	0
Diffbind_K4_MACSnarrowsigpeak1bpmerge.csvD2vsD12_EDGER_GLM.txt_456	chrII	4760386	4760697	+	0
Diffbind_K4_MACSnarrowsigpeak1bpmerge.csvD2vsD12_EDGER_GLM.txt_111	chrI	490419	491111	+	0
Diffbind_K4_MACSnarrowsigpeak1bpmerge.csvD2vsD12_EDGER_GLM.txt_1146	chrIII	13528910	13529115	+	0
Diffbind_K4_MACSnarrowsigpeak1bpmerge.csvD2vsD12_EDGER_GLM.txt_1071	chrIII	4566375	4566651	+	0
Diffbind_K4_MACSnarrowsigpeak1bpmerge.csvD2vsD12_EDGER_GLM.txt_940	chrI	8854147	8854390	+	0
Diffbind_K4_MACSnarrowsigpeak1bpmerge.csvD2vsD12_EDGER_GLM.txt_710	chrII	10242137	10249525	+	0
Diffbind_K4_MACSnarrowsigpeak1bpmerge.csvD2vsD12_EDGER_GLM.txt_389	chrIII	4373471	4373720	+	0
Diffbind_K4_MACSnarrowsigpeak1bpmerge.csvD2vsD12_EDGER_GLM.txt_42	chrIV	15214550	15215480	+	0
Diffbind_K4_MACSnarrowsigpeak1bpmerge.csvD2vsD12_EDGER_GLM.txt_941	chrII	9232374	9232895	+	0
Diffbind_K4_MACSnarrowsigpeak1bpmerge.csvD2vsD12_EDGER_GLM.txt_927	chrV	10015018	10017519	+	0
Diffbind_K4_MACSnarrowsigpeak1bpmerge.csvD2vsD12_EDGER_GLM.txt_568	chrI	11236762	11238614	+	0
Diffbind_K4_MACSnarrowsigpeak1bpmerge.csvD2vsD12_EDGER_GLM.txt_1139	chrIV	12882607	12882805	+	0
Diffbind_K4_MACSnarrowsigpeak1bpmerge.csvD2vsD12_EDGER_GLM.txt_330	chrV	13658475	13658729	+	0
Diffbind_K4_MACSnarrowsigpeak1bpmerge.csvD2vsD12_EDGER_GLM.txt_817	chrIV	3260543	3261035	+	0
Diffbind_K4_MACSnarrowsigpeak1bpmerge.csvD2vsD12_EDGER_GLM.txt_754	chrX	6835590	6836404	+	0
Diffbind_K4_MACSnarrowsigpeak1bpmerge.csvD2vsD12_EDGER_GLM.txt_376	chrV	11500784	11501126	+	0
Diffbind_K4_MACSnarrowsigpeak1bpmerge.csvD2vsD12_EDGER_GLM.txt_727	chrX	1148146	1148426	+	0
Diffbind_K4_MACSnarrowsigpeak1bpmerge.csvD2vsD12_EDGER_GLM.txt_573	chrII	8707148	8708677	+	0
Diffbind_K4_MACSnarrowsigpeak1bpmerge.csvD2vsD12_EDGER_GLM.txt_560	chrIV	4820437	4820705	+	0
Diffbind_K4_MACSnarrowsigpeak1bpmerge.csvD2vsD12_EDGER_GLM.txt_354	chrII	5959009	5959220	+	0
Diffbind_K4_MACSnarrowsigpeak1bpmerge.csvD2vsD12_EDGER_GLM.txt_788	chrV	6663540	6666034	+	0
Diffbind_K4_MACSnarrowsigpeak1bpmerge.csvD2vsD12_EDGER_GLM.txt_76	chrI	14657453	14658409	+	0
Diffbind_K4_MACSnarrowsigpeak1bpmerge.csvD2vsD12_EDGER_GLM.txt_337	chrIV	11470219	11470967	+	0
Diffbind_K4_MACSnarrowsigpeak1bpmerge.csvD2vsD12_EDGER_GLM.txt_290	chrI	5330878	5331206	+	0
Diffbind_K4_MACSnarrowsigpeak1bpmerge.csvD2vsD12_EDGER_GLM.txt_261	chrIII	3367424	3367731	+	0
Diffbind_K4_MACSnarrowsigpeak1bpmerge.csvD2vsD12_EDGER_GLM.txt_247	chrIV	6831892	6832556	+	0
Diffbind_K4_MACSnarrowsigpeak1bpmerge.csvD2vsD12_EDGER_GLM.txt_1113	chrIV	9510447	9510670	+	0
Diffbind_K4_MACSnarrowsigpeak1bpmerge.csvD2vsD12_EDGER_GLM.txt_277	chrIII	4100289	4100529	+	0
Diffbind_K4_MACSnarrowsigpeak1bpmerge.csvD2vsD12_EDGER_GLM.txt_931	chrV	20712624	20712846	+	0
Diffbind_K4_MACSnarrowsigpeak1bpmerge.csvD2vsD12_EDGER_GLM.txt_124	chrIII	11266104	11266734	+	0
Diffbind_K4_MACSnarrowsigpeak1bpmerge.csvD2vsD12_EDGER_GLM.txt_380	chrV	9893479	9893930	+	0
Diffbind_K4_MACSnarrowsigpeak1bpmerge.csvD2vsD12_EDGER_GLM.txt_193	chrII	15163529	15164490	+	0
Diffbind_K4_MACSnarrowsigpeak1bpmerge.csvD2vsD12_EDGER_GLM.txt_465	chrII	10134829	10135188	+	0
Diffbind_K4_MACSnarrowsigpeak1bpmerge.csvD2vsD12_EDGER_GLM.txt_522	chrIII	11026134	11026518	+	0
Diffbind_K4_MACSnarrowsigpeak1bpmerge.csvD2vsD12_EDGER_GLM.txt_160	chrII	6695029	6695427	+	0
Diffbind_K4_MACSnarrowsigpeak1bpmerge.csvD2vsD12_EDGER_GLM.txt_615	chrII	10011716	10016131	+	0
Diffbind_K4_MACSnarrowsigpeak1bpmerge.csvD2vsD12_EDGER_GLM.txt_169	chrV	6661769	6662377	+	0
Diffbind_K4_MACSnarrowsigpeak1bpmerge.csvD2vsD12_EDGER_GLM.txt_818	chrV	4171520	4171732	+	0
Diffbind_K4_MACSnarrowsigpeak1bpmerge.csvD2vsD12_EDGER_GLM.txt_659	chrIV	5743803	5744014	+	0
Diffbind_K4_MACSnarrowsigpeak1bpmerge.csvD2vsD12_EDGER_GLM.txt_915	chrII	14526213	14526556	+	0
Diffbind_K4_MACSnarrowsigpeak1bpmerge.csvD2vsD12_EDGER_GLM.txt_1068	chrIV	5937566	5937784	+	0
Diffbind_K4_MACSnarrowsigpeak1bpmerge.csvD2vsD12_EDGER_GLM.txt_446	chrII	10593845	10594076	+	0
Diffbind_K4_MACSnarrowsigpeak1bpmerge.csvD2vsD12_EDGER_GLM.txt_1026	chrII	9111453	9114035	+	0
Diffbind_K4_MACSnarrowsigpeak1bpmerge.csvD2vsD12_EDGER_GLM.txt_1101	chrIII	9805384	9805606	+	0
Diffbind_K4_MACSnarrowsigpeak1bpmerge.csvD2vsD12_EDGER_GLM.txt_1015	chrX	9666942	9667210	+	0
Diffbind_K4_MACSnarrowsigpeak1bpmerge.csvD2vsD12_EDGER_GLM.txt_393	chrII	8080438	8080811	+	0
Diffbind_K4_MACSnarrowsigpeak1bpmerge.csvD2vsD12_EDGER_GLM.txt_629	chrII	11851536	11851756	+	0
Diffbind_K4_MACSnarrowsigpeak1bpmerge.csvD2vsD12_EDGER_GLM.txt_213	chrV	7416242	7416747	+	0
Diffbind_K4_MACSnarrowsigpeak1bpmerge.csvD2vsD12_EDGER_GLM.txt_12	chrX	15094821	15097784	+	0
Diffbind_K4_MACSnarrowsigpeak1bpmerge.csvD2vsD12_EDGER_GLM.txt_366	chrX	8230794	8234304	+	0
Diffbind_K4_MACSnarrowsigpeak1bpmerge.csvD2vsD12_EDGER_GLM.txt_545	chrIV	6806768	6808121	+	0
Diffbind_K4_MACSnarrowsigpeak1bpmerge.csvD2vsD12_EDGER_GLM.txt_433	chrII	4749572	4749798	+	0
Diffbind_K4_MACSnarrowsigpeak1bpmerge.csvD2vsD12_EDGER_GLM.txt_148	chrV	10713308	10713841	+	0
Diffbind_K4_MACSnarrowsigpeak1bpmerge.csvD2vsD12_EDGER_GLM.txt_1010	chrV	14350215	14354996	+	0
Diffbind_K4_MACSnarrowsigpeak1bpmerge.csvD2vsD12_EDGER_GLM.txt_780	chrII	8919597	8920154	+	0
Diffbind_K4_MACSnarrowsigpeak1bpmerge.csvD2vsD12_EDGER_GLM.txt_507	chrIV	7713642	7714671	+	0
Diffbind_K4_MACSnarrowsigpeak1bpmerge.csvD2vsD12_EDGER_GLM.txt_243	chrIII	8237267	8237724	+	0
Diffbind_K4_MACSnarrowsigpeak1bpmerge.csvD2vsD12_EDGER_GLM.txt_140	chrII	6414063	6414486	+	0
Diffbind_K4_MACSnarrowsigpeak1bpmerge.csvD2vsD12_EDGER_GLM.txt_803	chrIII	5861851	5862068	+	0
Diffbind_K4_MACSnarrowsigpeak1bpmerge.csvD2vsD12_EDGER_GLM.txt_221	chrII	3295550	3296721	+	0
Diffbind_K4_MACSnarrowsigpeak1bpmerge.csvD2vsD12_EDGER_GLM.txt_1063	chrI	11934374	11935571	+	0
Diffbind_K4_MACSnarrowsigpeak1bpmerge.csvD2vsD12_EDGER_GLM.txt_1094	chrX	1452742	1455705	+	0
Diffbind_K4_MACSnarrowsigpeak1bpmerge.csvD2vsD12_EDGER_GLM.txt_844	chrI	7215724	7215934	+	0
Diffbind_K4_MACSnarrowsigpeak1bpmerge.csvD2vsD12_EDGER_GLM.txt_217	chrIII	1294698	1294942	+	0
Diffbind_K4_MACSnarrowsigpeak1bpmerge.csvD2vsD12_EDGER_GLM.txt_484	chrX	1503849	1504957	+	0
Diffbind_K4_MACSnarrowsigpeak1bpmerge.csvD2vsD12_EDGER_GLM.txt_1104	chrII	7890584	7891088	+	0
Diffbind_K4_MACSnarrowsigpeak1bpmerge.csvD2vsD12_EDGER_GLM.txt_854	chrIV	8140177	8140480	+	0
Diffbind_K4_MACSnarrowsigpeak1bpmerge.csvD2vsD12_EDGER_GLM.txt_673	chrX	8238656	8239002	+	0
Diffbind_K4_MACSnarrowsigpeak1bpmerge.csvD2vsD12_EDGER_GLM.txt_751	chrV	13733815	13734115	+	0
Diffbind_K4_MACSnarrowsigpeak1bpmerge.csvD2vsD12_EDGER_GLM.txt_807	chrII	11774029	11774493	+	0
Diffbind_K4_MACSnarrowsigpeak1bpmerge.csvD2vsD12_EDGER_GLM.txt_18	chrIV	8481649	8483520	+	0
Diffbind_K4_MACSnarrowsigpeak1bpmerge.csvD2vsD12_EDGER_GLM.txt_414	chrI	5286064	5286707	+	0
Diffbind_K4_MACSnarrowsigpeak1bpmerge.csvD2vsD12_EDGER_GLM.txt_1078	chrIII	11694245	11694901	+	0
Diffbind_K4_MACSnarrowsigpeak1bpmerge.csvD2vsD12_EDGER_GLM.txt_848	chrIII	10249725	10249957	+	0
Diffbind_K4_MACSnarrowsigpeak1bpmerge.csvD2vsD12_EDGER_GLM.txt_772	chrIII	7871583	7871881	+	0
Diffbind_K4_MACSnarrowsigpeak1bpmerge.csvD2vsD12_EDGER_GLM.txt_1042	chrIV	13325047	13326561	+	0
Diffbind_K4_MACSnarrowsigpeak1bpmerge.csvD2vsD12_EDGER_GLM.txt_735	chrV	6487819	6488955	+	0
Diffbind_K4_MACSnarrowsigpeak1bpmerge.csvD2vsD12_EDGER_GLM.txt_1184	chrV	10687933	10688195	+	0
Diffbind_K4_MACSnarrowsigpeak1bpmerge.csvD2vsD12_EDGER_GLM.txt_850	chrV	20201479	20201855	+	0
Diffbind_K4_MACSnarrowsigpeak1bpmerge.csvD2vsD12_EDGER_GLM.txt_964	chrIV	8862206	8863480	+	0
Diffbind_K4_MACSnarrowsigpeak1bpmerge.csvD2vsD12_EDGER_GLM.txt_546	chrV	14952258	14952659	+	0
Diffbind_K4_MACSnarrowsigpeak1bpmerge.csvD2vsD12_EDGER_GLM.txt_131	chrIV	17442654	17443397	+	0
Diffbind_K4_MACSnarrowsigpeak1bpmerge.csvD2vsD12_EDGER_GLM.txt_1169	chrII	8892583	8892841	+	0
Diffbind_K4_MACSnarrowsigpeak1bpmerge.csvD2vsD12_EDGER_GLM.txt_11	chrII	5586115	5588017	+	0
Diffbind_K4_MACSnarrowsigpeak1bpmerge.csvD2vsD12_EDGER_GLM.txt_262	chrX	3234948	3235456	+	0
Diffbind_K4_MACSnarrowsigpeak1bpmerge.csvD2vsD12_EDGER_GLM.txt_91	chrIII	7313682	7315184	+	0
Diffbind_K4_MACSnarrowsigpeak1bpmerge.csvD2vsD12_EDGER_GLM.txt_104	chrI	14658866	14659280	+	0
Diffbind_K4_MACSnarrowsigpeak1bpmerge.csvD2vsD12_EDGER_GLM.txt_19	chrIV	427377	429056	+	0
Diffbind_K4_MACSnarrowsigpeak1bpmerge.csvD2vsD12_EDGER_GLM.txt_340	chrV	20866780	20867150	+	0
Diffbind_K4_MACSnarrowsigpeak1bpmerge.csvD2vsD12_EDGER_GLM.txt_930	chrIII	12330785	12331799	+	0
Diffbind_K4_MACSnarrowsigpeak1bpmerge.csvD2vsD12_EDGER_GLM.txt_840	chrIII	4465332	4465552	+	0
Diffbind_K4_MACSnarrowsigpeak1bpmerge.csvD2vsD12_EDGER_GLM.txt_56	chrII	4590526	4591298	+	0
Diffbind_K4_MACSnarrowsigpeak1bpmerge.csvD2vsD12_EDGER_GLM.txt_997	chrX	11966723	11967218	+	0
Diffbind_K4_MACSnarrowsigpeak1bpmerge.csvD2vsD12_EDGER_GLM.txt_1022	chrI	6876666	6876962	+	0
Diffbind_K4_MACSnarrowsigpeak1bpmerge.csvD2vsD12_EDGER_GLM.txt_473	chrII	11656588	11656830	+	0
Diffbind_K4_MACSnarrowsigpeak1bpmerge.csvD2vsD12_EDGER_GLM.txt_198	chrX	6446397	6449038	+	0
Diffbind_K4_MACSnarrowsigpeak1bpmerge.csvD2vsD12_EDGER_GLM.txt_506	chrV	12264742	12264952	+	0
Diffbind_K4_MACSnarrowsigpeak1bpmerge.csvD2vsD12_EDGER_GLM.txt_499	chrII	7638598	7639092	+	0
Diffbind_K4_MACSnarrowsigpeak1bpmerge.csvD2vsD12_EDGER_GLM.txt_1072	chrII	4203459	4203713	+	0
Diffbind_K4_MACSnarrowsigpeak1bpmerge.csvD2vsD12_EDGER_GLM.txt_969	chrX	16038800	16039271	+	0
Diffbind_K4_MACSnarrowsigpeak1bpmerge.csvD2vsD12_EDGER_GLM.txt_957	chrII	11902330	11902608	+	0
Diffbind_K4_MACSnarrowsigpeak1bpmerge.csvD2vsD12_EDGER_GLM.txt_903	chrIII	10534366	10536767	+	0
Diffbind_K4_MACSnarrowsigpeak1bpmerge.csvD2vsD12_EDGER_GLM.txt_201	chrII	9374966	9375386	+	0
Diffbind_K4_MACSnarrowsigpeak1bpmerge.csvD2vsD12_EDGER_GLM.txt_110	chrX	8159697	8160232	+	0
Diffbind_K4_MACSnarrowsigpeak1bpmerge.csvD2vsD12_EDGER_GLM.txt_315	chrI	2580616	2580945	+	0
Diffbind_K4_MACSnarrowsigpeak1bpmerge.csvD2vsD12_EDGER_GLM.txt_1007	chrI	5678062	5680059	+	0
Diffbind_K4_MACSnarrowsigpeak1bpmerge.csvD2vsD12_EDGER_GLM.txt_669	chrV	10452697	10453623	+	0
Diffbind_K4_MACSnarrowsigpeak1bpmerge.csvD2vsD12_EDGER_GLM.txt_884	chrI	1695157	1695499	+	0
Diffbind_K4_MACSnarrowsigpeak1bpmerge.csvD2vsD12_EDGER_GLM.txt_202	chrII	12796009	12796263	+	0
Diffbind_K4_MACSnarrowsigpeak1bpmerge.csvD2vsD12_EDGER_GLM.txt_1107	chrIII	9913410	9913748	+	0
Diffbind_K4_MACSnarrowsigpeak1bpmerge.csvD2vsD12_EDGER_GLM.txt_378	chrV	10560802	10561094	+	0
Diffbind_K4_MACSnarrowsigpeak1bpmerge.csvD2vsD12_EDGER_GLM.txt_350	chrX	14231637	14231847	+	0
Diffbind_K4_MACSnarrowsigpeak1bpmerge.csvD2vsD12_EDGER_GLM.txt_935	chrV	16128463	16129151	+	0
Diffbind_K4_MACSnarrowsigpeak1bpmerge.csvD2vsD12_EDGER_GLM.txt_425	chrII	11742207	11743008	+	0
Diffbind_K4_MACSnarrowsigpeak1bpmerge.csvD2vsD12_EDGER_GLM.txt_588	chrII	9011131	9011469	+	0
Diffbind_K4_MACSnarrowsigpeak1bpmerge.csvD2vsD12_EDGER_GLM.txt_284	chrII	10888662	10891744	+	0
Diffbind_K4_MACSnarrowsigpeak1bpmerge.csvD2vsD12_EDGER_GLM.txt_23	chrIV	17175178	17176894	+	0
Diffbind_K4_MACSnarrowsigpeak1bpmerge.csvD2vsD12_EDGER_GLM.txt_515	chrI	8977844	8978163	+	0
Diffbind_K4_MACSnarrowsigpeak1bpmerge.csvD2vsD12_EDGER_GLM.txt_597	chrII	5961407	5962551	+	0
Diffbind_K4_MACSnarrowsigpeak1bpmerge.csvD2vsD12_EDGER_GLM.txt_974	chrII	6124819	6125090	+	0
Diffbind_K4_MACSnarrowsigpeak1bpmerge.csvD2vsD12_EDGER_GLM.txt_834	chrIV	9990857	9991057	+	0
Diffbind_K4_MACSnarrowsigpeak1bpmerge.csvD2vsD12_EDGER_GLM.txt_893	chrI	12546865	12547370	+	0
Diffbind_K4_MACSnarrowsigpeak1bpmerge.csvD2vsD12_EDGER_GLM.txt_82	chrV	4629539	4630471	+	0
Diffbind_K4_MACSnarrowsigpeak1bpmerge.csvD2vsD12_EDGER_GLM.txt_877	chrII	11848998	11849220	+	0
Diffbind_K4_MACSnarrowsigpeak1bpmerge.csvD2vsD12_EDGER_GLM.txt_826	chrIII	7315676	7315920	+	0
Diffbind_K4_MACSnarrowsigpeak1bpmerge.csvD2vsD12_EDGER_GLM.txt_192	chrX	9861895	9863355	+	0
Diffbind_K4_MACSnarrowsigpeak1bpmerge.csvD2vsD12_EDGER_GLM.txt_252	chrV	12003167	12004448	+	0
Diffbind_K4_MACSnarrowsigpeak1bpmerge.csvD2vsD12_EDGER_GLM.txt_208	chrIV	15953763	15954416	+	0
Diffbind_K4_MACSnarrowsigpeak1bpmerge.csvD2vsD12_EDGER_GLM.txt_238	chrV	2872783	2873412	+	0
Diffbind_K4_MACSnarrowsigpeak1bpmerge.csvD2vsD12_EDGER_GLM.txt_894	chrX	13909072	13909269	+	0
Diffbind_K4_MACSnarrowsigpeak1bpmerge.csvD2vsD12_EDGER_GLM.txt_797	chrV	11068278	11068546	+	0
Diffbind_K4_MACSnarrowsigpeak1bpmerge.csvD2vsD12_EDGER_GLM.txt_989	chrIV	7023730	7024461	+	0
Diffbind_K4_MACSnarrowsigpeak1bpmerge.csvD2vsD12_EDGER_GLM.txt_639	chrV	10279197	10279513	+	0
Diffbind_K4_MACSnarrowsigpeak1bpmerge.csvD2vsD12_EDGER_GLM.txt_591	chrIV	7391029	7393488	+	0
Diffbind_K4_MACSnarrowsigpeak1bpmerge.csvD2vsD12_EDGER_GLM.txt_517	chrIII	5832504	5832960	+	0
Diffbind_K4_MACSnarrowsigpeak1bpmerge.csvD2vsD12_EDGER_GLM.txt_1155	chrIV	7026195	7027041	+	0
Diffbind_K4_MACSnarrowsigpeak1bpmerge.csvD2vsD12_EDGER_GLM.txt_75	chrII	10241300	10241964	+	0
Diffbind_K4_MACSnarrowsigpeak1bpmerge.csvD2vsD12_EDGER_GLM.txt_272	chrX	3031817	3032206	+	0
Diffbind_K4_MACSnarrowsigpeak1bpmerge.csvD2vsD12_EDGER_GLM.txt_292	chrI	7620521	7620772	+	0
Diffbind_K4_MACSnarrowsigpeak1bpmerge.csvD2vsD12_EDGER_GLM.txt_760	chrIII	4642364	4643389	+	0
Diffbind_K4_MACSnarrowsigpeak1bpmerge.csvD2vsD12_EDGER_GLM.txt_723	chrX	8235466	8236964	+	0
Diffbind_K4_MACSnarrowsigpeak1bpmerge.csvD2vsD12_EDGER_GLM.txt_1166	chrIII	11451465	11452017	+	0
Diffbind_K4_MACSnarrowsigpeak1bpmerge.csvD2vsD12_EDGER_GLM.txt_692	chrI	5171110	5171463	+	0
Diffbind_K4_MACSnarrowsigpeak1bpmerge.csvD2vsD12_EDGER_GLM.txt_1089	chrIV	12871193	12871413	+	0
Diffbind_K4_MACSnarrowsigpeak1bpmerge.csvD2vsD12_EDGER_GLM.txt_445	chrII	11592054	11592398	+	0
Diffbind_K4_MACSnarrowsigpeak1bpmerge.csvD2vsD12_EDGER_GLM.txt_775	chrX	11473631	11474725	+	0
Diffbind_K4_MACSnarrowsigpeak1bpmerge.csvD2vsD12_EDGER_GLM.txt_28	chrV	4634701	4635748	+	0
Diffbind_K4_MACSnarrowsigpeak1bpmerge.csvD2vsD12_EDGER_GLM.txt_828	chrV	13272530	13272988	+	0
Diffbind_K4_MACSnarrowsigpeak1bpmerge.csvD2vsD12_EDGER_GLM.txt_1000	chrIII	2419581	2420134	+	0
Diffbind_K4_MACSnarrowsigpeak1bpmerge.csvD2vsD12_EDGER_GLM.txt_53	chrIII	5611802	5612395	+	0
Diffbind_K4_MACSnarrowsigpeak1bpmerge.csvD2vsD12_EDGER_GLM.txt_564	chrX	6510923	6511592	+	0
Diffbind_K4_MACSnarrowsigpeak1bpmerge.csvD2vsD12_EDGER_GLM.txt_165	chrIII	10598430	10598722	+	0
Diffbind_K4_MACSnarrowsigpeak1bpmerge.csvD2vsD12_EDGER_GLM.txt_90	chrV	19922016	19922601	+	0
Diffbind_K4_MACSnarrowsigpeak1bpmerge.csvD2vsD12_EDGER_GLM.txt_1027	chrII	3560991	3561237	+	0
Diffbind_K4_MACSnarrowsigpeak1bpmerge.csvD2vsD12_EDGER_GLM.txt_31	chrII	13073385	13074800	+	0
Diffbind_K4_MACSnarrowsigpeak1bpmerge.csvD2vsD12_EDGER_GLM.txt_967	chrV	7078559	7078823	+	0
Diffbind_K4_MACSnarrowsigpeak1bpmerge.csvD2vsD12_EDGER_GLM.txt_452	chrV	9088905	9090509	+	0
Diffbind_K4_MACSnarrowsigpeak1bpmerge.csvD2vsD12_EDGER_GLM.txt_434	chrI	9857189	9857398	+	0
Diffbind_K4_MACSnarrowsigpeak1bpmerge.csvD2vsD12_EDGER_GLM.txt_271	chrI	2025944	2026362	+	0
Diffbind_K4_MACSnarrowsigpeak1bpmerge.csvD2vsD12_EDGER_GLM.txt_1172	chrX	11367859	11368193	+	0
Diffbind_K4_MACSnarrowsigpeak1bpmerge.csvD2vsD12_EDGER_GLM.txt_320	chrV	16228840	16229112	+	0
Diffbind_K4_MACSnarrowsigpeak1bpmerge.csvD2vsD12_EDGER_GLM.txt_185	chrII	10515768	10516164	+	0
Diffbind_K4_MACSnarrowsigpeak1bpmerge.csvD2vsD12_EDGER_GLM.txt_43	chrI	14615855	14616963	+	0
Diffbind_K4_MACSnarrowsigpeak1bpmerge.csvD2vsD12_EDGER_GLM.txt_480	chrII	6498387	6498608	+	0
Diffbind_K4_MACSnarrowsigpeak1bpmerge.csvD2vsD12_EDGER_GLM.txt_1142	chrI	2706305	2706515	+	0
Diffbind_K4_MACSnarrowsigpeak1bpmerge.csvD2vsD12_EDGER_GLM.txt_924	chrIII	1388071	1388662	+	0
Diffbind_K4_MACSnarrowsigpeak1bpmerge.csvD2vsD12_EDGER_GLM.txt_267	chrIII	4393438	4394021	+	0
Diffbind_K4_MACSnarrowsigpeak1bpmerge.csvD2vsD12_EDGER_GLM.txt_348	chrI	14991693	14992164	+	0
Diffbind_K4_MACSnarrowsigpeak1bpmerge.csvD2vsD12_EDGER_GLM.txt_945	chrII	7311210	7311693	+	0
Diffbind_K4_MACSnarrowsigpeak1bpmerge.csvD2vsD12_EDGER_GLM.txt_812	chrII	13190871	13191119	+	0
Diffbind_K4_MACSnarrowsigpeak1bpmerge.csvD2vsD12_EDGER_GLM.txt_529	chrII	13645587	13645878	+	0
Diffbind_K4_MACSnarrowsigpeak1bpmerge.csvD2vsD12_EDGER_GLM.txt_758	chrIII	6338284	6340490	+	0
Diffbind_K4_MACSnarrowsigpeak1bpmerge.csvD2vsD12_EDGER_GLM.txt_654	chrII	13999114	13999320	+	0
Diffbind_K4_MACSnarrowsigpeak1bpmerge.csvD2vsD12_EDGER_GLM.txt_910	chrV	10393081	10393361	+	0
Diffbind_K4_MACSnarrowsigpeak1bpmerge.csvD2vsD12_EDGER_GLM.txt_999	chrV	4189568	4190170	+	0
Diffbind_K4_MACSnarrowsigpeak1bpmerge.csvD2vsD12_EDGER_GLM.txt_50	chrV	7078885	7081037	+	0
Diffbind_K4_MACSnarrowsigpeak1bpmerge.csvD2vsD12_EDGER_GLM.txt_784	chrX	8194462	8194736	+	0
Diffbind_K4_MACSnarrowsigpeak1bpmerge.csvD2vsD12_EDGER_GLM.txt_985	chrV	2849485	2849691	+	0
[truncated: 928 more rows]

## Sheet: Diffbind_broadpeak
B. DiffBind identified age-dynamic H3K4me3 peaks with broad D2 and D12 MACS peaks
Peak name	Chromosome	Peak start	Peak end	Strand	FDR
Diffbind_K4_MACSbroadsigpeak1bpmerge.csvD2vsD12_EDGER_GLM.txt_1721	chrI	8936887	8937826	+	0.0498305
Diffbind_K4_MACSbroadsigpeak1bpmerge.csvD2vsD12_EDGER_GLM.txt_1720	chrIII	13254146	13255124	+	0.0497849
Diffbind_K4_MACSbroadsigpeak1bpmerge.csvD2vsD12_EDGER_GLM.txt_1719	chrIII	899573	902678	+	0.0497226
Diffbind_K4_MACSbroadsigpeak1bpmerge.csvD2vsD12_EDGER_GLM.txt_1718	chrIV	1616597	1617289	+	0.0496039
Diffbind_K4_MACSbroadsigpeak1bpmerge.csvD2vsD12_EDGER_GLM.txt_1717	chrX	9449252	9449455	+	0.0495814
Diffbind_K4_MACSbroadsigpeak1bpmerge.csvD2vsD12_EDGER_GLM.txt_1716	chrX	4667775	4668292	+	0.0493099
Diffbind_K4_MACSbroadsigpeak1bpmerge.csvD2vsD12_EDGER_GLM.txt_1715	chrX	15038239	15043123	+	0.0493099
Diffbind_K4_MACSbroadsigpeak1bpmerge.csvD2vsD12_EDGER_GLM.txt_1714	chrI	10924039	10928346	+	0.0493099
Diffbind_K4_MACSbroadsigpeak1bpmerge.csvD2vsD12_EDGER_GLM.txt_1713	chrV	5000305	5000554	+	0.0489893
Diffbind_K4_MACSbroadsigpeak1bpmerge.csvD2vsD12_EDGER_GLM.txt_1712	chrI	6957235	6963180	+	0.0489893
Diffbind_K4_MACSbroadsigpeak1bpmerge.csvD2vsD12_EDGER_GLM.txt_1711	chrII	3908819	3911358	+	0.0488769
Diffbind_K4_MACSbroadsigpeak1bpmerge.csvD2vsD12_EDGER_GLM.txt_1709	chrII	5234605	5238151	+	0.0487992
Diffbind_K4_MACSbroadsigpeak1bpmerge.csvD2vsD12_EDGER_GLM.txt_1710	chrV	14680454	14681614	+	0.0487992
Diffbind_K4_MACSbroadsigpeak1bpmerge.csvD2vsD12_EDGER_GLM.txt_1708	chrV	8252414	8252800	+	0.0483881
Diffbind_K4_MACSbroadsigpeak1bpmerge.csvD2vsD12_EDGER_GLM.txt_1707	chrII	2416711	2418720	+	0.0483027
Diffbind_K4_MACSbroadsigpeak1bpmerge.csvD2vsD12_EDGER_GLM.txt_1706	chrV	20456798	20457600	+	0.0480359
Diffbind_K4_MACSbroadsigpeak1bpmerge.csvD2vsD12_EDGER_GLM.txt_1705	chrII	4614533	4614817	+	0.0479948
Diffbind_K4_MACSbroadsigpeak1bpmerge.csvD2vsD12_EDGER_GLM.txt_1704	chrX	12448953	12452346	+	0.0476798
Diffbind_K4_MACSbroadsigpeak1bpmerge.csvD2vsD12_EDGER_GLM.txt_1703	chrII	9123244	9132621	+	0.0475763
Diffbind_K4_MACSbroadsigpeak1bpmerge.csvD2vsD12_EDGER_GLM.txt_1702	chrV	14230916	14231586	+	0.0475028
Diffbind_K4_MACSbroadsigpeak1bpmerge.csvD2vsD12_EDGER_GLM.txt_1701	chrII	1141075	1144012	+	0.0472407
Diffbind_K4_MACSbroadsigpeak1bpmerge.csvD2vsD12_EDGER_GLM.txt_1700	chrX	5822759	5823170	+	0.0471135
Diffbind_K4_MACSbroadsigpeak1bpmerge.csvD2vsD12_EDGER_GLM.txt_1699	chrIV	10577535	10578968	+	0.0467734
Diffbind_K4_MACSbroadsigpeak1bpmerge.csvD2vsD12_EDGER_GLM.txt_1698	chrX	3233716	3246758	+	0.0467734
Diffbind_K4_MACSbroadsigpeak1bpmerge.csvD2vsD12_EDGER_GLM.txt_1696	chrI	13234470	13236268	+	0.0466539
Diffbind_K4_MACSbroadsigpeak1bpmerge.csvD2vsD12_EDGER_GLM.txt_1697	chrII	13334181	13335747	+	0.0466539
Diffbind_K4_MACSbroadsigpeak1bpmerge.csvD2vsD12_EDGER_GLM.txt_1695	chrX	1131435	1131909	+	0.0465669
Diffbind_K4_MACSbroadsigpeak1bpmerge.csvD2vsD12_EDGER_GLM.txt_1694	chrV	20467635	20469428	+	0.0465026
Diffbind_K4_MACSbroadsigpeak1bpmerge.csvD2vsD12_EDGER_GLM.txt_1693	chrX	14489976	14491312	+	0.0464757
Diffbind_K4_MACSbroadsigpeak1bpmerge.csvD2vsD12_EDGER_GLM.txt_1692	chrII	11773593	11778626	+	0.0458144
Diffbind_K4_MACSbroadsigpeak1bpmerge.csvD2vsD12_EDGER_GLM.txt_1691	chrI	6053247	6056751	+	0.0458144
Diffbind_K4_MACSbroadsigpeak1bpmerge.csvD2vsD12_EDGER_GLM.txt_1690	chrX	5112262	5123402	+	0.0454372
Diffbind_K4_MACSbroadsigpeak1bpmerge.csvD2vsD12_EDGER_GLM.txt_1689	chrIV	3498117	3499198	+	0.0452801
Diffbind_K4_MACSbroadsigpeak1bpmerge.csvD2vsD12_EDGER_GLM.txt_1688	chrX	16676883	16679637	+	0.0451585
Diffbind_K4_MACSbroadsigpeak1bpmerge.csvD2vsD12_EDGER_GLM.txt_1687	chrIV	282125	284127	+	0.0451578
Diffbind_K4_MACSbroadsigpeak1bpmerge.csvD2vsD12_EDGER_GLM.txt_1686	chrIII	13138887	13139610	+	0.0448289
Diffbind_K4_MACSbroadsigpeak1bpmerge.csvD2vsD12_EDGER_GLM.txt_1685	chrIV	6541565	6545287	+	0.0448129
Diffbind_K4_MACSbroadsigpeak1bpmerge.csvD2vsD12_EDGER_GLM.txt_1684	chrV	20383091	20384749	+	0.0445745
Diffbind_K4_MACSbroadsigpeak1bpmerge.csvD2vsD12_EDGER_GLM.txt_1683	chrII	6851628	6853344	+	0.0443003
Diffbind_K4_MACSbroadsigpeak1bpmerge.csvD2vsD12_EDGER_GLM.txt_1682	chrIV	11005739	11012201	+	0.0441213
Diffbind_K4_MACSbroadsigpeak1bpmerge.csvD2vsD12_EDGER_GLM.txt_1681	chrI	12937701	12939722	+	0.0441213
Diffbind_K4_MACSbroadsigpeak1bpmerge.csvD2vsD12_EDGER_GLM.txt_1679	chrIV	17439645	17444747	+	0.04407
Diffbind_K4_MACSbroadsigpeak1bpmerge.csvD2vsD12_EDGER_GLM.txt_1680	chrII	5353840	5354199	+	0.04407
Diffbind_K4_MACSbroadsigpeak1bpmerge.csvD2vsD12_EDGER_GLM.txt_1678	chrX	17204066	17204281	+	0.0437159
Diffbind_K4_MACSbroadsigpeak1bpmerge.csvD2vsD12_EDGER_GLM.txt_1677	chrIV	8945380	8950868	+	0.0434724
Diffbind_K4_MACSbroadsigpeak1bpmerge.csvD2vsD12_EDGER_GLM.txt_1676	chrIV	11912552	11924408	+	0.0433021
Diffbind_K4_MACSbroadsigpeak1bpmerge.csvD2vsD12_EDGER_GLM.txt_1675	chrIII	11877938	11879130	+	0.0431203
Diffbind_K4_MACSbroadsigpeak1bpmerge.csvD2vsD12_EDGER_GLM.txt_1674	chrIV	10909855	10914024	+	0.0430588
Diffbind_K4_MACSbroadsigpeak1bpmerge.csvD2vsD12_EDGER_GLM.txt_1673	chrV	2244770	2245216	+	0.0430063
Diffbind_K4_MACSbroadsigpeak1bpmerge.csvD2vsD12_EDGER_GLM.txt_1672	chrII	5826274	5830385	+	0.0429572
Diffbind_K4_MACSbroadsigpeak1bpmerge.csvD2vsD12_EDGER_GLM.txt_1671	chrX	7347297	7347677	+	0.0429572
Diffbind_K4_MACSbroadsigpeak1bpmerge.csvD2vsD12_EDGER_GLM.txt_1670	chrI	13973497	13973701	+	0.0428668
Diffbind_K4_MACSbroadsigpeak1bpmerge.csvD2vsD12_EDGER_GLM.txt_1669	chrV	4883904	4884238	+	0.0428388
Diffbind_K4_MACSbroadsigpeak1bpmerge.csvD2vsD12_EDGER_GLM.txt_1668	chrII	11900478	11903622	+	0.0428388
Diffbind_K4_MACSbroadsigpeak1bpmerge.csvD2vsD12_EDGER_GLM.txt_1667	chrX	4294213	4295313	+	0.0428204
Diffbind_K4_MACSbroadsigpeak1bpmerge.csvD2vsD12_EDGER_GLM.txt_1666	chrI	91532	93463	+	0.0427891
Diffbind_K4_MACSbroadsigpeak1bpmerge.csvD2vsD12_EDGER_GLM.txt_1665	chrI	8133291	8136509	+	0.0427797
Diffbind_K4_MACSbroadsigpeak1bpmerge.csvD2vsD12_EDGER_GLM.txt_1664	chrX	4113558	4115647	+	0.042724
Diffbind_K4_MACSbroadsigpeak1bpmerge.csvD2vsD12_EDGER_GLM.txt_1663	chrI	4515607	4516993	+	0.0426543
Diffbind_K4_MACSbroadsigpeak1bpmerge.csvD2vsD12_EDGER_GLM.txt_1662	chrX	8003266	8005118	+	0.0424988
Diffbind_K4_MACSbroadsigpeak1bpmerge.csvD2vsD12_EDGER_GLM.txt_1661	chrIII	10003893	10007419	+	0.0420858
Diffbind_K4_MACSbroadsigpeak1bpmerge.csvD2vsD12_EDGER_GLM.txt_1660	chrI	7928104	7929870	+	0.0420268
Diffbind_K4_MACSbroadsigpeak1bpmerge.csvD2vsD12_EDGER_GLM.txt_1659	chrII	1993586	1999010	+	0.0419803
Diffbind_K4_MACSbroadsigpeak1bpmerge.csvD2vsD12_EDGER_GLM.txt_1657	chrX	13247128	13247731	+	0.0417317
Diffbind_K4_MACSbroadsigpeak1bpmerge.csvD2vsD12_EDGER_GLM.txt_1658	chrX	14347071	14347584	+	0.0417317
Diffbind_K4_MACSbroadsigpeak1bpmerge.csvD2vsD12_EDGER_GLM.txt_1655	chrIII	4598288	4598593	+	0.0416396
Diffbind_K4_MACSbroadsigpeak1bpmerge.csvD2vsD12_EDGER_GLM.txt_1656	chrX	7992208	7993098	+	0.0416396
Diffbind_K4_MACSbroadsigpeak1bpmerge.csvD2vsD12_EDGER_GLM.txt_1654	chrII	6327457	6329218	+	0.0410153
Diffbind_K4_MACSbroadsigpeak1bpmerge.csvD2vsD12_EDGER_GLM.txt_1653	chrV	7876963	7882902	+	0.0408164
Diffbind_K4_MACSbroadsigpeak1bpmerge.csvD2vsD12_EDGER_GLM.txt_1652	chrIV	3366705	3373707	+	0.0408022
Diffbind_K4_MACSbroadsigpeak1bpmerge.csvD2vsD12_EDGER_GLM.txt_1651	chrIV	12853606	12855036	+	0.0407807
Diffbind_K4_MACSbroadsigpeak1bpmerge.csvD2vsD12_EDGER_GLM.txt_1650	chrI	8866867	8869060	+	0.0405187
Diffbind_K4_MACSbroadsigpeak1bpmerge.csvD2vsD12_EDGER_GLM.txt_1649	chrX	8659817	8660140	+	0.0403694
Diffbind_K4_MACSbroadsigpeak1bpmerge.csvD2vsD12_EDGER_GLM.txt_1648	chrIII	105518	111039	+	0.0402444
Diffbind_K4_MACSbroadsigpeak1bpmerge.csvD2vsD12_EDGER_GLM.txt_1647	chrIV	2934029	2934263	+	0.0401223
Diffbind_K4_MACSbroadsigpeak1bpmerge.csvD2vsD12_EDGER_GLM.txt_1646	chrIII	6439727	6448373	+	0.04008
Diffbind_K4_MACSbroadsigpeak1bpmerge.csvD2vsD12_EDGER_GLM.txt_1645	chrX	9784756	9784983	+	0.0400061
Diffbind_K4_MACSbroadsigpeak1bpmerge.csvD2vsD12_EDGER_GLM.txt_1644	chrX	8931128	8935585	+	0.0399871
Diffbind_K4_MACSbroadsigpeak1bpmerge.csvD2vsD12_EDGER_GLM.txt_1643	chrII	3219662	3226189	+	0.0397432
Diffbind_K4_MACSbroadsigpeak1bpmerge.csvD2vsD12_EDGER_GLM.txt_1642	chrIII	8113478	8114791	+	0.0394376
Diffbind_K4_MACSbroadsigpeak1bpmerge.csvD2vsD12_EDGER_GLM.txt_1641	chrI	3507278	3508535	+	0.0392206
Diffbind_K4_MACSbroadsigpeak1bpmerge.csvD2vsD12_EDGER_GLM.txt_1640	chrI	8658455	8658768	+	0.0388788
Diffbind_K4_MACSbroadsigpeak1bpmerge.csvD2vsD12_EDGER_GLM.txt_1639	chrIV	11063417	11064117	+	0.0388302
Diffbind_K4_MACSbroadsigpeak1bpmerge.csvD2vsD12_EDGER_GLM.txt_1638	chrII	6716834	6717502	+	0.0386371
Diffbind_K4_MACSbroadsigpeak1bpmerge.csvD2vsD12_EDGER_GLM.txt_1637	chrI	9603044	9606591	+	0.0384568
Diffbind_K4_MACSbroadsigpeak1bpmerge.csvD2vsD12_EDGER_GLM.txt_1635	chrV	4548819	4551078	+	0.0384311
Diffbind_K4_MACSbroadsigpeak1bpmerge.csvD2vsD12_EDGER_GLM.txt_1636	chrI	13060273	13062797	+	0.0384311
Diffbind_K4_MACSbroadsigpeak1bpmerge.csvD2vsD12_EDGER_GLM.txt_1634	chrV	18235930	18238025	+	0.0383896
Diffbind_K4_MACSbroadsigpeak1bpmerge.csvD2vsD12_EDGER_GLM.txt_1633	chrV	9254349	9255615	+	0.0383896
Diffbind_K4_MACSbroadsigpeak1bpmerge.csvD2vsD12_EDGER_GLM.txt_1632	chrI	7369911	7372187	+	0.0383554
Diffbind_K4_MACSbroadsigpeak1bpmerge.csvD2vsD12_EDGER_GLM.txt_1631	chrI	2861168	2862420	+	0.0382194
Diffbind_K4_MACSbroadsigpeak1bpmerge.csvD2vsD12_EDGER_GLM.txt_1629	chrI	14046404	14051511	+	0.0377794
Diffbind_K4_MACSbroadsigpeak1bpmerge.csvD2vsD12_EDGER_GLM.txt_1630	chrX	16711653	16711877	+	0.0377794
Diffbind_K4_MACSbroadsigpeak1bpmerge.csvD2vsD12_EDGER_GLM.txt_1628	chrII	1315553	1316118	+	0.0375692
Diffbind_K4_MACSbroadsigpeak1bpmerge.csvD2vsD12_EDGER_GLM.txt_1627	chrII	1988852	1991790	+	0.0374525
Diffbind_K4_MACSbroadsigpeak1bpmerge.csvD2vsD12_EDGER_GLM.txt_1626	chrIV	12698771	12702645	+	0.0371609
Diffbind_K4_MACSbroadsigpeak1bpmerge.csvD2vsD12_EDGER_GLM.txt_1625	chrII	7989173	7994137	+	0.0367246
Diffbind_K4_MACSbroadsigpeak1bpmerge.csvD2vsD12_EDGER_GLM.txt_1624	chrV	9885707	9886759	+	0.036516
Diffbind_K4_MACSbroadsigpeak1bpmerge.csvD2vsD12_EDGER_GLM.txt_1623	chrX	6607174	6609376	+	0.0363677
Diffbind_K4_MACSbroadsigpeak1bpmerge.csvD2vsD12_EDGER_GLM.txt_1622	chrII	12423351	12425960	+	0.0363185
Diffbind_K4_MACSbroadsigpeak1bpmerge.csvD2vsD12_EDGER_GLM.txt_1621	chrIII	9079792	9084530	+	0.0361771
Diffbind_K4_MACSbroadsigpeak1bpmerge.csvD2vsD12_EDGER_GLM.txt_1620	chrII	11789948	11792492	+	0.0360592
Diffbind_K4_MACSbroadsigpeak1bpmerge.csvD2vsD12_EDGER_GLM.txt_1619	chrV	18736514	18737866	+	0.0360332
Diffbind_K4_MACSbroadsigpeak1bpmerge.csvD2vsD12_EDGER_GLM.txt_1618	chrV	7899981	7900459	+	0.0359494
Diffbind_K4_MACSbroadsigpeak1bpmerge.csvD2vsD12_EDGER_GLM.txt_1617	chrV	16079599	16082173	+	0.0359177
Diffbind_K4_MACSbroadsigpeak1bpmerge.csvD2vsD12_EDGER_GLM.txt_1616	chrV	9956703	9958643	+	0.035471
Diffbind_K4_MACSbroadsigpeak1bpmerge.csvD2vsD12_EDGER_GLM.txt_1615	chrII	9654194	9660437	+	0.0352842
Diffbind_K4_MACSbroadsigpeak1bpmerge.csvD2vsD12_EDGER_GLM.txt_1614	chrV	3390542	3392511	+	0.0352499
Diffbind_K4_MACSbroadsigpeak1bpmerge.csvD2vsD12_EDGER_GLM.txt_1613	chrV	12581463	12581946	+	0.0352101
Diffbind_K4_MACSbroadsigpeak1bpmerge.csvD2vsD12_EDGER_GLM.txt_1612	chrV	11738121	11742409	+	0.035077
Diffbind_K4_MACSbroadsigpeak1bpmerge.csvD2vsD12_EDGER_GLM.txt_1611	chrV	15296571	15298590	+	0.034969
Diffbind_K4_MACSbroadsigpeak1bpmerge.csvD2vsD12_EDGER_GLM.txt_1610	chrII	8077930	8081205	+	0.0348484
Diffbind_K4_MACSbroadsigpeak1bpmerge.csvD2vsD12_EDGER_GLM.txt_1609	chrV	18574476	18576734	+	0.0348418
Diffbind_K4_MACSbroadsigpeak1bpmerge.csvD2vsD12_EDGER_GLM.txt_1608	chrIV	568549	571171	+	0.0347923
Diffbind_K4_MACSbroadsigpeak1bpmerge.csvD2vsD12_EDGER_GLM.txt_1607	chrV	9740706	9744794	+	0.0345992
Diffbind_K4_MACSbroadsigpeak1bpmerge.csvD2vsD12_EDGER_GLM.txt_1606	chrV	9596364	9596666	+	0.0345862
Diffbind_K4_MACSbroadsigpeak1bpmerge.csvD2vsD12_EDGER_GLM.txt_1605	chrI	4032032	4032733	+	0.0345831
Diffbind_K4_MACSbroadsigpeak1bpmerge.csvD2vsD12_EDGER_GLM.txt_1604	chrI	11701439	11703491	+	0.0345109
Diffbind_K4_MACSbroadsigpeak1bpmerge.csvD2vsD12_EDGER_GLM.txt_1603	chrX	2126309	2128626	+	0.0344481
Diffbind_K4_MACSbroadsigpeak1bpmerge.csvD2vsD12_EDGER_GLM.txt_1602	chrV	20891442	20891786	+	0.0344317
Diffbind_K4_MACSbroadsigpeak1bpmerge.csvD2vsD12_EDGER_GLM.txt_1601	chrV	12411446	12415751	+	0.0343555
Diffbind_K4_MACSbroadsigpeak1bpmerge.csvD2vsD12_EDGER_GLM.txt_1600	chrIV	14356279	14356930	+	0.0343181
Diffbind_K4_MACSbroadsigpeak1bpmerge.csvD2vsD12_EDGER_GLM.txt_1599	chrIV	12525722	12529337	+	0.0342728
Diffbind_K4_MACSbroadsigpeak1bpmerge.csvD2vsD12_EDGER_GLM.txt_1598	chrX	6788096	6789700	+	0.0342102
Diffbind_K4_MACSbroadsigpeak1bpmerge.csvD2vsD12_EDGER_GLM.txt_1597	chrIII	658710	659325	+	0.0341819
Diffbind_K4_MACSbroadsigpeak1bpmerge.csvD2vsD12_EDGER_GLM.txt_1596	chrIII	13657883	13659159	+	0.0339536
Diffbind_K4_MACSbroadsigpeak1bpmerge.csvD2vsD12_EDGER_GLM.txt_1595	chrI	1299243	1300624	+	0.0338552
Diffbind_K4_MACSbroadsigpeak1bpmerge.csvD2vsD12_EDGER_GLM.txt_1594	chrX	3214885	3216172	+	0.0338067
Diffbind_K4_MACSbroadsigpeak1bpmerge.csvD2vsD12_EDGER_GLM.txt_1593	chrV	10096250	10098589	+	0.0333648
Diffbind_K4_MACSbroadsigpeak1bpmerge.csvD2vsD12_EDGER_GLM.txt_1592	chrI	2223450	2224072	+	0.0329235
Diffbind_K4_MACSbroadsigpeak1bpmerge.csvD2vsD12_EDGER_GLM.txt_1591	chrII	9427119	9427699	+	0.0329211
Diffbind_K4_MACSbroadsigpeak1bpmerge.csvD2vsD12_EDGER_GLM.txt_1590	chrX	15446606	15448244	+	0.0329211
Diffbind_K4_MACSbroadsigpeak1bpmerge.csvD2vsD12_EDGER_GLM.txt_1589	chrV	8670913	8671847	+	0.0329211
Diffbind_K4_MACSbroadsigpeak1bpmerge.csvD2vsD12_EDGER_GLM.txt_1588	chrI	3084838	3085472	+	0.0324005
Diffbind_K4_MACSbroadsigpeak1bpmerge.csvD2vsD12_EDGER_GLM.txt_1587	chrII	7947095	7948522	+	0.0322184
Diffbind_K4_MACSbroadsigpeak1bpmerge.csvD2vsD12_EDGER_GLM.txt_1586	chrX	3836858	3839522	+	0.0321794
Diffbind_K4_MACSbroadsigpeak1bpmerge.csvD2vsD12_EDGER_GLM.txt_1585	chrX	10914928	10915345	+	0.0321464
Diffbind_K4_MACSbroadsigpeak1bpmerge.csvD2vsD12_EDGER_GLM.txt_1583	chrI	8927320	8931359	+	0.0318924
Diffbind_K4_MACSbroadsigpeak1bpmerge.csvD2vsD12_EDGER_GLM.txt_1584	chrII	11842080	11855062	+	0.0318924
Diffbind_K4_MACSbroadsigpeak1bpmerge.csvD2vsD12_EDGER_GLM.txt_1582	chrII	4203405	4204007	+	0.0318551
Diffbind_K4_MACSbroadsigpeak1bpmerge.csvD2vsD12_EDGER_GLM.txt_1581	chrV	10784211	10785342	+	0.0317535
Diffbind_K4_MACSbroadsigpeak1bpmerge.csvD2vsD12_EDGER_GLM.txt_1580	chrV	19998154	19998527	+	0.0316653
Diffbind_K4_MACSbroadsigpeak1bpmerge.csvD2vsD12_EDGER_GLM.txt_1579	chrX	4005086	4005501	+	0.0316623
Diffbind_K4_MACSbroadsigpeak1bpmerge.csvD2vsD12_EDGER_GLM.txt_1578	chrI	3206709	3209707	+	0.0316038
Diffbind_K4_MACSbroadsigpeak1bpmerge.csvD2vsD12_EDGER_GLM.txt_1577	chrX	11963885	11964521	+	0.0314417
Diffbind_K4_MACSbroadsigpeak1bpmerge.csvD2vsD12_EDGER_GLM.txt_1576	chrX	8323549	8324837	+	0.0314417
Diffbind_K4_MACSbroadsigpeak1bpmerge.csvD2vsD12_EDGER_GLM.txt_1575	chrIII	8518491	8519125	+	0.0314147
Diffbind_K4_MACSbroadsigpeak1bpmerge.csvD2vsD12_EDGER_GLM.txt_1574	chrX	3260811	3261682	+	0.0313382
Diffbind_K4_MACSbroadsigpeak1bpmerge.csvD2vsD12_EDGER_GLM.txt_1573	chrI	8573470	8574907	+	0.0312808
Diffbind_K4_MACSbroadsigpeak1bpmerge.csvD2vsD12_EDGER_GLM.txt_1572	chrII	5779863	5786334	+	0.0312377
Diffbind_K4_MACSbroadsigpeak1bpmerge.csvD2vsD12_EDGER_GLM.txt_1571	chrX	6161076	6161999	+	0.0308316
Diffbind_K4_MACSbroadsigpeak1bpmerge.csvD2vsD12_EDGER_GLM.txt_1570	chrI	9769390	9769713	+	0.0306882
Diffbind_K4_MACSbroadsigpeak1bpmerge.csvD2vsD12_EDGER_GLM.txt_1569	chrV	8974437	8975425	+	0.0306534
Diffbind_K4_MACSbroadsigpeak1bpmerge.csvD2vsD12_EDGER_GLM.txt_1568	chrIV	4186953	4189458	+	0.0306395
Diffbind_K4_MACSbroadsigpeak1bpmerge.csvD2vsD12_EDGER_GLM.txt_1567	chrIII	4411340	4414458	+	0.0304456
Diffbind_K4_MACSbroadsigpeak1bpmerge.csvD2vsD12_EDGER_GLM.txt_1566	chrI	14179227	14181228	+	0.0303534
Diffbind_K4_MACSbroadsigpeak1bpmerge.csvD2vsD12_EDGER_GLM.txt_1565	chrX	11351793	11353571	+	0.0303316
Diffbind_K4_MACSbroadsigpeak1bpmerge.csvD2vsD12_EDGER_GLM.txt_1564	chrV	9888733	9894810	+	0.0300998
Diffbind_K4_MACSbroadsigpeak1bpmerge.csvD2vsD12_EDGER_GLM.txt_1563	chrI	9353739	9355862	+	0.0300443
Diffbind_K4_MACSbroadsigpeak1bpmerge.csvD2vsD12_EDGER_GLM.txt_1562	chrV	9503234	9503749	+	0.0300033
Diffbind_K4_MACSbroadsigpeak1bpmerge.csvD2vsD12_EDGER_GLM.txt_1561	chrV	1778279	1779128	+	0.0297698
Diffbind_K4_MACSbroadsigpeak1bpmerge.csvD2vsD12_EDGER_GLM.txt_1560	chrX	6430063	6430489	+	0.0294249
Diffbind_K4_MACSbroadsigpeak1bpmerge.csvD2vsD12_EDGER_GLM.txt_1559	chrX	6341439	6341898	+	0.0292053
Diffbind_K4_MACSbroadsigpeak1bpmerge.csvD2vsD12_EDGER_GLM.txt_1558	chrX	12937395	12937643	+	0.0292005
Diffbind_K4_MACSbroadsigpeak1bpmerge.csvD2vsD12_EDGER_GLM.txt_1557	chrX	12337729	12338420	+	0.0291971
Diffbind_K4_MACSbroadsigpeak1bpmerge.csvD2vsD12_EDGER_GLM.txt_1556	chrX	3900952	3906395	+	0.0290158
Diffbind_K4_MACSbroadsigpeak1bpmerge.csvD2vsD12_EDGER_GLM.txt_1555	chrI	3953812	3957878	+	0.0288838
Diffbind_K4_MACSbroadsigpeak1bpmerge.csvD2vsD12_EDGER_GLM.txt_1554	chrV	10472031	10472597	+	0.0288555
Diffbind_K4_MACSbroadsigpeak1bpmerge.csvD2vsD12_EDGER_GLM.txt_1553	chrII	13013218	13015356	+	0.0286868
Diffbind_K4_MACSbroadsigpeak1bpmerge.csvD2vsD12_EDGER_GLM.txt_1552	chrIII	1314051	1316401	+	0.0286501
Diffbind_K4_MACSbroadsigpeak1bpmerge.csvD2vsD12_EDGER_GLM.txt_1551	chrV	15077437	15077760	+	0.0285379
Diffbind_K4_MACSbroadsigpeak1bpmerge.csvD2vsD12_EDGER_GLM.txt_1550	chrX	11965944	11968981	+	0.0282872
Diffbind_K4_MACSbroadsigpeak1bpmerge.csvD2vsD12_EDGER_GLM.txt_1549	chrI	9343710	9343951	+	0.0281683
Diffbind_K4_MACSbroadsigpeak1bpmerge.csvD2vsD12_EDGER_GLM.txt_1548	chrI	1792904	1793790	+	0.0281683
Diffbind_K4_MACSbroadsigpeak1bpmerge.csvD2vsD12_EDGER_GLM.txt_1547	chrIII	12304708	12310262	+	0.0281584
Diffbind_K4_MACSbroadsigpeak1bpmerge.csvD2vsD12_EDGER_GLM.txt_1546	chrII	9263761	9264097	+	0.0280736
Diffbind_K4_MACSbroadsigpeak1bpmerge.csvD2vsD12_EDGER_GLM.txt_1545	chrIII	7026703	7032614	+	0.0280382
Diffbind_K4_MACSbroadsigpeak1bpmerge.csvD2vsD12_EDGER_GLM.txt_1544	chrII	13844591	13846537	+	0.0280003
Diffbind_K4_MACSbroadsigpeak1bpmerge.csvD2vsD12_EDGER_GLM.txt_1543	chrV	17206381	17209185	+	0.0279872
Diffbind_K4_MACSbroadsigpeak1bpmerge.csvD2vsD12_EDGER_GLM.txt_1542	chrII	6970263	6974461	+	0.027802
Diffbind_K4_MACSbroadsigpeak1bpmerge.csvD2vsD12_EDGER_GLM.txt_1541	chrX	1449973	1457519	+	0.0276724
Diffbind_K4_MACSbroadsigpeak1bpmerge.csvD2vsD12_EDGER_GLM.txt_1540	chrV	11520247	11520491	+	0.0276656
Diffbind_K4_MACSbroadsigpeak1bpmerge.csvD2vsD12_EDGER_GLM.txt_1539	chrX	11367205	11368261	+	0.0275686
Diffbind_K4_MACSbroadsigpeak1bpmerge.csvD2vsD12_EDGER_GLM.txt_1538	chrII	7929745	7932481	+	0.0272241
Diffbind_K4_MACSbroadsigpeak1bpmerge.csvD2vsD12_EDGER_GLM.txt_1537	chrIII	9045681	9046405	+	0.0272241
Diffbind_K4_MACSbroadsigpeak1bpmerge.csvD2vsD12_EDGER_GLM.txt_1536	chrIII	8634498	8637846	+	0.0270985
Diffbind_K4_MACSbroadsigpeak1bpmerge.csvD2vsD12_EDGER_GLM.txt_1535	chrIV	6876174	6881412	+	0.0270448
Diffbind_K4_MACSbroadsigpeak1bpmerge.csvD2vsD12_EDGER_GLM.txt_1534	chrI	12675788	12676707	+	0.0269005
Diffbind_K4_MACSbroadsigpeak1bpmerge.csvD2vsD12_EDGER_GLM.txt_1533	chrX	17259639	17260449	+	0.0268548
Diffbind_K4_MACSbroadsigpeak1bpmerge.csvD2vsD12_EDGER_GLM.txt_1532	chrIII	2253257	2253635	+	0.0268445
Diffbind_K4_MACSbroadsigpeak1bpmerge.csvD2vsD12_EDGER_GLM.txt_1531	chrII	1780672	1782185	+	0.0268445
Diffbind_K4_MACSbroadsigpeak1bpmerge.csvD2vsD12_EDGER_GLM.txt_1530	chrII	7631974	7635087	+	0.0267091
Diffbind_K4_MACSbroadsigpeak1bpmerge.csvD2vsD12_EDGER_GLM.txt_1529	chrIII	10376174	10381205	+	0.0266953
Diffbind_K4_MACSbroadsigpeak1bpmerge.csvD2vsD12_EDGER_GLM.txt_1528	chrI	4145344	4146832	+	0.0266075
Diffbind_K4_MACSbroadsigpeak1bpmerge.csvD2vsD12_EDGER_GLM.txt_1527	chrV	762317	765279	+	0.0265116
Diffbind_K4_MACSbroadsigpeak1bpmerge.csvD2vsD12_EDGER_GLM.txt_1526	chrII	4010658	4016255	+	0.0264582
Diffbind_K4_MACSbroadsigpeak1bpmerge.csvD2vsD12_EDGER_GLM.txt_1525	chrV	8811237	8814720	+	0.0262581
Diffbind_K4_MACSbroadsigpeak1bpmerge.csvD2vsD12_EDGER_GLM.txt_1524	chrII	7313040	7314421	+	0.026112
Diffbind_K4_MACSbroadsigpeak1bpmerge.csvD2vsD12_EDGER_GLM.txt_1523	chrV	1594184	1595136	+	0.0260574
Diffbind_K4_MACSbroadsigpeak1bpmerge.csvD2vsD12_EDGER_GLM.txt_1522	chrI	6973569	6976347	+	0.0257217
Diffbind_K4_MACSbroadsigpeak1bpmerge.csvD2vsD12_EDGER_GLM.txt_1521	chrII	14337580	14339183	+	0.0256711
Diffbind_K4_MACSbroadsigpeak1bpmerge.csvD2vsD12_EDGER_GLM.txt_1520	chrV	13754655	13759391	+	0.0255129
Diffbind_K4_MACSbroadsigpeak1bpmerge.csvD2vsD12_EDGER_GLM.txt_1519	chrV	5508673	5514264	+	0.025213
Diffbind_K4_MACSbroadsigpeak1bpmerge.csvD2vsD12_EDGER_GLM.txt_1518	chrII	8264764	8267653	+	0.0251072
Diffbind_K4_MACSbroadsigpeak1bpmerge.csvD2vsD12_EDGER_GLM.txt_1517	chrIV	13869992	13870209	+	0.0251038
Diffbind_K4_MACSbroadsigpeak1bpmerge.csvD2vsD12_EDGER_GLM.txt_1516	chrX	6247879	6255959	+	0.0250949
Diffbind_K4_MACSbroadsigpeak1bpmerge.csvD2vsD12_EDGER_GLM.txt_1514	chrIII	10111640	10112074	+	0.0250272
Diffbind_K4_MACSbroadsigpeak1bpmerge.csvD2vsD12_EDGER_GLM.txt_1515	chrIII	2684617	2687466	+	0.0250272
Diffbind_K4_MACSbroadsigpeak1bpmerge.csvD2vsD12_EDGER_GLM.txt_1513	chrIV	10155937	10159760	+	0.0249772
Diffbind_K4_MACSbroadsigpeak1bpmerge.csvD2vsD12_EDGER_GLM.txt_1512	chrV	11836474	11838716	+	0.0249203
Diffbind_K4_MACSbroadsigpeak1bpmerge.csvD2vsD12_EDGER_GLM.txt_1511	chrII	7832533	7836727	+	0.0248826
Diffbind_K4_MACSbroadsigpeak1bpmerge.csvD2vsD12_EDGER_GLM.txt_1510	chrX	13039020	13039393	+	0.0248
Diffbind_K4_MACSbroadsigpeak1bpmerge.csvD2vsD12_EDGER_GLM.txt_1509	chrX	14736723	14737563	+	0.0247248
Diffbind_K4_MACSbroadsigpeak1bpmerge.csvD2vsD12_EDGER_GLM.txt_1508	chrV	17888641	17888994	+	0.0247234
Diffbind_K4_MACSbroadsigpeak1bpmerge.csvD2vsD12_EDGER_GLM.txt_1507	chrX	3180798	3182596	+	0.0247037
Diffbind_K4_MACSbroadsigpeak1bpmerge.csvD2vsD12_EDGER_GLM.txt_1506	chrII	6824132	6831732	+	0.02467
Diffbind_K4_MACSbroadsigpeak1bpmerge.csvD2vsD12_EDGER_GLM.txt_1505	chrI	11100882	11101212	+	0.0244661
Diffbind_K4_MACSbroadsigpeak1bpmerge.csvD2vsD12_EDGER_GLM.txt_1504	chrV	20866737	20868715	+	0.0244237
Diffbind_K4_MACSbroadsigpeak1bpmerge.csvD2vsD12_EDGER_GLM.txt_1503	chrIII	7077981	7083582	+	0.0240533
Diffbind_K4_MACSbroadsigpeak1bpmerge.csvD2vsD12_EDGER_GLM.txt_1502	chrV	6107252	6113162	+	0.0240425
Diffbind_K4_MACSbroadsigpeak1bpmerge.csvD2vsD12_EDGER_GLM.txt_1501	chrI	1344101	1345875	+	0.0239987
Diffbind_K4_MACSbroadsigpeak1bpmerge.csvD2vsD12_EDGER_GLM.txt_1500	chrV	4651634	4652105	+	0.0239979
Diffbind_K4_MACSbroadsigpeak1bpmerge.csvD2vsD12_EDGER_GLM.txt_1499	chrX	16768512	16771026	+	0.0239919
Diffbind_K4_MACSbroadsigpeak1bpmerge.csvD2vsD12_EDGER_GLM.txt_1498	chrII	13678265	13678624	+	0.0238921
Diffbind_K4_MACSbroadsigpeak1bpmerge.csvD2vsD12_EDGER_GLM.txt_1497	chrIII	1854320	1856316	+	0.0238318
Diffbind_K4_MACSbroadsigpeak1bpmerge.csvD2vsD12_EDGER_GLM.txt_1496	chrIII	11989831	11990692	+	0.02381
Diffbind_K4_MACSbroadsigpeak1bpmerge.csvD2vsD12_EDGER_GLM.txt_1495	chrX	4553138	4554799	+	0.02381
Diffbind_K4_MACSbroadsigpeak1bpmerge.csvD2vsD12_EDGER_GLM.txt_1494	chrX	4512852	4514754	+	0.0234029
Diffbind_K4_MACSbroadsigpeak1bpmerge.csvD2vsD12_EDGER_GLM.txt_1493	chrII	1864786	1865885	+	0.0232864
Diffbind_K4_MACSbroadsigpeak1bpmerge.csvD2vsD12_EDGER_GLM.txt_1492	chrIII	4302839	4303118	+	0.0232496
Diffbind_K4_MACSbroadsigpeak1bpmerge.csvD2vsD12_EDGER_GLM.txt_1491	chrI	2906792	2907360	+	0.0232363
Diffbind_K4_MACSbroadsigpeak1bpmerge.csvD2vsD12_EDGER_GLM.txt_1490	chrI	5381434	5382994	+	0.0232338
Diffbind_K4_MACSbroadsigpeak1bpmerge.csvD2vsD12_EDGER_GLM.txt_1489	chrX	16956421	16956660	+	0.0231584
Diffbind_K4_MACSbroadsigpeak1bpmerge.csvD2vsD12_EDGER_GLM.txt_1488	chrII	6171561	6184671	+	0.0229669
Diffbind_K4_MACSbroadsigpeak1bpmerge.csvD2vsD12_EDGER_GLM.txt_1487	chrV	10277849	10281409	+	0.0229442
Diffbind_K4_MACSbroadsigpeak1bpmerge.csvD2vsD12_EDGER_GLM.txt_1486	chrIII	772775	778321	+	0.022584
Diffbind_K4_MACSbroadsigpeak1bpmerge.csvD2vsD12_EDGER_GLM.txt_1485	chrII	8546738	8548601	+	0.0225323
Diffbind_K4_MACSbroadsigpeak1bpmerge.csvD2vsD12_EDGER_GLM.txt_1484	chrIII	1269100	1269340	+	0.0224798
Diffbind_K4_MACSbroadsigpeak1bpmerge.csvD2vsD12_EDGER_GLM.txt_1483	chrI	6637223	6638535	+	0.0222559
Diffbind_K4_MACSbroadsigpeak1bpmerge.csvD2vsD12_EDGER_GLM.txt_1482	chrX	12856388	12856585	+	0.0221082
Diffbind_K4_MACSbroadsigpeak1bpmerge.csvD2vsD12_EDGER_GLM.txt_1481	chrII	14864347	14868923	+	0.0219384
Diffbind_K4_MACSbroadsigpeak1bpmerge.csvD2vsD12_EDGER_GLM.txt_1480	chrII	1355172	1356476	+	0.0219368
Diffbind_K4_MACSbroadsigpeak1bpmerge.csvD2vsD12_EDGER_GLM.txt_1479	chrII	8393214	8394576	+	0.0218817
Diffbind_K4_MACSbroadsigpeak1bpmerge.csvD2vsD12_EDGER_GLM.txt_1478	chrIV	7723353	7723619	+	0.0218331
Diffbind_K4_MACSbroadsigpeak1bpmerge.csvD2vsD12_EDGER_GLM.txt_1477	chrI	7396975	7397337	+	0.0214306
Diffbind_K4_MACSbroadsigpeak1bpmerge.csvD2vsD12_EDGER_GLM.txt_1476	chrV	3362854	3363849	+	0.021352
Diffbind_K4_MACSbroadsigpeak1bpmerge.csvD2vsD12_EDGER_GLM.txt_1475	chrIII	10354672	10355380	+	0.0211804
Diffbind_K4_MACSbroadsigpeak1bpmerge.csvD2vsD12_EDGER_GLM.txt_1474	chrX	4569206	4569453	+	0.0207442
Diffbind_K4_MACSbroadsigpeak1bpmerge.csvD2vsD12_EDGER_GLM.txt_1473	chrV	4969709	4969928	+	0.0206891
Diffbind_K4_MACSbroadsigpeak1bpmerge.csvD2vsD12_EDGER_GLM.txt_1472	chrII	6496531	6498657	+	0.0205758
Diffbind_K4_MACSbroadsigpeak1bpmerge.csvD2vsD12_EDGER_GLM.txt_1471	chrV	10900244	10901732	+	0.0205495
Diffbind_K4_MACSbroadsigpeak1bpmerge.csvD2vsD12_EDGER_GLM.txt_1470	chrII	5270416	5274926	+	0.0202547
Diffbind_K4_MACSbroadsigpeak1bpmerge.csvD2vsD12_EDGER_GLM.txt_1469	chrX	8050515	8052909	+	0.0199833
Diffbind_K4_MACSbroadsigpeak1bpmerge.csvD2vsD12_EDGER_GLM.txt_1468	chrII	5231159	5233134	+	0.019734
Diffbind_K4_MACSbroadsigpeak1bpmerge.csvD2vsD12_EDGER_GLM.txt_1467	chrV	4185880	4190330	+	0.0197035
Diffbind_K4_MACSbroadsigpeak1bpmerge.csvD2vsD12_EDGER_GLM.txt_1466	chrII	15212676	15213291	+	0.0196563
Diffbind_K4_MACSbroadsigpeak1bpmerge.csvD2vsD12_EDGER_GLM.txt_1465	chrIV	11437522	11446001	+	0.0196371
Diffbind_K4_MACSbroadsigpeak1bpmerge.csvD2vsD12_EDGER_GLM.txt_1464	chrV	4719603	4723126	+	0.0196371
Diffbind_K4_MACSbroadsigpeak1bpmerge.csvD2vsD12_EDGER_GLM.txt_1463	chrI	11212712	11213354	+	0.0194469
Diffbind_K4_MACSbroadsigpeak1bpmerge.csvD2vsD12_EDGER_GLM.txt_1462	chrX	14453236	14453798	+	0.0193961
Diffbind_K4_MACSbroadsigpeak1bpmerge.csvD2vsD12_EDGER_GLM.txt_1461	chrII	7070156	7077537	+	0.0193743
Diffbind_K4_MACSbroadsigpeak1bpmerge.csvD2vsD12_EDGER_GLM.txt_1460	chrII	4759694	4765734	+	0.0193697
Diffbind_K4_MACSbroadsigpeak1bpmerge.csvD2vsD12_EDGER_GLM.txt_1459	chrV	6831422	6840781	+	0.0193451
Diffbind_K4_MACSbroadsigpeak1bpmerge.csvD2vsD12_EDGER_GLM.txt_1458	chrX	10430455	10433015	+	0.0193316
Diffbind_K4_MACSbroadsigpeak1bpmerge.csvD2vsD12_EDGER_GLM.txt_1457	chrI	7704184	7704701	+	0.0191965
Diffbind_K4_MACSbroadsigpeak1bpmerge.csvD2vsD12_EDGER_GLM.txt_1456	chrIV	10236339	10240331	+	0.019034
Diffbind_K4_MACSbroadsigpeak1bpmerge.csvD2vsD12_EDGER_GLM.txt_1455	chrI	10429585	10430434	+	0.0190082
Diffbind_K4_MACSbroadsigpeak1bpmerge.csvD2vsD12_EDGER_GLM.txt_1454	chrI	6003071	6003269	+	0.0189563
Diffbind_K4_MACSbroadsigpeak1bpmerge.csvD2vsD12_EDGER_GLM.txt_1453	chrI	4910886	4921512	+	0.0188953
Diffbind_K4_MACSbroadsigpeak1bpmerge.csvD2vsD12_EDGER_GLM.txt_1452	chrX	15044960	15045925	+	0.0187267
Diffbind_K4_MACSbroadsigpeak1bpmerge.csvD2vsD12_EDGER_GLM.txt_1451	chrI	7993715	7994745	+	0.0186706
Diffbind_K4_MACSbroadsigpeak1bpmerge.csvD2vsD12_EDGER_GLM.txt_1450	chrII	12793578	12799599	+	0.0186105
Diffbind_K4_MACSbroadsigpeak1bpmerge.csvD2vsD12_EDGER_GLM.txt_1449	chrX	7790245	7794839	+	0.018572
Diffbind_K4_MACSbroadsigpeak1bpmerge.csvD2vsD12_EDGER_GLM.txt_1448	chrIII	11033085	11033598	+	0.0184773
Diffbind_K4_MACSbroadsigpeak1bpmerge.csvD2vsD12_EDGER_GLM.txt_1447	chrI	6834647	6840750	+	0.0184773
Diffbind_K4_MACSbroadsigpeak1bpmerge.csvD2vsD12_EDGER_GLM.txt_1446	chrIV	4593570	4593775	+	0.0184167
Diffbind_K4_MACSbroadsigpeak1bpmerge.csvD2vsD12_EDGER_GLM.txt_1445	chrI	9278961	9280831	+	0.018414
Diffbind_K4_MACSbroadsigpeak1bpmerge.csvD2vsD12_EDGER_GLM.txt_1444	chrI	7144446	7150082	+	0.0183287
Diffbind_K4_MACSbroadsigpeak1bpmerge.csvD2vsD12_EDGER_GLM.txt_1443	chrI	3952120	3952415	+	0.0182994
Diffbind_K4_MACSbroadsigpeak1bpmerge.csvD2vsD12_EDGER_GLM.txt_1442	chrIII	13099930	13101285	+	0.0181671
Diffbind_K4_MACSbroadsigpeak1bpmerge.csvD2vsD12_EDGER_GLM.txt_1441	chrV	5653875	5655601	+	0.0180568
Diffbind_K4_MACSbroadsigpeak1bpmerge.csvD2vsD12_EDGER_GLM.txt_1440	chrX	14098349	14099175	+	0.0180331
Diffbind_K4_MACSbroadsigpeak1bpmerge.csvD2vsD12_EDGER_GLM.txt_1439	chrX	8843198	8844546	+	0.0178551
Diffbind_K4_MACSbroadsigpeak1bpmerge.csvD2vsD12_EDGER_GLM.txt_1438	chrII	10008827	10018326	+	0.0176486
Diffbind_K4_MACSbroadsigpeak1bpmerge.csvD2vsD12_EDGER_GLM.txt_1437	chrIII	12326384	12332765	+	0.0175176
Diffbind_K4_MACSbroadsigpeak1bpmerge.csvD2vsD12_EDGER_GLM.txt_1436	chrII	6115021	6126316	+	0.0173069
Diffbind_K4_MACSbroadsigpeak1bpmerge.csvD2vsD12_EDGER_GLM.txt_1435	chrIV	16166775	16170950	+	0.0172133
Diffbind_K4_MACSbroadsigpeak1bpmerge.csvD2vsD12_EDGER_GLM.txt_1434	chrV	10159966	10162516	+	0.0172076
Diffbind_K4_MACSbroadsigpeak1bpmerge.csvD2vsD12_EDGER_GLM.txt_1433	chrX	13218298	13221546	+	0.0171115
Diffbind_K4_MACSbroadsigpeak1bpmerge.csvD2vsD12_EDGER_GLM.txt_1432	chrX	11463928	11484450	+	0.0169054
Diffbind_K4_MACSbroadsigpeak1bpmerge.csvD2vsD12_EDGER_GLM.txt_1431	chrX	6359955	6361087	+	0.0168292
Diffbind_K4_MACSbroadsigpeak1bpmerge.csvD2vsD12_EDGER_GLM.txt_1430	chrI	6763122	6768492	+	0.0167952
Diffbind_K4_MACSbroadsigpeak1bpmerge.csvD2vsD12_EDGER_GLM.txt_1429	chrIII	10001268	10002035	+	0.0165082
Diffbind_K4_MACSbroadsigpeak1bpmerge.csvD2vsD12_EDGER_GLM.txt_1427	chrX	8193122	8196531	+	0.0163292
Diffbind_K4_MACSbroadsigpeak1bpmerge.csvD2vsD12_EDGER_GLM.txt_1428	chrX	11286439	11289123	+	0.0163292
Diffbind_K4_MACSbroadsigpeak1bpmerge.csvD2vsD12_EDGER_GLM.txt_1426	chrV	9382083	9383618	+	0.0162679
Diffbind_K4_MACSbroadsigpeak1bpmerge.csvD2vsD12_EDGER_GLM.txt_1425	chrX	6510148	6512806	+	0.0161653
Diffbind_K4_MACSbroadsigpeak1bpmerge.csvD2vsD12_EDGER_GLM.txt_1424	chrI	2019664	2020102	+	0.0161653
Diffbind_K4_MACSbroadsigpeak1bpmerge.csvD2vsD12_EDGER_GLM.txt_1422	chrV	17596535	17599283	+	0.0161445
Diffbind_K4_MACSbroadsigpeak1bpmerge.csvD2vsD12_EDGER_GLM.txt_1423	chrX	15612115	15614402	+	0.0161445
Diffbind_K4_MACSbroadsigpeak1bpmerge.csvD2vsD12_EDGER_GLM.txt_1421	chrIV	3466048	3469478	+	0.0160492
Diffbind_K4_MACSbroadsigpeak1bpmerge.csvD2vsD12_EDGER_GLM.txt_1420	chrIV	12546821	12549199	+	0.0160342
Diffbind_K4_MACSbroadsigpeak1bpmerge.csvD2vsD12_EDGER_GLM.txt_1419	chrII	6932623	6935625	+	0.0159321
Diffbind_K4_MACSbroadsigpeak1bpmerge.csvD2vsD12_EDGER_GLM.txt_1418	chrI	2023405	2026471	+	0.0158183
Diffbind_K4_MACSbroadsigpeak1bpmerge.csvD2vsD12_EDGER_GLM.txt_1417	chrX	2434297	2435448	+	0.0157663
Diffbind_K4_MACSbroadsigpeak1bpmerge.csvD2vsD12_EDGER_GLM.txt_1416	chrV	2250016	2252476	+	0.0157378
Diffbind_K4_MACSbroadsigpeak1bpmerge.csvD2vsD12_EDGER_GLM.txt_1415	chrII	8703971	8709745	+	0.0156247
Diffbind_K4_MACSbroadsigpeak1bpmerge.csvD2vsD12_EDGER_GLM.txt_1413	chrI	8501653	8501853	+	0.0155968
Diffbind_K4_MACSbroadsigpeak1bpmerge.csvD2vsD12_EDGER_GLM.txt_1414	chrIV	7030798	7031274	+	0.0155968
Diffbind_K4_MACSbroadsigpeak1bpmerge.csvD2vsD12_EDGER_GLM.txt_1412	chrIV	6547670	6550712	+	0.0151308
Diffbind_K4_MACSbroadsigpeak1bpmerge.csvD2vsD12_EDGER_GLM.txt_1411	chrX	7301059	7307711	+	0.0151255
Diffbind_K4_MACSbroadsigpeak1bpmerge.csvD2vsD12_EDGER_GLM.txt_1410	chrIV	2838745	2846829	+	0.0151177
Diffbind_K4_MACSbroadsigpeak1bpmerge.csvD2vsD12_EDGER_GLM.txt_1409	chrX	16259702	16260784	+	0.0150934
Diffbind_K4_MACSbroadsigpeak1bpmerge.csvD2vsD12_EDGER_GLM.txt_1408	chrX	7216250	7221739	+	0.0149409
Diffbind_K4_MACSbroadsigpeak1bpmerge.csvD2vsD12_EDGER_GLM.txt_1407	chrIV	11208868	11212872	+	0.014925
Diffbind_K4_MACSbroadsigpeak1bpmerge.csvD2vsD12_EDGER_GLM.txt_1406	chrV	15051808	15053129	+	0.014891
Diffbind_K4_MACSbroadsigpeak1bpmerge.csvD2vsD12_EDGER_GLM.txt_1405	chrII	3682668	3685686	+	0.0148819
Diffbind_K4_MACSbroadsigpeak1bpmerge.csvD2vsD12_EDGER_GLM.txt_1404	chrX	5866671	5868239	+	0.0147659
Diffbind_K4_MACSbroadsigpeak1bpmerge.csvD2vsD12_EDGER_GLM.txt_1403	chrX	16130204	16131531	+	0.0147276
Diffbind_K4_MACSbroadsigpeak1bpmerge.csvD2vsD12_EDGER_GLM.txt_1402	chrIV	2769287	2778437	+	0.0145235
Diffbind_K4_MACSbroadsigpeak1bpmerge.csvD2vsD12_EDGER_GLM.txt_1401	chrX	11723174	11727818	+	0.0145014
Diffbind_K4_MACSbroadsigpeak1bpmerge.csvD2vsD12_EDGER_GLM.txt_1400	chrX	15156965	15159558	+	0.0144215
Diffbind_K4_MACSbroadsigpeak1bpmerge.csvD2vsD12_EDGER_GLM.txt_1398	chrV	7449455	7451099	+	0.0143458
Diffbind_K4_MACSbroadsigpeak1bpmerge.csvD2vsD12_EDGER_GLM.txt_1399	chrII	2854856	2855861	+	0.0143458
Diffbind_K4_MACSbroadsigpeak1bpmerge.csvD2vsD12_EDGER_GLM.txt_1397	chrV	4516481	4520504	+	0.014316
Diffbind_K4_MACSbroadsigpeak1bpmerge.csvD2vsD12_EDGER_GLM.txt_1396	chrI	488251	492744	+	0.0142448
Diffbind_K4_MACSbroadsigpeak1bpmerge.csvD2vsD12_EDGER_GLM.txt_1395	chrI	11229959	11230499	+	0.0142287
Diffbind_K4_MACSbroadsigpeak1bpmerge.csvD2vsD12_EDGER_GLM.txt_1394	chrIII	6695032	6695905	+	0.014228
Diffbind_K4_MACSbroadsigpeak1bpmerge.csvD2vsD12_EDGER_GLM.txt_1393	chrX	15056942	15057260	+	0.0142215
Diffbind_K4_MACSbroadsigpeak1bpmerge.csvD2vsD12_EDGER_GLM.txt_1392	chrX	5511895	5515416	+	0.0140469
Diffbind_K4_MACSbroadsigpeak1bpmerge.csvD2vsD12_EDGER_GLM.txt_1391	chrX	16292800	16293014	+	0.0140344
Diffbind_K4_MACSbroadsigpeak1bpmerge.csvD2vsD12_EDGER_GLM.txt_1390	chrIII	7478263	7490188	+	0.0139775
Diffbind_K4_MACSbroadsigpeak1bpmerge.csvD2vsD12_EDGER_GLM.txt_1389	chrX	11454793	11455134	+	0.0139423
Diffbind_K4_MACSbroadsigpeak1bpmerge.csvD2vsD12_EDGER_GLM.txt_1388	chrX	12433993	12437554	+	0.0139083
Diffbind_K4_MACSbroadsigpeak1bpmerge.csvD2vsD12_EDGER_GLM.txt_1387	chrX	4409461	4409698	+	0.0138483
Diffbind_K4_MACSbroadsigpeak1bpmerge.csvD2vsD12_EDGER_GLM.txt_1386	chrII	7801754	7802049	+	0.0136867
Diffbind_K4_MACSbroadsigpeak1bpmerge.csvD2vsD12_EDGER_GLM.txt_1385	chrX	3040101	3040686	+	0.0135826
Diffbind_K4_MACSbroadsigpeak1bpmerge.csvD2vsD12_EDGER_GLM.txt_1384	chrI	10412617	10412930	+	0.0134761
Diffbind_K4_MACSbroadsigpeak1bpmerge.csvD2vsD12_EDGER_GLM.txt_1383	chrII	3555653	3556954	+	0.0134486
Diffbind_K4_MACSbroadsigpeak1bpmerge.csvD2vsD12_EDGER_GLM.txt_1382	chrV	14725825	14727353	+	0.0133005
Diffbind_K4_MACSbroadsigpeak1bpmerge.csvD2vsD12_EDGER_GLM.txt_1381	chrIV	7034194	7036977	+	0.0132656
Diffbind_K4_MACSbroadsigpeak1bpmerge.csvD2vsD12_EDGER_GLM.txt_1380	chrIV	9328457	9337556	+	0.0131497
Diffbind_K4_MACSbroadsigpeak1bpmerge.csvD2vsD12_EDGER_GLM.txt_1379	chrIV	8348384	8349544	+	0.0131341
Diffbind_K4_MACSbroadsigpeak1bpmerge.csvD2vsD12_EDGER_GLM.txt_1378	chrV	11429887	11430847	+	0.0131293
Diffbind_K4_MACSbroadsigpeak1bpmerge.csvD2vsD12_EDGER_GLM.txt_1377	chrV	15423457	15425465	+	0.0130641
Diffbind_K4_MACSbroadsigpeak1bpmerge.csvD2vsD12_EDGER_GLM.txt_1376	chrII	11376062	11377541	+	0.0130463
Diffbind_K4_MACSbroadsigpeak1bpmerge.csvD2vsD12_EDGER_GLM.txt_1375	chrIV	17090679	17090886	+	0.0129689
Diffbind_K4_MACSbroadsigpeak1bpmerge.csvD2vsD12_EDGER_GLM.txt_1374	chrII	6279844	6284448	+	0.012943
Diffbind_K4_MACSbroadsigpeak1bpmerge.csvD2vsD12_EDGER_GLM.txt_1373	chrII	9872525	9872778	+	0.0129319
Diffbind_K4_MACSbroadsigpeak1bpmerge.csvD2vsD12_EDGER_GLM.txt_1372	chrIV	16583803	16584049	+	0.0127627
Diffbind_K4_MACSbroadsigpeak1bpmerge.csvD2vsD12_EDGER_GLM.txt_1368	chrIII	3360860	3361562	+	0.0127268
Diffbind_K4_MACSbroadsigpeak1bpmerge.csvD2vsD12_EDGER_GLM.txt_1371	chrV	8383881	8386596	+	0.0127268
Diffbind_K4_MACSbroadsigpeak1bpmerge.csvD2vsD12_EDGER_GLM.txt_1369	chrV	8408910	8409414	+	0.0127268
Diffbind_K4_MACSbroadsigpeak1bpmerge.csvD2vsD12_EDGER_GLM.txt_1370	chrII	1821433	1822573	+	0.0127268
Diffbind_K4_MACSbroadsigpeak1bpmerge.csvD2vsD12_EDGER_GLM.txt_1367	chrV	13571910	13572703	+	0.0124307
Diffbind_K4_MACSbroadsigpeak1bpmerge.csvD2vsD12_EDGER_GLM.txt_1366	chrV	16000038	16000929	+	0.0123002
Diffbind_K4_MACSbroadsigpeak1bpmerge.csvD2vsD12_EDGER_GLM.txt_1365	chrV	4742474	4742767	+	0.0123002
Diffbind_K4_MACSbroadsigpeak1bpmerge.csvD2vsD12_EDGER_GLM.txt_1364	chrV	17232892	17234020	+	0.0122177
Diffbind_K4_MACSbroadsigpeak1bpmerge.csvD2vsD12_EDGER_GLM.txt_1363	chrII	6641904	6645848	+	0.0121344
Diffbind_K4_MACSbroadsigpeak1bpmerge.csvD2vsD12_EDGER_GLM.txt_1362	chrIII	3632394	3634639	+	0.0121291
Diffbind_K4_MACSbroadsigpeak1bpmerge.csvD2vsD12_EDGER_GLM.txt_1361	chrI	4783248	4783491	+	0.0120439
Diffbind_K4_MACSbroadsigpeak1bpmerge.csvD2vsD12_EDGER_GLM.txt_1360	chrX	17600412	17601740	+	0.0120439
Diffbind_K4_MACSbroadsigpeak1bpmerge.csvD2vsD12_EDGER_GLM.txt_1359	chrV	385090	387747	+	0.011976
Diffbind_K4_MACSbroadsigpeak1bpmerge.csvD2vsD12_EDGER_GLM.txt_1358	chrX	2257262	2258821	+	0.0119698
Diffbind_K4_MACSbroadsigpeak1bpmerge.csvD2vsD12_EDGER_GLM.txt_1357	chrIII	11557394	11558323	+	0.0118453
Diffbind_K4_MACSbroadsigpeak1bpmerge.csvD2vsD12_EDGER_GLM.txt_1356	chrIV	13863195	13865363	+	0.0118367
Diffbind_K4_MACSbroadsigpeak1bpmerge.csvD2vsD12_EDGER_GLM.txt_1355	chrV	9664028	9666893	+	0.0118017
Diffbind_K4_MACSbroadsigpeak1bpmerge.csvD2vsD12_EDGER_GLM.txt_1354	chrX	7456698	7465739	+	0.0117934
Diffbind_K4_MACSbroadsigpeak1bpmerge.csvD2vsD12_EDGER_GLM.txt_1353	chrIII	10988941	10989902	+	0.0117901
Diffbind_K4_MACSbroadsigpeak1bpmerge.csvD2vsD12_EDGER_GLM.txt_1352	chrIV	2985969	2987852	+	0.0117467
Diffbind_K4_MACSbroadsigpeak1bpmerge.csvD2vsD12_EDGER_GLM.txt_1351	chrII	6728935	6729376	+	0.0117316
Diffbind_K4_MACSbroadsigpeak1bpmerge.csvD2vsD12_EDGER_GLM.txt_1350	chrX	9836546	9839571	+	0.0116816
Diffbind_K4_MACSbroadsigpeak1bpmerge.csvD2vsD12_EDGER_GLM.txt_1349	chrV	16640218	16640574	+	0.0116274
Diffbind_K4_MACSbroadsigpeak1bpmerge.csvD2vsD12_EDGER_GLM.txt_1348	chrI	5407053	5416702	+	0.0115273
Diffbind_K4_MACSbroadsigpeak1bpmerge.csvD2vsD12_EDGER_GLM.txt_1347	chrV	6752024	6754204	+	0.0114041
Diffbind_K4_MACSbroadsigpeak1bpmerge.csvD2vsD12_EDGER_GLM.txt_1346	chrIII	10482218	10482445	+	0.0113537
Diffbind_K4_MACSbroadsigpeak1bpmerge.csvD2vsD12_EDGER_GLM.txt_1345	chrIV	4468063	4474265	+	0.0112396
Diffbind_K4_MACSbroadsigpeak1bpmerge.csvD2vsD12_EDGER_GLM.txt_1343	chrIV	17467255	17469255	+	0.0111797
Diffbind_K4_MACSbroadsigpeak1bpmerge.csvD2vsD12_EDGER_GLM.txt_1344	chrV	13135916	13138069	+	0.0111797
Diffbind_K4_MACSbroadsigpeak1bpmerge.csvD2vsD12_EDGER_GLM.txt_1341	chrIII	11559859	11560493	+	0.0111488
Diffbind_K4_MACSbroadsigpeak1bpmerge.csvD2vsD12_EDGER_GLM.txt_1342	chrX	1245580	1247280	+	0.0111488
Diffbind_K4_MACSbroadsigpeak1bpmerge.csvD2vsD12_EDGER_GLM.txt_1340	chrX	12794648	12799682	+	0.0111378
Diffbind_K4_MACSbroadsigpeak1bpmerge.csvD2vsD12_EDGER_GLM.txt_1339	chrI	12497613	12501661	+	0.0111378
Diffbind_K4_MACSbroadsigpeak1bpmerge.csvD2vsD12_EDGER_GLM.txt_1338	chrIII	8401700	8403337	+	0.011101
Diffbind_K4_MACSbroadsigpeak1bpmerge.csvD2vsD12_EDGER_GLM.txt_1337	chrI	1687609	1693297	+	0.0109973
Diffbind_K4_MACSbroadsigpeak1bpmerge.csvD2vsD12_EDGER_GLM.txt_1336	chrII	7884664	7901109	+	0.0109687
Diffbind_K4_MACSbroadsigpeak1bpmerge.csvD2vsD12_EDGER_GLM.txt_1335	chrI	11553165	11553415	+	0.0109554
Diffbind_K4_MACSbroadsigpeak1bpmerge.csvD2vsD12_EDGER_GLM.txt_1334	chrIV	2310995	2317329	+	0.0109554
Diffbind_K4_MACSbroadsigpeak1bpmerge.csvD2vsD12_EDGER_GLM.txt_1333	chrII	6412205	6414535	+	0.0108514
Diffbind_K4_MACSbroadsigpeak1bpmerge.csvD2vsD12_EDGER_GLM.txt_1332	chrI	364027	364897	+	0.0108312
Diffbind_K4_MACSbroadsigpeak1bpmerge.csvD2vsD12_EDGER_GLM.txt_1331	chrIV	9877985	9882406	+	0.0108017
Diffbind_K4_MACSbroadsigpeak1bpmerge.csvD2vsD12_EDGER_GLM.txt_1330	chrI	10462554	10462921	+	0.0107997
Diffbind_K4_MACSbroadsigpeak1bpmerge.csvD2vsD12_EDGER_GLM.txt_1328	chrV	3964475	3968421	+	0.0107997
Diffbind_K4_MACSbroadsigpeak1bpmerge.csvD2vsD12_EDGER_GLM.txt_1329	chrX	13139821	13140746	+	0.0107997
Diffbind_K4_MACSbroadsigpeak1bpmerge.csvD2vsD12_EDGER_GLM.txt_1327	chrII	4492277	4493963	+	0.0107419
Diffbind_K4_MACSbroadsigpeak1bpmerge.csvD2vsD12_EDGER_GLM.txt_1326	chrX	11738119	11738610	+	0.0107029
Diffbind_K4_MACSbroadsigpeak1bpmerge.csvD2vsD12_EDGER_GLM.txt_1325	chrX	11509795	11519157	+	0.0106723
Diffbind_K4_MACSbroadsigpeak1bpmerge.csvD2vsD12_EDGER_GLM.txt_1324	chrIII	11436671	11445403	+	0.0106452
Diffbind_K4_MACSbroadsigpeak1bpmerge.csvD2vsD12_EDGER_GLM.txt_1323	chrV	19062053	19062701	+	0.0106443
Diffbind_K4_MACSbroadsigpeak1bpmerge.csvD2vsD12_EDGER_GLM.txt_1322	chrV	9504950	9511079	+	0.0106285
Diffbind_K4_MACSbroadsigpeak1bpmerge.csvD2vsD12_EDGER_GLM.txt_1321	chrV	10124974	10127930	+	0.0105842
Diffbind_K4_MACSbroadsigpeak1bpmerge.csvD2vsD12_EDGER_GLM.txt_1320	chrX	722797	729154	+	0.0105372
Diffbind_K4_MACSbroadsigpeak1bpmerge.csvD2vsD12_EDGER_GLM.txt_1319	chrIV	11679000	11679836	+	0.010516
Diffbind_K4_MACSbroadsigpeak1bpmerge.csvD2vsD12_EDGER_GLM.txt_1318	chrX	14162137	14171056	+	0.0104694
Diffbind_K4_MACSbroadsigpeak1bpmerge.csvD2vsD12_EDGER_GLM.txt_1317	chrX	14213797	14220081	+	0.0104231
Diffbind_K4_MACSbroadsigpeak1bpmerge.csvD2vsD12_EDGER_GLM.txt_1316	chrV	10019376	10027981	+	0.0104173
Diffbind_K4_MACSbroadsigpeak1bpmerge.csvD2vsD12_EDGER_GLM.txt_1315	chrV	5838080	5853368	+	0.0104173
Diffbind_K4_MACSbroadsigpeak1bpmerge.csvD2vsD12_EDGER_GLM.txt_1314	chrI	1739260	1740262	+	0.0104173
Diffbind_K4_MACSbroadsigpeak1bpmerge.csvD2vsD12_EDGER_GLM.txt_1313	chrI	8731453	8733399	+	0.0104158
Diffbind_K4_MACSbroadsigpeak1bpmerge.csvD2vsD12_EDGER_GLM.txt_1312	chrV	7191721	7192252	+	0.010259
Diffbind_K4_MACSbroadsigpeak1bpmerge.csvD2vsD12_EDGER_GLM.txt_1311	chrII	12186300	12189045	+	0.0102357
Diffbind_K4_MACSbroadsigpeak1bpmerge.csvD2vsD12_EDGER_GLM.txt_1310	chrI	2333310	2333832	+	0.00992455
Diffbind_K4_MACSbroadsigpeak1bpmerge.csvD2vsD12_EDGER_GLM.txt_1309	chrX	1079656	1082033	+	0.00970105
Diffbind_K4_MACSbroadsigpeak1bpmerge.csvD2vsD12_EDGER_GLM.txt_1308	chrX	2082441	2084552	+	0.00962737
Diffbind_K4_MACSbroadsigpeak1bpmerge.csvD2vsD12_EDGER_GLM.txt_1307	chrII	10204869	10207246	+	0.00961905
Diffbind_K4_MACSbroadsigpeak1bpmerge.csvD2vsD12_EDGER_GLM.txt_1306	chrV	17594023	17594559	+	0.0095682
Diffbind_K4_MACSbroadsigpeak1bpmerge.csvD2vsD12_EDGER_GLM.txt_1305	chrX	6702841	6703606	+	0.00956413
Diffbind_K4_MACSbroadsigpeak1bpmerge.csvD2vsD12_EDGER_GLM.txt_1304	chrII	3014775	3015467	+	0.00952665
Diffbind_K4_MACSbroadsigpeak1bpmerge.csvD2vsD12_EDGER_GLM.txt_1303	chrX	10870141	10870589	+	0.00938538
Diffbind_K4_MACSbroadsigpeak1bpmerge.csvD2vsD12_EDGER_GLM.txt_1302	chrV	2730100	2730999	+	0.00937318
Diffbind_K4_MACSbroadsigpeak1bpmerge.csvD2vsD12_EDGER_GLM.txt_1301	chrX	13919799	13922624	+	0.00933417
Diffbind_K4_MACSbroadsigpeak1bpmerge.csvD2vsD12_EDGER_GLM.txt_1300	chrIII	10533649	10538065	+	0.00933417
Diffbind_K4_MACSbroadsigpeak1bpmerge.csvD2vsD12_EDGER_GLM.txt_1299	chrV	18244270	18244578	+	0.00928715
Diffbind_K4_MACSbroadsigpeak1bpmerge.csvD2vsD12_EDGER_GLM.txt_1298	chrIV	2412189	2413039	+	0.00920568
Diffbind_K4_MACSbroadsigpeak1bpmerge.csvD2vsD12_EDGER_GLM.txt_1297	chrIV	12582043	12583645	+	0.00910782
Diffbind_K4_MACSbroadsigpeak1bpmerge.csvD2vsD12_EDGER_GLM.txt_1296	chrIV	2993835	2999048	+	0.00908237
Diffbind_K4_MACSbroadsigpeak1bpmerge.csvD2vsD12_EDGER_GLM.txt_1295	chrV	16342440	16342966	+	0.00906309
Diffbind_K4_MACSbroadsigpeak1bpmerge.csvD2vsD12_EDGER_GLM.txt_1294	chrV	6291667	6292516	+	0.00902705
Diffbind_K4_MACSbroadsigpeak1bpmerge.csvD2vsD12_EDGER_GLM.txt_1293	chrIV	13026131	13027397	+	0.00902536
Diffbind_K4_MACSbroadsigpeak1bpmerge.csvD2vsD12_EDGER_GLM.txt_1292	chrX	15381478	15385875	+	0.00902235
Diffbind_K4_MACSbroadsigpeak1bpmerge.csvD2vsD12_EDGER_GLM.txt_1291	chrIV	8730821	8731069	+	0.00901115
Diffbind_K4_MACSbroadsigpeak1bpmerge.csvD2vsD12_EDGER_GLM.txt_1290	chrI	9537696	9542054	+	0.00900537
Diffbind_K4_MACSbroadsigpeak1bpmerge.csvD2vsD12_EDGER_GLM.txt_1289	chrIII	4462109	4468910	+	0.00900296
Diffbind_K4_MACSbroadsigpeak1bpmerge.csvD2vsD12_EDGER_GLM.txt_1288	chrV	6501041	6503262	+	0.00893595
Diffbind_K4_MACSbroadsigpeak1bpmerge.csvD2vsD12_EDGER_GLM.txt_1287	chrV	17614627	17615713	+	0.00890984
Diffbind_K4_MACSbroadsigpeak1bpmerge.csvD2vsD12_EDGER_GLM.txt_1286	chrV	450080	451591	+	0.00890984
Diffbind_K4_MACSbroadsigpeak1bpmerge.csvD2vsD12_EDGER_GLM.txt_1285	chrIII	9387154	9391185	+	0.00887168
Diffbind_K4_MACSbroadsigpeak1bpmerge.csvD2vsD12_EDGER_GLM.txt_1284	chrV	2183513	2183711	+	0.00883836
Diffbind_K4_MACSbroadsigpeak1bpmerge.csvD2vsD12_EDGER_GLM.txt_1283	chrIV	5187945	5189987	+	0.00878026
Diffbind_K4_MACSbroadsigpeak1bpmerge.csvD2vsD12_EDGER_GLM.txt_1282	chrIII	8756777	8762572	+	0.00876713
Diffbind_K4_MACSbroadsigpeak1bpmerge.csvD2vsD12_EDGER_GLM.txt_1281	chrV	20690781	20692930	+	0.00869361
Diffbind_K4_MACSbroadsigpeak1bpmerge.csvD2vsD12_EDGER_GLM.txt_1280	chrI	6942870	6943490	+	0.00862166
Diffbind_K4_MACSbroadsigpeak1bpmerge.csvD2vsD12_EDGER_GLM.txt_1279	chrIII	4950293	4952012	+	0.00857073
Diffbind_K4_MACSbroadsigpeak1bpmerge.csvD2vsD12_EDGER_GLM.txt_1278	chrII	6879456	6883855	+	0.00851032
Diffbind_K4_MACSbroadsigpeak1bpmerge.csvD2vsD12_EDGER_GLM.txt_1277	chrIII	7577833	7581374	+	0.00845962
Diffbind_K4_MACSbroadsigpeak1bpmerge.csvD2vsD12_EDGER_GLM.txt_1276	chrIV	6829697	6831460	+	0.00845707
Diffbind_K4_MACSbroadsigpeak1bpmerge.csvD2vsD12_EDGER_GLM.txt_1275	chrII	4393038	4393642	+	0.00842082
Diffbind_K4_MACSbroadsigpeak1bpmerge.csvD2vsD12_EDGER_GLM.txt_1274	chrV	16132010	16133666	+	0.00841137
Diffbind_K4_MACSbroadsigpeak1bpmerge.csvD2vsD12_EDGER_GLM.txt_1273	chrIV	11974164	11974804	+	0.00836929
Diffbind_K4_MACSbroadsigpeak1bpmerge.csvD2vsD12_EDGER_GLM.txt_1272	chrIII	11264982	11270805	+	0.00833205
Diffbind_K4_MACSbroadsigpeak1bpmerge.csvD2vsD12_EDGER_GLM.txt_1271	chrIII	3129338	3130757	+	0.00828583
Diffbind_K4_MACSbroadsigpeak1bpmerge.csvD2vsD12_EDGER_GLM.txt_1270	chrV	2564403	2564889	+	0.00828466
Diffbind_K4_MACSbroadsigpeak1bpmerge.csvD2vsD12_EDGER_GLM.txt_1269	chrX	16132503	16134309	+	0.00819532
Diffbind_K4_MACSbroadsigpeak1bpmerge.csvD2vsD12_EDGER_GLM.txt_1268	chrIV	7519081	7521580	+	0.00819387
Diffbind_K4_MACSbroadsigpeak1bpmerge.csvD2vsD12_EDGER_GLM.txt_1267	chrII	13951168	13958864	+	0.00815454
Diffbind_K4_MACSbroadsigpeak1bpmerge.csvD2vsD12_EDGER_GLM.txt_1265	chrX	2203082	2203852	+	0.00807563
Diffbind_K4_MACSbroadsigpeak1bpmerge.csvD2vsD12_EDGER_GLM.txt_1266	chrII	6516940	6526842	+	0.00807563
Diffbind_K4_MACSbroadsigpeak1bpmerge.csvD2vsD12_EDGER_GLM.txt_1264	chrI	2384888	2385803	+	0.00807387
Diffbind_K4_MACSbroadsigpeak1bpmerge.csvD2vsD12_EDGER_GLM.txt_1263	chrIII	4665712	4666471	+	0.00797854
Diffbind_K4_MACSbroadsigpeak1bpmerge.csvD2vsD12_EDGER_GLM.txt_1262	chrX	6230465	6237581	+	0.0078204
Diffbind_K4_MACSbroadsigpeak1bpmerge.csvD2vsD12_EDGER_GLM.txt_1261	chrI	5040829	5041569	+	0.0077131
Diffbind_K4_MACSbroadsigpeak1bpmerge.csvD2vsD12_EDGER_GLM.txt_1260	chrIV	14661243	14662147	+	0.00770599
Diffbind_K4_MACSbroadsigpeak1bpmerge.csvD2vsD12_EDGER_GLM.txt_1259	chrV	13163402	13165353	+	0.00770362
Diffbind_K4_MACSbroadsigpeak1bpmerge.csvD2vsD12_EDGER_GLM.txt_1258	chrV	10799565	10803290	+	0.00769287
Diffbind_K4_MACSbroadsigpeak1bpmerge.csvD2vsD12_EDGER_GLM.txt_1257	chrIII	606083	607204	+	0.00765173
Diffbind_K4_MACSbroadsigpeak1bpmerge.csvD2vsD12_EDGER_GLM.txt_1256	chrIV	11175799	11176640	+	0.00764541
Diffbind_K4_MACSbroadsigpeak1bpmerge.csvD2vsD12_EDGER_GLM.txt_1255	chrX	8823909	8824460	+	0.00763437
Diffbind_K4_MACSbroadsigpeak1bpmerge.csvD2vsD12_EDGER_GLM.txt_1254	chrX	9636352	9643067	+	0.00755493
Diffbind_K4_MACSbroadsigpeak1bpmerge.csvD2vsD12_EDGER_GLM.txt_1253	chrV	8449524	8450440	+	0.00755493
Diffbind_K4_MACSbroadsigpeak1bpmerge.csvD2vsD12_EDGER_GLM.txt_1252	chrX	5109305	5110105	+	0.00753826
Diffbind_K4_MACSbroadsigpeak1bpmerge.csvD2vsD12_EDGER_GLM.txt_1251	chrIV	12214697	12217268	+	0.00730833
Diffbind_K4_MACSbroadsigpeak1bpmerge.csvD2vsD12_EDGER_GLM.txt_1250	chrII	8617493	8617921	+	0.00730496
Diffbind_K4_MACSbroadsigpeak1bpmerge.csvD2vsD12_EDGER_GLM.txt_1249	chrI	5568091	5571364	+	0.00724681
Diffbind_K4_MACSbroadsigpeak1bpmerge.csvD2vsD12_EDGER_GLM.txt_1248	chrX	12899354	12899738	+	0.00721777
Diffbind_K4_MACSbroadsigpeak1bpmerge.csvD2vsD12_EDGER_GLM.txt_1247	chrV	17168896	17169169	+	0.00721513
Diffbind_K4_MACSbroadsigpeak1bpmerge.csvD2vsD12_EDGER_GLM.txt_1245	chrI	8341300	8342012	+	0.00713407
Diffbind_K4_MACSbroadsigpeak1bpmerge.csvD2vsD12_EDGER_GLM.txt_1246	chrII	13007841	13008138	+	0.00713407
Diffbind_K4_MACSbroadsigpeak1bpmerge.csvD2vsD12_EDGER_GLM.txt_1244	chrIV	5775898	5779430	+	0.00709097
Diffbind_K4_MACSbroadsigpeak1bpmerge.csvD2vsD12_EDGER_GLM.txt_1243	chrI	14936644	14941438	+	0.0070126
Diffbind_K4_MACSbroadsigpeak1bpmerge.csvD2vsD12_EDGER_GLM.txt_1242	chrV	10460122	10460888	+	0.00700543
Diffbind_K4_MACSbroadsigpeak1bpmerge.csvD2vsD12_EDGER_GLM.txt_1241	chrV	4910758	4911033	+	0.00696561
Diffbind_K4_MACSbroadsigpeak1bpmerge.csvD2vsD12_EDGER_GLM.txt_1240	chrI	13264414	13266193	+	0.0067428
Diffbind_K4_MACSbroadsigpeak1bpmerge.csvD2vsD12_EDGER_GLM.txt_1239	chrIII	4227492	4228099	+	0.00669046
Diffbind_K4_MACSbroadsigpeak1bpmerge.csvD2vsD12_EDGER_GLM.txt_1238	chrIV	11590603	11590836	+	0.00662822
Diffbind_K4_MACSbroadsigpeak1bpmerge.csvD2vsD12_EDGER_GLM.txt_1237	chrV	8335263	8336600	+	0.00656306
Diffbind_K4_MACSbroadsigpeak1bpmerge.csvD2vsD12_EDGER_GLM.txt_1236	chrV	14121943	14123396	+	0.00645728
Diffbind_K4_MACSbroadsigpeak1bpmerge.csvD2vsD12_EDGER_GLM.txt_1235	chrX	7556187	7560116	+	0.00638978
Diffbind_K4_MACSbroadsigpeak1bpmerge.csvD2vsD12_EDGER_GLM.txt_1234	chrV	18448125	18451870	+	0.00638978
Diffbind_K4_MACSbroadsigpeak1bpmerge.csvD2vsD12_EDGER_GLM.txt_1233	chrI	4159407	4162888	+	0.0063807
Diffbind_K4_MACSbroadsigpeak1bpmerge.csvD2vsD12_EDGER_GLM.txt_1232	chrI	7562405	7566839	+	0.00634169
Diffbind_K4_MACSbroadsigpeak1bpmerge.csvD2vsD12_EDGER_GLM.txt_1231	chrV	10371601	10373540	+	0.00631419
Diffbind_K4_MACSbroadsigpeak1bpmerge.csvD2vsD12_EDGER_GLM.txt_1230	chrX	16745708	16745908	+	0.0062824
Diffbind_K4_MACSbroadsigpeak1bpmerge.csvD2vsD12_EDGER_GLM.txt_1229	chrII	5451328	5451732	+	0.0062104
Diffbind_K4_MACSbroadsigpeak1bpmerge.csvD2vsD12_EDGER_GLM.txt_1228	chrII	12059512	12060122	+	0.00614047
Diffbind_K4_MACSbroadsigpeak1bpmerge.csvD2vsD12_EDGER_GLM.txt_1227	chrII	11923245	11928014	+	0.00613833
Diffbind_K4_MACSbroadsigpeak1bpmerge.csvD2vsD12_EDGER_GLM.txt_1226	chrI	12910570	12910792	+	0.00612617
Diffbind_K4_MACSbroadsigpeak1bpmerge.csvD2vsD12_EDGER_GLM.txt_1225	chrI	3996540	3996762	+	0.00611047
Diffbind_K4_MACSbroadsigpeak1bpmerge.csvD2vsD12_EDGER_GLM.txt_1224	chrIV	5763442	5766076	+	0.0060731
Diffbind_K4_MACSbroadsigpeak1bpmerge.csvD2vsD12_EDGER_GLM.txt_1223	chrX	15923400	15923619	+	0.0060731
Diffbind_K4_MACSbroadsigpeak1bpmerge.csvD2vsD12_EDGER_GLM.txt_1222	chrV	9171864	9173164	+	0.0060176
Diffbind_K4_MACSbroadsigpeak1bpmerge.csvD2vsD12_EDGER_GLM.txt_1221	chrII	1775159	1779241	+	0.00599045
Diffbind_K4_MACSbroadsigpeak1bpmerge.csvD2vsD12_EDGER_GLM.txt_1220	chrI	5033208	5033578	+	0.00597356
Diffbind_K4_MACSbroadsigpeak1bpmerge.csvD2vsD12_EDGER_GLM.txt_1219	chrIV	5080402	5085097	+	0.00592588
Diffbind_K4_MACSbroadsigpeak1bpmerge.csvD2vsD12_EDGER_GLM.txt_1218	chrV	12756027	12760869	+	0.00591806
Diffbind_K4_MACSbroadsigpeak1bpmerge.csvD2vsD12_EDGER_GLM.txt_1217	chrIV	14609541	14624413	+	0.00590903
Diffbind_K4_MACSbroadsigpeak1bpmerge.csvD2vsD12_EDGER_GLM.txt_1216	chrV	138422	139147	+	0.00575576
Diffbind_K4_MACSbroadsigpeak1bpmerge.csvD2vsD12_EDGER_GLM.txt_1215	chrV	676275	676632	+	0.00568312
Diffbind_K4_MACSbroadsigpeak1bpmerge.csvD2vsD12_EDGER_GLM.txt_1214	chrI	7269461	7272687	+	0.0056684
Diffbind_K4_MACSbroadsigpeak1bpmerge.csvD2vsD12_EDGER_GLM.txt_1213	chrIV	6626979	6627970	+	0.00565759
Diffbind_K4_MACSbroadsigpeak1bpmerge.csvD2vsD12_EDGER_GLM.txt_1212	chrX	12933201	12934833	+	0.00564651
Diffbind_K4_MACSbroadsigpeak1bpmerge.csvD2vsD12_EDGER_GLM.txt_1211	chrI	10246394	10246591	+	0.00558422
Diffbind_K4_MACSbroadsigpeak1bpmerge.csvD2vsD12_EDGER_GLM.txt_1210	chrIV	6506249	6507162	+	0.00554635
Diffbind_K4_MACSbroadsigpeak1bpmerge.csvD2vsD12_EDGER_GLM.txt_1209	chrIII	4640794	4643414	+	0.00554425
Diffbind_K4_MACSbroadsigpeak1bpmerge.csvD2vsD12_EDGER_GLM.txt_1208	chrX	7492408	7496251	+	0.00551339
Diffbind_K4_MACSbroadsigpeak1bpmerge.csvD2vsD12_EDGER_GLM.txt_1207	chrIV	10714946	10716173	+	0.00550355
Diffbind_K4_MACSbroadsigpeak1bpmerge.csvD2vsD12_EDGER_GLM.txt_1206	chrI	6249236	6250071	+	0.00549932
Diffbind_K4_MACSbroadsigpeak1bpmerge.csvD2vsD12_EDGER_GLM.txt_1205	chrIV	6422784	6427188	+	0.00544584
Diffbind_K4_MACSbroadsigpeak1bpmerge.csvD2vsD12_EDGER_GLM.txt_1204	chrX	16146235	16147720	+	0.0054377
Diffbind_K4_MACSbroadsigpeak1bpmerge.csvD2vsD12_EDGER_GLM.txt_1203	chrV	6522890	6523188	+	0.00540605
Diffbind_K4_MACSbroadsigpeak1bpmerge.csvD2vsD12_EDGER_GLM.txt_1202	chrI	3433171	3433815	+	0.00538469
Diffbind_K4_MACSbroadsigpeak1bpmerge.csvD2vsD12_EDGER_GLM.txt_1201	chrIV	5593733	5595715	+	0.00535737
Diffbind_K4_MACSbroadsigpeak1bpmerge.csvD2vsD12_EDGER_GLM.txt_1200	chrX	9994416	9995202	+	0.00534403
Diffbind_K4_MACSbroadsigpeak1bpmerge.csvD2vsD12_EDGER_GLM.txt_1199	chrII	9786810	9787245	+	0.00528392
Diffbind_K4_MACSbroadsigpeak1bpmerge.csvD2vsD12_EDGER_GLM.txt_1198	chrV	10224106	10225704	+	0.00528126
Diffbind_K4_MACSbroadsigpeak1bpmerge.csvD2vsD12_EDGER_GLM.txt_1197	chrX	10798	11075	+	0.00527649
Diffbind_K4_MACSbroadsigpeak1bpmerge.csvD2vsD12_EDGER_GLM.txt_1196	chrX	12233707	12236052	+	0.00522912
Diffbind_K4_MACSbroadsigpeak1bpmerge.csvD2vsD12_EDGER_GLM.txt_1195	chrII	2322910	2323963	+	0.00520874
Diffbind_K4_MACSbroadsigpeak1bpmerge.csvD2vsD12_EDGER_GLM.txt_1194	chrIV	3258831	3263853	+	0.00518618
Diffbind_K4_MACSbroadsigpeak1bpmerge.csvD2vsD12_EDGER_GLM.txt_1192	chrV	8922730	8926510	+	0.0051778
Diffbind_K4_MACSbroadsigpeak1bpmerge.csvD2vsD12_EDGER_GLM.txt_1193	chrIII	1916887	1917108	+	0.0051778
Diffbind_K4_MACSbroadsigpeak1bpmerge.csvD2vsD12_EDGER_GLM.txt_1191	chrII	3316226	3320290	+	0.00516976
Diffbind_K4_MACSbroadsigpeak1bpmerge.csvD2vsD12_EDGER_GLM.txt_1190	chrX	8763370	8764308	+	0.00512909
Diffbind_K4_MACSbroadsigpeak1bpmerge.csvD2vsD12_EDGER_GLM.txt_1189	chrV	12537640	12542818	+	0.00509005
Diffbind_K4_MACSbroadsigpeak1bpmerge.csvD2vsD12_EDGER_GLM.txt_1188	chrII	2861432	2862018	+	0.00499196
Diffbind_K4_MACSbroadsigpeak1bpmerge.csvD2vsD12_EDGER_GLM.txt_1187	chrII	11574756	11575038	+	0.00490394
Diffbind_K4_MACSbroadsigpeak1bpmerge.csvD2vsD12_EDGER_GLM.txt_1186	chrX	9704703	9708939	+	0.00486666
Diffbind_K4_MACSbroadsigpeak1bpmerge.csvD2vsD12_EDGER_GLM.txt_1185	chrV	12154071	12158918	+	0.00485475
Diffbind_K4_MACSbroadsigpeak1bpmerge.csvD2vsD12_EDGER_GLM.txt_1184	chrV	13853946	13854292	+	0.00477945
Diffbind_K4_MACSbroadsigpeak1bpmerge.csvD2vsD12_EDGER_GLM.txt_1183	chrI	5170957	5177235	+	0.00473279
Diffbind_K4_MACSbroadsigpeak1bpmerge.csvD2vsD12_EDGER_GLM.txt_1182	chrIV	16482641	16483894	+	0.00471464
Diffbind_K4_MACSbroadsigpeak1bpmerge.csvD2vsD12_EDGER_GLM.txt_1181	chrV	20876614	20877188	+	0.00466244
Diffbind_K4_MACSbroadsigpeak1bpmerge.csvD2vsD12_EDGER_GLM.txt_1180	chrII	9600073	9604409	+	0.00463718
Diffbind_K4_MACSbroadsigpeak1bpmerge.csvD2vsD12_EDGER_GLM.txt_1179	chrIV	336355	337634	+	0.00461894
Diffbind_K4_MACSbroadsigpeak1bpmerge.csvD2vsD12_EDGER_GLM.txt_1178	chrI	6677142	6677469	+	0.00459866
Diffbind_K4_MACSbroadsigpeak1bpmerge.csvD2vsD12_EDGER_GLM.txt_1177	chrIV	1339878	1340276	+	0.00459866
Diffbind_K4_MACSbroadsigpeak1bpmerge.csvD2vsD12_EDGER_GLM.txt_1176	chrII	1297423	1298840	+	0.00457199
Diffbind_K4_MACSbroadsigpeak1bpmerge.csvD2vsD12_EDGER_GLM.txt_1174	chrIII	5156132	5156441	+	0.0045613
Diffbind_K4_MACSbroadsigpeak1bpmerge.csvD2vsD12_EDGER_GLM.txt_1175	chrX	8246043	8246751	+	0.0045613
Diffbind_K4_MACSbroadsigpeak1bpmerge.csvD2vsD12_EDGER_GLM.txt_1173	chrIV	11764748	11765955	+	0.00454013
Diffbind_K4_MACSbroadsigpeak1bpmerge.csvD2vsD12_EDGER_GLM.txt_1172	chrX	1120214	1120491	+	0.00448334
Diffbind_K4_MACSbroadsigpeak1bpmerge.csvD2vsD12_EDGER_GLM.txt_1171	chrV	11872242	11872746	+	0.00441752
Diffbind_K4_MACSbroadsigpeak1bpmerge.csvD2vsD12_EDGER_GLM.txt_1169	chrIII	13671652	13674946	+	0.00440865
Diffbind_K4_MACSbroadsigpeak1bpmerge.csvD2vsD12_EDGER_GLM.txt_1170	chrII	10843480	10843679	+	0.00440865
Diffbind_K4_MACSbroadsigpeak1bpmerge.csvD2vsD12_EDGER_GLM.txt_1168	chrIII	12002892	12003568	+	0.00440209
Diffbind_K4_MACSbroadsigpeak1bpmerge.csvD2vsD12_EDGER_GLM.txt_1167	chrX	9379406	9381829	+	0.00430211
Diffbind_K4_MACSbroadsigpeak1bpmerge.csvD2vsD12_EDGER_GLM.txt_1166	chrII	12610437	12613191	+	0.00427992
Diffbind_K4_MACSbroadsigpeak1bpmerge.csvD2vsD12_EDGER_GLM.txt_1165	chrX	13341080	13342081	+	0.00426387
Diffbind_K4_MACSbroadsigpeak1bpmerge.csvD2vsD12_EDGER_GLM.txt_1164	chrIV	15015782	15016823	+	0.00425773
Diffbind_K4_MACSbroadsigpeak1bpmerge.csvD2vsD12_EDGER_GLM.txt_1163	chrX	3535544	3539922	+	0.00418242
Diffbind_K4_MACSbroadsigpeak1bpmerge.csvD2vsD12_EDGER_GLM.txt_1162	chrX	12350345	12353207	+	0.00417846
Diffbind_K4_MACSbroadsigpeak1bpmerge.csvD2vsD12_EDGER_GLM.txt_1161	chrX	13775825	13776423	+	0.00416044
Diffbind_K4_MACSbroadsigpeak1bpmerge.csvD2vsD12_EDGER_GLM.txt_1160	chrI	9903230	9903594	+	0.00414512
Diffbind_K4_MACSbroadsigpeak1bpmerge.csvD2vsD12_EDGER_GLM.txt_1159	chrV	723852	728246	+	0.0041439
Diffbind_K4_MACSbroadsigpeak1bpmerge.csvD2vsD12_EDGER_GLM.txt_1158	chrV	15075034	15075254	+	0.0041439
Diffbind_K4_MACSbroadsigpeak1bpmerge.csvD2vsD12_EDGER_GLM.txt_1157	chrX	13911315	13914729	+	0.00409742
Diffbind_K4_MACSbroadsigpeak1bpmerge.csvD2vsD12_EDGER_GLM.txt_1156	chrX	6853214	6855069	+	0.00409742
Diffbind_K4_MACSbroadsigpeak1bpmerge.csvD2vsD12_EDGER_GLM.txt_1155	chrX	313302	313740	+	0.00408696
Diffbind_K4_MACSbroadsigpeak1bpmerge.csvD2vsD12_EDGER_GLM.txt_1154	chrIV	8448687	8452095	+	0.00407992
Diffbind_K4_MACSbroadsigpeak1bpmerge.csvD2vsD12_EDGER_GLM.txt_1153	chrV	11265092	11265636	+	0.00406058
Diffbind_K4_MACSbroadsigpeak1bpmerge.csvD2vsD12_EDGER_GLM.txt_1152	chrX	10230900	10231127	+	0.00405455
Diffbind_K4_MACSbroadsigpeak1bpmerge.csvD2vsD12_EDGER_GLM.txt_1151	chrV	4628314	4632815	+	0.00401345
Diffbind_K4_MACSbroadsigpeak1bpmerge.csvD2vsD12_EDGER_GLM.txt_1150	chrIV	266095	266968	+	0.0039665
Diffbind_K4_MACSbroadsigpeak1bpmerge.csvD2vsD12_EDGER_GLM.txt_1149	chrX	6569419	6569651	+	0.00395829
Diffbind_K4_MACSbroadsigpeak1bpmerge.csvD2vsD12_EDGER_GLM.txt_1148	chrX	7946992	7948256	+	0.00393035
Diffbind_K4_MACSbroadsigpeak1bpmerge.csvD2vsD12_EDGER_GLM.txt_1147	chrV	11182967	11184051	+	0.0039088
Diffbind_K4_MACSbroadsigpeak1bpmerge.csvD2vsD12_EDGER_GLM.txt_1146	chrIII	5092481	5093105	+	0.00385902
Diffbind_K4_MACSbroadsigpeak1bpmerge.csvD2vsD12_EDGER_GLM.txt_1144	chrIV	6441916	6446745	+	0.0038294
Diffbind_K4_MACSbroadsigpeak1bpmerge.csvD2vsD12_EDGER_GLM.txt_1145	chrV	6598967	6606722	+	0.0038294
Diffbind_K4_MACSbroadsigpeak1bpmerge.csvD2vsD12_EDGER_GLM.txt_1143	chrI	14025640	14026095	+	0.00380512
Diffbind_K4_MACSbroadsigpeak1bpmerge.csvD2vsD12_EDGER_GLM.txt_1142	chrII	12539063	12539775	+	0.00379245
Diffbind_K4_MACSbroadsigpeak1bpmerge.csvD2vsD12_EDGER_GLM.txt_1141	chrIII	7613587	7613935	+	0.00373146
Diffbind_K4_MACSbroadsigpeak1bpmerge.csvD2vsD12_EDGER_GLM.txt_1140	chrV	9458064	9458282	+	0.00370172
Diffbind_K4_MACSbroadsigpeak1bpmerge.csvD2vsD12_EDGER_GLM.txt_1139	chrII	14535954	14538681	+	0.0036467
Diffbind_K4_MACSbroadsigpeak1bpmerge.csvD2vsD12_EDGER_GLM.txt_1138	chrIII	8224539	8233429	+	0.00364034
Diffbind_K4_MACSbroadsigpeak1bpmerge.csvD2vsD12_EDGER_GLM.txt_1137	chrV	6690940	6699087	+	0.00361505
Diffbind_K4_MACSbroadsigpeak1bpmerge.csvD2vsD12_EDGER_GLM.txt_1136	chrII	8512928	8515550	+	0.00361493
Diffbind_K4_MACSbroadsigpeak1bpmerge.csvD2vsD12_EDGER_GLM.txt_1135	chrV	8623798	8625484	+	0.00361475
Diffbind_K4_MACSbroadsigpeak1bpmerge.csvD2vsD12_EDGER_GLM.txt_1134	chrX	10227404	10230326	+	0.00359745
Diffbind_K4_MACSbroadsigpeak1bpmerge.csvD2vsD12_EDGER_GLM.txt_1133	chrIV	10865489	10869893	+	0.00357259
Diffbind_K4_MACSbroadsigpeak1bpmerge.csvD2vsD12_EDGER_GLM.txt_1132	chrIII	7037294	7038566	+	0.00355905
Diffbind_K4_MACSbroadsigpeak1bpmerge.csvD2vsD12_EDGER_GLM.txt_1131	chrV	14820754	14822103	+	0.00349837
Diffbind_K4_MACSbroadsigpeak1bpmerge.csvD2vsD12_EDGER_GLM.txt_1130	chrI	5677376	5681211	+	0.00349538
Diffbind_K4_MACSbroadsigpeak1bpmerge.csvD2vsD12_EDGER_GLM.txt_1128	chrI	10085241	10086908	+	0.00346529
Diffbind_K4_MACSbroadsigpeak1bpmerge.csvD2vsD12_EDGER_GLM.txt_1129	chrIV	10613402	10622790	+	0.00346529
Diffbind_K4_MACSbroadsigpeak1bpmerge.csvD2vsD12_EDGER_GLM.txt_1127	chrX	10921890	10923533	+	0.00345202
Diffbind_K4_MACSbroadsigpeak1bpmerge.csvD2vsD12_EDGER_GLM.txt_1126	chrV	12295089	12307406	+	0.00344013
Diffbind_K4_MACSbroadsigpeak1bpmerge.csvD2vsD12_EDGER_GLM.txt_1124	chrV	7369580	7369805	+	0.00341976
Diffbind_K4_MACSbroadsigpeak1bpmerge.csvD2vsD12_EDGER_GLM.txt_1125	chrIII	1349210	1349464	+	0.00341976
Diffbind_K4_MACSbroadsigpeak1bpmerge.csvD2vsD12_EDGER_GLM.txt_1123	chrIII	146641	147883	+	0.00340119
Diffbind_K4_MACSbroadsigpeak1bpmerge.csvD2vsD12_EDGER_GLM.txt_1122	chrIII	12856970	12863614	+	0.00338486
Diffbind_K4_MACSbroadsigpeak1bpmerge.csvD2vsD12_EDGER_GLM.txt_1121	chrIII	5183564	5183912	+	0.00337441
Diffbind_K4_MACSbroadsigpeak1bpmerge.csvD2vsD12_EDGER_GLM.txt_1120	chrII	1721477	1722114	+	0.00337441
Diffbind_K4_MACSbroadsigpeak1bpmerge.csvD2vsD12_EDGER_GLM.txt_1119	chrX	15229476	15230492	+	0.00329366
Diffbind_K4_MACSbroadsigpeak1bpmerge.csvD2vsD12_EDGER_GLM.txt_1118	chrII	12025339	12027929	+	0.00323857
Diffbind_K4_MACSbroadsigpeak1bpmerge.csvD2vsD12_EDGER_GLM.txt_1117	chrIII	1395697	1396198	+	0.00323534
Diffbind_K4_MACSbroadsigpeak1bpmerge.csvD2vsD12_EDGER_GLM.txt_1116	chrIII	5334319	5336195	+	0.00322465
Diffbind_K4_MACSbroadsigpeak1bpmerge.csvD2vsD12_EDGER_GLM.txt_1115	chrV	14824407	14825222	+	0.00318962
Diffbind_K4_MACSbroadsigpeak1bpmerge.csvD2vsD12_EDGER_GLM.txt_1114	chrIII	11259794	11263357	+	0.00314225
Diffbind_K4_MACSbroadsigpeak1bpmerge.csvD2vsD12_EDGER_GLM.txt_1113	chrI	4340813	4359526	+	0.00312914
Diffbind_K4_MACSbroadsigpeak1bpmerge.csvD2vsD12_EDGER_GLM.txt_1112	chrII	11797374	11799190	+	0.00308871
Diffbind_K4_MACSbroadsigpeak1bpmerge.csvD2vsD12_EDGER_GLM.txt_1111	chrII	5844724	5844933	+	0.00308817
Diffbind_K4_MACSbroadsigpeak1bpmerge.csvD2vsD12_EDGER_GLM.txt_1110	chrIV	4326621	4326942	+	0.00308704
Diffbind_K4_MACSbroadsigpeak1bpmerge.csvD2vsD12_EDGER_GLM.txt_1109	chrV	11603691	11604849	+	0.00306516
Diffbind_K4_MACSbroadsigpeak1bpmerge.csvD2vsD12_EDGER_GLM.txt_1108	chrIV	9164764	9165705	+	0.00306516
Diffbind_K4_MACSbroadsigpeak1bpmerge.csvD2vsD12_EDGER_GLM.txt_1107	chrII	1812151	1812349	+	0.00305493
Diffbind_K4_MACSbroadsigpeak1bpmerge.csvD2vsD12_EDGER_GLM.txt_1106	chrII	10654976	10655317	+	0.00304726
Diffbind_K4_MACSbroadsigpeak1bpmerge.csvD2vsD12_EDGER_GLM.txt_1105	chrIV	2283795	2284509	+	0.00300817
Diffbind_K4_MACSbroadsigpeak1bpmerge.csvD2vsD12_EDGER_GLM.txt_1104	chrII	7809185	7811869	+	0.00294899
Diffbind_K4_MACSbroadsigpeak1bpmerge.csvD2vsD12_EDGER_GLM.txt_1103	chrI	14881282	14882796	+	0.00293668
Diffbind_K4_MACSbroadsigpeak1bpmerge.csvD2vsD12_EDGER_GLM.txt_1102	chrII	13297826	13298315	+	0.00285718
Diffbind_K4_MACSbroadsigpeak1bpmerge.csvD2vsD12_EDGER_GLM.txt_1100	chrV	11278814	11279398	+	0.00282484
Diffbind_K4_MACSbroadsigpeak1bpmerge.csvD2vsD12_EDGER_GLM.txt_1099	chrV	2615321	2618385	+	0.00282484
Diffbind_K4_MACSbroadsigpeak1bpmerge.csvD2vsD12_EDGER_GLM.txt_1101	chrIII	11415612	11415920	+	0.00282484
Diffbind_K4_MACSbroadsigpeak1bpmerge.csvD2vsD12_EDGER_GLM.txt_1098	chrV	6288971	6289402	+	0.00276284
Diffbind_K4_MACSbroadsigpeak1bpmerge.csvD2vsD12_EDGER_GLM.txt_1097	chrX	7725910	7726955	+	0.00275391
Diffbind_K4_MACSbroadsigpeak1bpmerge.csvD2vsD12_EDGER_GLM.txt_1096	chrIV	10530810	10531019	+	0.00274933
Diffbind_K4_MACSbroadsigpeak1bpmerge.csvD2vsD12_EDGER_GLM.txt_1095	chrI	13390893	13393767	+	0.00274659
Diffbind_K4_MACSbroadsigpeak1bpmerge.csvD2vsD12_EDGER_GLM.txt_1094	chrIV	14470306	14470930	+	0.00273017
Diffbind_K4_MACSbroadsigpeak1bpmerge.csvD2vsD12_EDGER_GLM.txt_1093	chrIII	3923467	3927346	+	0.00272922
Diffbind_K4_MACSbroadsigpeak1bpmerge.csvD2vsD12_EDGER_GLM.txt_1092	chrX	15089366	15089718	+	0.00271933
Diffbind_K4_MACSbroadsigpeak1bpmerge.csvD2vsD12_EDGER_GLM.txt_1091	chrII	6700295	6701520	+	0.00271295
Diffbind_K4_MACSbroadsigpeak1bpmerge.csvD2vsD12_EDGER_GLM.txt_1090	chrV	4131062	4132865	+	0.00264922
Diffbind_K4_MACSbroadsigpeak1bpmerge.csvD2vsD12_EDGER_GLM.txt_1089	chrII	8287564	8292681	+	0.00264922
Diffbind_K4_MACSbroadsigpeak1bpmerge.csvD2vsD12_EDGER_GLM.txt_1088	chrIII	5639994	5640745	+	0.00264166
Diffbind_K4_MACSbroadsigpeak1bpmerge.csvD2vsD12_EDGER_GLM.txt_1087	chrX	14848908	14849693	+	0.00263076
Diffbind_K4_MACSbroadsigpeak1bpmerge.csvD2vsD12_EDGER_GLM.txt_1086	chrII	3743484	3743820	+	0.0026283
Diffbind_K4_MACSbroadsigpeak1bpmerge.csvD2vsD12_EDGER_GLM.txt_1085	chrI	4883415	4884019	+	0.00262191
Diffbind_K4_MACSbroadsigpeak1bpmerge.csvD2vsD12_EDGER_GLM.txt_1084	chrI	7376348	7383163	+	0.00258708
Diffbind_K4_MACSbroadsigpeak1bpmerge.csvD2vsD12_EDGER_GLM.txt_1083	chrII	15111298	15113352	+	0.00254951
Diffbind_K4_MACSbroadsigpeak1bpmerge.csvD2vsD12_EDGER_GLM.txt_1082	chrI	3139959	3140557	+	0.0025374
Diffbind_K4_MACSbroadsigpeak1bpmerge.csvD2vsD12_EDGER_GLM.txt_1081	chrI	9327270	9334456	+	0.00253668
Diffbind_K4_MACSbroadsigpeak1bpmerge.csvD2vsD12_EDGER_GLM.txt_1080	chrI	5886279	5889208	+	0.00252774
Diffbind_K4_MACSbroadsigpeak1bpmerge.csvD2vsD12_EDGER_GLM.txt_1078	chrV	9202939	9209317	+	0.00249616
Diffbind_K4_MACSbroadsigpeak1bpmerge.csvD2vsD12_EDGER_GLM.txt_1079	chrX	642230	646452	+	0.00249616
Diffbind_K4_MACSbroadsigpeak1bpmerge.csvD2vsD12_EDGER_GLM.txt_1077	chrI	1694923	1695879	+	0.00246201
Diffbind_K4_MACSbroadsigpeak1bpmerge.csvD2vsD12_EDGER_GLM.txt_1076	chrI	2338861	2339179	+	0.00246201
Diffbind_K4_MACSbroadsigpeak1bpmerge.csvD2vsD12_EDGER_GLM.txt_1075	chrII	9572426	9578613	+	0.00245267
Diffbind_K4_MACSbroadsigpeak1bpmerge.csvD2vsD12_EDGER_GLM.txt_1074	chrIV	15269830	15270462	+	0.00244556
Diffbind_K4_MACSbroadsigpeak1bpmerge.csvD2vsD12_EDGER_GLM.txt_1073	chrV	11755876	11758292	+	0.00243826
Diffbind_K4_MACSbroadsigpeak1bpmerge.csvD2vsD12_EDGER_GLM.txt_1072	chrX	8412696	8414548	+	0.00242866
Diffbind_K4_MACSbroadsigpeak1bpmerge.csvD2vsD12_EDGER_GLM.txt_1071	chrII	2962921	2964045	+	0.00238187
Diffbind_K4_MACSbroadsigpeak1bpmerge.csvD2vsD12_EDGER_GLM.txt_1070	chrIV	15999703	16000574	+	0.00234417
Diffbind_K4_MACSbroadsigpeak1bpmerge.csvD2vsD12_EDGER_GLM.txt_1069	chrIII	682676	683414	+	0.00232783
Diffbind_K4_MACSbroadsigpeak1bpmerge.csvD2vsD12_EDGER_GLM.txt_1068	chrX	5138150	5139270	+	0.00225149
Diffbind_K4_MACSbroadsigpeak1bpmerge.csvD2vsD12_EDGER_GLM.txt_1067	chrIII	11625067	11631310	+	0.00223768
Diffbind_K4_MACSbroadsigpeak1bpmerge.csvD2vsD12_EDGER_GLM.txt_1066	chrIII	6012923	6013298	+	0.00223332
Diffbind_K4_MACSbroadsigpeak1bpmerge.csvD2vsD12_EDGER_GLM.txt_1065	chrV	10048437	10049292	+	0.00222706
Diffbind_K4_MACSbroadsigpeak1bpmerge.csvD2vsD12_EDGER_GLM.txt_1064	chrX	5374987	5375485	+	0.00220433
Diffbind_K4_MACSbroadsigpeak1bpmerge.csvD2vsD12_EDGER_GLM.txt_1063	chrII	11300892	11301512	+	0.00212728
Diffbind_K4_MACSbroadsigpeak1bpmerge.csvD2vsD12_EDGER_GLM.txt_1062	chrX	17375937	17376168	+	0.00212686
Diffbind_K4_MACSbroadsigpeak1bpmerge.csvD2vsD12_EDGER_GLM.txt_1061	chrII	5694616	5699798	+	0.00212247
Diffbind_K4_MACSbroadsigpeak1bpmerge.csvD2vsD12_EDGER_GLM.txt_1060	chrIV	944345	945634	+	0.00211672
Diffbind_K4_MACSbroadsigpeak1bpmerge.csvD2vsD12_EDGER_GLM.txt_1059	chrI	12343191	12343858	+	0.00208512
Diffbind_K4_MACSbroadsigpeak1bpmerge.csvD2vsD12_EDGER_GLM.txt_1058	chrII	1937603	1939787	+	0.00205762
Diffbind_K4_MACSbroadsigpeak1bpmerge.csvD2vsD12_EDGER_GLM.txt_1057	chrIV	16743712	16744186	+	0.00198869
Diffbind_K4_MACSbroadsigpeak1bpmerge.csvD2vsD12_EDGER_GLM.txt_1056	chrIV	4096771	4098255	+	0.0019798
Diffbind_K4_MACSbroadsigpeak1bpmerge.csvD2vsD12_EDGER_GLM.txt_1055	chrV	20908972	20909341	+	0.00197679
Diffbind_K4_MACSbroadsigpeak1bpmerge.csvD2vsD12_EDGER_GLM.txt_1054	chrV	14828459	14836899	+	0.00194993
Diffbind_K4_MACSbroadsigpeak1bpmerge.csvD2vsD12_EDGER_GLM.txt_1053	chrX	1044054	1044665	+	0.0019451
Diffbind_K4_MACSbroadsigpeak1bpmerge.csvD2vsD12_EDGER_GLM.txt_1052	chrX	17695071	17695614	+	0.00192097
Diffbind_K4_MACSbroadsigpeak1bpmerge.csvD2vsD12_EDGER_GLM.txt_1051	chrII	9433348	9433636	+	0.00191297
Diffbind_K4_MACSbroadsigpeak1bpmerge.csvD2vsD12_EDGER_GLM.txt_1050	chrV	8478273	8478644	+	0.0019119
Diffbind_K4_MACSbroadsigpeak1bpmerge.csvD2vsD12_EDGER_GLM.txt_1049	chrIV	1212933	1213582	+	0.00189947
Diffbind_K4_MACSbroadsigpeak1bpmerge.csvD2vsD12_EDGER_GLM.txt_1048	chrIII	11532145	11532603	+	0.00189524
Diffbind_K4_MACSbroadsigpeak1bpmerge.csvD2vsD12_EDGER_GLM.txt_1047	chrIII	5928729	5929367	+	0.00188989
Diffbind_K4_MACSbroadsigpeak1bpmerge.csvD2vsD12_EDGER_GLM.txt_1046	chrV	13272008	13278450	+	0.00188848
Diffbind_K4_MACSbroadsigpeak1bpmerge.csvD2vsD12_EDGER_GLM.txt_1045	chrX	15659745	15660238	+	0.0018574
Diffbind_K4_MACSbroadsigpeak1bpmerge.csvD2vsD12_EDGER_GLM.txt_1044	chrI	7208865	7213416	+	0.00183557
Diffbind_K4_MACSbroadsigpeak1bpmerge.csvD2vsD12_EDGER_GLM.txt_1043	chrX	7340280	7343089	+	0.00182
Diffbind_K4_MACSbroadsigpeak1bpmerge.csvD2vsD12_EDGER_GLM.txt_1042	chrII	4797545	4799235	+	0.00181323
Diffbind_K4_MACSbroadsigpeak1bpmerge.csvD2vsD12_EDGER_GLM.txt_1041	chrV	1886414	1891676	+	0.00181158
Diffbind_K4_MACSbroadsigpeak1bpmerge.csvD2vsD12_EDGER_GLM.txt_1040	chrI	7869799	7873648	+	0.00180243
Diffbind_K4_MACSbroadsigpeak1bpmerge.csvD2vsD12_EDGER_GLM.txt_1039	chrI	12232347	12232899	+	0.00179696
Diffbind_K4_MACSbroadsigpeak1bpmerge.csvD2vsD12_EDGER_GLM.txt_1038	chrX	1766686	1768843	+	0.00179696
Diffbind_K4_MACSbroadsigpeak1bpmerge.csvD2vsD12_EDGER_GLM.txt_1037	chrX	2812874	2814649	+	0.00177662
Diffbind_K4_MACSbroadsigpeak1bpmerge.csvD2vsD12_EDGER_GLM.txt_1036	chrX	6970944	6972049	+	0.00176297
Diffbind_K4_MACSbroadsigpeak1bpmerge.csvD2vsD12_EDGER_GLM.txt_1034	chrX	6641473	6643792	+	0.00176096
Diffbind_K4_MACSbroadsigpeak1bpmerge.csvD2vsD12_EDGER_GLM.txt_1033	chrI	12578528	12579271	+	0.00176096
Diffbind_K4_MACSbroadsigpeak1bpmerge.csvD2vsD12_EDGER_GLM.txt_1035	chrII	9899056	9900258	+	0.00176096
Diffbind_K4_MACSbroadsigpeak1bpmerge.csvD2vsD12_EDGER_GLM.txt_1030	chrX	2638485	2641696	+	0.00172484
Diffbind_K4_MACSbroadsigpeak1bpmerge.csvD2vsD12_EDGER_GLM.txt_1029	chrX	10652238	10653942	+	0.00172484
Diffbind_K4_MACSbroadsigpeak1bpmerge.csvD2vsD12_EDGER_GLM.txt_1032	chrX	10080775	10082418	+	0.00172484
Diffbind_K4_MACSbroadsigpeak1bpmerge.csvD2vsD12_EDGER_GLM.txt_1031	chrIV	9263966	9264921	+	0.00172484
Diffbind_K4_MACSbroadsigpeak1bpmerge.csvD2vsD12_EDGER_GLM.txt_1027	chrV	13168733	13170140	+	0.00170465
Diffbind_K4_MACSbroadsigpeak1bpmerge.csvD2vsD12_EDGER_GLM.txt_1028	chrIV	4570813	4571029	+	0.00170465
Diffbind_K4_MACSbroadsigpeak1bpmerge.csvD2vsD12_EDGER_GLM.txt_1026	chrX	13521699	13534068	+	0.00167498
Diffbind_K4_MACSbroadsigpeak1bpmerge.csvD2vsD12_EDGER_GLM.txt_1025	chrX	17502460	17503107	+	0.00166513
Diffbind_K4_MACSbroadsigpeak1bpmerge.csvD2vsD12_EDGER_GLM.txt_1024	chrIII	6251006	6253109	+	0.00165655
Diffbind_K4_MACSbroadsigpeak1bpmerge.csvD2vsD12_EDGER_GLM.txt_1023	chrIV	5822138	5822768	+	0.00164222
Diffbind_K4_MACSbroadsigpeak1bpmerge.csvD2vsD12_EDGER_GLM.txt_1022	chrX	5941524	5944755	+	0.00164131
Diffbind_K4_MACSbroadsigpeak1bpmerge.csvD2vsD12_EDGER_GLM.txt_1021	chrIV	14272801	14273791	+	0.00163147
Diffbind_K4_MACSbroadsigpeak1bpmerge.csvD2vsD12_EDGER_GLM.txt_1020	chrV	11340006	11342866	+	0.00162256
Diffbind_K4_MACSbroadsigpeak1bpmerge.csvD2vsD12_EDGER_GLM.txt_1019	chrIII	7586830	7588619	+	0.00161407
Diffbind_K4_MACSbroadsigpeak1bpmerge.csvD2vsD12_EDGER_GLM.txt_1018	chrV	3684066	3686485	+	0.00160278
Diffbind_K4_MACSbroadsigpeak1bpmerge.csvD2vsD12_EDGER_GLM.txt_1016	chrX	12641418	12645959	+	0.00155777
Diffbind_K4_MACSbroadsigpeak1bpmerge.csvD2vsD12_EDGER_GLM.txt_1017	chrX	7061810	7064799	+	0.00155777
Diffbind_K4_MACSbroadsigpeak1bpmerge.csvD2vsD12_EDGER_GLM.txt_1015	chrX	6899258	6899975	+	0.00153575
Diffbind_K4_MACSbroadsigpeak1bpmerge.csvD2vsD12_EDGER_GLM.txt_1014	chrV	619105	619545	+	0.00152403
Diffbind_K4_MACSbroadsigpeak1bpmerge.csvD2vsD12_EDGER_GLM.txt_1013	chrI	4847752	4848919	+	0.00152403
Diffbind_K4_MACSbroadsigpeak1bpmerge.csvD2vsD12_EDGER_GLM.txt_1012	chrIV	10694738	10702491	+	0.00151441
Diffbind_K4_MACSbroadsigpeak1bpmerge.csvD2vsD12_EDGER_GLM.txt_1011	chrI	4225041	4227984	+	0.00150746
Diffbind_K4_MACSbroadsigpeak1bpmerge.csvD2vsD12_EDGER_GLM.txt_1010	chrV	19610886	19611960	+	0.00149548
Diffbind_K4_MACSbroadsigpeak1bpmerge.csvD2vsD12_EDGER_GLM.txt_1009	chrV	10451588	10453651	+	0.00148843
Diffbind_K4_MACSbroadsigpeak1bpmerge.csvD2vsD12_EDGER_GLM.txt_1008	chrV	8592889	8597459	+	0.00148573
Diffbind_K4_MACSbroadsigpeak1bpmerge.csvD2vsD12_EDGER_GLM.txt_1007	chrV	6579058	6581104	+	0.00147691
Diffbind_K4_MACSbroadsigpeak1bpmerge.csvD2vsD12_EDGER_GLM.txt_1006	chrV	5711454	5715336	+	0.00147069
Diffbind_K4_MACSbroadsigpeak1bpmerge.csvD2vsD12_EDGER_GLM.txt_1005	chrIII	7523257	7527443	+	0.00145831
Diffbind_K4_MACSbroadsigpeak1bpmerge.csvD2vsD12_EDGER_GLM.txt_1004	chrX	14556398	14564375	+	0.00144449
Diffbind_K4_MACSbroadsigpeak1bpmerge.csvD2vsD12_EDGER_GLM.txt_1000	chrII	14603790	14604299	+	0.00139029
Diffbind_K4_MACSbroadsigpeak1bpmerge.csvD2vsD12_EDGER_GLM.txt_1002	chrV	8913724	8914285	+	0.00139029
Diffbind_K4_MACSbroadsigpeak1bpmerge.csvD2vsD12_EDGER_GLM.txt_1001	chrV	2055849	2061346	+	0.00139029
Diffbind_K4_MACSbroadsigpeak1bpmerge.csvD2vsD12_EDGER_GLM.txt_1003	chrI	13983684	13984864	+	0.00139029
Diffbind_K4_MACSbroadsigpeak1bpmerge.csvD2vsD12_EDGER_GLM.txt_999	chrI	11869929	11873394	+	0.00138634
Diffbind_K4_MACSbroadsigpeak1bpmerge.csvD2vsD12_EDGER_GLM.txt_998	chrV	19696475	19697449	+	0.00137749
Diffbind_K4_MACSbroadsigpeak1bpmerge.csvD2vsD12_EDGER_GLM.txt_997	chrV	7727839	7731061	+	0.00135276
Diffbind_K4_MACSbroadsigpeak1bpmerge.csvD2vsD12_EDGER_GLM.txt_995	chrI	6408679	6413294	+	0.00133774
Diffbind_K4_MACSbroadsigpeak1bpmerge.csvD2vsD12_EDGER_GLM.txt_996	chrV	1026799	1026997	+	0.00133774
Diffbind_K4_MACSbroadsigpeak1bpmerge.csvD2vsD12_EDGER_GLM.txt_994	chrII	8795993	8796441	+	0.00130729
Diffbind_K4_MACSbroadsigpeak1bpmerge.csvD2vsD12_EDGER_GLM.txt_993	chrIV	15220644	15220978	+	0.00130402
Diffbind_K4_MACSbroadsigpeak1bpmerge.csvD2vsD12_EDGER_GLM.txt_992	chrX	2793974	2794822	+	0.00130402
Diffbind_K4_MACSbroadsigpeak1bpmerge.csvD2vsD12_EDGER_GLM.txt_991	chrIII	8910687	8911155	+	0.00129942
Diffbind_K4_MACSbroadsigpeak1bpmerge.csvD2vsD12_EDGER_GLM.txt_990	chrII	13590832	13593921	+	0.00129341
Diffbind_K4_MACSbroadsigpeak1bpmerge.csvD2vsD12_EDGER_GLM.txt_989	chrX	5208121	5209347	+	0.00126069
Diffbind_K4_MACSbroadsigpeak1bpmerge.csvD2vsD12_EDGER_GLM.txt_988	chrIII	11709759	11710043	+	0.00125108
Diffbind_K4_MACSbroadsigpeak1bpmerge.csvD2vsD12_EDGER_GLM.txt_987	chrIV	6803684	6805789	+	0.001247
Diffbind_K4_MACSbroadsigpeak1bpmerge.csvD2vsD12_EDGER_GLM.txt_986	chrX	1718207	1718668	+	0.00124489
Diffbind_K4_MACSbroadsigpeak1bpmerge.csvD2vsD12_EDGER_GLM.txt_985	chrX	4157118	4160416	+	0.00123459
Diffbind_K4_MACSbroadsigpeak1bpmerge.csvD2vsD12_EDGER_GLM.txt_984	chrV	13195775	13197041	+	0.00122885
Diffbind_K4_MACSbroadsigpeak1bpmerge.csvD2vsD12_EDGER_GLM.txt_982	chrIV	17306327	17307242	+	0.00122396
Diffbind_K4_MACSbroadsigpeak1bpmerge.csvD2vsD12_EDGER_GLM.txt_983	chrV	9053123	9056047	+	0.00122396
Diffbind_K4_MACSbroadsigpeak1bpmerge.csvD2vsD12_EDGER_GLM.txt_980	chrX	10527670	10528018	+	0.00122279
Diffbind_K4_MACSbroadsigpeak1bpmerge.csvD2vsD12_EDGER_GLM.txt_981	chrX	4783217	4790710	+	0.00122279
Diffbind_K4_MACSbroadsigpeak1bpmerge.csvD2vsD12_EDGER_GLM.txt_979	chrV	13083048	13090659	+	0.00121905
Diffbind_K4_MACSbroadsigpeak1bpmerge.csvD2vsD12_EDGER_GLM.txt_978	chrII	11538043	11542925	+	0.00121539
Diffbind_K4_MACSbroadsigpeak1bpmerge.csvD2vsD12_EDGER_GLM.txt_977	chrII	15169601	15169845	+	0.00121539
Diffbind_K4_MACSbroadsigpeak1bpmerge.csvD2vsD12_EDGER_GLM.txt_976	chrV	17632122	17632880	+	0.00121383
Diffbind_K4_MACSbroadsigpeak1bpmerge.csvD2vsD12_EDGER_GLM.txt_975	chrI	887763	888469	+	0.00120348
Diffbind_K4_MACSbroadsigpeak1bpmerge.csvD2vsD12_EDGER_GLM.txt_974	chrI	14945166	14951059	+	0.00119935
Diffbind_K4_MACSbroadsigpeak1bpmerge.csvD2vsD12_EDGER_GLM.txt_973	chrIII	4279436	4285534	+	0.00118393
Diffbind_K4_MACSbroadsigpeak1bpmerge.csvD2vsD12_EDGER_GLM.txt_972	chrII	8806578	8806935	+	0.00115137
Diffbind_K4_MACSbroadsigpeak1bpmerge.csvD2vsD12_EDGER_GLM.txt_971	chrI	995148	995578	+	0.00114762
Diffbind_K4_MACSbroadsigpeak1bpmerge.csvD2vsD12_EDGER_GLM.txt_970	chrV	13199773	13200873	+	0.00113791
Diffbind_K4_MACSbroadsigpeak1bpmerge.csvD2vsD12_EDGER_GLM.txt_969	chrV	16394217	16395648	+	0.00111443
Diffbind_K4_MACSbroadsigpeak1bpmerge.csvD2vsD12_EDGER_GLM.txt_968	chrV	17225337	17225728	+	0.00111052
Diffbind_K4_MACSbroadsigpeak1bpmerge.csvD2vsD12_EDGER_GLM.txt_967	chrI	9590885	9591109	+	0.00110777
Diffbind_K4_MACSbroadsigpeak1bpmerge.csvD2vsD12_EDGER_GLM.txt_966	chrIV	14111812	14112655	+	0.00109915
Diffbind_K4_MACSbroadsigpeak1bpmerge.csvD2vsD12_EDGER_GLM.txt_965	chrX	8676009	8677917	+	0.00109915
Diffbind_K4_MACSbroadsigpeak1bpmerge.csvD2vsD12_EDGER_GLM.txt_964	chrI	4073280	4073672	+	0.00106414
Diffbind_K4_MACSbroadsigpeak1bpmerge.csvD2vsD12_EDGER_GLM.txt_963	chrI	14843193	14843597	+	0.00102789
Diffbind_K4_MACSbroadsigpeak1bpmerge.csvD2vsD12_EDGER_GLM.txt_962	chrI	6236259	6236488	+	0.00102327
Diffbind_K4_MACSbroadsigpeak1bpmerge.csvD2vsD12_EDGER_GLM.txt_960	chrII	9180068	9181559	+	0.00102327
Diffbind_K4_MACSbroadsigpeak1bpmerge.csvD2vsD12_EDGER_GLM.txt_961	chrII	12894153	12898023	+	0.00102327
Diffbind_K4_MACSbroadsigpeak1bpmerge.csvD2vsD12_EDGER_GLM.txt_959	chrI	7287264	7287870	+	0.0010148
Diffbind_K4_MACSbroadsigpeak1bpmerge.csvD2vsD12_EDGER_GLM.txt_958	chrX	13603686	13603940	+	0.00101436
Diffbind_K4_MACSbroadsigpeak1bpmerge.csvD2vsD12_EDGER_GLM.txt_957	chrI	8865187	8865987	+	0.00101434
Diffbind_K4_MACSbroadsigpeak1bpmerge.csvD2vsD12_EDGER_GLM.txt_956	chrI	3000857	3001608	+	0.00100599
Diffbind_K4_MACSbroadsigpeak1bpmerge.csvD2vsD12_EDGER_GLM.txt_955	chrI	2118449	2119127	+	0.00100284
Diffbind_K4_MACSbroadsigpeak1bpmerge.csvD2vsD12_EDGER_GLM.txt_954	chrI	14518526	14520391	+	0.00100227
Diffbind_K4_MACSbroadsigpeak1bpmerge.csvD2vsD12_EDGER_GLM.txt_953	chrII	13078170	13078852	+	0.000999865
Diffbind_K4_MACSbroadsigpeak1bpmerge.csvD2vsD12_EDGER_GLM.txt_952	chrV	16075021	16075816	+	0.000997906
Diffbind_K4_MACSbroadsigpeak1bpmerge.csvD2vsD12_EDGER_GLM.txt_951	chrV	10461206	10462012	+	0.000991138
Diffbind_K4_MACSbroadsigpeak1bpmerge.csvD2vsD12_EDGER_GLM.txt_949	chrV	7362346	7364101	+	0.00098971
Diffbind_K4_MACSbroadsigpeak1bpmerge.csvD2vsD12_EDGER_GLM.txt_950	chrI	6492201	6501897	+	0.00098971
Diffbind_K4_MACSbroadsigpeak1bpmerge.csvD2vsD12_EDGER_GLM.txt_948	chrI	14918844	14919664	+	0.000984555
Diffbind_K4_MACSbroadsigpeak1bpmerge.csvD2vsD12_EDGER_GLM.txt_947	chrIV	16476214	16477285	+	0.00098217
Diffbind_K4_MACSbroadsigpeak1bpmerge.csvD2vsD12_EDGER_GLM.txt_946	chrV	7713947	7714395	+	0.000969982
Diffbind_K4_MACSbroadsigpeak1bpmerge.csvD2vsD12_EDGER_GLM.txt_945	chrI	7247359	7248966	+	0.000962547
Diffbind_K4_MACSbroadsigpeak1bpmerge.csvD2vsD12_EDGER_GLM.txt_944	chrV	7751397	7755619	+	0.000961519
Diffbind_K4_MACSbroadsigpeak1bpmerge.csvD2vsD12_EDGER_GLM.txt_943	chrX	6575588	6575857	+	0.000956369
Diffbind_K4_MACSbroadsigpeak1bpmerge.csvD2vsD12_EDGER_GLM.txt_942	chrV	6545884	6547004	+	0.000955317
Diffbind_K4_MACSbroadsigpeak1bpmerge.csvD2vsD12_EDGER_GLM.txt_941	chrIII	1333943	1334157	+	0.000954289
Diffbind_K4_MACSbroadsigpeak1bpmerge.csvD2vsD12_EDGER_GLM.txt_940	chrI	11994943	11999498	+	0.000950028
Diffbind_K4_MACSbroadsigpeak1bpmerge.csvD2vsD12_EDGER_GLM.txt_939	chrIII	1397722	1398687	+	0.000948268
Diffbind_K4_MACSbroadsigpeak1bpmerge.csvD2vsD12_EDGER_GLM.txt_938	chrII	10774187	10774745	+	0.000916375
Diffbind_K4_MACSbroadsigpeak1bpmerge.csvD2vsD12_EDGER_GLM.txt_937	chrI	5528362	5528983	+	0.000914352
Diffbind_K4_MACSbroadsigpeak1bpmerge.csvD2vsD12_EDGER_GLM.txt_936	chrIV	3608637	3613561	+	0.000899936
Diffbind_K4_MACSbroadsigpeak1bpmerge.csvD2vsD12_EDGER_GLM.txt_935	chrIII	4893440	4901463	+	0.000898714
Diffbind_K4_MACSbroadsigpeak1bpmerge.csvD2vsD12_EDGER_GLM.txt_934	chrI	9465100	9465717	+	0.000897897
Diffbind_K4_MACSbroadsigpeak1bpmerge.csvD2vsD12_EDGER_GLM.txt_932	chrV	9926116	9927615	+	0.000886163
Diffbind_K4_MACSbroadsigpeak1bpmerge.csvD2vsD12_EDGER_GLM.txt_933	chrI	10442327	10442616	+	0.000886163
Diffbind_K4_MACSbroadsigpeak1bpmerge.csvD2vsD12_EDGER_GLM.txt_931	chrX	10166373	10167595	+	0.000885573
Diffbind_K4_MACSbroadsigpeak1bpmerge.csvD2vsD12_EDGER_GLM.txt_930	chrV	18444463	18446699	+	0.000880328
Diffbind_K4_MACSbroadsigpeak1bpmerge.csvD2vsD12_EDGER_GLM.txt_929	chrIV	5385761	5389742	+	0.000879952
Diffbind_K4_MACSbroadsigpeak1bpmerge.csvD2vsD12_EDGER_GLM.txt_928	chrV	12908758	12910490	+	0.00087737
Diffbind_K4_MACSbroadsigpeak1bpmerge.csvD2vsD12_EDGER_GLM.txt_927	chrII	4655110	4657457	+	0.000864523
Diffbind_K4_MACSbroadsigpeak1bpmerge.csvD2vsD12_EDGER_GLM.txt_926	chrV	14895521	14897525	+	0.000856992
Diffbind_K4_MACSbroadsigpeak1bpmerge.csvD2vsD12_EDGER_GLM.txt_925	chrI	14603956	14604616	+	0.000849236
Diffbind_K4_MACSbroadsigpeak1bpmerge.csvD2vsD12_EDGER_GLM.txt_924	chrV	8272321	8274393	+	0.000839132
Diffbind_K4_MACSbroadsigpeak1bpmerge.csvD2vsD12_EDGER_GLM.txt_923	chrV	18438907	18439179	+	0.000839132
Diffbind_K4_MACSbroadsigpeak1bpmerge.csvD2vsD12_EDGER_GLM.txt_922	chrI	2249459	2251217	+	0.000826939
Diffbind_K4_MACSbroadsigpeak1bpmerge.csvD2vsD12_EDGER_GLM.txt_921	chrX	12522510	12523257	+	0.000818038
Diffbind_K4_MACSbroadsigpeak1bpmerge.csvD2vsD12_EDGER_GLM.txt_920	chrIII	4777936	4780411	+	0.000808922
Diffbind_K4_MACSbroadsigpeak1bpmerge.csvD2vsD12_EDGER_GLM.txt_919	chrI	9319984	9322871	+	0.000808045
Diffbind_K4_MACSbroadsigpeak1bpmerge.csvD2vsD12_EDGER_GLM.txt_918	chrII	6689102	6695476	+	0.000806767
Diffbind_K4_MACSbroadsigpeak1bpmerge.csvD2vsD12_EDGER_GLM.txt_917	chrIII	10903368	10903681	+	0.000800118
Diffbind_K4_MACSbroadsigpeak1bpmerge.csvD2vsD12_EDGER_GLM.txt_916	chrV	9127949	9130570	+	0.000791235
Diffbind_K4_MACSbroadsigpeak1bpmerge.csvD2vsD12_EDGER_GLM.txt_915	chrIII	1697773	1699950	+	0.000790071
Diffbind_K4_MACSbroadsigpeak1bpmerge.csvD2vsD12_EDGER_GLM.txt_914	chrV	9964100	9964626	+	0.00078592
Diffbind_K4_MACSbroadsigpeak1bpmerge.csvD2vsD12_EDGER_GLM.txt_913	chrX	6835493	6836579	+	0.000776014
Diffbind_K4_MACSbroadsigpeak1bpmerge.csvD2vsD12_EDGER_GLM.txt_912	chrX	8439906	8440507	+	0.000775575
Diffbind_K4_MACSbroadsigpeak1bpmerge.csvD2vsD12_EDGER_GLM.txt_911	chrV	13891436	13898453	+	0.000764629
Diffbind_K4_MACSbroadsigpeak1bpmerge.csvD2vsD12_EDGER_GLM.txt_909	chrII	1145671	1151839	+	0.000757238
Diffbind_K4_MACSbroadsigpeak1bpmerge.csvD2vsD12_EDGER_GLM.txt_910	chrIII	5737777	5739628	+	0.000757238
Diffbind_K4_MACSbroadsigpeak1bpmerge.csvD2vsD12_EDGER_GLM.txt_908	chrX	14436134	14437945	+	0.000741013
Diffbind_K4_MACSbroadsigpeak1bpmerge.csvD2vsD12_EDGER_GLM.txt_907	chrIV	2140527	2140736	+	0.000737995
Diffbind_K4_MACSbroadsigpeak1bpmerge.csvD2vsD12_EDGER_GLM.txt_906	chrV	1986134	1987188	+	0.000724003
Diffbind_K4_MACSbroadsigpeak1bpmerge.csvD2vsD12_EDGER_GLM.txt_905	chrV	9305383	9310894	+	0.000718151
Diffbind_K4_MACSbroadsigpeak1bpmerge.csvD2vsD12_EDGER_GLM.txt_904	chrIII	11692350	11692586	+	0.000711263
Diffbind_K4_MACSbroadsigpeak1bpmerge.csvD2vsD12_EDGER_GLM.txt_903	chrIII	9717976	9720628	+	0.000689208
Diffbind_K4_MACSbroadsigpeak1bpmerge.csvD2vsD12_EDGER_GLM.txt_902	chrX	17711242	17711647	+	0.000683808
Diffbind_K4_MACSbroadsigpeak1bpmerge.csvD2vsD12_EDGER_GLM.txt_901	chrI	14991643	15002031	+	0.000683605
Diffbind_K4_MACSbroadsigpeak1bpmerge.csvD2vsD12_EDGER_GLM.txt_900	chrX	3865740	3866055	+	0.000679677
Diffbind_K4_MACSbroadsigpeak1bpmerge.csvD2vsD12_EDGER_GLM.txt_899	chrI	7612141	7623189	+	0.000677148
Diffbind_K4_MACSbroadsigpeak1bpmerge.csvD2vsD12_EDGER_GLM.txt_898	chrII	10573504	10579883	+	0.000673248
Diffbind_K4_MACSbroadsigpeak1bpmerge.csvD2vsD12_EDGER_GLM.txt_897	chrIII	1235869	1237937	+	0.000667567
Diffbind_K4_MACSbroadsigpeak1bpmerge.csvD2vsD12_EDGER_GLM.txt_896	chrV	14139435	14144062	+	0.000639452
Diffbind_K4_MACSbroadsigpeak1bpmerge.csvD2vsD12_EDGER_GLM.txt_895	chrI	11686677	11693806	+	0.000638737
Diffbind_K4_MACSbroadsigpeak1bpmerge.csvD2vsD12_EDGER_GLM.txt_894	chrI	3562296	3562923	+	0.000635745
Diffbind_K4_MACSbroadsigpeak1bpmerge.csvD2vsD12_EDGER_GLM.txt_893	chrIII	9482456	9485310	+	0.000628841
Diffbind_K4_MACSbroadsigpeak1bpmerge.csvD2vsD12_EDGER_GLM.txt_892	chrX	14010294	14010529	+	0.000626348
Diffbind_K4_MACSbroadsigpeak1bpmerge.csvD2vsD12_EDGER_GLM.txt_891	chrIV	3730119	3730426	+	0.000621011
Diffbind_K4_MACSbroadsigpeak1bpmerge.csvD2vsD12_EDGER_GLM.txt_890	chrIII	4874294	4876415	+	0.000615671
Diffbind_K4_MACSbroadsigpeak1bpmerge.csvD2vsD12_EDGER_GLM.txt_889	chrV	2782236	2782617	+	0.000609017
Diffbind_K4_MACSbroadsigpeak1bpmerge.csvD2vsD12_EDGER_GLM.txt_888	chrX	601155	604239	+	0.00060677
Diffbind_K4_MACSbroadsigpeak1bpmerge.csvD2vsD12_EDGER_GLM.txt_887	chrI	3885046	3888153	+	0.00060677
Diffbind_K4_MACSbroadsigpeak1bpmerge.csvD2vsD12_EDGER_GLM.txt_885	chrV	10795731	10795997	+	0.000604979
Diffbind_K4_MACSbroadsigpeak1bpmerge.csvD2vsD12_EDGER_GLM.txt_886	chrI	5587156	5589700	+	0.000604979
Diffbind_K4_MACSbroadsigpeak1bpmerge.csvD2vsD12_EDGER_GLM.txt_884	chrV	17489442	17489722	+	0.000604151
Diffbind_K4_MACSbroadsigpeak1bpmerge.csvD2vsD12_EDGER_GLM.txt_883	chrIII	9077225	9079274	+	0.000603436
Diffbind_K4_MACSbroadsigpeak1bpmerge.csvD2vsD12_EDGER_GLM.txt_882	chrII	8500329	8500536	+	0.000593605
Diffbind_K4_MACSbroadsigpeak1bpmerge.csvD2vsD12_EDGER_GLM.txt_881	chrV	11513100	11513507	+	0.000591875
Diffbind_K4_MACSbroadsigpeak1bpmerge.csvD2vsD12_EDGER_GLM.txt_880	chrV	8739338	8739833	+	0.000588017
Diffbind_K4_MACSbroadsigpeak1bpmerge.csvD2vsD12_EDGER_GLM.txt_879	chrI	5283800	5295278	+	0.000585516
Diffbind_K4_MACSbroadsigpeak1bpmerge.csvD2vsD12_EDGER_GLM.txt_878	chrV	17214917	17215351	+	0.00057614
Diffbind_K4_MACSbroadsigpeak1bpmerge.csvD2vsD12_EDGER_GLM.txt_877	chrIV	11779348	11779592	+	0.00057614
Diffbind_K4_MACSbroadsigpeak1bpmerge.csvD2vsD12_EDGER_GLM.txt_876	chrIV	7658763	7662542	+	0.00057006
Diffbind_K4_MACSbroadsigpeak1bpmerge.csvD2vsD12_EDGER_GLM.txt_875	chrIV	8612378	8613206	+	0.00057006
Diffbind_K4_MACSbroadsigpeak1bpmerge.csvD2vsD12_EDGER_GLM.txt_874	chrV	11126975	11127996	+	0.000564855
Diffbind_K4_MACSbroadsigpeak1bpmerge.csvD2vsD12_EDGER_GLM.txt_873	chrV	13932895	13934308	+	0.000561886
Diffbind_K4_MACSbroadsigpeak1bpmerge.csvD2vsD12_EDGER_GLM.txt_872	chrII	5854447	5855044	+	0.000558934
Diffbind_K4_MACSbroadsigpeak1bpmerge.csvD2vsD12_EDGER_GLM.txt_871	chrII	12809258	12813779	+	0.000553396
Diffbind_K4_MACSbroadsigpeak1bpmerge.csvD2vsD12_EDGER_GLM.txt_870	chrII	8257336	8260357	+	0.000550607
Diffbind_K4_MACSbroadsigpeak1bpmerge.csvD2vsD12_EDGER_GLM.txt_869	chrI	12094404	12098633	+	0.000548378
Diffbind_K4_MACSbroadsigpeak1bpmerge.csvD2vsD12_EDGER_GLM.txt_868	chrV	3987914	3989709	+	0.0005401
Diffbind_K4_MACSbroadsigpeak1bpmerge.csvD2vsD12_EDGER_GLM.txt_867	chrV	791995	797162	+	0.000532315
Diffbind_K4_MACSbroadsigpeak1bpmerge.csvD2vsD12_EDGER_GLM.txt_866	chrV	1175915	1179843	+	0.000530214
Diffbind_K4_MACSbroadsigpeak1bpmerge.csvD2vsD12_EDGER_GLM.txt_865	chrII	1645042	1650282	+	0.000520374
Diffbind_K4_MACSbroadsigpeak1bpmerge.csvD2vsD12_EDGER_GLM.txt_864	chrV	9582211	9590862	+	0.000516389
Diffbind_K4_MACSbroadsigpeak1bpmerge.csvD2vsD12_EDGER_GLM.txt_863	chrIII	6591799	6593574	+	0.000505817
Diffbind_K4_MACSbroadsigpeak1bpmerge.csvD2vsD12_EDGER_GLM.txt_862	chrV	12839491	12840138	+	0.000503212
Diffbind_K4_MACSbroadsigpeak1bpmerge.csvD2vsD12_EDGER_GLM.txt_861	chrX	13679322	13679525	+	0.00049677
Diffbind_K4_MACSbroadsigpeak1bpmerge.csvD2vsD12_EDGER_GLM.txt_860	chrV	20709807	20714698	+	0.000493152
Diffbind_K4_MACSbroadsigpeak1bpmerge.csvD2vsD12_EDGER_GLM.txt_859	chrIII	9009810	9010166	+	0.000480521
Diffbind_K4_MACSbroadsigpeak1bpmerge.csvD2vsD12_EDGER_GLM.txt_858	chrII	3897123	3898256	+	0.000473133
Diffbind_K4_MACSbroadsigpeak1bpmerge.csvD2vsD12_EDGER_GLM.txt_856	chrX	4565092	4565713	+	0.000472668
Diffbind_K4_MACSbroadsigpeak1bpmerge.csvD2vsD12_EDGER_GLM.txt_857	chrV	10793929	10794797	+	0.000472668
Diffbind_K4_MACSbroadsigpeak1bpmerge.csvD2vsD12_EDGER_GLM.txt_855	chrIV	1145456	1150770	+	0.000455386
Diffbind_K4_MACSbroadsigpeak1bpmerge.csvD2vsD12_EDGER_GLM.txt_854	chrII	15163161	15167377	+	0.000449962
Diffbind_K4_MACSbroadsigpeak1bpmerge.csvD2vsD12_EDGER_GLM.txt_853	chrX	4188092	4188591	+	0.000443682
Diffbind_K4_MACSbroadsigpeak1bpmerge.csvD2vsD12_EDGER_GLM.txt_852	chrIII	9495398	9502503	+	0.00043895
Diffbind_K4_MACSbroadsigpeak1bpmerge.csvD2vsD12_EDGER_GLM.txt_850	chrX	3069705	3070190	+	0.000419973
Diffbind_K4_MACSbroadsigpeak1bpmerge.csvD2vsD12_EDGER_GLM.txt_851	chrV	17467753	17471985	+	0.000419973
Diffbind_K4_MACSbroadsigpeak1bpmerge.csvD2vsD12_EDGER_GLM.txt_849	chrIV	9236107	9244534	+	0.000417791
Diffbind_K4_MACSbroadsigpeak1bpmerge.csvD2vsD12_EDGER_GLM.txt_848	chrIII	6123762	6124201	+	0.000416094
Diffbind_K4_MACSbroadsigpeak1bpmerge.csvD2vsD12_EDGER_GLM.txt_847	chrIV	6244751	6248604	+	0.00041049
Diffbind_K4_MACSbroadsigpeak1bpmerge.csvD2vsD12_EDGER_GLM.txt_846	chrX	7214923	7215375	+	0.00041049
Diffbind_K4_MACSbroadsigpeak1bpmerge.csvD2vsD12_EDGER_GLM.txt_845	chrIV	7389875	7396626	+	0.00041022
Diffbind_K4_MACSbroadsigpeak1bpmerge.csvD2vsD12_EDGER_GLM.txt_844	chrX	2314403	2321844	+	0.0004086
Diffbind_K4_MACSbroadsigpeak1bpmerge.csvD2vsD12_EDGER_GLM.txt_843	chrII	11646368	11649664	+	0.000407843
Diffbind_K4_MACSbroadsigpeak1bpmerge.csvD2vsD12_EDGER_GLM.txt_842	chrIV	6891751	6893057	+	0.000406273
Diffbind_K4_MACSbroadsigpeak1bpmerge.csvD2vsD12_EDGER_GLM.txt_841	chrX	12514597	12516332	+	0.000402904
Diffbind_K4_MACSbroadsigpeak1bpmerge.csvD2vsD12_EDGER_GLM.txt_840	chrIII	2277642	2277891	+	0.000398246
Diffbind_K4_MACSbroadsigpeak1bpmerge.csvD2vsD12_EDGER_GLM.txt_839	chrIII	9097981	9099348	+	0.000390931
Diffbind_K4_MACSbroadsigpeak1bpmerge.csvD2vsD12_EDGER_GLM.txt_838	chrX	3562126	3563874	+	0.000389184
Diffbind_K4_MACSbroadsigpeak1bpmerge.csvD2vsD12_EDGER_GLM.txt_837	chrV	16508101	16508500	+	0.000372949
Diffbind_K4_MACSbroadsigpeak1bpmerge.csvD2vsD12_EDGER_GLM.txt_836	chrV	10036422	10037970	+	0.000363907
Diffbind_K4_MACSbroadsigpeak1bpmerge.csvD2vsD12_EDGER_GLM.txt_834	chrX	10338906	10341082	+	0.000362423
Diffbind_K4_MACSbroadsigpeak1bpmerge.csvD2vsD12_EDGER_GLM.txt_835	chrX	4550745	4551041	+	0.000362423
Diffbind_K4_MACSbroadsigpeak1bpmerge.csvD2vsD12_EDGER_GLM.txt_833	chrX	2937503	2937932	+	0.000357452
Diffbind_K4_MACSbroadsigpeak1bpmerge.csvD2vsD12_EDGER_GLM.txt_832	chrX	755918	756352	+	0.000354337
Diffbind_K4_MACSbroadsigpeak1bpmerge.csvD2vsD12_EDGER_GLM.txt_831	chrIV	7444520	7446004	+	0.000353791
Diffbind_K4_MACSbroadsigpeak1bpmerge.csvD2vsD12_EDGER_GLM.txt_830	chrX	8014216	8027601	+	0.000352441
Diffbind_K4_MACSbroadsigpeak1bpmerge.csvD2vsD12_EDGER_GLM.txt_829	chrIV	11577610	11578890	+	0.000348758
Diffbind_K4_MACSbroadsigpeak1bpmerge.csvD2vsD12_EDGER_GLM.txt_828	chrX	10893663	10896263	+	0.000345438
Diffbind_K4_MACSbroadsigpeak1bpmerge.csvD2vsD12_EDGER_GLM.txt_827	chrII	9122044	9122376	+	0.000344667
Diffbind_K4_MACSbroadsigpeak1bpmerge.csvD2vsD12_EDGER_GLM.txt_826	chrII	3659677	3660157	+	0.000341474
Diffbind_K4_MACSbroadsigpeak1bpmerge.csvD2vsD12_EDGER_GLM.txt_825	chrV	11352548	11353784	+	0.000340229
Diffbind_K4_MACSbroadsigpeak1bpmerge.csvD2vsD12_EDGER_GLM.txt_824	chrII	14186089	14188368	+	0.000339668
Diffbind_K4_MACSbroadsigpeak1bpmerge.csvD2vsD12_EDGER_GLM.txt_823	chrII	10238890	10250613	+	0.000339342
Diffbind_K4_MACSbroadsigpeak1bpmerge.csvD2vsD12_EDGER_GLM.txt_822	chrIII	9338796	9341530	+	0.000334799
Diffbind_K4_MACSbroadsigpeak1bpmerge.csvD2vsD12_EDGER_GLM.txt_821	chrX	13956981	13960713	+	0.00033356
Diffbind_K4_MACSbroadsigpeak1bpmerge.csvD2vsD12_EDGER_GLM.txt_820	chrX	15778889	15780293	+	0.000326491
Diffbind_K4_MACSbroadsigpeak1bpmerge.csvD2vsD12_EDGER_GLM.txt_819	chrV	13419348	13420060	+	0.000326297
Diffbind_K4_MACSbroadsigpeak1bpmerge.csvD2vsD12_EDGER_GLM.txt_818	chrII	12993999	12996621	+	0.000319857
Diffbind_K4_MACSbroadsigpeak1bpmerge.csvD2vsD12_EDGER_GLM.txt_817	chrI	2078058	2079334	+	0.000314977
Diffbind_K4_MACSbroadsigpeak1bpmerge.csvD2vsD12_EDGER_GLM.txt_816	chrIII	12004488	12006446	+	0.00030713
Diffbind_K4_MACSbroadsigpeak1bpmerge.csvD2vsD12_EDGER_GLM.txt_815	chrX	2018491	2019890	+	0.000302867
Diffbind_K4_MACSbroadsigpeak1bpmerge.csvD2vsD12_EDGER_GLM.txt_814	chrX	2530502	2532619	+	0.000302059
Diffbind_K4_MACSbroadsigpeak1bpmerge.csvD2vsD12_EDGER_GLM.txt_813	chrII	2259324	2259738	+	0.000298695
Diffbind_K4_MACSbroadsigpeak1bpmerge.csvD2vsD12_EDGER_GLM.txt_812	chrV	17513924	17519542	+	0.000298272
Diffbind_K4_MACSbroadsigpeak1bpmerge.csvD2vsD12_EDGER_GLM.txt_811	chrIII	8693518	8694030	+	0.000295363
Diffbind_K4_MACSbroadsigpeak1bpmerge.csvD2vsD12_EDGER_GLM.txt_810	chrV	1414536	1415538	+	0.000292276
Diffbind_K4_MACSbroadsigpeak1bpmerge.csvD2vsD12_EDGER_GLM.txt_809	chrIII	11689059	11691354	+	0.000292019
Diffbind_K4_MACSbroadsigpeak1bpmerge.csvD2vsD12_EDGER_GLM.txt_808	chrIII	10560645	10561640	+	0.000290394
Diffbind_K4_MACSbroadsigpeak1bpmerge.csvD2vsD12_EDGER_GLM.txt_806	chrII	2828433	2829597	+	0.000289221
Diffbind_K4_MACSbroadsigpeak1bpmerge.csvD2vsD12_EDGER_GLM.txt_807	chrV	11568182	11576598	+	0.000289221
Diffbind_K4_MACSbroadsigpeak1bpmerge.csvD2vsD12_EDGER_GLM.txt_805	chrIV	4217146	4218447	+	0.000285224
Diffbind_K4_MACSbroadsigpeak1bpmerge.csvD2vsD12_EDGER_GLM.txt_804	chrX	12033759	12034075	+	0.000284154
Diffbind_K4_MACSbroadsigpeak1bpmerge.csvD2vsD12_EDGER_GLM.txt_803	chrII	7841949	7842438	+	0.00028387
Diffbind_K4_MACSbroadsigpeak1bpmerge.csvD2vsD12_EDGER_GLM.txt_802	chrX	10400154	10400692	+	0.00028311
Diffbind_K4_MACSbroadsigpeak1bpmerge.csvD2vsD12_EDGER_GLM.txt_801	chrII	1897967	1901841	+	0.000281914
Diffbind_K4_MACSbroadsigpeak1bpmerge.csvD2vsD12_EDGER_GLM.txt_800	chrX	2968963	2973655	+	0.000280846
Diffbind_K4_MACSbroadsigpeak1bpmerge.csvD2vsD12_EDGER_GLM.txt_799	chrII	5942473	5943584	+	0.000273921
Diffbind_K4_MACSbroadsigpeak1bpmerge.csvD2vsD12_EDGER_GLM.txt_798	chrIV	6031345	6031619	+	0.000272845
Diffbind_K4_MACSbroadsigpeak1bpmerge.csvD2vsD12_EDGER_GLM.txt_797	chrX	5475061	5480691	+	0.00027123
Diffbind_K4_MACSbroadsigpeak1bpmerge.csvD2vsD12_EDGER_GLM.txt_796	chrI	10409118	10411593	+	0.000270149
Diffbind_K4_MACSbroadsigpeak1bpmerge.csvD2vsD12_EDGER_GLM.txt_795	chrX	16732420	16733770	+	0.000269647
Diffbind_K4_MACSbroadsigpeak1bpmerge.csvD2vsD12_EDGER_GLM.txt_794	chrII	3925540	3926021	+	0.000264345
Diffbind_K4_MACSbroadsigpeak1bpmerge.csvD2vsD12_EDGER_GLM.txt_793	chrX	5101045	5106815	+	0.000258464
Diffbind_K4_MACSbroadsigpeak1bpmerge.csvD2vsD12_EDGER_GLM.txt_792	chrX	7882555	7883777	+	0.000254948
Diffbind_K4_MACSbroadsigpeak1bpmerge.csvD2vsD12_EDGER_GLM.txt_791	chrX	529281	530188	+	0.000254948
Diffbind_K4_MACSbroadsigpeak1bpmerge.csvD2vsD12_EDGER_GLM.txt_790	chrV	16125557	16129223	+	0.000252549
Diffbind_K4_MACSbroadsigpeak1bpmerge.csvD2vsD12_EDGER_GLM.txt_789	chrI	10075041	10077739	+	0.000252549
Diffbind_K4_MACSbroadsigpeak1bpmerge.csvD2vsD12_EDGER_GLM.txt_788	chrI	8323684	8324393	+	0.000250454
Diffbind_K4_MACSbroadsigpeak1bpmerge.csvD2vsD12_EDGER_GLM.txt_787	chrV	5241893	5244265	+	0.000248857
Diffbind_K4_MACSbroadsigpeak1bpmerge.csvD2vsD12_EDGER_GLM.txt_786	chrV	20496919	20499088	+	0.000248477
Diffbind_K4_MACSbroadsigpeak1bpmerge.csvD2vsD12_EDGER_GLM.txt_785	chrIV	5494545	5495041	+	0.000247677
Diffbind_K4_MACSbroadsigpeak1bpmerge.csvD2vsD12_EDGER_GLM.txt_784	chrX	5346602	5347065	+	0.000247367
Diffbind_K4_MACSbroadsigpeak1bpmerge.csvD2vsD12_EDGER_GLM.txt_783	chrX	6548613	6548882	+	0.000241812
Diffbind_K4_MACSbroadsigpeak1bpmerge.csvD2vsD12_EDGER_GLM.txt_782	chrV	20769821	20771354	+	0.000241809
Diffbind_K4_MACSbroadsigpeak1bpmerge.csvD2vsD12_EDGER_GLM.txt_781	chrIV	10141950	10146809	+	0.000240325
Diffbind_K4_MACSbroadsigpeak1bpmerge.csvD2vsD12_EDGER_GLM.txt_780	chrIII	10182726	10183749	+	0.000238158
Diffbind_K4_MACSbroadsigpeak1bpmerge.csvD2vsD12_EDGER_GLM.txt_779	chrIV	2969491	2970659	+	0.000228716
Diffbind_K4_MACSbroadsigpeak1bpmerge.csvD2vsD12_EDGER_GLM.txt_778	chrV	17137021	17143862	+	0.000223824
Diffbind_K4_MACSbroadsigpeak1bpmerge.csvD2vsD12_EDGER_GLM.txt_777	chrX	1636346	1638362	+	0.000223746
Diffbind_K4_MACSbroadsigpeak1bpmerge.csvD2vsD12_EDGER_GLM.txt_776	chrI	14739728	14740241	+	0.000223328
Diffbind_K4_MACSbroadsigpeak1bpmerge.csvD2vsD12_EDGER_GLM.txt_775	chrV	8905514	8907112	+	0.000208517
Diffbind_K4_MACSbroadsigpeak1bpmerge.csvD2vsD12_EDGER_GLM.txt_774	chrII	5570554	5575323	+	0.00020331
Diffbind_K4_MACSbroadsigpeak1bpmerge.csvD2vsD12_EDGER_GLM.txt_773	chrIII	13660178	13661162	+	0.000203278
Diffbind_K4_MACSbroadsigpeak1bpmerge.csvD2vsD12_EDGER_GLM.txt_772	chrI	3559408	3560116	+	0.000199554
Diffbind_K4_MACSbroadsigpeak1bpmerge.csvD2vsD12_EDGER_GLM.txt_771	chrII	12931332	12933924	+	0.000199332
Diffbind_K4_MACSbroadsigpeak1bpmerge.csvD2vsD12_EDGER_GLM.txt_770	chrV	14171062	14171415	+	0.000196229
Diffbind_K4_MACSbroadsigpeak1bpmerge.csvD2vsD12_EDGER_GLM.txt_769	chrX	11791030	11793703	+	0.000194242
Diffbind_K4_MACSbroadsigpeak1bpmerge.csvD2vsD12_EDGER_GLM.txt_768	chrIV	8783502	8786924	+	0.000192804
Diffbind_K4_MACSbroadsigpeak1bpmerge.csvD2vsD12_EDGER_GLM.txt_766	chrIII	8517360	8517657	+	0.000191121
Diffbind_K4_MACSbroadsigpeak1bpmerge.csvD2vsD12_EDGER_GLM.txt_767	chrV	17437758	17438129	+	0.000191121
Diffbind_K4_MACSbroadsigpeak1bpmerge.csvD2vsD12_EDGER_GLM.txt_765	chrII	11201926	11203316	+	0.000190456
Diffbind_K4_MACSbroadsigpeak1bpmerge.csvD2vsD12_EDGER_GLM.txt_764	chrX	11198881	11201009	+	0.000190311
Diffbind_K4_MACSbroadsigpeak1bpmerge.csvD2vsD12_EDGER_GLM.txt_763	chrX	9861341	9863617	+	0.000187782
Diffbind_K4_MACSbroadsigpeak1bpmerge.csvD2vsD12_EDGER_GLM.txt_762	chrII	5543888	5547261	+	0.000183564
Diffbind_K4_MACSbroadsigpeak1bpmerge.csvD2vsD12_EDGER_GLM.txt_761	chrIII	9256867	9257441	+	0.000173209
Diffbind_K4_MACSbroadsigpeak1bpmerge.csvD2vsD12_EDGER_GLM.txt_760	chrIV	7861980	7864529	+	0.000172384
Diffbind_K4_MACSbroadsigpeak1bpmerge.csvD2vsD12_EDGER_GLM.txt_759	chrV	13977591	13980794	+	0.00017043
Diffbind_K4_MACSbroadsigpeak1bpmerge.csvD2vsD12_EDGER_GLM.txt_758	chrV	18436177	18437080	+	0.000169918
Diffbind_K4_MACSbroadsigpeak1bpmerge.csvD2vsD12_EDGER_GLM.txt_757	chrV	14315703	14318874	+	0.000168911
Diffbind_K4_MACSbroadsigpeak1bpmerge.csvD2vsD12_EDGER_GLM.txt_756	chrII	13860441	13860919	+	0.000165792
Diffbind_K4_MACSbroadsigpeak1bpmerge.csvD2vsD12_EDGER_GLM.txt_755	chrI	6081757	6084120	+	0.000165171
Diffbind_K4_MACSbroadsigpeak1bpmerge.csvD2vsD12_EDGER_GLM.txt_754	chrX	10786934	10789648	+	0.000162597
Diffbind_K4_MACSbroadsigpeak1bpmerge.csvD2vsD12_EDGER_GLM.txt_753	chrII	8506371	8507060	+	0.000161321
Diffbind_K4_MACSbroadsigpeak1bpmerge.csvD2vsD12_EDGER_GLM.txt_752	chrV	8296743	8299616	+	0.000157252
Diffbind_K4_MACSbroadsigpeak1bpmerge.csvD2vsD12_EDGER_GLM.txt_751	chrX	10079252	10079941	+	0.000156852
Diffbind_K4_MACSbroadsigpeak1bpmerge.csvD2vsD12_EDGER_GLM.txt_750	chrI	827563	828653	+	0.000153647
Diffbind_K4_MACSbroadsigpeak1bpmerge.csvD2vsD12_EDGER_GLM.txt_749	chrV	16268687	16269999	+	0.000153357
Diffbind_K4_MACSbroadsigpeak1bpmerge.csvD2vsD12_EDGER_GLM.txt_747	chrX	14991698	14992116	+	0.000150608
Diffbind_K4_MACSbroadsigpeak1bpmerge.csvD2vsD12_EDGER_GLM.txt_748	chrIV	1721095	1723619	+	0.000150608
Diffbind_K4_MACSbroadsigpeak1bpmerge.csvD2vsD12_EDGER_GLM.txt_746	chrX	17637696	17639078	+	0.000150571
Diffbind_K4_MACSbroadsigpeak1bpmerge.csvD2vsD12_EDGER_GLM.txt_745	chrII	6636470	6637956	+	0.00014913
Diffbind_K4_MACSbroadsigpeak1bpmerge.csvD2vsD12_EDGER_GLM.txt_744	chrIII	7545022	7545341	+	0.000148902
Diffbind_K4_MACSbroadsigpeak1bpmerge.csvD2vsD12_EDGER_GLM.txt_743	chrV	1437567	1442619	+	0.000148898
Diffbind_K4_MACSbroadsigpeak1bpmerge.csvD2vsD12_EDGER_GLM.txt_742	chrX	3806822	3807337	+	0.000144815
Diffbind_K4_MACSbroadsigpeak1bpmerge.csvD2vsD12_EDGER_GLM.txt_741	chrI	5516814	5517667	+	0.000143394
Diffbind_K4_MACSbroadsigpeak1bpmerge.csvD2vsD12_EDGER_GLM.txt_740	chrII	3294917	3299465	+	0.000142176
Diffbind_K4_MACSbroadsigpeak1bpmerge.csvD2vsD12_EDGER_GLM.txt_739	chrV	10685708	10688710	+	0.000142113
Diffbind_K4_MACSbroadsigpeak1bpmerge.csvD2vsD12_EDGER_GLM.txt_738	chrI	2576883	2577227	+	0.000141948
Diffbind_K4_MACSbroadsigpeak1bpmerge.csvD2vsD12_EDGER_GLM.txt_737	chrIII	8439891	8441029	+	0.000141868
Diffbind_K4_MACSbroadsigpeak1bpmerge.csvD2vsD12_EDGER_GLM.txt_736	chrX	1016110	1023752	+	0.000140204
Diffbind_K4_MACSbroadsigpeak1bpmerge.csvD2vsD12_EDGER_GLM.txt_734	chrV	5834708	5836654	+	0.000139397
Diffbind_K4_MACSbroadsigpeak1bpmerge.csvD2vsD12_EDGER_GLM.txt_735	chrV	377469	378007	+	0.000139397
Diffbind_K4_MACSbroadsigpeak1bpmerge.csvD2vsD12_EDGER_GLM.txt_733	chrIII	372379	373712	+	0.000137106
Diffbind_K4_MACSbroadsigpeak1bpmerge.csvD2vsD12_EDGER_GLM.txt_732	chrX	13685868	13689195	+	0.00013364
Diffbind_K4_MACSbroadsigpeak1bpmerge.csvD2vsD12_EDGER_GLM.txt_731	chrX	4265434	4268611	+	0.00013364
Diffbind_K4_MACSbroadsigpeak1bpmerge.csvD2vsD12_EDGER_GLM.txt_730	chrX	422275	423986	+	0.000133598
Diffbind_K4_MACSbroadsigpeak1bpmerge.csvD2vsD12_EDGER_GLM.txt_729	chrI	7215543	7216606	+	0.000133598
Diffbind_K4_MACSbroadsigpeak1bpmerge.csvD2vsD12_EDGER_GLM.txt_728	chrI	8382637	8383619	+	0.00013279
Diffbind_K4_MACSbroadsigpeak1bpmerge.csvD2vsD12_EDGER_GLM.txt_727	chrII	1733378	1737141	+	0.000132294
Diffbind_K4_MACSbroadsigpeak1bpmerge.csvD2vsD12_EDGER_GLM.txt_726	chrIII	961478	964173	+	0.000132131
Diffbind_K4_MACSbroadsigpeak1bpmerge.csvD2vsD12_EDGER_GLM.txt_725	chrX	5074006	5078137	+	0.000130567
Diffbind_K4_MACSbroadsigpeak1bpmerge.csvD2vsD12_EDGER_GLM.txt_724	chrX	5262003	5262993	+	0.000130204
Diffbind_K4_MACSbroadsigpeak1bpmerge.csvD2vsD12_EDGER_GLM.txt_723	chrV	13733322	13734527	+	0.000127328
Diffbind_K4_MACSbroadsigpeak1bpmerge.csvD2vsD12_EDGER_GLM.txt_722	chrX	9145783	9148389	+	0.000123092
Diffbind_K4_MACSbroadsigpeak1bpmerge.csvD2vsD12_EDGER_GLM.txt_721	chrI	1301567	1302828	+	0.000122507
Diffbind_K4_MACSbroadsigpeak1bpmerge.csvD2vsD12_EDGER_GLM.txt_720	chrIII	9611808	9612148	+	0.000122507
Diffbind_K4_MACSbroadsigpeak1bpmerge.csvD2vsD12_EDGER_GLM.txt_719	chrV	17294286	17295210	+	0.000120269
Diffbind_K4_MACSbroadsigpeak1bpmerge.csvD2vsD12_EDGER_GLM.txt_718	chrIV	7287225	7291437	+	0.000117407
Diffbind_K4_MACSbroadsigpeak1bpmerge.csvD2vsD12_EDGER_GLM.txt_717	chrII	13507595	13512550	+	0.000116653
Diffbind_K4_MACSbroadsigpeak1bpmerge.csvD2vsD12_EDGER_GLM.txt_716	chrX	16864659	16865095	+	0.000116653
Diffbind_K4_MACSbroadsigpeak1bpmerge.csvD2vsD12_EDGER_GLM.txt_715	chrIII	120463	128165	+	0.000116093
Diffbind_K4_MACSbroadsigpeak1bpmerge.csvD2vsD12_EDGER_GLM.txt_714	chrI	9886110	9886427	+	0.000114073
Diffbind_K4_MACSbroadsigpeak1bpmerge.csvD2vsD12_EDGER_GLM.txt_713	chrIII	1392611	1393271	+	0.000111148
Diffbind_K4_MACSbroadsigpeak1bpmerge.csvD2vsD12_EDGER_GLM.txt_712	chrIV	13913562	13914458	+	0.000109303
Diffbind_K4_MACSbroadsigpeak1bpmerge.csvD2vsD12_EDGER_GLM.txt_711	chrII	4918689	4925999	+	0.000109072
Diffbind_K4_MACSbroadsigpeak1bpmerge.csvD2vsD12_EDGER_GLM.txt_710	chrIII	726726	729614	+	0.000109039
Diffbind_K4_MACSbroadsigpeak1bpmerge.csvD2vsD12_EDGER_GLM.txt_709	chrV	3814150	3816230	+	0.000107963
Diffbind_K4_MACSbroadsigpeak1bpmerge.csvD2vsD12_EDGER_GLM.txt_708	chrII	8820923	8821618	+	0.000107257
Diffbind_K4_MACSbroadsigpeak1bpmerge.csvD2vsD12_EDGER_GLM.txt_707	chrI	14805090	14805757	+	0.000106883
Diffbind_K4_MACSbroadsigpeak1bpmerge.csvD2vsD12_EDGER_GLM.txt_706	chrIV	13311095	13319773	+	0.000104248
Diffbind_K4_MACSbroadsigpeak1bpmerge.csvD2vsD12_EDGER_GLM.txt_705	chrI	13512079	13512578	+	0.000103882
Diffbind_K4_MACSbroadsigpeak1bpmerge.csvD2vsD12_EDGER_GLM.txt_704	chrIV	11719453	11720175	+	0.000103107
Diffbind_K4_MACSbroadsigpeak1bpmerge.csvD2vsD12_EDGER_GLM.txt_703	chrI	14342968	14343771	+	0.000102374
Diffbind_K4_MACSbroadsigpeak1bpmerge.csvD2vsD12_EDGER_GLM.txt_702	chrII	1343982	1345008	+	0.000101007
Diffbind_K4_MACSbroadsigpeak1bpmerge.csvD2vsD12_EDGER_GLM.txt_436	chrII	15124463	15125123	+	0
Diffbind_K4_MACSbroadsigpeak1bpmerge.csvD2vsD12_EDGER_GLM.txt_109	chrV	18956263	18957547	+	0
Diffbind_K4_MACSbroadsigpeak1bpmerge.csvD2vsD12_EDGER_GLM.txt_698	chrII	8156479	8156899	+	0
Diffbind_K4_MACSbroadsigpeak1bpmerge.csvD2vsD12_EDGER_GLM.txt_578	chrV	10755708	10760966	+	0
Diffbind_K4_MACSbroadsigpeak1bpmerge.csvD2vsD12_EDGER_GLM.txt_4	chrII	11434492	11438664	+	0
Diffbind_K4_MACSbroadsigpeak1bpmerge.csvD2vsD12_EDGER_GLM.txt_433	chrII	6939459	6942162	+	0
Diffbind_K4_MACSbroadsigpeak1bpmerge.csvD2vsD12_EDGER_GLM.txt_342	chrX	14231566	14231878	+	0
Diffbind_K4_MACSbroadsigpeak1bpmerge.csvD2vsD12_EDGER_GLM.txt_78	chrI	9434878	9436587	+	0
Diffbind_K4_MACSbroadsigpeak1bpmerge.csvD2vsD12_EDGER_GLM.txt_571	chrII	955334	957264	+	0
Diffbind_K4_MACSbroadsigpeak1bpmerge.csvD2vsD12_EDGER_GLM.txt_390	chrIII	7898831	7904389	+	0
Diffbind_K4_MACSbroadsigpeak1bpmerge.csvD2vsD12_EDGER_GLM.txt_372	chrX	7901746	7903252	+	0
Diffbind_K4_MACSbroadsigpeak1bpmerge.csvD2vsD12_EDGER_GLM.txt_404	chrIII	12444997	12445970	+	0
Diffbind_K4_MACSbroadsigpeak1bpmerge.csvD2vsD12_EDGER_GLM.txt_414	chrX	9584700	9586500	+	0
Diffbind_K4_MACSbroadsigpeak1bpmerge.csvD2vsD12_EDGER_GLM.txt_149	chrII	5184388	5186139	+	0
Diffbind_K4_MACSbroadsigpeak1bpmerge.csvD2vsD12_EDGER_GLM.txt_115	chrV	8412769	8414168	+	0
Diffbind_K4_MACSbroadsigpeak1bpmerge.csvD2vsD12_EDGER_GLM.txt_67	chrI	14906033	14913238	+	0
Diffbind_K4_MACSbroadsigpeak1bpmerge.csvD2vsD12_EDGER_GLM.txt_204	chrV	11231603	11233830	+	0
Diffbind_K4_MACSbroadsigpeak1bpmerge.csvD2vsD12_EDGER_GLM.txt_617	chrV	10690180	10693166	+	0
Diffbind_K4_MACSbroadsigpeak1bpmerge.csvD2vsD12_EDGER_GLM.txt_165	chrX	16988402	16990030	+	0
Diffbind_K4_MACSbroadsigpeak1bpmerge.csvD2vsD12_EDGER_GLM.txt_247	chrX	1371983	1372942	+	0
Diffbind_K4_MACSbroadsigpeak1bpmerge.csvD2vsD12_EDGER_GLM.txt_550	chrV	5689838	5692774	+	0
Diffbind_K4_MACSbroadsigpeak1bpmerge.csvD2vsD12_EDGER_GLM.txt_529	chrV	14079627	14081831	+	0
Diffbind_K4_MACSbroadsigpeak1bpmerge.csvD2vsD12_EDGER_GLM.txt_153	chrI	9437604	9439018	+	0
Diffbind_K4_MACSbroadsigpeak1bpmerge.csvD2vsD12_EDGER_GLM.txt_63	chrX	8159099	8160310	+	0
Diffbind_K4_MACSbroadsigpeak1bpmerge.csvD2vsD12_EDGER_GLM.txt_534	chrIII	6359372	6365839	+	0
Diffbind_K4_MACSbroadsigpeak1bpmerge.csvD2vsD12_EDGER_GLM.txt_290	chrI	12559375	12560624	+	0
Diffbind_K4_MACSbroadsigpeak1bpmerge.csvD2vsD12_EDGER_GLM.txt_559	chrI	11676035	11683502	+	0
Diffbind_K4_MACSbroadsigpeak1bpmerge.csvD2vsD12_EDGER_GLM.txt_349	chrII	7419835	7421449	+	0
Diffbind_K4_MACSbroadsigpeak1bpmerge.csvD2vsD12_EDGER_GLM.txt_212	chrX	8874962	8875818	+	0
Diffbind_K4_MACSbroadsigpeak1bpmerge.csvD2vsD12_EDGER_GLM.txt_530	chrIV	1834638	1835141	+	0
Diffbind_K4_MACSbroadsigpeak1bpmerge.csvD2vsD12_EDGER_GLM.txt_108	chrI	12163396	12164903	+	0
Diffbind_K4_MACSbroadsigpeak1bpmerge.csvD2vsD12_EDGER_GLM.txt_693	chrX	12219687	12220347	+	0
Diffbind_K4_MACSbroadsigpeak1bpmerge.csvD2vsD12_EDGER_GLM.txt_587	chrIV	8085696	8086721	+	0
Diffbind_K4_MACSbroadsigpeak1bpmerge.csvD2vsD12_EDGER_GLM.txt_211	chrII	9378373	9380298	+	0
Diffbind_K4_MACSbroadsigpeak1bpmerge.csvD2vsD12_EDGER_GLM.txt_631	chrI	8351517	8352200	+	0
Diffbind_K4_MACSbroadsigpeak1bpmerge.csvD2vsD12_EDGER_GLM.txt_503	chrI	8311679	8313087	+	0
Diffbind_K4_MACSbroadsigpeak1bpmerge.csvD2vsD12_EDGER_GLM.txt_48	chrV	18462754	18465772	+	0
Diffbind_K4_MACSbroadsigpeak1bpmerge.csvD2vsD12_EDGER_GLM.txt_441	chrX	9231884	9232635	+	0
Diffbind_K4_MACSbroadsigpeak1bpmerge.csvD2vsD12_EDGER_GLM.txt_182	chrII	10702249	10703749	+	0
Diffbind_K4_MACSbroadsigpeak1bpmerge.csvD2vsD12_EDGER_GLM.txt_397	chrII	3559506	3561640	+	0
Diffbind_K4_MACSbroadsigpeak1bpmerge.csvD2vsD12_EDGER_GLM.txt_356	chrIV	16658131	16659411	+	0
Diffbind_K4_MACSbroadsigpeak1bpmerge.csvD2vsD12_EDGER_GLM.txt_24	chrV	7075493	7081905	+	0
Diffbind_K4_MACSbroadsigpeak1bpmerge.csvD2vsD12_EDGER_GLM.txt_383	chrIV	10813747	10814895	+	0
Diffbind_K4_MACSbroadsigpeak1bpmerge.csvD2vsD12_EDGER_GLM.txt_307	chrV	10326963	10329794	+	0
Diffbind_K4_MACSbroadsigpeak1bpmerge.csvD2vsD12_EDGER_GLM.txt_163	chrII	9340638	9343187	+	0
Diffbind_K4_MACSbroadsigpeak1bpmerge.csvD2vsD12_EDGER_GLM.txt_318	chrX	3164386	3166250	+	0
Diffbind_K4_MACSbroadsigpeak1bpmerge.csvD2vsD12_EDGER_GLM.txt_621	chrII	4590305	4601352	+	0
Diffbind_K4_MACSbroadsigpeak1bpmerge.csvD2vsD12_EDGER_GLM.txt_281	chrIV	14762854	14764681	+	0
Diffbind_K4_MACSbroadsigpeak1bpmerge.csvD2vsD12_EDGER_GLM.txt_301	chrI	6954218	6955278	+	0
Diffbind_K4_MACSbroadsigpeak1bpmerge.csvD2vsD12_EDGER_GLM.txt_30	chrX	11490860	11500332	+	0
Diffbind_K4_MACSbroadsigpeak1bpmerge.csvD2vsD12_EDGER_GLM.txt_110	chrIII	4372934	4374950	+	0
Diffbind_K4_MACSbroadsigpeak1bpmerge.csvD2vsD12_EDGER_GLM.txt_53	chrX	16688748	16690673	+	0
Diffbind_K4_MACSbroadsigpeak1bpmerge.csvD2vsD12_EDGER_GLM.txt_601	chrX	16724724	16725861	+	0
Diffbind_K4_MACSbroadsigpeak1bpmerge.csvD2vsD12_EDGER_GLM.txt_146	chrV	5082707	5087849	+	0
Diffbind_K4_MACSbroadsigpeak1bpmerge.csvD2vsD12_EDGER_GLM.txt_258	chrIV	6258899	6260085	+	0
Diffbind_K4_MACSbroadsigpeak1bpmerge.csvD2vsD12_EDGER_GLM.txt_544	chrIV	11094007	11096077	+	0
Diffbind_K4_MACSbroadsigpeak1bpmerge.csvD2vsD12_EDGER_GLM.txt_331	chrIII	2453545	2454734	+	0
Diffbind_K4_MACSbroadsigpeak1bpmerge.csvD2vsD12_EDGER_GLM.txt_606	chrIV	2854098	2856142	+	0
Diffbind_K4_MACSbroadsigpeak1bpmerge.csvD2vsD12_EDGER_GLM.txt_125	chrX	4834695	4835697	+	0
Diffbind_K4_MACSbroadsigpeak1bpmerge.csvD2vsD12_EDGER_GLM.txt_655	chrX	4494528	4498556	+	0
Diffbind_K4_MACSbroadsigpeak1bpmerge.csvD2vsD12_EDGER_GLM.txt_274	chrV	5177206	5178496	+	0
Diffbind_K4_MACSbroadsigpeak1bpmerge.csvD2vsD12_EDGER_GLM.txt_231	chrX	2563774	2565584	+	0
Diffbind_K4_MACSbroadsigpeak1bpmerge.csvD2vsD12_EDGER_GLM.txt_641	chrX	6649427	6650098	+	0
Diffbind_K4_MACSbroadsigpeak1bpmerge.csvD2vsD12_EDGER_GLM.txt_276	chrII	14183193	14184896	+	0
Diffbind_K4_MACSbroadsigpeak1bpmerge.csvD2vsD12_EDGER_GLM.txt_596	chrX	12092650	12093113	+	0
Diffbind_K4_MACSbroadsigpeak1bpmerge.csvD2vsD12_EDGER_GLM.txt_37	chrIV	13639307	13644763	+	0
Diffbind_K4_MACSbroadsigpeak1bpmerge.csvD2vsD12_EDGER_GLM.txt_619	chrV	17280271	17281889	+	0
Diffbind_K4_MACSbroadsigpeak1bpmerge.csvD2vsD12_EDGER_GLM.txt_467	chrIII	2832897	2833256	+	0
Diffbind_K4_MACSbroadsigpeak1bpmerge.csvD2vsD12_EDGER_GLM.txt_488	chrX	4843909	4844585	+	0
Diffbind_K4_MACSbroadsigpeak1bpmerge.csvD2vsD12_EDGER_GLM.txt_661	chrII	14049057	14051362	+	0
Diffbind_K4_MACSbroadsigpeak1bpmerge.csvD2vsD12_EDGER_GLM.txt_638	chrII	1190101	1190331	+	0
Diffbind_K4_MACSbroadsigpeak1bpmerge.csvD2vsD12_EDGER_GLM.txt_561	chrX	15504237	15504547	+	0
Diffbind_K4_MACSbroadsigpeak1bpmerge.csvD2vsD12_EDGER_GLM.txt_493	chrV	15715603	15715956	+	0
Diffbind_K4_MACSbroadsigpeak1bpmerge.csvD2vsD12_EDGER_GLM.txt_701	chrV	3774268	3776882	+	0
Diffbind_K4_MACSbroadsigpeak1bpmerge.csvD2vsD12_EDGER_GLM.txt_97	chrV	19752230	19755352	+	0
Diffbind_K4_MACSbroadsigpeak1bpmerge.csvD2vsD12_EDGER_GLM.txt_679	chrII	3796554	3797336	+	0
Diffbind_K4_MACSbroadsigpeak1bpmerge.csvD2vsD12_EDGER_GLM.txt_311	chrIV	5604589	5607957	+	0
Diffbind_K4_MACSbroadsigpeak1bpmerge.csvD2vsD12_EDGER_GLM.txt_240	chrV	4483032	4487025	+	0
Diffbind_K4_MACSbroadsigpeak1bpmerge.csvD2vsD12_EDGER_GLM.txt_416	chrIII	6154515	6156425	+	0
Diffbind_K4_MACSbroadsigpeak1bpmerge.csvD2vsD12_EDGER_GLM.txt_235	chrIV	8365840	8367500	+	0
Diffbind_K4_MACSbroadsigpeak1bpmerge.csvD2vsD12_EDGER_GLM.txt_668	chrIII	13744211	13745364	+	0
Diffbind_K4_MACSbroadsigpeak1bpmerge.csvD2vsD12_EDGER_GLM.txt_297	chrX	9056660	9058419	+	0
Diffbind_K4_MACSbroadsigpeak1bpmerge.csvD2vsD12_EDGER_GLM.txt_448	chrI	14656941	14663518	+	0
Diffbind_K4_MACSbroadsigpeak1bpmerge.csvD2vsD12_EDGER_GLM.txt_325	chrV	4339081	4342306	+	0
Diffbind_K4_MACSbroadsigpeak1bpmerge.csvD2vsD12_EDGER_GLM.txt_80	chrX	2566438	2569295	+	0
Diffbind_K4_MACSbroadsigpeak1bpmerge.csvD2vsD12_EDGER_GLM.txt_582	chrX	17197003	17197633	+	0
Diffbind_K4_MACSbroadsigpeak1bpmerge.csvD2vsD12_EDGER_GLM.txt_362	chrV	20390374	20392188	+	0
Diffbind_K4_MACSbroadsigpeak1bpmerge.csvD2vsD12_EDGER_GLM.txt_197	chrIII	6354467	6358026	+	0
Diffbind_K4_MACSbroadsigpeak1bpmerge.csvD2vsD12_EDGER_GLM.txt_312	chrI	11666167	11666624	+	0
Diffbind_K4_MACSbroadsigpeak1bpmerge.csvD2vsD12_EDGER_GLM.txt_685	chrX	4472110	4480998	+	0
Diffbind_K4_MACSbroadsigpeak1bpmerge.csvD2vsD12_EDGER_GLM.txt_347	chrIV	8844214	8845236	+	0
Diffbind_K4_MACSbroadsigpeak1bpmerge.csvD2vsD12_EDGER_GLM.txt_287	chrIII	3774761	3775748	+	0
Diffbind_K4_MACSbroadsigpeak1bpmerge.csvD2vsD12_EDGER_GLM.txt_687	chrX	12255268	12258329	+	0
Diffbind_K4_MACSbroadsigpeak1bpmerge.csvD2vsD12_EDGER_GLM.txt_524	chrI	4776387	4779011	+	0
Diffbind_K4_MACSbroadsigpeak1bpmerge.csvD2vsD12_EDGER_GLM.txt_288	chrX	10681524	10682636	+	0
Diffbind_K4_MACSbroadsigpeak1bpmerge.csvD2vsD12_EDGER_GLM.txt_340	chrII	4821417	4822368	+	0
Diffbind_K4_MACSbroadsigpeak1bpmerge.csvD2vsD12_EDGER_GLM.txt_223	chrV	18143763	18144631	+	0
Diffbind_K4_MACSbroadsigpeak1bpmerge.csvD2vsD12_EDGER_GLM.txt_380	chrX	3441820	3442620	+	0
Diffbind_K4_MACSbroadsigpeak1bpmerge.csvD2vsD12_EDGER_GLM.txt_456	chrV	17755008	17756114	+	0
Diffbind_K4_MACSbroadsigpeak1bpmerge.csvD2vsD12_EDGER_GLM.txt_72	chrX	5329486	5331421	+	0
Diffbind_K4_MACSbroadsigpeak1bpmerge.csvD2vsD12_EDGER_GLM.txt_481	chrI	12099775	12106531	+	0
Diffbind_K4_MACSbroadsigpeak1bpmerge.csvD2vsD12_EDGER_GLM.txt_454	chrV	2235920	2236908	+	0
Diffbind_K4_MACSbroadsigpeak1bpmerge.csvD2vsD12_EDGER_GLM.txt_261	chrII	9605399	9607219	+	0
Diffbind_K4_MACSbroadsigpeak1bpmerge.csvD2vsD12_EDGER_GLM.txt_465	chrI	8824809	8825933	+	0
Diffbind_K4_MACSbroadsigpeak1bpmerge.csvD2vsD12_EDGER_GLM.txt_360	chrV	3992598	3993549	+	0
Diffbind_K4_MACSbroadsigpeak1bpmerge.csvD2vsD12_EDGER_GLM.txt_377	chrV	10791948	10792763	+	0
Diffbind_K4_MACSbroadsigpeak1bpmerge.csvD2vsD12_EDGER_GLM.txt_268	chrX	3435270	3438647	+	0
Diffbind_K4_MACSbroadsigpeak1bpmerge.csvD2vsD12_EDGER_GLM.txt_615	chrV	13066822	13071172	+	0
Diffbind_K4_MACSbroadsigpeak1bpmerge.csvD2vsD12_EDGER_GLM.txt_50	chrIII	4393023	4397108	+	0
Diffbind_K4_MACSbroadsigpeak1bpmerge.csvD2vsD12_EDGER_GLM.txt_159	chrI	4428296	4431714	+	0
Diffbind_K4_MACSbroadsigpeak1bpmerge.csvD2vsD12_EDGER_GLM.txt_636	chrI	3564032	3565401	+	0
Diffbind_K4_MACSbroadsigpeak1bpmerge.csvD2vsD12_EDGER_GLM.txt_173	chrV	6484404	6488976	+	0
Diffbind_K4_MACSbroadsigpeak1bpmerge.csvD2vsD12_EDGER_GLM.txt_374	chrII	15193858	15195594	+	0
Diffbind_K4_MACSbroadsigpeak1bpmerge.csvD2vsD12_EDGER_GLM.txt_112	chrX	3705423	3709868	+	0
Diffbind_K4_MACSbroadsigpeak1bpmerge.csvD2vsD12_EDGER_GLM.txt_217	chrIV	10748553	10750189	+	0
Diffbind_K4_MACSbroadsigpeak1bpmerge.csvD2vsD12_EDGER_GLM.txt_695	chrIII	4902870	4903879	+	0
Diffbind_K4_MACSbroadsigpeak1bpmerge.csvD2vsD12_EDGER_GLM.txt_443	chrV	9474716	9476392	+	0
Diffbind_K4_MACSbroadsigpeak1bpmerge.csvD2vsD12_EDGER_GLM.txt_434	chrIV	7687386	7690376	+	0
Diffbind_K4_MACSbroadsigpeak1bpmerge.csvD2vsD12_EDGER_GLM.txt_294	chrV	9122262	9124190	+	0
Diffbind_K4_MACSbroadsigpeak1bpmerge.csvD2vsD12_EDGER_GLM.txt_167	chrIV	10017687	10020818	+	0
Diffbind_K4_MACSbroadsigpeak1bpmerge.csvD2vsD12_EDGER_GLM.txt_351	chrII	9081362	9082939	+	0
Diffbind_K4_MACSbroadsigpeak1bpmerge.csvD2vsD12_EDGER_GLM.txt_670	chrX	693077	694292	+	0
Diffbind_K4_MACSbroadsigpeak1bpmerge.csvD2vsD12_EDGER_GLM.txt_585	chrI	3797743	3798704	+	0
Diffbind_K4_MACSbroadsigpeak1bpmerge.csvD2vsD12_EDGER_GLM.txt_203	chrIV	5580805	5587174	+	0
Diffbind_K4_MACSbroadsigpeak1bpmerge.csvD2vsD12_EDGER_GLM.txt_135	chrII	14818261	14825393	+	0
Diffbind_K4_MACSbroadsigpeak1bpmerge.csvD2vsD12_EDGER_GLM.txt_44	chrV	13486221	13491130	+	0
Diffbind_K4_MACSbroadsigpeak1bpmerge.csvD2vsD12_EDGER_GLM.txt_92	chrV	16214976	16221398	+	0
Diffbind_K4_MACSbroadsigpeak1bpmerge.csvD2vsD12_EDGER_GLM.txt_566	chrIII	11149316	11150708	+	0
Diffbind_K4_MACSbroadsigpeak1bpmerge.csvD2vsD12_EDGER_GLM.txt_191	chrV	12481584	12484541	+	0
Diffbind_K4_MACSbroadsigpeak1bpmerge.csvD2vsD12_EDGER_GLM.txt_590	chrIV	2931330	2932598	+	0
Diffbind_K4_MACSbroadsigpeak1bpmerge.csvD2vsD12_EDGER_GLM.txt_608	chrII	10807945	10808260	+	0
Diffbind_K4_MACSbroadsigpeak1bpmerge.csvD2vsD12_EDGER_GLM.txt_542	chrII	2585627	2587857	+	0
Diffbind_K4_MACSbroadsigpeak1bpmerge.csvD2vsD12_EDGER_GLM.txt_358	chrII	9345216	9346339	+	0
Diffbind_K4_MACSbroadsigpeak1bpmerge.csvD2vsD12_EDGER_GLM.txt_171	chrV	13803127	13804209	+	0
Diffbind_K4_MACSbroadsigpeak1bpmerge.csvD2vsD12_EDGER_GLM.txt_520	chrV	14601375	14603154	+	0
Diffbind_K4_MACSbroadsigpeak1bpmerge.csvD2vsD12_EDGER_GLM.txt_500	chrI	13691823	13693156	+	0
Diffbind_K4_MACSbroadsigpeak1bpmerge.csvD2vsD12_EDGER_GLM.txt_272	chrIV	13008988	13010765	+	0
Diffbind_K4_MACSbroadsigpeak1bpmerge.csvD2vsD12_EDGER_GLM.txt_106	chrX	9798227	9800055	+	0
Diffbind_K4_MACSbroadsigpeak1bpmerge.csvD2vsD12_EDGER_GLM.txt_575	chrIV	4230352	4232655	+	0
Diffbind_K4_MACSbroadsigpeak1bpmerge.csvD2vsD12_EDGER_GLM.txt_248	chrX	10532459	10534370	+	0
Diffbind_K4_MACSbroadsigpeak1bpmerge.csvD2vsD12_EDGER_GLM.txt_46	chrIII	13575845	13578392	+	0
Diffbind_K4_MACSbroadsigpeak1bpmerge.csvD2vsD12_EDGER_GLM.txt_94	chrII	11611539	11612967	+	0
Diffbind_K4_MACSbroadsigpeak1bpmerge.csvD2vsD12_EDGER_GLM.txt_302	chrX	4809245	4810168	+	0
Diffbind_K4_MACSbroadsigpeak1bpmerge.csvD2vsD12_EDGER_GLM.txt_69	chrII	13073336	13076067	+	0
Diffbind_K4_MACSbroadsigpeak1bpmerge.csvD2vsD12_EDGER_GLM.txt_545	chrV	11435551	11440636	+	0
Diffbind_K4_MACSbroadsigpeak1bpmerge.csvD2vsD12_EDGER_GLM.txt_119	chrII	10593169	10594853	+	0
Diffbind_K4_MACSbroadsigpeak1bpmerge.csvD2vsD12_EDGER_GLM.txt_148	chrII	5845813	5848794	+	0
Diffbind_K4_MACSbroadsigpeak1bpmerge.csvD2vsD12_EDGER_GLM.txt_486	chrV	1623922	1624665	+	0
Diffbind_K4_MACSbroadsigpeak1bpmerge.csvD2vsD12_EDGER_GLM.txt_314	chrX	16737589	16741950	+	0
Diffbind_K4_MACSbroadsigpeak1bpmerge.csvD2vsD12_EDGER_GLM.txt_646	chrIII	2424277	2424757	+	0
Diffbind_K4_MACSbroadsigpeak1bpmerge.csvD2vsD12_EDGER_GLM.txt_602	chrI	2252309	2254579	+	0
Diffbind_K4_MACSbroadsigpeak1bpmerge.csvD2vsD12_EDGER_GLM.txt_13	chrIV	5373976	5377776	+	0
Diffbind_K4_MACSbroadsigpeak1bpmerge.csvD2vsD12_EDGER_GLM.txt_446	chrX	11571732	11572314	+	0
Diffbind_K4_MACSbroadsigpeak1bpmerge.csvD2vsD12_EDGER_GLM.txt_245	chrX	17418739	17421414	+	0
Diffbind_K4_MACSbroadsigpeak1bpmerge.csvD2vsD12_EDGER_GLM.txt_84	chrV	10498436	10501792	+	0
Diffbind_K4_MACSbroadsigpeak1bpmerge.csvD2vsD12_EDGER_GLM.txt_505	chrI	11989381	11991158	+	0
Diffbind_K4_MACSbroadsigpeak1bpmerge.csvD2vsD12_EDGER_GLM.txt_35	chrIV	9126159	9130612	+	0
Diffbind_K4_MACSbroadsigpeak1bpmerge.csvD2vsD12_EDGER_GLM.txt_61	chrV	17914014	17917616	+	0
Diffbind_K4_MACSbroadsigpeak1bpmerge.csvD2vsD12_EDGER_GLM.txt_536	chrII	10988706	10989679	+	0
Diffbind_K4_MACSbroadsigpeak1bpmerge.csvD2vsD12_EDGER_GLM.txt_645	chrIII	10998973	10999968	+	0
Diffbind_K4_MACSbroadsigpeak1bpmerge.csvD2vsD12_EDGER_GLM.txt_389	chrV	3235846	3236599	+	0
Diffbind_K4_MACSbroadsigpeak1bpmerge.csvD2vsD12_EDGER_GLM.txt_626	chrIV	6231012	6231942	+	0
Diffbind_K4_MACSbroadsigpeak1bpmerge.csvD2vsD12_EDGER_GLM.txt_18	chrV	6661500	6666832	+	0
Diffbind_K4_MACSbroadsigpeak1bpmerge.csvD2vsD12_EDGER_GLM.txt_563	chrIII	12565478	12566020	+	0
Diffbind_K4_MACSbroadsigpeak1bpmerge.csvD2vsD12_EDGER_GLM.txt_402	chrIV	13607464	13609826	+	0
Diffbind_K4_MACSbroadsigpeak1bpmerge.csvD2vsD12_EDGER_GLM.txt_369	chrIII	1294667	1295007	+	0
Diffbind_K4_MACSbroadsigpeak1bpmerge.csvD2vsD12_EDGER_GLM.txt_672	chrIV	13217177	13219450	+	0
Diffbind_K4_MACSbroadsigpeak1bpmerge.csvD2vsD12_EDGER_GLM.txt_420	chrV	11715992	11716931	+	0
Diffbind_K4_MACSbroadsigpeak1bpmerge.csvD2vsD12_EDGER_GLM.txt_103	chrIV	10606674	10608423	+	0
Diffbind_K4_MACSbroadsigpeak1bpmerge.csvD2vsD12_EDGER_GLM.txt_682	chrII	3550267	3551234	+	0
Diffbind_K4_MACSbroadsigpeak1bpmerge.csvD2vsD12_EDGER_GLM.txt_267	chrIII	1331015	1332232	+	0
Diffbind_K4_MACSbroadsigpeak1bpmerge.csvD2vsD12_EDGER_GLM.txt_238	chrIV	1215899	1217894	+	0
Diffbind_K4_MACSbroadsigpeak1bpmerge.csvD2vsD12_EDGER_GLM.txt_522	chrII	11892505	11894715	+	0
Diffbind_K4_MACSbroadsigpeak1bpmerge.csvD2vsD12_EDGER_GLM.txt_580	chrI	5768592	5770462	+	0
Diffbind_K4_MACSbroadsigpeak1bpmerge.csvD2vsD12_EDGER_GLM.txt_221	chrX	3031788	3033111	+	0
Diffbind_K4_MACSbroadsigpeak1bpmerge.csvD2vsD12_EDGER_GLM.txt_495	chrX	7516380	7517596	+	0
Diffbind_K4_MACSbroadsigpeak1bpmerge.csvD2vsD12_EDGER_GLM.txt_117	chrIV	8906405	8908788	+	0
Diffbind_K4_MACSbroadsigpeak1bpmerge.csvD2vsD12_EDGER_GLM.txt_206	chrV	11689099	11691685	+	0
Diffbind_K4_MACSbroadsigpeak1bpmerge.csvD2vsD12_EDGER_GLM.txt_324	chrIII	10384998	10388497	+	0
Diffbind_K4_MACSbroadsigpeak1bpmerge.csvD2vsD12_EDGER_GLM.txt_553	chrIV	5601577	5603663	+	0
Diffbind_K4_MACSbroadsigpeak1bpmerge.csvD2vsD12_EDGER_GLM.txt_507	chrV	1845866	1848385	+	0
Diffbind_K4_MACSbroadsigpeak1bpmerge.csvD2vsD12_EDGER_GLM.txt_11	chrIII	8047943	8051430	+	0
Diffbind_K4_MACSbroadsigpeak1bpmerge.csvD2vsD12_EDGER_GLM.txt_494	chrIV	12817094	12819099	+	0
Diffbind_K4_MACSbroadsigpeak1bpmerge.csvD2vsD12_EDGER_GLM.txt_680	chrI	9941095	9942699	+	0
Diffbind_K4_MACSbroadsigpeak1bpmerge.csvD2vsD12_EDGER_GLM.txt_176	chrIV	7942291	7943751	+	0
Diffbind_K4_MACSbroadsigpeak1bpmerge.csvD2vsD12_EDGER_GLM.txt_458	chrII	10160418	10161083	+	0
Diffbind_K4_MACSbroadsigpeak1bpmerge.csvD2vsD12_EDGER_GLM.txt_139	chrIV	1837378	1838972	+	0
Diffbind_K4_MACSbroadsigpeak1bpmerge.csvD2vsD12_EDGER_GLM.txt_147	chrIV	9625707	9633351	+	0
Diffbind_K4_MACSbroadsigpeak1bpmerge.csvD2vsD12_EDGER_GLM.txt_316	chrIV	1167323	1170787	+	0
Diffbind_K4_MACSbroadsigpeak1bpmerge.csvD2vsD12_EDGER_GLM.txt_152	chrII	12670441	12672402	+	0
Diffbind_K4_MACSbroadsigpeak1bpmerge.csvD2vsD12_EDGER_GLM.txt_555	chrIII	3951854	3958308	+	0
Diffbind_K4_MACSbroadsigpeak1bpmerge.csvD2vsD12_EDGER_GLM.txt_634	chrII	2099475	2100041	+	0
Diffbind_K4_MACSbroadsigpeak1bpmerge.csvD2vsD12_EDGER_GLM.txt_85	chrX	16152199	16153971	+	0
Diffbind_K4_MACSbroadsigpeak1bpmerge.csvD2vsD12_EDGER_GLM.txt_201	chrX	6203039	6205344	+	0
Diffbind_K4_MACSbroadsigpeak1bpmerge.csvD2vsD12_EDGER_GLM.txt_315	chrX	2014304	2015021	+	0
Diffbind_K4_MACSbroadsigpeak1bpmerge.csvD2vsD12_EDGER_GLM.txt_285	chrX	14198466	14200154	+	0
Diffbind_K4_MACSbroadsigpeak1bpmerge.csvD2vsD12_EDGER_GLM.txt_379	chrII	1654805	1659516	+	0
Diffbind_K4_MACSbroadsigpeak1bpmerge.csvD2vsD12_EDGER_GLM.txt_632	chrIII	13539553	13540203	+	0
Diffbind_K4_MACSbroadsigpeak1bpmerge.csvD2vsD12_EDGER_GLM.txt_583	chrIV	15689339	15690796	+	0
Diffbind_K4_MACSbroadsigpeak1bpmerge.csvD2vsD12_EDGER_GLM.txt_60	chrV	18459787	18461283	+	0
Diffbind_K4_MACSbroadsigpeak1bpmerge.csvD2vsD12_EDGER_GLM.txt_463	chrX	299406	300940	+	0
Diffbind_K4_MACSbroadsigpeak1bpmerge.csvD2vsD12_EDGER_GLM.txt_689	chrV	13134573	13134912	+	0
Diffbind_K4_MACSbroadsigpeak1bpmerge.csvD2vsD12_EDGER_GLM.txt_228	chrIV	12884820	12886075	+	0
Diffbind_K4_MACSbroadsigpeak1bpmerge.csvD2vsD12_EDGER_GLM.txt_70	chrV	6765657	6769317	+	0
Diffbind_K4_MACSbroadsigpeak1bpmerge.csvD2vsD12_EDGER_GLM.txt_568	chrIII	8528781	8529223	+	0
Diffbind_K4_MACSbroadsigpeak1bpmerge.csvD2vsD12_EDGER_GLM.txt_142	chrX	6844783	6847236	+	0
Diffbind_K4_MACSbroadsigpeak1bpmerge.csvD2vsD12_EDGER_GLM.txt_232	chrIII	6388458	6390416	+	0
Diffbind_K4_MACSbroadsigpeak1bpmerge.csvD2vsD12_EDGER_GLM.txt_435	chrIV	3895780	3897258	+	0
Diffbind_K4_MACSbroadsigpeak1bpmerge.csvD2vsD12_EDGER_GLM.txt_345	chrIV	2052925	2053832	+	0
Diffbind_K4_MACSbroadsigpeak1bpmerge.csvD2vsD12_EDGER_GLM.txt_470	chrIV	5994002	6000440	+	0
Diffbind_K4_MACSbroadsigpeak1bpmerge.csvD2vsD12_EDGER_GLM.txt_209	chrIV	9069581	9071590	+	0
Diffbind_K4_MACSbroadsigpeak1bpmerge.csvD2vsD12_EDGER_GLM.txt_361	chrV	12261122	12265633	+	0
Diffbind_K4_MACSbroadsigpeak1bpmerge.csvD2vsD12_EDGER_GLM.txt_410	chrV	12809291	12819982	+	0
Diffbind_K4_MACSbroadsigpeak1bpmerge.csvD2vsD12_EDGER_GLM.txt_42	chrV	15444739	15446071	+	0
Diffbind_K4_MACSbroadsigpeak1bpmerge.csvD2vsD12_EDGER_GLM.txt_160	chrII	4914298	4915978	+	0
Diffbind_K4_MACSbroadsigpeak1bpmerge.csvD2vsD12_EDGER_GLM.txt_409	chrIII	13019134	13020873	+	0
Diffbind_K4_MACSbroadsigpeak1bpmerge.csvD2vsD12_EDGER_GLM.txt_140	chrV	20211307	20213255	+	0
Diffbind_K4_MACSbroadsigpeak1bpmerge.csvD2vsD12_EDGER_GLM.txt_476	chrII	9990880	9991728	+	0
Diffbind_K4_MACSbroadsigpeak1bpmerge.csvD2vsD12_EDGER_GLM.txt_612	chrI	10725877	10728956	+	0
Diffbind_K4_MACSbroadsigpeak1bpmerge.csvD2vsD12_EDGER_GLM.txt_237	chrV	8730781	8732624	+	0
Diffbind_K4_MACSbroadsigpeak1bpmerge.csvD2vsD12_EDGER_GLM.txt_270	chrI	13380842	13381854	+	0
Diffbind_K4_MACSbroadsigpeak1bpmerge.csvD2vsD12_EDGER_GLM.txt_657	chrIII	4856188	4857027	+	0
Diffbind_K4_MACSbroadsigpeak1bpmerge.csvD2vsD12_EDGER_GLM.txt_138	chrIV	7618212	7620609	+	0
Diffbind_K4_MACSbroadsigpeak1bpmerge.csvD2vsD12_EDGER_GLM.txt_514	chrX	5466464	5468373	+	0
Diffbind_K4_MACSbroadsigpeak1bpmerge.csvD2vsD12_EDGER_GLM.txt_551	chrIV	324106	326511	+	0
Diffbind_K4_MACSbroadsigpeak1bpmerge.csvD2vsD12_EDGER_GLM.txt_132	chrIV	4605851	4610091	+	0
Diffbind_K4_MACSbroadsigpeak1bpmerge.csvD2vsD12_EDGER_GLM.txt_604	chrX	2802789	2803279	+	0
Diffbind_K4_MACSbroadsigpeak1bpmerge.csvD2vsD12_EDGER_GLM.txt_59	chrX	12806460	12808681	+	0
Diffbind_K4_MACSbroadsigpeak1bpmerge.csvD2vsD12_EDGER_GLM.txt_329	chrIV	4283981	4285021	+	0
Diffbind_K4_MACSbroadsigpeak1bpmerge.csvD2vsD12_EDGER_GLM.txt_366	chrIII	8022618	8025019	+	0
Diffbind_K4_MACSbroadsigpeak1bpmerge.csvD2vsD12_EDGER_GLM.txt_393	chrII	10358822	10359452	+	0
Diffbind_K4_MACSbroadsigpeak1bpmerge.csvD2vsD12_EDGER_GLM.txt_124	chrV	1479715	1482727	+	0
Diffbind_K4_MACSbroadsigpeak1bpmerge.csvD2vsD12_EDGER_GLM.txt_133	chrV	6394577	6400577	+	0
Diffbind_K4_MACSbroadsigpeak1bpmerge.csvD2vsD12_EDGER_GLM.txt_338	chrV	15402090	15403091	+	0
Diffbind_K4_MACSbroadsigpeak1bpmerge.csvD2vsD12_EDGER_GLM.txt_558	chrX	1503024	1506071	+	0
Diffbind_K4_MACSbroadsigpeak1bpmerge.csvD2vsD12_EDGER_GLM.txt_322	chrV	1617637	1618277	+	0
Diffbind_K4_MACSbroadsigpeak1bpmerge.csvD2vsD12_EDGER_GLM.txt_628	chrII	6248358	6249567	+	0
Diffbind_K4_MACSbroadsigpeak1bpmerge.csvD2vsD12_EDGER_GLM.txt_98	chrII	1483564	1485898	+	0
Diffbind_K4_MACSbroadsigpeak1bpmerge.csvD2vsD12_EDGER_GLM.txt_511	chrX	8950960	8951921	+	0
Diffbind_K4_MACSbroadsigpeak1bpmerge.csvD2vsD12_EDGER_GLM.txt_308	chrII	5176905	5177505	+	0
Diffbind_K4_MACSbroadsigpeak1bpmerge.csvD2vsD12_EDGER_GLM.txt_675	chrI	10247942	10252230	+	0
Diffbind_K4_MACSbroadsigpeak1bpmerge.csvD2vsD12_EDGER_GLM.txt_694	chrII	15038680	15044408	+	0
Diffbind_K4_MACSbroadsigpeak1bpmerge.csvD2vsD12_EDGER_GLM.txt_193	chrII	10707440	10709249	+	0
Diffbind_K4_MACSbroadsigpeak1bpmerge.csvD2vsD12_EDGER_GLM.txt_88	chrV	9371361	9373558	+	0
Diffbind_K4_MACSbroadsigpeak1bpmerge.csvD2vsD12_EDGER_GLM.txt_625	chrI	9404837	9405984	+	0
Diffbind_K4_MACSbroadsigpeak1bpmerge.csvD2vsD12_EDGER_GLM.txt_546	chrI	3631426	3631926	+	0
Diffbind_K4_MACSbroadsigpeak1bpmerge.csvD2vsD12_EDGER_GLM.txt_101	chrV	8076509	8081069	+	0
Diffbind_K4_MACSbroadsigpeak1bpmerge.csvD2vsD12_EDGER_GLM.txt_518	chrIII	3372179	3372911	+	0
Diffbind_K4_MACSbroadsigpeak1bpmerge.csvD2vsD12_EDGER_GLM.txt_253	chrX	6916391	6918741	+	0
Diffbind_K4_MACSbroadsigpeak1bpmerge.csvD2vsD12_EDGER_GLM.txt_354	chrIV	8527339	8530685	+	0
Diffbind_K4_MACSbroadsigpeak1bpmerge.csvD2vsD12_EDGER_GLM.txt_623	chrV	20305918	20307589	+	0
Diffbind_K4_MACSbroadsigpeak1bpmerge.csvD2vsD12_EDGER_GLM.txt_174	chrX	5819396	5821673	+	0
Diffbind_K4_MACSbroadsigpeak1bpmerge.csvD2vsD12_EDGER_GLM.txt_243	chrIII	2553285	2554643	+	0
Diffbind_K4_MACSbroadsigpeak1bpmerge.csvD2vsD12_EDGER_GLM.txt_75	chrIV	2219180	2220865	+	0
Diffbind_K4_MACSbroadsigpeak1bpmerge.csvD2vsD12_EDGER_GLM.txt_65	chrX	2932233	2934432	+	0
Diffbind_K4_MACSbroadsigpeak1bpmerge.csvD2vsD12_EDGER_GLM.txt_2	chrIV	6014422	6027113	+	0
Diffbind_K4_MACSbroadsigpeak1bpmerge.csvD2vsD12_EDGER_GLM.txt_157	chrV	9568214	9571563	+	0
Diffbind_K4_MACSbroadsigpeak1bpmerge.csvD2vsD12_EDGER_GLM.txt_27	chrX	7561618	7563712	+	0
Diffbind_K4_MACSbroadsigpeak1bpmerge.csvD2vsD12_EDGER_GLM.txt_442	chrV	18571169	18572218	+	0
Diffbind_K4_MACSbroadsigpeak1bpmerge.csvD2vsD12_EDGER_GLM.txt_387	chrIII	2647341	2648703	+	0
Diffbind_K4_MACSbroadsigpeak1bpmerge.csvD2vsD12_EDGER_GLM.txt_129	chrV	19921728	19922638	+	0
Diffbind_K4_MACSbroadsigpeak1bpmerge.csvD2vsD12_EDGER_GLM.txt_643	chrI	14369402	14370920	+	0
Diffbind_K4_MACSbroadsigpeak1bpmerge.csvD2vsD12_EDGER_GLM.txt_15	chrV	8640194	8643259	+	0
Diffbind_K4_MACSbroadsigpeak1bpmerge.csvD2vsD12_EDGER_GLM.txt_665	chrII	2079416	2080322	+	0
Diffbind_K4_MACSbroadsigpeak1bpmerge.csvD2vsD12_EDGER_GLM.txt_118	chrI	6395923	6399056	+	0
Diffbind_K4_MACSbroadsigpeak1bpmerge.csvD2vsD12_EDGER_GLM.txt_426	chrII	11458858	11460545	+	0
Diffbind_K4_MACSbroadsigpeak1bpmerge.csvD2vsD12_EDGER_GLM.txt_188	chrV	5023791	5027697	+	0
Diffbind_K4_MACSbroadsigpeak1bpmerge.csvD2vsD12_EDGER_GLM.txt_218	chrV	19415727	19417015	+	0
Diffbind_K4_MACSbroadsigpeak1bpmerge.csvD2vsD12_EDGER_GLM.txt_574	chrX	16158545	16159432	+	0
Diffbind_K4_MACSbroadsigpeak1bpmerge.csvD2vsD12_EDGER_GLM.txt_179	chrIV	9615623	9617661	+	0
Diffbind_K4_MACSbroadsigpeak1bpmerge.csvD2vsD12_EDGER_GLM.txt_412	chrV	17549336	17550346	+	0
Diffbind_K4_MACSbroadsigpeak1bpmerge.csvD2vsD12_EDGER_GLM.txt_430	chrIII	5930833	5931525	+	0
Diffbind_K4_MACSbroadsigpeak1bpmerge.csvD2vsD12_EDGER_GLM.txt_648	chrX	8010978	8011277	+	0
Diffbind_K4_MACSbroadsigpeak1bpmerge.csvD2vsD12_EDGER_GLM.txt_214	chrIV	2130986	2131803	+	0
Diffbind_K4_MACSbroadsigpeak1bpmerge.csvD2vsD12_EDGER_GLM.txt_305	chrV	20506859	20508183	+	0
Diffbind_K4_MACSbroadsigpeak1bpmerge.csvD2vsD12_EDGER_GLM.txt_684	chrII	1750294	1751492	+	0
Diffbind_K4_MACSbroadsigpeak1bpmerge.csvD2vsD12_EDGER_GLM.txt_190	chrX	12910278	12912553	+	0
Diffbind_K4_MACSbroadsigpeak1bpmerge.csvD2vsD12_EDGER_GLM.txt_496	chrI	13987907	13988385	+	0
Diffbind_K4_MACSbroadsigpeak1bpmerge.csvD2vsD12_EDGER_GLM.txt_76	chrI	2855131	2858782	+	0
Diffbind_K4_MACSbroadsigpeak1bpmerge.csvD2vsD12_EDGER_GLM.txt_144	chrX	13336964	13339962	+	0
Diffbind_K4_MACSbroadsigpeak1bpmerge.csvD2vsD12_EDGER_GLM.txt_33	chrV	2871610	2875475	+	0
Diffbind_K4_MACSbroadsigpeak1bpmerge.csvD2vsD12_EDGER_GLM.txt_422	chrX	12226104	12226687	+	0
Diffbind_K4_MACSbroadsigpeak1bpmerge.csvD2vsD12_EDGER_GLM.txt_691	chrX	7674851	7675225	+	0
Diffbind_K4_MACSbroadsigpeak1bpmerge.csvD2vsD12_EDGER_GLM.txt_256	chrX	5834220	5835766	+	0
Diffbind_K4_MACSbroadsigpeak1bpmerge.csvD2vsD12_EDGER_GLM.txt_658	chrIV	7628079	7628909	+	0
Diffbind_K4_MACSbroadsigpeak1bpmerge.csvD2vsD12_EDGER_GLM.txt_31	chrIV	5589812	5592827	+	0
Diffbind_K4_MACSbroadsigpeak1bpmerge.csvD2vsD12_EDGER_GLM.txt_8	chrIV	10463532	10472723	+	0
Diffbind_K4_MACSbroadsigpeak1bpmerge.csvD2vsD12_EDGER_GLM.txt_156	chrII	11656461	11657174	+	0
Diffbind_K4_MACSbroadsigpeak1bpmerge.csvD2vsD12_EDGER_GLM.txt_279	chrX	13322807	13323947	+	0
Diffbind_K4_MACSbroadsigpeak1bpmerge.csvD2vsD12_EDGER_GLM.txt_581	chrX	13675821	13677937	+	0
Diffbind_K4_MACSbroadsigpeak1bpmerge.csvD2vsD12_EDGER_GLM.txt_639	chrX	3151120	3153434	+	0
Diffbind_K4_MACSbroadsigpeak1bpmerge.csvD2vsD12_EDGER_GLM.txt_501	chrIII	2130196	2130603	+	0
Diffbind_K4_MACSbroadsigpeak1bpmerge.csvD2vsD12_EDGER_GLM.txt_150	chrIII	5127064	5131522	+	0
Diffbind_K4_MACSbroadsigpeak1bpmerge.csvD2vsD12_EDGER_GLM.txt_539	chrV	13529140	13532561	+	0
Diffbind_K4_MACSbroadsigpeak1bpmerge.csvD2vsD12_EDGER_GLM.txt_516	chrIV	3684825	3685435	+	0
Diffbind_K4_MACSbroadsigpeak1bpmerge.csvD2vsD12_EDGER_GLM.txt_40	chrI	5330322	5332922	+	0
Diffbind_K4_MACSbroadsigpeak1bpmerge.csvD2vsD12_EDGER_GLM.txt_9	chrI	11236012	11240294	+	0
Diffbind_K4_MACSbroadsigpeak1bpmerge.csvD2vsD12_EDGER_GLM.txt_485	chrI	2580540	2588036	+	0
Diffbind_K4_MACSbroadsigpeak1bpmerge.csvD2vsD12_EDGER_GLM.txt_532	chrX	12701402	12702506	+	0
Diffbind_K4_MACSbroadsigpeak1bpmerge.csvD2vsD12_EDGER_GLM.txt_651	chrV	5419906	5423434	+	0
Diffbind_K4_MACSbroadsigpeak1bpmerge.csvD2vsD12_EDGER_GLM.txt_224	chrII	6141555	6143336	+	0
Diffbind_K4_MACSbroadsigpeak1bpmerge.csvD2vsD12_EDGER_GLM.txt_298	chrX	9805695	9807529	+	0
Diffbind_K4_MACSbroadsigpeak1bpmerge.csvD2vsD12_EDGER_GLM.txt_113	chrX	3403529	3409388	+	0
Diffbind_K4_MACSbroadsigpeak1bpmerge.csvD2vsD12_EDGER_GLM.txt_610	chrIII	7965318	7966923	+	0
Diffbind_K4_MACSbroadsigpeak1bpmerge.csvD2vsD12_EDGER_GLM.txt_328	chrV	18259169	18263684	+	0
Diffbind_K4_MACSbroadsigpeak1bpmerge.csvD2vsD12_EDGER_GLM.txt_528	chrIII	13603566	13606627	+	0
Diffbind_K4_MACSbroadsigpeak1bpmerge.csvD2vsD12_EDGER_GLM.txt_162	chrIII	9675906	9679923	+	0
Diffbind_K4_MACSbroadsigpeak1bpmerge.csvD2vsD12_EDGER_GLM.txt_438	chrX	6476727	6477225	+	0
Diffbind_K4_MACSbroadsigpeak1bpmerge.csvD2vsD12_EDGER_GLM.txt_373	chrIII	114914	115572	+	0
Diffbind_K4_MACSbroadsigpeak1bpmerge.csvD2vsD12_EDGER_GLM.txt_472	chrIII	13359049	13360731	+	0
Diffbind_K4_MACSbroadsigpeak1bpmerge.csvD2vsD12_EDGER_GLM.txt_122	chrII	8863343	8865125	+	0
Diffbind_K4_MACSbroadsigpeak1bpmerge.csvD2vsD12_EDGER_GLM.txt_498	chrI	9949183	9953652	+	0
Diffbind_K4_MACSbroadsigpeak1bpmerge.csvD2vsD12_EDGER_GLM.txt_292	chrV	12536035	12536800	+	0
Diffbind_K4_MACSbroadsigpeak1bpmerge.csvD2vsD12_EDGER_GLM.txt_336	chrII	12790829	12791468	+	0
Diffbind_K4_MACSbroadsigpeak1bpmerge.csvD2vsD12_EDGER_GLM.txt_549	chrIII	10167950	10168541	+	0
Diffbind_K4_MACSbroadsigpeak1bpmerge.csvD2vsD12_EDGER_GLM.txt_29	chrIII	7871257	7877429	+	0
Diffbind_K4_MACSbroadsigpeak1bpmerge.csvD2vsD12_EDGER_GLM.txt_548	chrII	8956494	8956804	+	0
Diffbind_K4_MACSbroadsigpeak1bpmerge.csvD2vsD12_EDGER_GLM.txt_251	chrIII	10048618	10049679	+	0
Diffbind_K4_MACSbroadsigpeak1bpmerge.csvD2vsD12_EDGER_GLM.txt_17	chrX	17055855	17058413	+	0
Diffbind_K4_MACSbroadsigpeak1bpmerge.csvD2vsD12_EDGER_GLM.txt_417	chrX	14790968	14793513	+	0
Diffbind_K4_MACSbroadsigpeak1bpmerge.csvD2vsD12_EDGER_GLM.txt_424	chrX	5399402	5400592	+	0
Diffbind_K4_MACSbroadsigpeak1bpmerge.csvD2vsD12_EDGER_GLM.txt_479	chrI	8344641	8346443	+	0
Diffbind_K4_MACSbroadsigpeak1bpmerge.csvD2vsD12_EDGER_GLM.txt_241	chrV	12087231	12088646	+	0
Diffbind_K4_MACSbroadsigpeak1bpmerge.csvD2vsD12_EDGER_GLM.txt_183	chrV	16746297	16747714	+	0
Diffbind_K4_MACSbroadsigpeak1bpmerge.csvD2vsD12_EDGER_GLM.txt_177	chrV	2763583	2765158	+	0
Diffbind_K4_MACSbroadsigpeak1bpmerge.csvD2vsD12_EDGER_GLM.txt_23	chrII	10800970	10806320	+	0
Diffbind_K4_MACSbroadsigpeak1bpmerge.csvD2vsD12_EDGER_GLM.txt_100	chrII	11075454	11077660	+	0
Diffbind_K4_MACSbroadsigpeak1bpmerge.csvD2vsD12_EDGER_GLM.txt_83	chrI	14615790	14616987	+	0
Diffbind_K4_MACSbroadsigpeak1bpmerge.csvD2vsD12_EDGER_GLM.txt_364	chrII	4745197	4751837	+	0
Diffbind_K4_MACSbroadsigpeak1bpmerge.csvD2vsD12_EDGER_GLM.txt_57	chrX	16901702	16903244	+	0
Diffbind_K4_MACSbroadsigpeak1bpmerge.csvD2vsD12_EDGER_GLM.txt_432	chrI	10857263	10858858	+	0
Diffbind_K4_MACSbroadsigpeak1bpmerge.csvD2vsD12_EDGER_GLM.txt_396	chrV	5391972	5392999	+	0
Diffbind_K4_MACSbroadsigpeak1bpmerge.csvD2vsD12_EDGER_GLM.txt_20	chrX	4822269	4828568	+	0
Diffbind_K4_MACSbroadsigpeak1bpmerge.csvD2vsD12_EDGER_GLM.txt_395	chrX	4490152	4490704	+	0
Diffbind_K4_MACSbroadsigpeak1bpmerge.csvD2vsD12_EDGER_GLM.txt_491	chrIII	11909449	11910263	+	0
Diffbind_K4_MACSbroadsigpeak1bpmerge.csvD2vsD12_EDGER_GLM.txt_594	chrX	6791160	6792931	+	0
Diffbind_K4_MACSbroadsigpeak1bpmerge.csvD2vsD12_EDGER_GLM.txt_86	chrX	7019399	7021487	+	0
Diffbind_K4_MACSbroadsigpeak1bpmerge.csvD2vsD12_EDGER_GLM.txt_195	chrIV	4503542	4506840	+	0
Diffbind_K4_MACSbroadsigpeak1bpmerge.csvD2vsD12_EDGER_GLM.txt_186	chrX	8257570	8262565	+	0
Diffbind_K4_MACSbroadsigpeak1bpmerge.csvD2vsD12_EDGER_GLM.txt_91	chrV	12741590	12745111	+	0
Diffbind_K4_MACSbroadsigpeak1bpmerge.csvD2vsD12_EDGER_GLM.txt_428	chrV	11817415	11824320	+	0
Diffbind_K4_MACSbroadsigpeak1bpmerge.csvD2vsD12_EDGER_GLM.txt_263	chrIII	5731413	5733805	+	0
Diffbind_K4_MACSbroadsigpeak1bpmerge.csvD2vsD12_EDGER_GLM.txt_169	chrX	3731493	3733359	+	0
Diffbind_K4_MACSbroadsigpeak1bpmerge.csvD2vsD12_EDGER_GLM.txt_130	chrX	11908467	11910057	+	0
Diffbind_K4_MACSbroadsigpeak1bpmerge.csvD2vsD12_EDGER_GLM.txt_54	chrIII	7988516	7990281	+	0
Diffbind_K4_MACSbroadsigpeak1bpmerge.csvD2vsD12_EDGER_GLM.txt_306	chrV	10887464	10891749	+	0
Diffbind_K4_MACSbroadsigpeak1bpmerge.csvD2vsD12_EDGER_GLM.txt_630	chrI	9218261	9219799	+	0
Diffbind_K4_MACSbroadsigpeak1bpmerge.csvD2vsD12_EDGER_GLM.txt_666	chrI	12546385	12548538	+	0
Diffbind_K4_MACSbroadsigpeak1bpmerge.csvD2vsD12_EDGER_GLM.txt_453	chrV	17502625	17503628	+	0
Diffbind_K4_MACSbroadsigpeak1bpmerge.csvD2vsD12_EDGER_GLM.txt_526	chrV	10323068	10325629	+	0
Diffbind_K4_MACSbroadsigpeak1bpmerge.csvD2vsD12_EDGER_GLM.txt_343	chrII	388078	388670	+	0
Diffbind_K4_MACSbroadsigpeak1bpmerge.csvD2vsD12_EDGER_GLM.txt_591	chrV	9655993	9657648	+	0
Diffbind_K4_MACSbroadsigpeak1bpmerge.csvD2vsD12_EDGER_GLM.txt_696	chrV	11903695	11904126	+	0
Diffbind_K4_MACSbroadsigpeak1bpmerge.csvD2vsD12_EDGER_GLM.txt_384	chrIII	544960	545355	+	0
Diffbind_K4_MACSbroadsigpeak1bpmerge.csvD2vsD12_EDGER_GLM.txt_607	chrX	16843869	16844812	+	0
Diffbind_K4_MACSbroadsigpeak1bpmerge.csvD2vsD12_EDGER_GLM.txt_370	chrIII	8015465	8017158	+	0
Diffbind_K4_MACSbroadsigpeak1bpmerge.csvD2vsD12_EDGER_GLM.txt_444	chrI	10094073	10095955	+	0
Diffbind_K4_MACSbroadsigpeak1bpmerge.csvD2vsD12_EDGER_GLM.txt_564	chrV	4171471	4171810	+	0
Diffbind_K4_MACSbroadsigpeak1bpmerge.csvD2vsD12_EDGER_GLM.txt_449	chrX	3729346	3730420	+	0
Diffbind_K4_MACSbroadsigpeak1bpmerge.csvD2vsD12_EDGER_GLM.txt_483	chrX	13333082	13335103	+	0
Diffbind_K4_MACSbroadsigpeak1bpmerge.csvD2vsD12_EDGER_GLM.txt_120	chrI	7632675	7634123	+	0
Diffbind_K4_MACSbroadsigpeak1bpmerge.csvD2vsD12_EDGER_GLM.txt_303	chrI	1917756	1918924	+	0
Diffbind_K4_MACSbroadsigpeak1bpmerge.csvD2vsD12_EDGER_GLM.txt_95	chrI	9492697	9497497	+	0
Diffbind_K4_MACSbroadsigpeak1bpmerge.csvD2vsD12_EDGER_GLM.txt_653	chrI	97552	98607	+	0
Diffbind_K4_MACSbroadsigpeak1bpmerge.csvD2vsD12_EDGER_GLM.txt_226	chrII	3992604	3995974	+	0
Diffbind_K4_MACSbroadsigpeak1bpmerge.csvD2vsD12_EDGER_GLM.txt_96	chrIV	5743697	5745225	+	0
Diffbind_K4_MACSbroadsigpeak1bpmerge.csvD2vsD12_EDGER_GLM.txt_81	chrV	6736031	6739319	+	0
Diffbind_K4_MACSbroadsigpeak1bpmerge.csvD2vsD12_EDGER_GLM.txt_38	chrV	13603416	13609268	+	0
Diffbind_K4_MACSbroadsigpeak1bpmerge.csvD2vsD12_EDGER_GLM.txt_332	chrX	4980797	4986633	+	0
Diffbind_K4_MACSbroadsigpeak1bpmerge.csvD2vsD12_EDGER_GLM.txt_640	chrI	3315838	3316560	+	0
Diffbind_K4_MACSbroadsigpeak1bpmerge.csvD2vsD12_EDGER_GLM.txt_543	chrI	2853369	2853933	+	0
Diffbind_K4_MACSbroadsigpeak1bpmerge.csvD2vsD12_EDGER_GLM.txt_506	chrIII	5341648	5343340	+	0
Diffbind_K4_MACSbroadsigpeak1bpmerge.csvD2vsD12_EDGER_GLM.txt_259	chrV	14948686	14953425	+	0
Diffbind_K4_MACSbroadsigpeak1bpmerge.csvD2vsD12_EDGER_GLM.txt_172	chrII	6394983	6396919	+	0
Diffbind_K4_MACSbroadsigpeak1bpmerge.csvD2vsD12_EDGER_GLM.txt_654	chrV	17522312	17526729	+	0
Diffbind_K4_MACSbroadsigpeak1bpmerge.csvD2vsD12_EDGER_GLM.txt_535	chrII	4433200	4436140	+	0
Diffbind_K4_MACSbroadsigpeak1bpmerge.csvD2vsD12_EDGER_GLM.txt_562	chrIII	7504172	7505928	+	0
Diffbind_K4_MACSbroadsigpeak1bpmerge.csvD2vsD12_EDGER_GLM.txt_82	chrIV	13345882	13348051	+	0
Diffbind_K4_MACSbroadsigpeak1bpmerge.csvD2vsD12_EDGER_GLM.txt_593	chrIII	12373581	12374168	+	0
Diffbind_K4_MACSbroadsigpeak1bpmerge.csvD2vsD12_EDGER_GLM.txt_250	chrI	8459129	8461358	+	0
Diffbind_K4_MACSbroadsigpeak1bpmerge.csvD2vsD12_EDGER_GLM.txt_677	chrV	19399646	19400643	+	0
Diffbind_K4_MACSbroadsigpeak1bpmerge.csvD2vsD12_EDGER_GLM.txt_375	chrIV	8274843	8277355	+	0
Diffbind_K4_MACSbroadsigpeak1bpmerge.csvD2vsD12_EDGER_GLM.txt_678	chrI	7684112	7687027	+	0
Diffbind_K4_MACSbroadsigpeak1bpmerge.csvD2vsD12_EDGER_GLM.txt_627	chrV	12662505	12665648	+	0
Diffbind_K4_MACSbroadsigpeak1bpmerge.csvD2vsD12_EDGER_GLM.txt_474	chrII	14416437	14417435	+	0
Diffbind_K4_MACSbroadsigpeak1bpmerge.csvD2vsD12_EDGER_GLM.txt_205	chrV	1804199	1805696	+	0
Diffbind_K4_MACSbroadsigpeak1bpmerge.csvD2vsD12_EDGER_GLM.txt_310	chrII	13514873	13516705	+	0
Diffbind_K4_MACSbroadsigpeak1bpmerge.csvD2vsD12_EDGER_GLM.txt_570	chrX	3609689	3612817	+	0
Diffbind_K4_MACSbroadsigpeak1bpmerge.csvD2vsD12_EDGER_GLM.txt_154	chrI	8211657	8214813	+	0
Diffbind_K4_MACSbroadsigpeak1bpmerge.csvD2vsD12_EDGER_GLM.txt_291	chrX	17371621	17375125	+	0
Diffbind_K4_MACSbroadsigpeak1bpmerge.csvD2vsD12_EDGER_GLM.txt_51	chrX	2540382	2543986	+	0
Diffbind_K4_MACSbroadsigpeak1bpmerge.csvD2vsD12_EDGER_GLM.txt_466	chrX	1147386	1148489	+	0
Diffbind_K4_MACSbroadsigpeak1bpmerge.csvD2vsD12_EDGER_GLM.txt_554	chrV	5490464	5491078	+	0
Diffbind_K4_MACSbroadsigpeak1bpmerge.csvD2vsD12_EDGER_GLM.txt_415	chrX	5124235	5124716	+	0
Diffbind_K4_MACSbroadsigpeak1bpmerge.csvD2vsD12_EDGER_GLM.txt_368	chrI	889456	890454	+	0
Diffbind_K4_MACSbroadsigpeak1bpmerge.csvD2vsD12_EDGER_GLM.txt_363	chrV	13838727	13839997	+	0
Diffbind_K4_MACSbroadsigpeak1bpmerge.csvD2vsD12_EDGER_GLM.txt_3	chrIV	11743911	11750458	+	0
Diffbind_K4_MACSbroadsigpeak1bpmerge.csvD2vsD12_EDGER_GLM.txt_341	chrI	13144817	13146122	+	0
Diffbind_K4_MACSbroadsigpeak1bpmerge.csvD2vsD12_EDGER_GLM.txt_357	chrII	107678	108359	+	0
Diffbind_K4_MACSbroadsigpeak1bpmerge.csvD2vsD12_EDGER_GLM.txt_382	chrV	12211588	12213629	+	0
Diffbind_K4_MACSbroadsigpeak1bpmerge.csvD2vsD12_EDGER_GLM.txt_473	chrIII	13163	18097	+	0
Diffbind_K4_MACSbroadsigpeak1bpmerge.csvD2vsD12_EDGER_GLM.txt_181	chrI	9709507	9711324	+	0
Diffbind_K4_MACSbroadsigpeak1bpmerge.csvD2vsD12_EDGER_GLM.txt_381	chrV	5058364	5061578	+	0
Diffbind_K4_MACSbroadsigpeak1bpmerge.csvD2vsD12_EDGER_GLM.txt_521	chrIII	559072	561038	+	0
Diffbind_K4_MACSbroadsigpeak1bpmerge.csvD2vsD12_EDGER_GLM.txt_429	chrX	5252929	5257527	+	0
Diffbind_K4_MACSbroadsigpeak1bpmerge.csvD2vsD12_EDGER_GLM.txt_686	chrV	11051094	11051482	+	0
Diffbind_K4_MACSbroadsigpeak1bpmerge.csvD2vsD12_EDGER_GLM.txt_611	chrV	2120456	2121102	+	0
Diffbind_K4_MACSbroadsigpeak1bpmerge.csvD2vsD12_EDGER_GLM.txt_198	chrII	10885574	10893988	+	0
Diffbind_K4_MACSbroadsigpeak1bpmerge.csvD2vsD12_EDGER_GLM.txt_407	chrX	16969103	16969798	+	0
Diffbind_K4_MACSbroadsigpeak1bpmerge.csvD2vsD12_EDGER_GLM.txt_222	chrX	5210578	5219421	+	0
Diffbind_K4_MACSbroadsigpeak1bpmerge.csvD2vsD12_EDGER_GLM.txt_264	chrIII	11086115	11089438	+	0
Diffbind_K4_MACSbroadsigpeak1bpmerge.csvD2vsD12_EDGER_GLM.txt_637	chrII	8384695	8385545	+	0
Diffbind_K4_MACSbroadsigpeak1bpmerge.csvD2vsD12_EDGER_GLM.txt_616	chrII	5946636	5967614	+	0
Diffbind_K4_MACSbroadsigpeak1bpmerge.csvD2vsD12_EDGER_GLM.txt_213	chrV	17086796	17091741	+	0
Diffbind_K4_MACSbroadsigpeak1bpmerge.csvD2vsD12_EDGER_GLM.txt_66	chrIII	2264677	2266718	+	0
Diffbind_K4_MACSbroadsigpeak1bpmerge.csvD2vsD12_EDGER_GLM.txt_480	chrX	12293739	12294592	+	0
Diffbind_K4_MACSbroadsigpeak1bpmerge.csvD2vsD12_EDGER_GLM.txt_421	chrIV	4099296	4101064	+	0
Diffbind_K4_MACSbroadsigpeak1bpmerge.csvD2vsD12_EDGER_GLM.txt_107	chrIII	2506061	2507993	+	0
Diffbind_K4_MACSbroadsigpeak1bpmerge.csvD2vsD12_EDGER_GLM.txt_319	chrV	8284399	8285627	+	0
Diffbind_K4_MACSbroadsigpeak1bpmerge.csvD2vsD12_EDGER_GLM.txt_25	chrIII	8235468	8239859	+	0
Diffbind_K4_MACSbroadsigpeak1bpmerge.csvD2vsD12_EDGER_GLM.txt_350	chrII	3208368	3210591	+	0
Diffbind_K4_MACSbroadsigpeak1bpmerge.csvD2vsD12_EDGER_GLM.txt_460	chrX	7200201	7200810	+	0
Diffbind_K4_MACSbroadsigpeak1bpmerge.csvD2vsD12_EDGER_GLM.txt_391	chrX	7318775	7320370	+	0
Diffbind_K4_MACSbroadsigpeak1bpmerge.csvD2vsD12_EDGER_GLM.txt_439	chrX	11202091	11204159	+	0
Diffbind_K4_MACSbroadsigpeak1bpmerge.csvD2vsD12_EDGER_GLM.txt_269	chrII	14838980	14841160	+	0
Diffbind_K4_MACSbroadsigpeak1bpmerge.csvD2vsD12_EDGER_GLM.txt_19	chrV	7780299	7784391	+	0
Diffbind_K4_MACSbroadsigpeak1bpmerge.csvD2vsD12_EDGER_GLM.txt_52	chrIV	10388206	10391336	+	0
Diffbind_K4_MACSbroadsigpeak1bpmerge.csvD2vsD12_EDGER_GLM.txt_49	chrX	11535706	11537592	+	0
Diffbind_K4_MACSbroadsigpeak1bpmerge.csvD2vsD12_EDGER_GLM.txt_579	chrI	5123759	5124621	+	0
Diffbind_K4_MACSbroadsigpeak1bpmerge.csvD2vsD12_EDGER_GLM.txt_669	chrV	13256617	13259837	+	0
Diffbind_K4_MACSbroadsigpeak1bpmerge.csvD2vsD12_EDGER_GLM.txt_400	chrII	601341	601629	+	0
Diffbind_K4_MACSbroadsigpeak1bpmerge.csvD2vsD12_EDGER_GLM.txt_451	chrI	14856771	14863674	+	0
Diffbind_K4_MACSbroadsigpeak1bpmerge.csvD2vsD12_EDGER_GLM.txt_230	chrIII	4326595	4328630	+	0
Diffbind_K4_MACSbroadsigpeak1bpmerge.csvD2vsD12_EDGER_GLM.txt_282	chrI	831247	832168	+	0
Diffbind_K4_MACSbroadsigpeak1bpmerge.csvD2vsD12_EDGER_GLM.txt_398	chrX	13060275	13060882	+	0
Diffbind_K4_MACSbroadsigpeak1bpmerge.csvD2vsD12_EDGER_GLM.txt_671	chrI	10670436	10671167	+	0
Diffbind_K4_MACSbroadsigpeak1bpmerge.csvD2vsD12_EDGER_GLM.txt_510	chrI	6203945	6204842	+	0
Diffbind_K4_MACSbroadsigpeak1bpmerge.csvD2vsD12_EDGER_GLM.txt_210	chrIV	11013652	11015815	+	0
Diffbind_K4_MACSbroadsigpeak1bpmerge.csvD2vsD12_EDGER_GLM.txt_692	chrIII	6350068	6352906	+	0
Diffbind_K4_MACSbroadsigpeak1bpmerge.csvD2vsD12_EDGER_GLM.txt_504	chrIII	10185670	10186199	+	0
Diffbind_K4_MACSbroadsigpeak1bpmerge.csvD2vsD12_EDGER_GLM.txt_330	chrX	1005176	1005697	+	0
Diffbind_K4_MACSbroadsigpeak1bpmerge.csvD2vsD12_EDGER_GLM.txt_187	chrIV	8637197	8640774	+	0
Diffbind_K4_MACSbroadsigpeak1bpmerge.csvD2vsD12_EDGER_GLM.txt_145	chrV	7415538	7417084	+	0
Diffbind_K4_MACSbroadsigpeak1bpmerge.csvD2vsD12_EDGER_GLM.txt_508	chrII	170059	171023	+	0
Diffbind_K4_MACSbroadsigpeak1bpmerge.csvD2vsD12_EDGER_GLM.txt_277	chrX	7585949	7587252	+	0
Diffbind_K4_MACSbroadsigpeak1bpmerge.csvD2vsD12_EDGER_GLM.txt_569	chrIV	13795853	13798663	+	0
Diffbind_K4_MACSbroadsigpeak1bpmerge.csvD2vsD12_EDGER_GLM.txt_600	chrI	8531833	8533582	+	0
Diffbind_K4_MACSbroadsigpeak1bpmerge.csvD2vsD12_EDGER_GLM.txt_36	chrIV	12866121	12871453	+	0
Diffbind_K4_MACSbroadsigpeak1bpmerge.csvD2vsD12_EDGER_GLM.txt_10	chrV	12548189	12556761	+	0
Diffbind_K4_MACSbroadsigpeak1bpmerge.csvD2vsD12_EDGER_GLM.txt_239	chrII	15197266	15198824	+	0
Diffbind_K4_MACSbroadsigpeak1bpmerge.csvD2vsD12_EDGER_GLM.txt_541	chrV	19749542	19751193	+	0
Diffbind_K4_MACSbroadsigpeak1bpmerge.csvD2vsD12_EDGER_GLM.txt_512	chrV	18637981	18640518	+	0
Diffbind_K4_MACSbroadsigpeak1bpmerge.csvD2vsD12_EDGER_GLM.txt_609	chrI	3379925	3380438	+	0
Diffbind_K4_MACSbroadsigpeak1bpmerge.csvD2vsD12_EDGER_GLM.txt_663	chrX	12199860	12207569	+	0
Diffbind_K4_MACSbroadsigpeak1bpmerge.csvD2vsD12_EDGER_GLM.txt_595	chrII	2706724	2709951	+	0
Diffbind_K4_MACSbroadsigpeak1bpmerge.csvD2vsD12_EDGER_GLM.txt_519	chrIV	13321409	13326722	+	0
Diffbind_K4_MACSbroadsigpeak1bpmerge.csvD2vsD12_EDGER_GLM.txt_126	chrIII	9735205	9736241	+	0
Diffbind_K4_MACSbroadsigpeak1bpmerge.csvD2vsD12_EDGER_GLM.txt_313	chrX	10218226	10218759	+	0
Diffbind_K4_MACSbroadsigpeak1bpmerge.csvD2vsD12_EDGER_GLM.txt_598	chrV	14845261	14852826	+	0
Diffbind_K4_MACSbroadsigpeak1bpmerge.csvD2vsD12_EDGER_GLM.txt_629	chrI	9825382	9826150	+	0
Diffbind_K4_MACSbroadsigpeak1bpmerge.csvD2vsD12_EDGER_GLM.txt_447	chrI	2704781	2707783	+	0
Diffbind_K4_MACSbroadsigpeak1bpmerge.csvD2vsD12_EDGER_GLM.txt_339	chrII	4868738	4870869	+	0
Diffbind_K4_MACSbroadsigpeak1bpmerge.csvD2vsD12_EDGER_GLM.txt_166	chrII	10514060	10519078	+	0
Diffbind_K4_MACSbroadsigpeak1bpmerge.csvD2vsD12_EDGER_GLM.txt_413	chrV	20201342	20202012	+	0
Diffbind_K4_MACSbroadsigpeak1bpmerge.csvD2vsD12_EDGER_GLM.txt_326	chrV	4356572	4357902	+	0
Diffbind_K4_MACSbroadsigpeak1bpmerge.csvD2vsD12_EDGER_GLM.txt_12	chrIII	7453781	7456032	+	0
Diffbind_K4_MACSbroadsigpeak1bpmerge.csvD2vsD12_EDGER_GLM.txt_523	chrIII	10983674	10984964	+	0
Diffbind_K4_MACSbroadsigpeak1bpmerge.csvD2vsD12_EDGER_GLM.txt_437	chrX	8069218	8070481	+	0
Diffbind_K4_MACSbroadsigpeak1bpmerge.csvD2vsD12_EDGER_GLM.txt_603	chrII	6673853	6674565	+	0
Diffbind_K4_MACSbroadsigpeak1bpmerge.csvD2vsD12_EDGER_GLM.txt_58	chrIV	327994	331186	+	0
Diffbind_K4_MACSbroadsigpeak1bpmerge.csvD2vsD12_EDGER_GLM.txt_220	chrX	9881380	9883275	+	0
Diffbind_K4_MACSbroadsigpeak1bpmerge.csvD2vsD12_EDGER_GLM.txt_266	chrX	10030811	10031565	+	0
Diffbind_K4_MACSbroadsigpeak1bpmerge.csvD2vsD12_EDGER_GLM.txt_323	chrX	13657534	13660567	+	0
Diffbind_K4_MACSbroadsigpeak1bpmerge.csvD2vsD12_EDGER_GLM.txt_255	chrIV	11470195	11471233	+	0
Diffbind_K4_MACSbroadsigpeak1bpmerge.csvD2vsD12_EDGER_GLM.txt_556	chrX	1051420	1051953	+	0
Diffbind_K4_MACSbroadsigpeak1bpmerge.csvD2vsD12_EDGER_GLM.txt_207	chrIII	9149325	9153876	+	0
Diffbind_K4_MACSbroadsigpeak1bpmerge.csvD2vsD12_EDGER_GLM.txt_489	chrI	7567690	7568331	+	0
Diffbind_K4_MACSbroadsigpeak1bpmerge.csvD2vsD12_EDGER_GLM.txt_492	chrX	11344302	11345804	+	0
Diffbind_K4_MACSbroadsigpeak1bpmerge.csvD2vsD12_EDGER_GLM.txt_289	chrX	1024783	1026803	+	0
Diffbind_K4_MACSbroadsigpeak1bpmerge.csvD2vsD12_EDGER_GLM.txt_136	chrV	16814821	16816928	+	0
Diffbind_K4_MACSbroadsigpeak1bpmerge.csvD2vsD12_EDGER_GLM.txt_348	chrIII	10282309	10282902	+	0
Diffbind_K4_MACSbroadsigpeak1bpmerge.csvD2vsD12_EDGER_GLM.txt_577	chrII	9954813	9955215	+	0
Diffbind_K4_MACSbroadsigpeak1bpmerge.csvD2vsD12_EDGER_GLM.txt_216	chrV	7892732	7893876	+	0
Diffbind_K4_MACSbroadsigpeak1bpmerge.csvD2vsD12_EDGER_GLM.txt_352	chrV	4525682	4527475	+	0
Diffbind_K4_MACSbroadsigpeak1bpmerge.csvD2vsD12_EDGER_GLM.txt_405	chrV	5033470	5034826	+	0
Diffbind_K4_MACSbroadsigpeak1bpmerge.csvD2vsD12_EDGER_GLM.txt_537	chrX	3446372	3446861	+	0
Diffbind_K4_MACSbroadsigpeak1bpmerge.csvD2vsD12_EDGER_GLM.txt_614	chrII	12368695	12369201	+	0
Diffbind_K4_MACSbroadsigpeak1bpmerge.csvD2vsD12_EDGER_GLM.txt_295	chrI	14698617	14699370	+	0
Diffbind_K4_MACSbroadsigpeak1bpmerge.csvD2vsD12_EDGER_GLM.txt_6	chrIV	8022133	8031652	+	0
Diffbind_K4_MACSbroadsigpeak1bpmerge.csvD2vsD12_EDGER_GLM.txt_359	chrX	4927007	4927857	+	0
Diffbind_K4_MACSbroadsigpeak1bpmerge.csvD2vsD12_EDGER_GLM.txt_469	chrX	16245081	16245488	+	0
Diffbind_K4_MACSbroadsigpeak1bpmerge.csvD2vsD12_EDGER_GLM.txt_296	chrIV	12813424	12814571	+	0
Diffbind_K4_MACSbroadsigpeak1bpmerge.csvD2vsD12_EDGER_GLM.txt_73	chrV	6404871	6408990	+	0
Diffbind_K4_MACSbroadsigpeak1bpmerge.csvD2vsD12_EDGER_GLM.txt_111	chrII	9560315	9562166	+	0
Diffbind_K4_MACSbroadsigpeak1bpmerge.csvD2vsD12_EDGER_GLM.txt_45	chrII	2152681	2155485	+	0
Diffbind_K4_MACSbroadsigpeak1bpmerge.csvD2vsD12_EDGER_GLM.txt_392	chrII	8720838	8723798	+	0
Diffbind_K4_MACSbroadsigpeak1bpmerge.csvD2vsD12_EDGER_GLM.txt_246	chrV	7412720	7414371	+	0
Diffbind_K4_MACSbroadsigpeak1bpmerge.csvD2vsD12_EDGER_GLM.txt_202	chrV	11955508	11957590	+	0
Diffbind_K4_MACSbroadsigpeak1bpmerge.csvD2vsD12_EDGER_GLM.txt_164	chrIII	11810269	11813259	+	0
Diffbind_K4_MACSbroadsigpeak1bpmerge.csvD2vsD12_EDGER_GLM.txt_440	chrX	12822281	12823149	+	0
Diffbind_K4_MACSbroadsigpeak1bpmerge.csvD2vsD12_EDGER_GLM.txt_105	chrV	20408215	20410643	+	0
Diffbind_K4_MACSbroadsigpeak1bpmerge.csvD2vsD12_EDGER_GLM.txt_47	chrIII	9324868	9327209	+	0
Diffbind_K4_MACSbroadsigpeak1bpmerge.csvD2vsD12_EDGER_GLM.txt_457	chrII	4874680	4875931	+	0
Diffbind_K4_MACSbroadsigpeak1bpmerge.csvD2vsD12_EDGER_GLM.txt_280	chrII	9933476	9937900	+	0
Diffbind_K4_MACSbroadsigpeak1bpmerge.csvD2vsD12_EDGER_GLM.txt_127	chrI	9674025	9679588	+	0
Diffbind_K4_MACSbroadsigpeak1bpmerge.csvD2vsD12_EDGER_GLM.txt_418	chrII	9396483	9397488	+	0
Diffbind_K4_MACSbroadsigpeak1bpmerge.csvD2vsD12_EDGER_GLM.txt_620	chrII	15222889	15223107	+	0
Diffbind_K4_MACSbroadsigpeak1bpmerge.csvD2vsD12_EDGER_GLM.txt_656	chrX	6399457	6401129	+	0
Diffbind_K4_MACSbroadsigpeak1bpmerge.csvD2vsD12_EDGER_GLM.txt_576	chrV	14898858	14900081	+	0
Diffbind_K4_MACSbroadsigpeak1bpmerge.csvD2vsD12_EDGER_GLM.txt_192	chrI	7628434	7631425	+	0
Diffbind_K4_MACSbroadsigpeak1bpmerge.csvD2vsD12_EDGER_GLM.txt_588	chrIV	12424204	12426556	+	0
Diffbind_K4_MACSbroadsigpeak1bpmerge.csvD2vsD12_EDGER_GLM.txt_317	chrII	1613859	1614494	+	0
Diffbind_K4_MACSbroadsigpeak1bpmerge.csvD2vsD12_EDGER_GLM.txt_334	chrII	4517683	4519991	+	0
Diffbind_K4_MACSbroadsigpeak1bpmerge.csvD2vsD12_EDGER_GLM.txt_68	chrV	4633699	4635792	+	0
Diffbind_K4_MACSbroadsigpeak1bpmerge.csvD2vsD12_EDGER_GLM.txt_275	chrIII	3992777	3994719	+	0
Diffbind_K4_MACSbroadsigpeak1bpmerge.csvD2vsD12_EDGER_GLM.txt_538	chrIII	5998680	6000857	+	0
Diffbind_K4_MACSbroadsigpeak1bpmerge.csvD2vsD12_EDGER_GLM.txt_547	chrX	10100366	10104477	+	0
Diffbind_K4_MACSbroadsigpeak1bpmerge.csvD2vsD12_EDGER_GLM.txt_411	chrV	2072274	2073924	+	0
Diffbind_K4_MACSbroadsigpeak1bpmerge.csvD2vsD12_EDGER_GLM.txt_367	chrIV	8728448	8729736	+	0
Diffbind_K4_MACSbroadsigpeak1bpmerge.csvD2vsD12_EDGER_GLM.txt_254	chrII	9374927	9375634	+	0
Diffbind_K4_MACSbroadsigpeak1bpmerge.csvD2vsD12_EDGER_GLM.txt_273	chrX	13168906	13171380	+	0
Diffbind_K4_MACSbroadsigpeak1bpmerge.csvD2vsD12_EDGER_GLM.txt_99	chrIV	6273958	6275851	+	0
Diffbind_K4_MACSbroadsigpeak1bpmerge.csvD2vsD12_EDGER_GLM.txt_5	chrX	17680326	17685017	+	0
Diffbind_K4_MACSbroadsigpeak1bpmerge.csvD2vsD12_EDGER_GLM.txt_487	chrV	9358443	9359823	+	0
Diffbind_K4_MACSbroadsigpeak1bpmerge.csvD2vsD12_EDGER_GLM.txt_513	chrX	12981819	12982768	+	0
Diffbind_K4_MACSbroadsigpeak1bpmerge.csvD2vsD12_EDGER_GLM.txt_194	chrIII	1506	3502	+	0
Diffbind_K4_MACSbroadsigpeak1bpmerge.csvD2vsD12_EDGER_GLM.txt_74	chrV	6029056	6033584	+	0
Diffbind_K4_MACSbroadsigpeak1bpmerge.csvD2vsD12_EDGER_GLM.txt_540	chrII	2317774	2321585	+	0
Diffbind_K4_MACSbroadsigpeak1bpmerge.csvD2vsD12_EDGER_GLM.txt_388	chrI	6415521	6416754	+	0
Diffbind_K4_MACSbroadsigpeak1bpmerge.csvD2vsD12_EDGER_GLM.txt_178	chrI	8707982	8711443	+	0
Diffbind_K4_MACSbroadsigpeak1bpmerge.csvD2vsD12_EDGER_GLM.txt_134	chrI	9271906	9274778	+	0
Diffbind_K4_MACSbroadsigpeak1bpmerge.csvD2vsD12_EDGER_GLM.txt_517	chrV	13211753	13213699	+	0
Diffbind_K4_MACSbroadsigpeak1bpmerge.csvD2vsD12_EDGER_GLM.txt_89	chrV	10387950	10393939	+	0
Diffbind_K4_MACSbroadsigpeak1bpmerge.csvD2vsD12_EDGER_GLM.txt_168	chrV	4692209	4694254	+	0
Diffbind_K4_MACSbroadsigpeak1bpmerge.csvD2vsD12_EDGER_GLM.txt_674	chrX	13765266	13774269	+	0
Diffbind_K4_MACSbroadsigpeak1bpmerge.csvD2vsD12_EDGER_GLM.txt_403	chrI	4936516	4938041	+	0
Diffbind_K4_MACSbroadsigpeak1bpmerge.csvD2vsD12_EDGER_GLM.txt_605	chrV	2126376	2130463	+	0
Diffbind_K4_MACSbroadsigpeak1bpmerge.csvD2vsD12_EDGER_GLM.txt_484	chrIII	6815099	6817566	+	0
Diffbind_K4_MACSbroadsigpeak1bpmerge.csvD2vsD12_EDGER_GLM.txt_104	chrIV	10273723	10275527	+	0
Diffbind_K4_MACSbroadsigpeak1bpmerge.csvD2vsD12_EDGER_GLM.txt_468	chrX	938138	939830	+	0
Diffbind_K4_MACSbroadsigpeak1bpmerge.csvD2vsD12_EDGER_GLM.txt_353	chrII	6870373	6871084	+	0
Diffbind_K4_MACSbroadsigpeak1bpmerge.csvD2vsD12_EDGER_GLM.txt_337	chrII	2845018	2851129	+	0
Diffbind_K4_MACSbroadsigpeak1bpmerge.csvD2vsD12_EDGER_GLM.txt_644	chrIV	8607598	8610159	+	0
Diffbind_K4_MACSbroadsigpeak1bpmerge.csvD2vsD12_EDGER_GLM.txt_219	chrX	4860840	4862193	+	0
Diffbind_K4_MACSbroadsigpeak1bpmerge.csvD2vsD12_EDGER_GLM.txt_452	chrIV	5597622	5600366	+	0
Diffbind_K4_MACSbroadsigpeak1bpmerge.csvD2vsD12_EDGER_GLM.txt_673	chrV	2290002	2290523	+	0
Diffbind_K4_MACSbroadsigpeak1bpmerge.csvD2vsD12_EDGER_GLM.txt_525	chrI	8419741	8421463	+	0
Diffbind_K4_MACSbroadsigpeak1bpmerge.csvD2vsD12_EDGER_GLM.txt_14	chrII	11208389	11220079	+	0
Diffbind_K4_MACSbroadsigpeak1bpmerge.csvD2vsD12_EDGER_GLM.txt_304	chrX	12440241	12440946	+	0
Diffbind_K4_MACSbroadsigpeak1bpmerge.csvD2vsD12_EDGER_GLM.txt_7	chrV	7524772	7529438	+	0
Diffbind_K4_MACSbroadsigpeak1bpmerge.csvD2vsD12_EDGER_GLM.txt_56	chrII	8205508	8207867	+	0
Diffbind_K4_MACSbroadsigpeak1bpmerge.csvD2vsD12_EDGER_GLM.txt_662	chrV	10009390	10017999	+	0
Diffbind_K4_MACSbroadsigpeak1bpmerge.csvD2vsD12_EDGER_GLM.txt_321	chrIII	12061908	12062489	+	0
Diffbind_K4_MACSbroadsigpeak1bpmerge.csvD2vsD12_EDGER_GLM.txt_399	chrV	18933987	18934419	+	0
Diffbind_K4_MACSbroadsigpeak1bpmerge.csvD2vsD12_EDGER_GLM.txt_260	chrV	5552453	5556050	+	0
Diffbind_K4_MACSbroadsigpeak1bpmerge.csvD2vsD12_EDGER_GLM.txt_185	chrV	19405142	19406409	+	0
Diffbind_K4_MACSbroadsigpeak1bpmerge.csvD2vsD12_EDGER_GLM.txt_199	chrV	16071409	16073086	+	0
Diffbind_K4_MACSbroadsigpeak1bpmerge.csvD2vsD12_EDGER_GLM.txt_77	chrI	6868564	6871813	+	0
Diffbind_K4_MACSbroadsigpeak1bpmerge.csvD2vsD12_EDGER_GLM.txt_26	chrII	8387918	8390109	+	0
Diffbind_K4_MACSbroadsigpeak1bpmerge.csvD2vsD12_EDGER_GLM.txt_700	chrIV	11937156	11940986	+	0
Diffbind_K4_MACSbroadsigpeak1bpmerge.csvD2vsD12_EDGER_GLM.txt_64	chrX	1536411	1538217	+	0
Diffbind_K4_MACSbroadsigpeak1bpmerge.csvD2vsD12_EDGER_GLM.txt_573	chrI	6876557	6877051	+	0
Diffbind_K4_MACSbroadsigpeak1bpmerge.csvD2vsD12_EDGER_GLM.txt_592	chrV	292824	295642	+	0
Diffbind_K4_MACSbroadsigpeak1bpmerge.csvD2vsD12_EDGER_GLM.txt_333	chrX	4571714	4574163	+	0
Diffbind_K4_MACSbroadsigpeak1bpmerge.csvD2vsD12_EDGER_GLM.txt_128	chrX	7727904	7733631	+	0
Diffbind_K4_MACSbroadsigpeak1bpmerge.csvD2vsD12_EDGER_GLM.txt_445	chrV	4442242	4443163	+	0
Diffbind_K4_MACSbroadsigpeak1bpmerge.csvD2vsD12_EDGER_GLM.txt_697	chrII	7411701	7414627	+	0
Diffbind_K4_MACSbroadsigpeak1bpmerge.csvD2vsD12_EDGER_GLM.txt_647	chrV	15166104	15170312	+	0
Diffbind_K4_MACSbroadsigpeak1bpmerge.csvD2vsD12_EDGER_GLM.txt_151	chrV	8990143	8991980	+	0
Diffbind_K4_MACSbroadsigpeak1bpmerge.csvD2vsD12_EDGER_GLM.txt_200	chrIV	4528185	4530668	+	0
Diffbind_K4_MACSbroadsigpeak1bpmerge.csvD2vsD12_EDGER_GLM.txt_509	chrII	8914985	8916161	+	0
Diffbind_K4_MACSbroadsigpeak1bpmerge.csvD2vsD12_EDGER_GLM.txt_376	chrII	14962549	14964849	+	0
Diffbind_K4_MACSbroadsigpeak1bpmerge.csvD2vsD12_EDGER_GLM.txt_229	chrI	10288098	10290026	+	0
Diffbind_K4_MACSbroadsigpeak1bpmerge.csvD2vsD12_EDGER_GLM.txt_688	chrX	12780965	12781330	+	0
Diffbind_K4_MACSbroadsigpeak1bpmerge.csvD2vsD12_EDGER_GLM.txt_597	chrV	17748128	17749161	+	0
Diffbind_K4_MACSbroadsigpeak1bpmerge.csvD2vsD12_EDGER_GLM.txt_586	chrII	7783219	7784033	+	0
Diffbind_K4_MACSbroadsigpeak1bpmerge.csvD2vsD12_EDGER_GLM.txt_635	chrIV	5668919	5671291	+	0
Diffbind_K4_MACSbroadsigpeak1bpmerge.csvD2vsD12_EDGER_GLM.txt_455	chrIV	852240	852469	+	0
Diffbind_K4_MACSbroadsigpeak1bpmerge.csvD2vsD12_EDGER_GLM.txt_633	chrX	7988417	7989316	+	0
Diffbind_K4_MACSbroadsigpeak1bpmerge.csvD2vsD12_EDGER_GLM.txt_659	chrIII	5674648	5674852	+	0
Diffbind_K4_MACSbroadsigpeak1bpmerge.csvD2vsD12_EDGER_GLM.txt_208	chrIII	375893	376527	+	0
Diffbind_K4_MACSbroadsigpeak1bpmerge.csvD2vsD12_EDGER_GLM.txt_286	chrIII	2294733	2295757	+	0
Diffbind_K4_MACSbroadsigpeak1bpmerge.csvD2vsD12_EDGER_GLM.txt_43	chrII	14178503	14181682	+	0
Diffbind_K4_MACSbroadsigpeak1bpmerge.csvD2vsD12_EDGER_GLM.txt_141	chrX	2214851	2216337	+	0
Diffbind_K4_MACSbroadsigpeak1bpmerge.csvD2vsD12_EDGER_GLM.txt_681	chrIV	4755829	4756316	+	0
Diffbind_K4_MACSbroadsigpeak1bpmerge.csvD2vsD12_EDGER_GLM.txt_464	chrIII	5400844	5402644	+	0
Diffbind_K4_MACSbroadsigpeak1bpmerge.csvD2vsD12_EDGER_GLM.txt_236	chrIII	12135487	12137439	+	0
Diffbind_K4_MACSbroadsigpeak1bpmerge.csvD2vsD12_EDGER_GLM.txt_346	chrI	11832095	11833193	+	0
Diffbind_K4_MACSbroadsigpeak1bpmerge.csvD2vsD12_EDGER_GLM.txt_233	chrIV	9696654	9698593	+	0
Diffbind_K4_MACSbroadsigpeak1bpmerge.csvD2vsD12_EDGER_GLM.txt_114	chrIII	6654445	6658983	+	0
Diffbind_K4_MACSbroadsigpeak1bpmerge.csvD2vsD12_EDGER_GLM.txt_419	chrI	11186763	11190228	+	0
Diffbind_K4_MACSbroadsigpeak1bpmerge.csvD2vsD12_EDGER_GLM.txt_531	chrII	9993663	9994953	+	0
Diffbind_K4_MACSbroadsigpeak1bpmerge.csvD2vsD12_EDGER_GLM.txt_293	chrIII	11247983	11248880	+	0
Diffbind_K4_MACSbroadsigpeak1bpmerge.csvD2vsD12_EDGER_GLM.txt_21	chrIII	3363424	3368982	+	0
Diffbind_K4_MACSbroadsigpeak1bpmerge.csvD2vsD12_EDGER_GLM.txt_650	chrI	471126	471939	+	0
Diffbind_K4_MACSbroadsigpeak1bpmerge.csvD2vsD12_EDGER_GLM.txt_234	chrIV	10277727	10280012	+	0
Diffbind_K4_MACSbroadsigpeak1bpmerge.csvD2vsD12_EDGER_GLM.txt_93	chrI	171257	175559	+	0
Diffbind_K4_MACSbroadsigpeak1bpmerge.csvD2vsD12_EDGER_GLM.txt_257	chrIV	1244371	1246755	+	0
Diffbind_K4_MACSbroadsigpeak1bpmerge.csvD2vsD12_EDGER_GLM.txt_497	chrI	8115694	8119325	+	0
Diffbind_K4_MACSbroadsigpeak1bpmerge.csvD2vsD12_EDGER_GLM.txt_170	chrV	16728702	16730548	+	0
Diffbind_K4_MACSbroadsigpeak1bpmerge.csvD2vsD12_EDGER_GLM.txt_408	chrX	9764161	9765234	+	0
Diffbind_K4_MACSbroadsigpeak1bpmerge.csvD2vsD12_EDGER_GLM.txt_71	chrII	319712	326456	+	0
Diffbind_K4_MACSbroadsigpeak1bpmerge.csvD2vsD12_EDGER_GLM.txt_34	chrI	4200111	4205247	+	0
Diffbind_K4_MACSbroadsigpeak1bpmerge.csvD2vsD12_EDGER_GLM.txt_249	chrI	6401102	6401685	+	0
Diffbind_K4_MACSbroadsigpeak1bpmerge.csvD2vsD12_EDGER_GLM.txt_252	chrI	7624022	7626325	+	0
Diffbind_K4_MACSbroadsigpeak1bpmerge.csvD2vsD12_EDGER_GLM.txt_244	chrIV	10269740	10273071	+	0
Diffbind_K4_MACSbroadsigpeak1bpmerge.csvD2vsD12_EDGER_GLM.txt_560	chrIV	17244964	17246057	+	0
Diffbind_K4_MACSbroadsigpeak1bpmerge.csvD2vsD12_EDGER_GLM.txt_180	chrV	5017137	5019305	+	0
Diffbind_K4_MACSbroadsigpeak1bpmerge.csvD2vsD12_EDGER_GLM.txt_565	chrV	7747657	7750069	+	0
Diffbind_K4_MACSbroadsigpeak1bpmerge.csvD2vsD12_EDGER_GLM.txt_300	chrIV	6845189	6846209	+	0
Diffbind_K4_MACSbroadsigpeak1bpmerge.csvD2vsD12_EDGER_GLM.txt_265	chrV	12791466	12792917	+	0
Diffbind_K4_MACSbroadsigpeak1bpmerge.csvD2vsD12_EDGER_GLM.txt_137	chrI	4721204	4724277	+	0
Diffbind_K4_MACSbroadsigpeak1bpmerge.csvD2vsD12_EDGER_GLM.txt_552	chrX	12723815	12724227	+	0
Diffbind_K4_MACSbroadsigpeak1bpmerge.csvD2vsD12_EDGER_GLM.txt_475	chrX	2250201	2250899	+	0
Diffbind_K4_MACSbroadsigpeak1bpmerge.csvD2vsD12_EDGER_GLM.txt_557	chrII	13996455	13999951	+	0
Diffbind_K4_MACSbroadsigpeak1bpmerge.csvD2vsD12_EDGER_GLM.txt_450	chrIII	6393098	6397071	+	0
Diffbind_K4_MACSbroadsigpeak1bpmerge.csvD2vsD12_EDGER_GLM.txt_184	chrI	9653247	9654683	+	0
Diffbind_K4_MACSbroadsigpeak1bpmerge.csvD2vsD12_EDGER_GLM.txt_28	chrIV	8261051	8267301	+	0
Diffbind_K4_MACSbroadsigpeak1bpmerge.csvD2vsD12_EDGER_GLM.txt_624	chrI	3434784	3436335	+	0
Diffbind_K4_MACSbroadsigpeak1bpmerge.csvD2vsD12_EDGER_GLM.txt_335	chrIII	10057846	10058779	+	0
Diffbind_K4_MACSbroadsigpeak1bpmerge.csvD2vsD12_EDGER_GLM.txt_123	chrIV	15214297	15215534	+	0
Diffbind_K4_MACSbroadsigpeak1bpmerge.csvD2vsD12_EDGER_GLM.txt_242	chrX	7314544	7317811	+	0
Diffbind_K4_MACSbroadsigpeak1bpmerge.csvD2vsD12_EDGER_GLM.txt_394	chrX	3599953	3600538	+	0
Diffbind_K4_MACSbroadsigpeak1bpmerge.csvD2vsD12_EDGER_GLM.txt_262	chrIV	4024210	4025094	+	0
Diffbind_K4_MACSbroadsigpeak1bpmerge.csvD2vsD12_EDGER_GLM.txt_196	chrIII	8591951	8594454	+	0
Diffbind_K4_MACSbroadsigpeak1bpmerge.csvD2vsD12_EDGER_GLM.txt_527	chrI	9896632	9897861	+	0
Diffbind_K4_MACSbroadsigpeak1bpmerge.csvD2vsD12_EDGER_GLM.txt_478	chrI	13503691	13505842	+	0
Diffbind_K4_MACSbroadsigpeak1bpmerge.csvD2vsD12_EDGER_GLM.txt_459	chrV	6810339	6811794	+	0
Diffbind_K4_MACSbroadsigpeak1bpmerge.csvD2vsD12_EDGER_GLM.txt_271	chrII	2177050	2178283	+	0
Diffbind_K4_MACSbroadsigpeak1bpmerge.csvD2vsD12_EDGER_GLM.txt_79	chrII	4172628	4176533	+	0
Diffbind_K4_MACSbroadsigpeak1bpmerge.csvD2vsD12_EDGER_GLM.txt_425	chrX	7951278	7956671	+	0
Diffbind_K4_MACSbroadsigpeak1bpmerge.csvD2vsD12_EDGER_GLM.txt_618	chrII	5749923	5752867	+	0
Diffbind_K4_MACSbroadsigpeak1bpmerge.csvD2vsD12_EDGER_GLM.txt_102	chrV	10833400	10835907	+	0
Diffbind_K4_MACSbroadsigpeak1bpmerge.csvD2vsD12_EDGER_GLM.txt_189	chrX	11852447	11854487	+	0
Diffbind_K4_MACSbroadsigpeak1bpmerge.csvD2vsD12_EDGER_GLM.txt_533	chrIII	5776929	5778421	+	0
Diffbind_K4_MACSbroadsigpeak1bpmerge.csvD2vsD12_EDGER_GLM.txt_406	chrIII	2134034	2135146	+	0
Diffbind_K4_MACSbroadsigpeak1bpmerge.csvD2vsD12_EDGER_GLM.txt_16	chrII	7712570	7719950	+	0
Diffbind_K4_MACSbroadsigpeak1bpmerge.csvD2vsD12_EDGER_GLM.txt_344	chrIV	14606356	14608197	+	0
Diffbind_K4_MACSbroadsigpeak1bpmerge.csvD2vsD12_EDGER_GLM.txt_22	chrIII	402424	404394	+	0
Diffbind_K4_MACSbroadsigpeak1bpmerge.csvD2vsD12_EDGER_GLM.txt_462	chrX	13113584	13114927	+	0
Diffbind_K4_MACSbroadsigpeak1bpmerge.csvD2vsD12_EDGER_GLM.txt_667	chrIV	17320354	17325381	+	0
Diffbind_K4_MACSbroadsigpeak1bpmerge.csvD2vsD12_EDGER_GLM.txt_309	chrV	11169269	11171065	+	0
Diffbind_K4_MACSbroadsigpeak1bpmerge.csvD2vsD12_EDGER_GLM.txt_365	chrIII	3370349	3371368	+	0
Diffbind_K4_MACSbroadsigpeak1bpmerge.csvD2vsD12_EDGER_GLM.txt_499	chrIV	8805805	8807499	+	0
Diffbind_K4_MACSbroadsigpeak1bpmerge.csvD2vsD12_EDGER_GLM.txt_461	chrX	4978971	4979921	+	0
Diffbind_K4_MACSbroadsigpeak1bpmerge.csvD2vsD12_EDGER_GLM.txt_87	chrX	9937894	9939334	+	0
Diffbind_K4_MACSbroadsigpeak1bpmerge.csvD2vsD12_EDGER_GLM.txt_431	chrV	13828047	13830685	+	0
Diffbind_K4_MACSbroadsigpeak1bpmerge.csvD2vsD12_EDGER_GLM.txt_1	chrV	10712262	10720487	+	0
Diffbind_K4_MACSbroadsigpeak1bpmerge.csvD2vsD12_EDGER_GLM.txt_642	chrI	11695356	11695656	+	0
Diffbind_K4_MACSbroadsigpeak1bpmerge.csvD2vsD12_EDGER_GLM.txt_371	chrX	8230734	8239453	+	0
Diffbind_K4_MACSbroadsigpeak1bpmerge.csvD2vsD12_EDGER_GLM.txt_131	chrV	17347596	17348958	+	0
Diffbind_K4_MACSbroadsigpeak1bpmerge.csvD2vsD12_EDGER_GLM.txt_320	chrIV	15641174	15644764	+	0
Diffbind_K4_MACSbroadsigpeak1bpmerge.csvD2vsD12_EDGER_GLM.txt_386	chrIII	10985858	10987803	+	0
Diffbind_K4_MACSbroadsigpeak1bpmerge.csvD2vsD12_EDGER_GLM.txt_385	chrX	6445561	6449262	+	0
Diffbind_K4_MACSbroadsigpeak1bpmerge.csvD2vsD12_EDGER_GLM.txt_55	chrII	521578	524635	+	0
Diffbind_K4_MACSbroadsigpeak1bpmerge.csvD2vsD12_EDGER_GLM.txt_90	chrIV	3027448	3029761	+	0
Diffbind_K4_MACSbroadsigpeak1bpmerge.csvD2vsD12_EDGER_GLM.txt_572	chrX	9313735	9314919	+	0
Diffbind_K4_MACSbroadsigpeak1bpmerge.csvD2vsD12_EDGER_GLM.txt_664	chrIV	11713809	11715432	+	0
Diffbind_K4_MACSbroadsigpeak1bpmerge.csvD2vsD12_EDGER_GLM.txt_401	chrI	13681972	13684655	+	0
Diffbind_K4_MACSbroadsigpeak1bpmerge.csvD2vsD12_EDGER_GLM.txt_427	chrV	19447841	19448763	+	0
Diffbind_K4_MACSbroadsigpeak1bpmerge.csvD2vsD12_EDGER_GLM.txt_690	chrIII	11427274	11428470	+	0
Diffbind_K4_MACSbroadsigpeak1bpmerge.csvD2vsD12_EDGER_GLM.txt_652	chrIII	7985923	7986541	+	0
Diffbind_K4_MACSbroadsigpeak1bpmerge.csvD2vsD12_EDGER_GLM.txt_378	chrV	10749597	10750684	+	0
Diffbind_K4_MACSbroadsigpeak1bpmerge.csvD2vsD12_EDGER_GLM.txt_227	chrIV	10461068	10462524	+	0
Diffbind_K4_MACSbroadsigpeak1bpmerge.csvD2vsD12_EDGER_GLM.txt_699	chrII	13288019	13291329	+	0
Diffbind_K4_MACSbroadsigpeak1bpmerge.csvD2vsD12_EDGER_GLM.txt_423	chrII	10356168	10357797	+	0
Diffbind_K4_MACSbroadsigpeak1bpmerge.csvD2vsD12_EDGER_GLM.txt_283	chrII	6377374	6377939	+	0
Diffbind_K4_MACSbroadsigpeak1bpmerge.csvD2vsD12_EDGER_GLM.txt_215	chrI	10703860	10705322	+	0
Diffbind_K4_MACSbroadsigpeak1bpmerge.csvD2vsD12_EDGER_GLM.txt_649	chrV	11371112	11372542	+	0
Diffbind_K4_MACSbroadsigpeak1bpmerge.csvD2vsD12_EDGER_GLM.txt_490	chrV	3130081	3130391	+	0
Diffbind_K4_MACSbroadsigpeak1bpmerge.csvD2vsD12_EDGER_GLM.txt_482	chrIII	5632568	5633236	+	0
Diffbind_K4_MACSbroadsigpeak1bpmerge.csvD2vsD12_EDGER_GLM.txt_155	chrIV	4819207	4821972	+	0
Diffbind_K4_MACSbroadsigpeak1bpmerge.csvD2vsD12_EDGER_GLM.txt_284	chrIII	9570165	9573616	+	0
Diffbind_K4_MACSbroadsigpeak1bpmerge.csvD2vsD12_EDGER_GLM.txt_584	chrX	10845810	10846160	+	0
Diffbind_K4_MACSbroadsigpeak1bpmerge.csvD2vsD12_EDGER_GLM.txt_143	chrX	1393354	1394332	+	0
Diffbind_K4_MACSbroadsigpeak1bpmerge.csvD2vsD12_EDGER_GLM.txt_116	chrX	15770777	15773503	+	0
Diffbind_K4_MACSbroadsigpeak1bpmerge.csvD2vsD12_EDGER_GLM.txt_62	chrII	12237687	12242428	+	0
Diffbind_K4_MACSbroadsigpeak1bpmerge.csvD2vsD12_EDGER_GLM.txt_477	chrX	5140159	5141251	+	0
Diffbind_K4_MACSbroadsigpeak1bpmerge.csvD2vsD12_EDGER_GLM.txt_515	chrX	11358323	11358705	+	0
Diffbind_K4_MACSbroadsigpeak1bpmerge.csvD2vsD12_EDGER_GLM.txt_158	chrIV	13938381	13939098	+	0
Diffbind_K4_MACSbroadsigpeak1bpmerge.csvD2vsD12_EDGER_GLM.txt_683	chrIV	5989649	5991051	+	0
Diffbind_K4_MACSbroadsigpeak1bpmerge.csvD2vsD12_EDGER_GLM.txt_622	chrV	19401988	19402867	+	0
Diffbind_K4_MACSbroadsigpeak1bpmerge.csvD2vsD12_EDGER_GLM.txt_355	chrX	9364882	9365832	+	0
Diffbind_K4_MACSbroadsigpeak1bpmerge.csvD2vsD12_EDGER_GLM.txt_567	chrIII	4356682	4357877	+	0
Diffbind_K4_MACSbroadsigpeak1bpmerge.csvD2vsD12_EDGER_GLM.txt_39	chrX	15094713	15097821	+	0
Diffbind_K4_MACSbroadsigpeak1bpmerge.csvD2vsD12_EDGER_GLM.txt_278	chrX	10654127	10658080	+	0
Diffbind_K4_MACSbroadsigpeak1bpmerge.csvD2vsD12_EDGER_GLM.txt_175	chrX	8721314	8723417	+	0
Diffbind_K4_MACSbroadsigpeak1bpmerge.csvD2vsD12_EDGER_GLM.txt_327	chrII	9690385	9692182	+	0
Diffbind_K4_MACSbroadsigpeak1bpmerge.csvD2vsD12_EDGER_GLM.txt_225	chrI	5300911	5305014	+	0
Diffbind_K4_MACSbroadsigpeak1bpmerge.csvD2vsD12_EDGER_GLM.txt_589	chrII	11569039	11573523	+	0
Diffbind_K4_MACSbroadsigpeak1bpmerge.csvD2vsD12_EDGER_GLM.txt_676	chrI	12276323	12277496	+	0
Diffbind_K4_MACSbroadsigpeak1bpmerge.csvD2vsD12_EDGER_GLM.txt_613	chrII	7320298	7328069	+	0
Diffbind_K4_MACSbroadsigpeak1bpmerge.csvD2vsD12_EDGER_GLM.txt_502	chrV	11770840	11771593	+	0
Diffbind_K4_MACSbroadsigpeak1bpmerge.csvD2vsD12_EDGER_GLM.txt_299	chrV	8406334	8407377	+	0
Diffbind_K4_MACSbroadsigpeak1bpmerge.csvD2vsD12_EDGER_GLM.txt_41	chrIV	14456481	14459967	+	0
Diffbind_K4_MACSbroadsigpeak1bpmerge.csvD2vsD12_EDGER_GLM.txt_599	chrX	13331617	13332941	+	0
Diffbind_K4_MACSbroadsigpeak1bpmerge.csvD2vsD12_EDGER_GLM.txt_161	chrIII	12495333	12497750	+	0
Diffbind_K4_MACSbroadsigpeak1bpmerge.csvD2vsD12_EDGER_GLM.txt_32	chrV	6524443	6532977	+	0
Diffbind_K4_MACSbroadsigpeak1bpmerge.csvD2vsD12_EDGER_GLM.txt_121	chrX	3492695	3503411	+	0
Diffbind_K4_MACSbroadsigpeak1bpmerge.csvD2vsD12_EDGER_GLM.txt_471	chrIII	8322821	8327827	+	0
Diffbind_K4_MACSbroadsigpeak1bpmerge.csvD2vsD12_EDGER_GLM.txt_660	chrII	3128898	3131194	+	0

## Sheet: Diffbind_narrow_broad_merged
C.merged peaks from (A) and (B) with at least 1bp overlap.
Chromosome	Peak start	Peak end	Peak name
chrI	23942	25019	K4finalpeaks1
chrI	28042	28476	K4finalpeaks2
chrI	41936	42187	K4finalpeaks3
chrI	91532	93463	K4finalpeaks4
chrI	97552	98607	K4finalpeaks5
chrI	171257	175559	K4finalpeaks6
chrI	309965	310162	K4finalpeaks7
chrI	310397	311355	K4finalpeaks8
chrI	313276	313550	K4finalpeaks9
chrI	364027	364897	K4finalpeaks10
chrI	471126	471939	K4finalpeaks11
chrI	488251	492744	K4finalpeaks12
chrI	516308	516604	K4finalpeaks13
chrI	550699	550938	K4finalpeaks14
chrI	551044	551288	K4finalpeaks15
chrI	827563	828653	K4finalpeaks16
chrI	831247	832168	K4finalpeaks17
chrI	884387	884646	K4finalpeaks18
chrI	887763	888469	K4finalpeaks19
chrI	889456	890454	K4finalpeaks20
chrI	956707	956941	K4finalpeaks21
chrI	995148	995578	K4finalpeaks22
chrI	1070918	1071699	K4finalpeaks23
chrI	1199153	1199530	K4finalpeaks24
chrI	1299243	1300624	K4finalpeaks25
chrI	1301567	1302828	K4finalpeaks26
chrI	1344101	1345875	K4finalpeaks27
chrI	1687609	1693297	K4finalpeaks28
chrI	1694923	1695879	K4finalpeaks29
chrI	1838005	1839401	K4finalpeaks30
chrI	1913365	1913861	K4finalpeaks31
chrI	1917756	1918924	K4finalpeaks32
chrI	2019664	2020102	K4finalpeaks33
chrI	2022087	2022337	K4finalpeaks34
chrI	2025944	2026362	K4finalpeaks35
chrI	2043521	2044065	K4finalpeaks36
chrI	2078058	2079334	K4finalpeaks37
chrI	2118449	2119127	K4finalpeaks38
chrI	2249459	2251217	K4finalpeaks39
chrI	2333310	2333832	K4finalpeaks40
chrI	2338861	2339179	K4finalpeaks41
chrI	2384888	2385803	K4finalpeaks42
chrI	2404596	2404862	K4finalpeaks43
chrI	2576883	2577227	K4finalpeaks44
chrI	2580540	2588036	K4finalpeaks45
chrI	2664036	2664690	K4finalpeaks46
chrI	2686731	2687175	K4finalpeaks47
chrI	2706305	2706515	K4finalpeaks48
chrI	2707231	2707464	K4finalpeaks49
chrI	2853369	2853933	K4finalpeaks50
chrI	2855131	2858782	K4finalpeaks51
chrI	2861168	2862420	K4finalpeaks52
chrI	2906792	2907360	K4finalpeaks53
chrI	3000857	3001608	K4finalpeaks54
chrI	3084838	3085472	K4finalpeaks55
chrI	3140258	3140473	K4finalpeaks56
chrI	3206709	3209707	K4finalpeaks57
chrI	3295160	3296177	K4finalpeaks58
chrI	3315838	3316560	K4finalpeaks59
chrI	3350301	3350539	K4finalpeaks60
chrI	3379925	3380438	K4finalpeaks61
chrI	3433171	3433815	K4finalpeaks62
chrI	3434784	3436335	K4finalpeaks63
chrI	3559544	3559793	K4finalpeaks64
chrI	3562296	3562923	K4finalpeaks65
chrI	3564032	3565401	K4finalpeaks66
chrI	3631426	3631926	K4finalpeaks67
chrI	3737311	3737914	K4finalpeaks68
chrI	3797743	3798704	K4finalpeaks69
chrI	3821844	3822066	K4finalpeaks70
chrI	3827185	3828057	K4finalpeaks71
chrI	3828112	3828585	K4finalpeaks72
chrI	3885046	3888153	K4finalpeaks73
chrI	3952120	3952415	K4finalpeaks74
chrI	3956514	3956821	K4finalpeaks75
chrI	3975337	3975648	K4finalpeaks76
chrI	3996540	3996762	K4finalpeaks77
chrI	4032032	4032733	K4finalpeaks78
chrI	4073280	4073672	K4finalpeaks79
chrI	4145344	4146832	K4finalpeaks80
chrI	4159407	4162888	K4finalpeaks81
chrI	4172278	4174251	K4finalpeaks82
chrI	4181053	4181531	K4finalpeaks83
chrI	4200111	4205247	K4finalpeaks84
chrI	4312789	4313060	K4finalpeaks85
chrI	4336563	4336863	K4finalpeaks86
chrI	4340813	4359526	K4finalpeaks87
chrI	4428296	4431714	K4finalpeaks88
chrI	4435281	4435577	K4finalpeaks89
chrI	4436129	4436368	K4finalpeaks90
chrI	4437758	4438003	K4finalpeaks91
chrI	4485280	4486046	K4finalpeaks92
chrI	4495268	4497527	K4finalpeaks93
chrI	4499654	4499917	K4finalpeaks94
chrI	4500538	4500949	K4finalpeaks95
chrI	4502495	4502917	K4finalpeaks96
chrI	4505714	4506030	K4finalpeaks97
chrI	4506629	4506876	K4finalpeaks98
chrI	4515607	4516993	K4finalpeaks99
chrI	4635566	4636482	K4finalpeaks100
chrI	4642600	4643351	K4finalpeaks101
chrI	4648513	4649384	K4finalpeaks102
chrI	4721241	4721670	K4finalpeaks103
chrI	4776387	4779011	K4finalpeaks104
chrI	4783248	4783491	K4finalpeaks105
chrI	4792414	4792635	K4finalpeaks106
chrI	4847752	4848919	K4finalpeaks107
chrI	4883415	4884019	K4finalpeaks108
chrI	4910886	4921512	K4finalpeaks109
chrI	4936516	4938041	K4finalpeaks110
chrI	4965820	4967638	K4finalpeaks111
chrI	5026303	5027218	K4finalpeaks112
chrI	5033208	5033578	K4finalpeaks113
chrI	5040829	5041569	K4finalpeaks114
chrI	5056772	5056998	K4finalpeaks115
chrI	5079603	5082757	K4finalpeaks116
chrI	5123759	5124621	K4finalpeaks117
chrI	5139799	5140066	K4finalpeaks118
chrI	5170957	5177235	K4finalpeaks119
chrI	5270639	5271209	K4finalpeaks120
chrI	5283832	5284162	K4finalpeaks121
chrI	5286064	5286707	K4finalpeaks122
chrI	5289726	5290256	K4finalpeaks123
chrI	5290383	5290960	K4finalpeaks124
chrI	5330322	5332922	K4finalpeaks125
chrI	5384353	5385680	K4finalpeaks126
chrI	5389003	5389226	K4finalpeaks127
chrI	5407053	5416702	K4finalpeaks128
chrI	5493287	5493495	K4finalpeaks129
chrI	5516814	5517667	K4finalpeaks130
chrI	5528669	5528928	K4finalpeaks131
chrI	5568091	5571364	K4finalpeaks132
chrI	5587156	5589700	K4finalpeaks133
chrI	5637643	5637850	K4finalpeaks134
chrI	5677376	5681211	K4finalpeaks135
chrI	5768592	5770462	K4finalpeaks136
chrI	5808837	5809100	K4finalpeaks137
chrI	5810719	5811224	K4finalpeaks138
chrI	5822660	5822867	K4finalpeaks139
chrI	5867721	5868435	K4finalpeaks140
chrI	5886279	5889208	K4finalpeaks141
chrI	6003071	6003269	K4finalpeaks142
chrI	6053247	6056751	K4finalpeaks143
chrI	6081757	6084120	K4finalpeaks144
chrI	6163596	6164253	K4finalpeaks145
chrI	6203945	6204842	K4finalpeaks146
chrI	6249236	6250071	K4finalpeaks147
chrI	6283191	6287901	K4finalpeaks148
chrI	6338335	6338896	K4finalpeaks149
chrI	6395923	6399056	K4finalpeaks150
chrI	6401102	6401685	K4finalpeaks151
chrI	6408679	6413294	K4finalpeaks152
chrI	6415521	6416754	K4finalpeaks153
chrI	6492201	6501897	K4finalpeaks154
chrI	6558635	6559102	K4finalpeaks155
chrI	6571402	6571692	K4finalpeaks156
chrI	6625095	6625292	K4finalpeaks157
chrI	6664907	6665634	K4finalpeaks158
chrI	6677142	6677469	K4finalpeaks159
chrI	6712779	6713699	K4finalpeaks160
chrI	6713758	6718414	K4finalpeaks161
chrI	6737549	6738720	K4finalpeaks162
chrI	6821611	6821851	K4finalpeaks163
chrI	6834647	6840750	K4finalpeaks164
chrI	6862498	6863544	K4finalpeaks165
chrI	6863659	6864603	K4finalpeaks166
chrI	6868564	6871813	K4finalpeaks167
chrI	6876557	6877051	K4finalpeaks168
chrI	6880369	6881083	K4finalpeaks169
chrI	6883486	6884000	K4finalpeaks170
chrI	6942870	6943490	K4finalpeaks171
chrI	6944977	6945903	K4finalpeaks172
chrI	6954218	6955278	K4finalpeaks173
chrI	6973569	6976347	K4finalpeaks174
chrI	7054500	7054775	K4finalpeaks175
chrI	7096774	7097276	K4finalpeaks176
chrI	7129522	7129739	K4finalpeaks177
chrI	7176260	7176579	K4finalpeaks178
chrI	7208865	7213416	K4finalpeaks179
chrI	7215724	7215934	K4finalpeaks180
chrI	7287264	7287870	K4finalpeaks181
chrI	7348378	7350674	K4finalpeaks182
chrI	7369911	7372187	K4finalpeaks183
chrI	7380063	7380535	K4finalpeaks184
chrI	7380746	7381097	K4finalpeaks185
chrI	7381198	7382862	K4finalpeaks186
chrI	7396975	7397337	K4finalpeaks187
chrI	7467331	7467708	K4finalpeaks188
chrI	7490830	7491399	K4finalpeaks189
chrI	7562405	7566839	K4finalpeaks190
chrI	7567690	7568331	K4finalpeaks191
chrI	7613634	7614373	K4finalpeaks192
chrI	7620521	7620772	K4finalpeaks193
chrI	7624022	7626325	K4finalpeaks194
chrI	7628434	7631425	K4finalpeaks195
chrI	7632675	7634123	K4finalpeaks196
chrI	7684112	7687027	K4finalpeaks197
chrI	7702339	7703013	K4finalpeaks198
chrI	7704184	7704701	K4finalpeaks199
chrI	7726134	7728029	K4finalpeaks200
chrI	7857823	7858394	K4finalpeaks201
chrI	7869799	7873648	K4finalpeaks202
chrI	7884864	7885178	K4finalpeaks203
chrI	7993715	7994745	K4finalpeaks204
chrI	8056458	8057904	K4finalpeaks205
chrI	8115694	8119325	K4finalpeaks206
chrI	8133291	8136509	K4finalpeaks207
chrI	8211657	8214813	K4finalpeaks208
chrI	8217149	8218401	K4finalpeaks209
chrI	8311679	8313087	K4finalpeaks210
chrI	8351517	8352200	K4finalpeaks211
chrI	8382637	8383619	K4finalpeaks212
chrI	8421184	8421401	K4finalpeaks213
chrI	8459129	8461358	K4finalpeaks214
chrI	8501653	8501853	K4finalpeaks215
chrI	8531833	8533582	K4finalpeaks216
chrI	8563791	8564221	K4finalpeaks217
chrI	8573470	8574907	K4finalpeaks218
chrI	8635474	8637875	K4finalpeaks219
chrI	8642599	8643247	K4finalpeaks220
chrI	8643335	8643620	K4finalpeaks221
chrI	8643827	8644149	K4finalpeaks222
chrI	8644383	8644649	K4finalpeaks223
chrI	8707982	8711443	K4finalpeaks224
chrI	8731453	8733399	K4finalpeaks225
chrI	8787075	8787479	K4finalpeaks226
chrI	8824809	8825933	K4finalpeaks227
chrI	8854147	8854390	K4finalpeaks228
chrI	8856743	8857185	K4finalpeaks229
chrI	8865187	8865987	K4finalpeaks230
chrI	8867871	8868214	K4finalpeaks231
chrI	8876390	8876686	K4finalpeaks232
chrI	8915881	8916190	K4finalpeaks233
chrI	8975717	8976458	K4finalpeaks234
chrI	8977357	8977782	K4finalpeaks235
chrI	8977844	8978163	K4finalpeaks236
chrI	9096799	9096996	K4finalpeaks237
chrI	9097487	9098114	K4finalpeaks238
chrI	9098645	9098944	K4finalpeaks239
chrI	9099119	9099388	K4finalpeaks240
chrI	9099909	9101051	K4finalpeaks241
chrI	9112281	9112705	K4finalpeaks242
chrI	9175606	9176607	K4finalpeaks243
chrI	9176792	9177067	K4finalpeaks244
chrI	9187900	9188951	K4finalpeaks245
chrI	9271906	9274778	K4finalpeaks246
chrI	9278961	9280831	K4finalpeaks247
chrI	9312668	9313585	K4finalpeaks248
chrI	9319984	9322871	K4finalpeaks249
chrI	9327270	9334456	K4finalpeaks250
chrI	9343710	9343951	K4finalpeaks251
chrI	9353739	9355862	K4finalpeaks252
chrI	9404837	9405984	K4finalpeaks253
chrI	9429723	9429946	K4finalpeaks254
chrI	9432657	9432866	K4finalpeaks255
chrI	9434878	9436587	K4finalpeaks256
chrI	9437604	9439018	K4finalpeaks257
chrI	9465100	9465717	K4finalpeaks258
chrI	9496577	9497051	K4finalpeaks259
chrI	9540428	9541300	K4finalpeaks260
chrI	9583947	9584293	K4finalpeaks261
chrI	9590885	9591109	K4finalpeaks262
chrI	9603341	9604552	K4finalpeaks263
chrI	9653247	9654683	K4finalpeaks264
chrI	9674025	9679588	K4finalpeaks265
chrI	9683045	9683342	K4finalpeaks266
chrI	9683835	9684286	K4finalpeaks267
chrI	9686583	9686924	K4finalpeaks268
chrI	9699346	9699700	K4finalpeaks269
chrI	9709507	9711324	K4finalpeaks270
chrI	9769390	9769713	K4finalpeaks271
chrI	9797535	9797744	K4finalpeaks272
chrI	9825382	9826150	K4finalpeaks273
chrI	9857189	9857398	K4finalpeaks274
chrI	9886110	9886427	K4finalpeaks275
chrI	9896632	9897861	K4finalpeaks276
chrI	9930547	9930923	K4finalpeaks277
chrI	9941095	9942699	K4finalpeaks278
chrI	9965514	9966149	K4finalpeaks279
chrI	9967694	9967938	K4finalpeaks280
chrI	10038662	10040619	K4finalpeaks281
chrI	10047638	10048388	K4finalpeaks282
chrI	10085263	10085557	K4finalpeaks283
chrI	10246394	10246591	K4finalpeaks284
chrI	10248420	10248780	K4finalpeaks285
chrI	10273821	10274368	K4finalpeaks286
chrI	10280675	10280947	K4finalpeaks287
chrI	10281354	10281606	K4finalpeaks288
chrI	10288098	10290026	K4finalpeaks289
chrI	10409118	10411593	K4finalpeaks290
chrI	10412617	10412930	K4finalpeaks291
chrI	10429585	10430434	K4finalpeaks292
chrI	10442327	10442616	K4finalpeaks293
chrI	10462554	10462921	K4finalpeaks294
chrI	10542640	10542842	K4finalpeaks295
chrI	10653180	10653988	K4finalpeaks296
chrI	10670436	10671167	K4finalpeaks297
chrI	10685108	10685651	K4finalpeaks298
chrI	10703860	10705322	K4finalpeaks299
chrI	10725877	10728956	K4finalpeaks300
chrI	10736051	10736330	K4finalpeaks301
chrI	10736584	10736843	K4finalpeaks302
chrI	10748383	10748836	K4finalpeaks303
chrI	10749216	10749455	K4finalpeaks304
chrI	10749763	10751321	K4finalpeaks305
chrI	10772911	10773160	K4finalpeaks306
chrI	10775519	10776759	K4finalpeaks307
chrI	10857263	10858858	K4finalpeaks308
chrI	10926088	10926798	K4finalpeaks309
chrI	10935275	10935537	K4finalpeaks310
chrI	11014410	11014658	K4finalpeaks311
chrI	11100882	11101212	K4finalpeaks312
chrI	11212712	11213354	K4finalpeaks313
chrI	11229959	11230499	K4finalpeaks314
chrI	11236012	11240294	K4finalpeaks315
chrI	11528899	11529110	K4finalpeaks316
chrI	11553165	11553415	K4finalpeaks317
chrI	11666167	11666624	K4finalpeaks318
chrI	11676035	11683502	K4finalpeaks319
chrI	11686768	11687360	K4finalpeaks320
chrI	11692063	11692481	K4finalpeaks321
chrI	11695356	11695656	K4finalpeaks322
chrI	11701945	11702568	K4finalpeaks323
chrI	11764351	11764806	K4finalpeaks324
chrI	11832095	11833193	K4finalpeaks325
chrI	11871333	11871776	K4finalpeaks326
chrI	11934374	11935571	K4finalpeaks327
chrI	11977281	11977665	K4finalpeaks328
chrI	11989381	11991158	K4finalpeaks329
chrI	11994943	11999498	K4finalpeaks330
chrI	12094404	12098633	K4finalpeaks331
chrI	12099775	12106531	K4finalpeaks332
chrI	12163396	12164903	K4finalpeaks333
chrI	12232347	12232899	K4finalpeaks334
chrI	12276323	12277496	K4finalpeaks335
chrI	12343191	12343858	K4finalpeaks336
chrI	12497613	12501661	K4finalpeaks337
chrI	12546385	12548538	K4finalpeaks338
chrI	12559375	12560624	K4finalpeaks339
chrI	12568460	12568728	K4finalpeaks340
chrI	12572392	12572902	K4finalpeaks341
chrI	12578528	12579271	K4finalpeaks342
chrI	12601511	12601744	K4finalpeaks343
chrI	12645588	12645809	K4finalpeaks344
chrI	12651625	12655319	K4finalpeaks345
chrI	12675788	12676707	K4finalpeaks346
chrI	12910570	12910792	K4finalpeaks347
chrI	12942283	12942940	K4finalpeaks348
chrI	12951095	12951685	K4finalpeaks349
chrI	12952432	12952699	K4finalpeaks350
chrI	12952784	12953029	K4finalpeaks351
chrI	13144817	13146122	K4finalpeaks352
chrI	13265683	13266160	K4finalpeaks353
chrI	13380842	13381854	K4finalpeaks354
chrI	13390893	13393767	K4finalpeaks355
chrI	13489479	13490061	K4finalpeaks356
chrI	13512079	13512578	K4finalpeaks357
chrI	13548024	13548586	K4finalpeaks358
chrI	13681972	13684655	K4finalpeaks359
chrI	13691823	13693156	K4finalpeaks360
chrI	13960674	13961377	K4finalpeaks361
chrI	13973497	13973701	K4finalpeaks362
chrI	13983684	13984864	K4finalpeaks363
chrI	13987907	13988385	K4finalpeaks364
chrI	14025640	14026095	K4finalpeaks365
chrI	14027928	14029514	K4finalpeaks366
chrI	14046404	14051511	K4finalpeaks367
chrI	14342968	14343771	K4finalpeaks368
chrI	14369402	14370920	K4finalpeaks369
chrI	14518526	14520391	K4finalpeaks370
chrI	14603956	14604616	K4finalpeaks371
chrI	14615790	14616987	K4finalpeaks372
chrI	14622661	14623153	K4finalpeaks373
chrI	14656941	14663518	K4finalpeaks374
chrI	14690659	14690857	K4finalpeaks375
chrI	14698617	14699370	K4finalpeaks376
chrI	14716591	14717242	K4finalpeaks377
chrI	14739728	14740241	K4finalpeaks378
chrI	14789335	14789683	K4finalpeaks379
chrI	14805090	14805757	K4finalpeaks380
chrI	14843193	14843597	K4finalpeaks381
chrI	14859221	14863317	K4finalpeaks382
chrI	14897463	14897999	K4finalpeaks383
chrI	14906033	14913238	K4finalpeaks384
chrI	14945845	14946373	K4finalpeaks385
chrI	14971946	14972980	K4finalpeaks386
chrI	14991643	15002031	K4finalpeaks387
chrII	50666	52695	K4finalpeaks388
chrII	52880	53580	K4finalpeaks389
chrII	57583	58260	K4finalpeaks390
chrII	61858	64740	K4finalpeaks391
chrII	107678	108359	K4finalpeaks392
chrII	170059	171023	K4finalpeaks393
chrII	286496	286968	K4finalpeaks394
chrII	319712	326456	K4finalpeaks395
chrII	388078	388670	K4finalpeaks396
chrII	505757	506211	K4finalpeaks397
chrII	521578	524635	K4finalpeaks398
chrII	594597	595267	K4finalpeaks399
chrII	601341	601629	K4finalpeaks400
chrII	620270	621366	K4finalpeaks401
chrII	759889	760354	K4finalpeaks402
chrII	952097	952505	K4finalpeaks403
chrII	952757	952954	K4finalpeaks404
chrII	955334	957264	K4finalpeaks405
chrII	1141075	1144012	K4finalpeaks406
chrII	1145671	1151839	K4finalpeaks407
chrII	1190101	1190331	K4finalpeaks408
chrII	1297423	1298840	K4finalpeaks409
chrII	1315553	1316118	K4finalpeaks410
chrII	1322043	1322287	K4finalpeaks411
chrII	1343982	1345008	K4finalpeaks412
chrII	1355172	1356476	K4finalpeaks413
chrII	1483564	1485898	K4finalpeaks414
chrII	1607914	1608189	K4finalpeaks415
chrII	1613859	1614494	K4finalpeaks416
chrII	1721477	1722114	K4finalpeaks417
chrII	1728495	1730344	K4finalpeaks418
chrII	1750294	1751492	K4finalpeaks419
chrII	1771339	1772570	K4finalpeaks420
chrII	1775159	1779241	K4finalpeaks421
chrII	1807514	1808385	K4finalpeaks422
chrII	1812151	1812349	K4finalpeaks423
chrII	1819117	1820450	K4finalpeaks424
chrII	1830128	1831524	K4finalpeaks425
chrII	1842341	1843161	K4finalpeaks426
chrII	1864786	1865885	K4finalpeaks427
chrII	1869295	1870629	K4finalpeaks428
chrII	1897967	1901841	K4finalpeaks429
chrII	1989257	1989458	K4finalpeaks430
chrII	1995493	1995874	K4finalpeaks431
chrII	1997230	1997815	K4finalpeaks432
chrII	2079416	2080322	K4finalpeaks433
chrII	2099475	2100041	K4finalpeaks434
chrII	2152681	2155485	K4finalpeaks435
chrII	2177050	2178283	K4finalpeaks436
chrII	2259324	2259738	K4finalpeaks437
chrII	2307072	2307709	K4finalpeaks438
chrII	2317774	2321585	K4finalpeaks439
chrII	2322910	2323963	K4finalpeaks440
chrII	2341036	2341272	K4finalpeaks441
chrII	2407460	2407896	K4finalpeaks442
chrII	2585627	2587857	K4finalpeaks443
chrII	2706724	2709951	K4finalpeaks444
chrII	2735835	2736192	K4finalpeaks445
chrII	2828433	2829597	K4finalpeaks446
chrII	2830688	2831391	K4finalpeaks447
chrII	2831802	2832023	K4finalpeaks448
chrII	2845018	2851129	K4finalpeaks449
chrII	2854856	2855861	K4finalpeaks450
chrII	2861432	2862018	K4finalpeaks451
chrII	2921185	2921593	K4finalpeaks452
chrII	2921725	2923156	K4finalpeaks453
chrII	2978654	2978881	K4finalpeaks454
chrII	3000742	3001455	K4finalpeaks455
chrII	3014775	3015467	K4finalpeaks456
chrII	3128898	3131194	K4finalpeaks457
chrII	3208368	3210591	K4finalpeaks458
chrII	3222353	3222777	K4finalpeaks459
chrII	3223025	3223289	K4finalpeaks460
chrII	3223966	3224435	K4finalpeaks461
chrII	3224770	3225371	K4finalpeaks462
chrII	3225591	3225962	K4finalpeaks463
chrII	3294917	3299465	K4finalpeaks464
chrII	3316226	3320290	K4finalpeaks465
chrII	3550267	3551234	K4finalpeaks466
chrII	3560991	3561237	K4finalpeaks467
chrII	3659677	3660157	K4finalpeaks468
chrII	3662261	3662544	K4finalpeaks469
chrII	3682668	3685686	K4finalpeaks470
chrII	3743484	3743820	K4finalpeaks471
chrII	3796554	3797336	K4finalpeaks472
chrII	3814807	3817974	K4finalpeaks473
chrII	3897123	3898256	K4finalpeaks474
chrII	3925540	3926021	K4finalpeaks475
chrII	3993580	3993864	K4finalpeaks476
chrII	4011931	4012641	K4finalpeaks477
chrII	4013247	4013457	K4finalpeaks478
chrII	4172628	4176533	K4finalpeaks479
chrII	4203405	4204007	K4finalpeaks480
chrII	4368693	4369134	K4finalpeaks481
chrII	4371400	4371608	K4finalpeaks482
chrII	4371776	4372283	K4finalpeaks483
chrII	4393038	4393642	K4finalpeaks484
chrII	4433200	4436140	K4finalpeaks485
chrII	4590305	4601352	K4finalpeaks486
chrII	4614533	4614817	K4finalpeaks487
chrII	4655110	4657457	K4finalpeaks488
chrII	4710164	4710396	K4finalpeaks489
chrII	4745197	4751837	K4finalpeaks490
chrII	4760386	4760697	K4finalpeaks491
chrII	4767381	4768754	K4finalpeaks492
chrII	4821417	4822368	K4finalpeaks493
chrII	4868738	4870869	K4finalpeaks494
chrII	4874680	4875931	K4finalpeaks495
chrII	4879904	4880130	K4finalpeaks496
chrII	4914298	4915978	K4finalpeaks497
chrII	4918689	4925999	K4finalpeaks498
chrII	4941506	4942056	K4finalpeaks499
chrII	5176905	5177505	K4finalpeaks500
chrII	5184388	5186139	K4finalpeaks501
chrII	5232587	5232802	K4finalpeaks502
chrII	5235500	5235867	K4finalpeaks503
chrII	5353929	5354133	K4finalpeaks504
chrII	5451328	5451732	K4finalpeaks505
chrII	5503962	5504722	K4finalpeaks506
chrII	5509284	5510239	K4finalpeaks507
chrII	5543888	5547261	K4finalpeaks508
chrII	5570554	5575323	K4finalpeaks509
chrII	5586115	5588017	K4finalpeaks510
chrII	5606158	5606446	K4finalpeaks511
chrII	5694616	5699798	K4finalpeaks512
chrII	5703904	5704113	K4finalpeaks513
chrII	5706320	5707193	K4finalpeaks514
chrII	5749923	5752867	K4finalpeaks515
chrII	5772699	5772911	K4finalpeaks516
chrII	5826274	5830385	K4finalpeaks517
chrII	5844724	5844933	K4finalpeaks518
chrII	5845813	5848794	K4finalpeaks519
chrII	5854447	5855044	K4finalpeaks520
chrII	5912438	5917136	K4finalpeaks521
chrII	5932139	5932476	K4finalpeaks522
chrII	5940485	5941184	K4finalpeaks523
chrII	5942473	5943584	K4finalpeaks524
chrII	5950991	5951588	K4finalpeaks525
chrII	5956423	5956686	K4finalpeaks526
chrII	5957713	5957984	K4finalpeaks527
chrII	5959009	5959220	K4finalpeaks528
chrII	5959573	5959925	K4finalpeaks529
chrII	5961407	5962551	K4finalpeaks530
chrII	6024563	6025066	K4finalpeaks531
chrII	6025155	6025750	K4finalpeaks532
chrII	6049264	6049748	K4finalpeaks533
chrII	6049930	6052850	K4finalpeaks534
chrII	6053543	6053776	K4finalpeaks535
chrII	6121206	6121637	K4finalpeaks536
chrII	6124819	6125090	K4finalpeaks537
chrII	6141555	6143336	K4finalpeaks538
chrII	6173739	6174091	K4finalpeaks539
chrII	6177727	6178879	K4finalpeaks540
chrII	6183595	6183882	K4finalpeaks541
chrII	6266147	6266507	K4finalpeaks542
chrII	6280927	6281233	K4finalpeaks543
chrII	6288117	6290249	K4finalpeaks544
chrII	6304159	6304484	K4finalpeaks545
chrII	6327457	6329218	K4finalpeaks546
chrII	6342025	6342222	K4finalpeaks547
chrII	6374962	6375179	K4finalpeaks548
chrII	6377374	6377939	K4finalpeaks549
chrII	6394983	6396919	K4finalpeaks550
chrII	6414063	6414486	K4finalpeaks551
chrII	6486626	6487340	K4finalpeaks552
chrII	6498387	6498608	K4finalpeaks553
chrII	6516940	6526842	K4finalpeaks554
chrII	6621313	6622712	K4finalpeaks555
chrII	6662370	6662841	K4finalpeaks556
chrII	6689102	6695476	K4finalpeaks557
chrII	6700694	6701005	K4finalpeaks558
chrII	6708811	6709195	K4finalpeaks559
chrII	6716834	6717502	K4finalpeaks560
chrII	6728935	6729376	K4finalpeaks561
chrII	6768236	6769001	K4finalpeaks562
chrII	6785105	6785370	K4finalpeaks563
chrII	6785453	6786137	K4finalpeaks564
chrII	6786297	6786834	K4finalpeaks565
chrII	6787075	6787648	K4finalpeaks566
chrII	6839457	6839731	K4finalpeaks567
chrII	6842863	6843479	K4finalpeaks568
chrII	6870373	6871084	K4finalpeaks569
chrII	6879456	6883855	K4finalpeaks570
chrII	6910024	6910356	K4finalpeaks571
chrII	6970263	6974461	K4finalpeaks572
chrII	7055203	7060194	K4finalpeaks573
chrII	7070156	7077537	K4finalpeaks574
chrII	7100727	7102447	K4finalpeaks575
chrII	7208936	7209188	K4finalpeaks576
chrII	7249909	7250106	K4finalpeaks577
chrII	7256705	7257068	K4finalpeaks578
chrII	7279874	7280077	K4finalpeaks579
chrII	7280238	7280566	K4finalpeaks580
chrII	7311210	7311693	K4finalpeaks581
chrII	7313040	7314421	K4finalpeaks582
chrII	7350625	7350920	K4finalpeaks583
chrII	7381526	7381883	K4finalpeaks584
chrII	7390271	7390788	K4finalpeaks585
chrII	7411701	7414627	K4finalpeaks586
chrII	7638598	7639092	K4finalpeaks587
chrII	7712570	7719950	K4finalpeaks588
chrII	7754974	7755525	K4finalpeaks589
chrII	7777115	7777356	K4finalpeaks590
chrII	7783219	7784033	K4finalpeaks591
chrII	7791660	7792063	K4finalpeaks592
chrII	7801754	7802049	K4finalpeaks593
chrII	7809296	7809994	K4finalpeaks594
chrII	7835015	7835240	K4finalpeaks595
chrII	7841949	7842438	K4finalpeaks596
chrII	7884735	7884940	K4finalpeaks597
chrII	7887194	7887717	K4finalpeaks598
chrII	7888179	7890213	K4finalpeaks599
chrII	7890584	7891088	K4finalpeaks600
chrII	7941099	7941892	K4finalpeaks601
chrII	7942101	7944204	K4finalpeaks602
chrII	7947095	7948522	K4finalpeaks603
chrII	7984551	7985500	K4finalpeaks604
chrII	8068139	8068394	K4finalpeaks605
chrII	8077930	8081205	K4finalpeaks606
chrII	8131380	8131682	K4finalpeaks607
chrII	8132542	8132739	K4finalpeaks608
chrII	8156479	8156899	K4finalpeaks609
chrII	8205508	8207867	K4finalpeaks610
chrII	8222694	8223053	K4finalpeaks611
chrII	8225905	8228868	K4finalpeaks612
chrII	8258505	8259758	K4finalpeaks613
chrII	8264764	8267653	K4finalpeaks614
chrII	8384695	8385545	K4finalpeaks615
chrII	8387918	8390109	K4finalpeaks616
chrII	8393946	8394226	K4finalpeaks617
chrII	8480271	8480520	K4finalpeaks618
chrII	8486438	8487732	K4finalpeaks619
chrII	8500329	8500536	K4finalpeaks620
chrII	8506371	8507060	K4finalpeaks621
chrII	8512928	8515550	K4finalpeaks622
chrII	8530798	8531200	K4finalpeaks623
chrII	8617493	8617921	K4finalpeaks624
chrII	8650403	8651472	K4finalpeaks625
chrII	8678181	8678394	K4finalpeaks626
chrII	8678960	8679865	K4finalpeaks627
chrII	8703971	8709745	K4finalpeaks628
chrII	8720838	8723798	K4finalpeaks629
chrII	8764651	8765247	K4finalpeaks630
chrII	8806578	8806935	K4finalpeaks631
chrII	8820923	8821618	K4finalpeaks632
chrII	8848848	8849426	K4finalpeaks633
chrII	8849596	8852261	K4finalpeaks634
chrII	8863343	8865125	K4finalpeaks635
chrII	8892583	8892841	K4finalpeaks636
chrII	8919597	8920154	K4finalpeaks637
chrII	8920824	8921374	K4finalpeaks638
chrII	8956494	8956804	K4finalpeaks639
chrII	9010226	9010484	K4finalpeaks640
chrII	9011131	9011469	K4finalpeaks641
chrII	9026476	9026736	K4finalpeaks642
chrII	9028992	9029280	K4finalpeaks643
[truncated: 1,925 more rows]
