# Supplementary material for: Unique patterns of trimethylation of histone H3 lysine 4 are prone to changes during aging in Caenorhabditis elegans somatic cells
Source: PLoS Genet. 2018 Jun 18;14(6):e1007466. doi: 10.1371/journal.pgen.1007466 (PMC6023244; doi:10.1371/journal.pgen.1007466)
Supplement: S4 Table — (A) Genes associated with adult H3K4me3 peaks. Merged adult H3K4me3 peaks in S2C Table were assigned to genes according to Methods. (B) Protein-coding genes from (A) with cluster assignments in Fig 1C. (C) Genes associated with age-dynamic H3K4me3 peaks. Age-dynamic peaks in S3C Table were assigned to genes according to Methods. (D) Protein-coding genes from (C) with cluster assignments in Fig 1C. (E) Genes in (D) with decreased H3K4me3 with age. (F) Genes in (D) with increased H3K4me3 with age. (XLSX) [file pgen.1007466.s011.xlsx]

## Sheet: sheet1
Table S4: Genes associated with H3K4me3 peaks
A: Genes associated with adult H3K4me3 peak												B. Protein-coding genes associated with adult H3K4me3 peak				C. Genes associated with age-dynamic H3K4me3 peak															D. Protein-coding genes associated with age-dynamic peak								E. Protein-coding genes with decreasaed H3K4me3					F. Protein-coding genes with increasaed H3K4me3
Chromosome	Peak start	Peak end	Chromosome	Gene start	Gene end	Gene name	Gene strand	Distance				Gene name	Cluster			Chromosome	Peak start	Peak end	Peak name	Peak length	Strand	Chromosome	Gene start	Gene end	Gene name	Gene strand	Distance				gene name	cluster							gene name					gene name
I	3674	4421	I	3747	3909	Y74C9A.6	-	0				Mar-1	v			I	4340813	4359526	K4finalpeaks87	18713	+	I	4343631	4343780	ZK973.16	-	0				Mar-5	y							AC3.5					aak-1
I	10189	13562	I	10413	16842	nlp-40	+	0				Mar-2	v			I	4340813	4359526	K4finalpeaks87	18713	+	I	4343931	4344080	ZK973.13	-	0				Jun-1	n							AH9.1					aak-2
I	14857	15258	I	10413	16842	nlp-40	+	0				Mar-5	y			I	4340813	4359526	K4finalpeaks87	18713	+	I	4346671	4346820	ZK973.18	-	0				Sep-1	e							B0041.5					aakg-3
I	16457	17320	I	10413	16842	nlp-40	+	0				Mar-6	e			I	4340813	4359526	K4finalpeaks87	18713	+	I	4346971	4347120	ZK973.17	-	0				aagr-1	u							B0205.10					aakg-4
I	26384	42559	I	31523	31543	21ur-15479	+	0				Jun-1	n			I	4340813	4359526	K4finalpeaks87	18713	+	I	4349558	4349707	ZK973.22	-	0				aagr-2	l							B0238.9					aat-5
I	26384	42559	I	32415	32435	21ur-13439	+	0				Sep-1	e			I	4340813	4359526	K4finalpeaks87	18713	+	I	4349858	4350007	ZK973.20	-	0				aak-1	m							B0244.6					abf-1
I	46662	47841	I	47472	49819	Y48G1C.12	+	0				Oct-2	w			I	4340813	4359526	K4finalpeaks87	18713	+	I	4352445	4352594	ZK973.21	-	0				aak-2	s							B0244.7					abf-2
I	69894	71964	I	71425	81071	csk-1	+	0				2L52.1	h			I	4340813	4359526	K4finalpeaks87	18713	+	I	4352745	4352894	ZK973.25	-	0				aakg-1	y							B0250.5					abts-3
I	91531	93463	I	91380	92877	Y48G1C.9	+	0				2RSSE.1	t			I	4340813	4359526	K4finalpeaks87	18713	+	I	4355332	4355481	ZK973.12	-	0				aakg-3	y							B0261.7					abts-4
I	91531	93463	I	93031	94881	Y48G1C.1	+	0				6R55.2	r			I	4340813	4359526	K4finalpeaks87	18713	+	I	4355632	4355781	ZK973.14	-	0				aakg-4	d							B0281.3					acl-7
I	107726	112768	I	110576	110724	F53G12.15	+	0				aagr-1	u			I	4340813	4359526	K4finalpeaks87	18713	+	I	4359207	4362548	acr-6	+	0				aat-4	k							B0286.3					acr-12
I	107726	112768	I	111038	112417	rpl-7	+	0				aagr-2	l			I	4340813	4359526	K4finalpeaks87	18713	+	I	4321095	4359105	anc-1	+	0				aat-5	y							B0302.5					acs-11
I	107726	112768	I	111292	111425	F53G12.12	+	0				aagr-3	d			IV	14609541	14624413	K4finalpeaks1557	14872	+	IV	14610337	14610357	21ur-14207	-	0				abf-1	s							B0334.13					acs-17
I	107726	112768	I	112365	113672	F53G12.9	+	0				aak-1	m			IV	14609541	14624413	K4finalpeaks1557	14872	+	IV	14610667	14610687	21ur-14944	-	0				abf-2	s							B0334.3					act-1
I	114185	114971	I	113807	114711	F53G12.8	+	0				aak-2	s			IV	14609541	14624413	K4finalpeaks1557	14872	+	IV	14611307	14611379	F13G11.t1	-	0				abhd-3.2	l							B0353.1					act-2
I	171256	175559	I	171340	175991	F56C11.6	+	0				aakb-1	e			IV	14609541	14624413	K4finalpeaks1557	14872	+	IV	14613862	14613882	21ur-7907	-	0				abts-3	y							B0393.6					act-4
I	177755	179379	I	178538	182159	F56C11.5	+	0				aakb-2	i			IV	14609541	14624413	K4finalpeaks1557	14872	+	IV	14614707	14614727	21ur-12278	-	0				abts-4	u							B0393.7					acy-3
I	179751	183682	I	178538	182159	F56C11.5	+	0				aakg-1	y			IV	14609541	14624413	K4finalpeaks1557	14872	+	IV	14614710	14614730	21ur-1027	-	0				AC3.5	k							B0393.9					adm-2
I	179751	183682	I	183364	208467	atm-1	+	0				aakg-2	h			IV	14609541	14624413	K4finalpeaks1557	14872	+	IV	14618007	14618027	21ur-4363	-	0				acbp-1	t							B0395.3					aex-3
I	188360	188685	I	183364	208467	atm-1	+	0				aakg-3	y			IV	14609541	14624413	K4finalpeaks1557	14872	+	IV	14618248	14618268	21ur-7056	-	0				acd-3	v							B0513.5					akap-1
I	301393	304252	I	291215	305460	C53D5.1	+	0				aakg-4	d			IV	14609541	14624413	K4finalpeaks1557	14872	+	IV	14618251	14618271	21ur-15353	-	0				acd-4	u							C01B10.10					anc-1
I	305055	306405	I	291215	305460	C53D5.1	+	0				aakg-5	h			IV	14609541	14624413	K4finalpeaks1557	14872	+	IV	14618376	14618396	21ur-9910	-	0				acdh-1	l							C01H6.3					anoh-2
I	322862	324279	I	323860	330990	Y48G1A.4	+	0				aap-1	c			IV	14609541	14624413	K4finalpeaks1557	14872	+	IV	14619198	14619218	21ur-6869	-	0				acdh-2	k							C01H6.4					apb-3
I	328411	328702	I	323860	330990	Y48G1A.4	+	0				aars-1	d			IV	14609541	14624413	K4finalpeaks1557	14872	+	IV	14621524	14621580	F13G11.144	-	0				ace-2	y							C02B10.5					apl-1
I	348165	349598	I	347469	348358	Y48G1A.2	+	0				aars-2	g			IV	14609541	14624413	K4finalpeaks1557	14872	+	IV	14610233	14610253	21ur-7683	+	0				acl-12	j							C03A7.12					aqp-2
I	348165	349598	I	348535	357133	Y48G1A.1	+	0				aat-1	e			IV	14609541	14624413	K4finalpeaks1557	14872	+	IV	14610238	14610258	21ur-11395	+	0				acl-7	t							C03A7.13					arf-1.1
I	364026	364897	I	364519	368465	rnp-8	+	0				aat-2	u			IV	14609541	14624413	K4finalpeaks1557	14872	+	IV	14610681	14610701	21ur-5888	+	0				acly-1	n							C03B1.14					asc-1
I	378660	383591	I	382833	388847	taf-4	+	0				aat-3	w			IV	14609541	14624413	K4finalpeaks1557	14872	+	IV	14610682	14610702	21ur-15674	+	0				acox-2	k							C03B1.7					asm-1
I	460994	462449	I	461995	462652	W04C9.4	+	0				aat-4	k			IV	14609541	14624413	K4finalpeaks1557	14872	+	IV	14610753	14610773	21ur-11392	+	0				acox-3	t							C05C10.3					atat-2
I	460994	462449	I	443999	461607	tol-1	+	0				aat-5	y			IV	14609541	14624413	K4finalpeaks1557	14872	+	IV	14610754	14610774	21ur-1880	+	0				acp-6	l							C05C12.4					atg-9
I	471125	471939	I	471135	473890	W04C9.8	+	0				abcf-1	h			IV	14609541	14624413	K4finalpeaks1557	14872	+	IV	14610757	14610777	21ur-10270	+	0				acr-12	g							C05D11.1					B0034.7
I	488250	492744	I	488605	489905	W04C9.2	+	0				abcf-2	d			IV	14609541	14624413	K4finalpeaks1557	14872	+	IV	14611292	14611387	F13G11.145	+	0				acr-6	d							C05D11.13					B0205.13
I	488250	492744	I	489984	496154	haf-4	+	0				abcf-3	d			IV	14609541	14624413	K4finalpeaks1557	14872	+	IV	14615349	14615369	21ur-2513	+	0				acs-1	l							C05D11.5					B0205.14
I	510692	515270	I	512017	512166	Y65B4BL.10	+	0				abf-1	s			IV	14609541	14624413	K4finalpeaks1557	14872	+	IV	14615378	14615398	21ur-12311	+	0				acs-11	d							C05D12.3					B0205.6
I	510692	515270	I	514364	514492	Y65B4BL.9	+	0				abf-2	s			IV	14609541	14624413	K4finalpeaks1557	14872	+	IV	14615638	14615658	21ur-10517	+	0				acs-13	o							C05D12.5					B0205.8
I	533977	542549	I	534453	535347	psf-3	+	0				abf-6	t			IV	14609541	14624413	K4finalpeaks1557	14872	+	IV	14616007	14616027	21ur-15486	+	0				acs-14	i							C05D2.8					B0228.6
I	533977	542549	I	535791	536670	icd-2	+	0				abhd-11.2	h			IV	14609541	14624413	K4finalpeaks1557	14872	+	IV	14616389	14616409	21ur-7501	+	0				acs-17	a							C06A1.3					B0238.1
I	533977	542549	I	539086	539242	Y65B4BR.12	+	0				abhd-12	i			IV	14609541	14624413	K4finalpeaks1557	14872	+	IV	14616603	14623964	dmd-6	+	0				acs-2	r							C06A6.4					B0273.1
I	533977	542549	I	537122	542173	wwp-1	+	0				abhd-3.1	g			IV	14609541	14624413	K4finalpeaks1557	14872	+	IV	14617064	14617084	21ur-5782	+	0				acs-5	e							C06C3.12					B0303.3
I	547442	557108	I	550708	556638	ptr-21	+	0				abhd-3.2	l			IV	14609541	14624413	K4finalpeaks1557	14872	+	IV	14617170	14617190	21ur-8883	+	0				act-1	q							C06E1.7					B0303.7
I	547442	557108	I	553658	553785	Y65B4BR.11	+	0				abhd-5.1	h			IV	14609541	14624413	K4finalpeaks1557	14872	+	IV	14617356	14617376	21ur-14927	+	0				act-2	x							C06E2.1					B0403.3
I	620307	621662	I	618207	621463	sago-2	+	0				abhd-5.2	i			IV	14609541	14624413	K4finalpeaks1557	14872	+	IV	14618134	14618154	21ur-9380	+	0				act-4	o							C06G3.5					B0457.6
I	636179	638702	I	636847	637852	vps-20	+	0				abi-1	h			IV	14609541	14624413	K4finalpeaks1557	14872	+	IV	14619134	14619154	21ur-8115	+	0				act-5	l							C06G4.1					B0511.11
I	636179	638702	I	638129	653985	Y65B4A.2	+	0				abl-1	g			IV	14609541	14624413	K4finalpeaks1557	14872	+	IV	14619412	14619432	21ur-6044	+	0				acy-3	w							C06G8.3					B0563.5
I	653751	654787	I	638129	653985	Y65B4A.2	+	0				abt-2	u			IV	14609541	14624413	K4finalpeaks1557	14872	+	IV	14620182	14620202	21ur-5138	+	0				adbp-1	f							C06H2.2					bar-1
I	653751	654787	I	654096	658706	Y65B4A.1	+	0				abtm-1	e			IV	14609541	14624413	K4finalpeaks1557	14872	+	IV	14624220	14624240	21ur-3690	+	0				add-1	v							C06H2.7					bath-43
I	680400	681120	I	680414	683528	Y18H1A.11	+	0				abts-1	h			X	8014216	8027601	K4finalpeaks2356	13385	+	X	8015044	8026799	C34D10.2	+	0				adm-2	e							C06H5.6					bath-44
I	719495	720120	I	720011	731082	pif-1	+	0				abts-3	y			X	8014216	8027601	K4finalpeaks2356	13385	+	X	8017426	8017573	C34D10.3	+	0				adss-1	n							C07A9.9					bbs-4
I	754371	754857	I	754680	754763	Y18H1A.t1	+	0				abts-4	u			X	8014216	8027601	K4finalpeaks2356	13385	+	X	8023325	8023575	C34D10.4	+	0				adt-2	y							C07D10.5					ben-1
I	815992	817267	I	815976	816026	ZC123.5	+	0				AC3.5	k			IV	6014422	6027113	K4finalpeaks1337	12691	+	IV	6015469	6015489	21ur-6166	-	0				aex-3	e							C07D8.6					best-24
I	815992	817267	I	816036	816306	ZC123.9	+	0				AC8.10	x			IV	6014422	6027113	K4finalpeaks1337	12691	+	IV	6015472	6015492	21ur-9518	-	0				aex-4	k							C07H4.1					bli-4
I	815992	817267	I	803368	835277	zfh-2	+	0				AC8.12	x			IV	6014422	6027113	K4finalpeaks1337	12691	+	IV	6015507	6015655	C46G7.109	-	0				agr-1	a							C08B6.10					bre-3
I	827562	828653	I	803368	835277	zfh-2	+	0				AC8.3	x			IV	6014422	6027113	K4finalpeaks1337	12691	+	IV	6016868	6016888	21ur-6521	-	0				AH9.1	t							C08B6.11					C01A2.4
I	831246	832168	I	803368	835277	zfh-2	+	0				AC8.7	x			IV	6014422	6027113	K4finalpeaks1337	12691	+	IV	6016871	6016891	21ur-12251	-	0				ahcy-1	n							C08F11.13					C01A2.6
I	852206	853954	I	853451	871947	Y95B8A.8	+	0				acaa-2	o			IV	6014422	6027113	K4finalpeaks1337	12691	+	IV	6017244	6017264	21ur-5104	-	0				akap-1	s							C08F8.2					C01B10.3
I	876661	885515	I	882918	890194	Y95B8A.6	+	0				acbp-1	t			IV	6014422	6027113	K4finalpeaks1337	12691	+	IV	6020152	6020172	21ur-9861	-	0				alh-1	j							C08H9.16					C01B7.3
I	887762	888469	I	882918	890194	Y95B8A.6	+	0				acbp-3	y			IV	6014422	6027113	K4finalpeaks1337	12691	+	IV	6020327	6020347	21ur-4234	-	0				alh-11	l							C08H9.3					C01C4.3
I	889455	890454	I	882918	890194	Y95B8A.6	+	0				acbp-6	b			IV	6014422	6027113	K4finalpeaks1337	12691	+	IV	6021348	6021368	21ur-12281	-	0				alh-12	l							C09D4.2					C01G6.2
I	946227	946458	I	942257	947711	nas-30	+	0				acd-3	v			IV	6014422	6027113	K4finalpeaks1337	12691	+	IV	6021351	6021371	21ur-12246	-	0				alh-8	p							C09G9.1					C02F5.14
I	989275	990383	I	989671	992163	hmbx-1	+	0				acd-4	u			IV	6014422	6027113	K4finalpeaks1337	12691	+	IV	6022566	6022586	21ur-767	-	0				alp-1	v							C10G8.8					C02F5.5
I	1034359	1034881	I	1034472	1040868	Y34D9A.3	+	0				acdh-1	l			IV	6014422	6027113	K4finalpeaks1337	12691	+	IV	6026427	6026447	21ur-9058	-	0				amt-1	y							C12D12.1					C03C10.4
I	1049209	1053765	I	1049594	1050726	glrx-10	+	0				acdh-10	a			IV	6014422	6027113	K4finalpeaks1337	12691	+	IV	6026725	6026745	21ur-11228	-	0				amt-4	y							C13A10.1					C04F12.1
I	1062275	1073845	I	1068591	1075010	gsa-1	+	0				acdh-11	g			IV	6014422	6027113	K4finalpeaks1337	12691	+	IV	6019705	6033639	pqn-22	-	0				anc-1	r							C13F10.1					C04F12.8
I	1062275	1073845	I	1062293	1065269	npr-23	+	0				acdh-12	f			IV	6014422	6027113	K4finalpeaks1337	12691	+	IV	6014643	6014792	C46G7.110	+	0				anmt-2	b							C14A11.6					C04H4.1
I	1154178	1158011	I	1156163	1156454	Y48G8AL.17	+	0				acdh-13	h			IV	6014422	6027113	K4finalpeaks1337	12691	+	IV	6014943	6014963	21ur-12705	+	0				anmt-3	l							C14A4.6					C04H5.7
I	1154178	1158011	I	1156577	1157462	rpl-17	+	0				acdh-2	k			IV	6014422	6027113	K4finalpeaks1337	12691	+	IV	6014944	6014964	21ur-9098	+	0				anoh-2	b							C14A4.7					C05A9.2
I	1154178	1158011	I	1157569	1162900	Y48G8AL.7	+	0				acdh-3	s			IV	6014422	6027113	K4finalpeaks1337	12691	+	IV	6015193	6019713	C46G7.2	+	0				aos-1	w							C15B12.1					C05D9.7
I	1161226	1162001	I	1157569	1162900	Y48G8AL.7	+	0				acdh-7	i			IV	6014422	6027113	K4finalpeaks1337	12691	+	IV	6016086	6016106	21ur-8812	+	0				apb-3	v							C15B12.8					C06G3.5
I	1183929	1184286	I	1176473	1189651	smg-2	+	0				acdh-9	i			IV	6014422	6027113	K4finalpeaks1337	12691	+	IV	6018003	6019713	C46G7.1	+	0				apl-1	f							C15C7.5					C07E3.3
I	1198528	1199618	I	1193158	1211005	Y48G8AL.5	+	0				ace-2	y			IV	6014422	6027113	K4finalpeaks1337	12691	+	IV	6018279	6018299	21ur-12657	+	0				app-1	h							C15C7.7					C07E3.4
I	1226260	1230905	I	1211492	1254671	herc-1	+	0				acer-1	x			IV	6014422	6027113	K4finalpeaks1337	12691	+	IV	6018682	6018702	21ur-10530	+	0				aqp-2	m							C15C8.7					C08F1.8
I	1336765	1341551	I	1335375	1336870	K12C11.3	+	0				acin-1	h			IV	6014422	6027113	K4finalpeaks1337	12691	+	IV	6019891	6019911	21ur-6598	+	0				arf-1.1	f							C15F1.5					C08G5.7
I	1336765	1341551	I	1337020	1338120	K12C11.6	+	0				acl-1	d			IV	6014422	6027113	K4finalpeaks1337	12691	+	IV	6020918	6020938	21ur-6849	+	0				arrd-6	u							C16A3.1					C10C5.2
I	1336765	1341551	I	1338785	1339769	K12C11.7	+	0				acl-12	j			IV	6014422	6027113	K4finalpeaks1337	12691	+	IV	6021562	6021582	21ur-9195	+	0				art-1	n							C16A3.10					C10E2.2
I	1336765	1341551	I	1340678	1341258	smo-1	+	0				acl-14	q			IV	6014422	6027113	K4finalpeaks1337	12691	+	IV	6021565	6021585	21ur-3405	+	0				asb-2	o							C16C4.17					C11G10.1
I	1394149	1394798	I	1394569	1402942	Y92H12BR.7	+	0				acl-2	h			IV	6014422	6027113	K4finalpeaks1337	12691	+	IV	6021896	6021916	21ur-6491	+	0				asc-1	m							C16H3.3					C13B4.1
I	1415470	1416897	I	1416591	1425013	Y92H12BR.3	+	0				acl-3	h			IV	6014422	6027113	K4finalpeaks1337	12691	+	IV	6022366	6022386	21ur-10822	+	0				asd-2	s							C17C3.1					C13C4.4
I	1434836	1436429	I	1436279	1441314	mrpl-15	+	0				acl-4	d			IV	6014422	6027113	K4finalpeaks1337	12691	+	IV	6023356	6023376	21ur-15298	+	0				asm-1	c							C17C3.15					C14A11.2
I	1443569	1444548	I	1444507	1444641	F37F2.4	+	0				acl-5	g			IV	6014422	6027113	K4finalpeaks1337	12691	+	IV	6023953	6023973	21ur-12699	+	0				asp-10	u							C17E4.6					C16A3.2
I	1446527	1447460	I	1447138	1447210	F47G6.t1	+	0				acl-6	h			IV	6014422	6027113	K4finalpeaks1337	12691	+	IV	6023954	6023974	21ur-751	+	0				asp-13	l							C17F3.3					C16D9.6
I	1446527	1447460	I	1446666	1465340	spe-15	+	0				acl-7	t			IV	6014422	6027113	K4finalpeaks1337	12691	+	IV	6023958	6023978	21ur-3768	+	0				asp-14	d							C17H12.2					C17E4.10
I	1514139	1515128	I	1514762	1540911	Y92H12A.4	+	0				acl-8	o			IV	6014422	6027113	K4finalpeaks1337	12691	+	IV	6025178	6025198	21ur-13619	+	0				asp-2	s							C18B12.6					C17G1.14
I	1540539	1543274	I	1514762	1540911	Y92H12A.4	+	0				acl-9	b			IV	6014422	6027113	K4finalpeaks1337	12691	+	IV	6025487	6025507	21ur-7205	+	0				asp-3	l							C18B2.5					C17H12.10
I	1575055	1575872	I	1575720	1575792	Y92H12A.t1	+	0				acly-1	n			IV	6014422	6027113	K4finalpeaks1337	12691	+	IV	6025772	6025792	21ur-3780	+	0				asp-4	l							C23H3.2					C17H12.11
I	1575055	1575872	I	1566931	1580196	src-1	+	0				aco-1	g			IV	6014422	6027113	K4finalpeaks1337	12691	+	IV	6025775	6025795	21ur-14583	+	0				asp-5	l							C23H3.3					C17H12.37
I	1588341	1588819	I	1584329	1593668	Y73E7A.3	+	0				aco-2	x			IV	6014422	6027113	K4finalpeaks1337	12691	+	IV	6026607	6026825	C46G7.108	+	0				atad-3	d							C23H4.2					C18A11.1
I	1601268	1602150	I	1601840	1606881	Y73E7A.2	+	0				acox-1	u			IV	6014422	6027113	K4finalpeaks1337	12691	+	IV	6027005	6027025	21ur-4315	+	0				atat-2	e							C23H4.3					C18C4.5
I	1609754	1610752	I	1610390	1619943	adpr-1	+	0				acox-2	k			X	13521699	13534068	K4finalpeaks2483	12369	+	X	13522279	13527415	pab-2	-	0				atf-5	o							C23H5.8					C18D11.6
I	1628298	1629785	I	1629003	1633496	Y73E7A.1	+	0				acox-3	t			X	13521699	13534068	K4finalpeaks2483	12369	+	X	13525259	13525465	F18H3.6	+	0				atf-7	r							C24A11.5					C18E3.3
I	1687608	1693297	I	1691497	1691645	Y71G12B.37	+	0				acp-2	v			X	13521699	13534068	K4finalpeaks2483	12369	+	X	13529088	13532047	F18H3.4	+	0				atf-8	t							C24H10.1					C18E3.4
I	1687608	1693297	I	1692352	1693675	Y71G12B.44	+	0				acp-5	k			X	13521699	13534068	K4finalpeaks2483	12369	+	X	13529585	13529649	F18H3.7	+	0				atg-9	d							C25F9.10					C18E3.5
I	1687608	1693297	I	1693190	1693457	Y71G12B.41	+	0				acp-6	l			X	13521699	13534068	K4finalpeaks2483	12369	+	X	13532921	13536394	acr-12	+	0				atn-1	a							C25F9.6					C18H9.3
I	1697087	1702648	I	1696199	1697676	linc-131	+	0				acr-12	g			V	12295089	12307406	K4finalpeaks1920	12317	+	V	12295614	12295739	F55C5.12	-	0				atx-2	f							C25F9.9					C18H9.5
I	1697087	1702648	I	1698094	1701130	ubc-3	+	0				acr-18	m			V	12295089	12307406	K4finalpeaks1920	12317	+	V	12296887	12297125	F55C5.14	-	0				B0034.7	o							C26B9.1					C18H9.6
I	1697087	1702648	I	1701358	1701799	lsm-6	+	0				acr-2	y			V	12295089	12307406	K4finalpeaks1920	12317	+	V	12297356	12297489	F55C5.13	+	0				B0041.5	x							C26B9.5					C23H4.6
I	1697087	1702648	I	1702123	1707890	Y71G12B.13	+	0				acr-5	u			V	12295089	12307406	K4finalpeaks1920	12317	+	V	12299929	12300049	F55C5.16	+	0				B0205.10	y							C27F2.8					C25E10.10
I	1712242	1712492	I	1709093	1715568	atg-5	+	0				acr-6	d			V	12295089	12307406	K4finalpeaks1920	12317	+	V	12303599	12303693	C51F7.4	+	0				B0205.13	q							C29F5.1					C25E10.8
I	1717462	1722087	I	1721592	1740918	tln-1	+	0				acr-7	s			V	12295089	12307406	K4finalpeaks1920	12317	+	V	12303708	12303783	C51F7.3	+	0				B0205.14	m							C29F9.12					C25F9.12
I	1739259	1740262	I	1721592	1740918	tln-1	+	0				acs-1	l			V	12295089	12307406	K4finalpeaks1920	12317	+	V	12302484	12306972	frm-7	+	0				B0205.6	g							C29F9.3					C25F9.5
I	1750715	1751648	I	1751481	1754410	Y71G12B.10	+	0				acs-11	d			IV	11912552	11924408	K4finalpeaks1515	11856	+	IV	11913690	11915796	fat-6	-	0				B0205.8	j							C29F9.4					C25H3.1
I	1792903	1793790	I	1793254	1796425	Y71G12B.6	+	0				acs-12	d			IV	11912552	11924408	K4finalpeaks1515	11856	+	IV	11918110	11922128	ZK822.1	-	0				B0228.6	h							C30F12.1					C25H3.10
I	1807973	1808789	I	1808091	1811782	pghm-1	+	0				acs-13	o			IV	11912552	11924408	K4finalpeaks1515	11856	+	IV	11922358	11923194	ZK822.2	-	0				B0238.1	i							C30F12.4					C25H3.14
I	1823175	1823638	I	1823447	1825967	chaf-2	+	0				acs-14	i			IV	11912552	11924408	K4finalpeaks1515	11856	+	IV	11912027	11913245	VZK822L.2	+	0				B0238.9	c							C30H7.2					C25H3.3
I	1831628	1842834	I	1828079	1831929	Y71G12B.28	+	0				acs-17	a			IV	11912552	11924408	K4finalpeaks1515	11856	+	IV	11915947	11916126	ZK822.9	+	0				B0244.6	k							C32E8.9					C26E1.2
I	1831628	1842834	I	1832897	1834764	C53H9.2	+	0				acs-18	y			IV	11912552	11924408	K4finalpeaks1515	11856	+	IV	11917137	11917355	ZK822.10	+	0				B0244.7	k							C32F10.4					C27A12.6
I	1831628	1842834	I	1835679	1841921	egl-30	+	0				acs-19	p			IV	11912552	11924408	K4finalpeaks1515	11856	+	IV	11918201	11920775	ZK822.8	+	0				B0250.5	j							C32F10.8					C27A12.7
I	1831628	1842834	I	1841238	1841334	M01D7.11	+	0				acs-2	r			II	10238890	10250613	K4finalpeaks690	11723	+	II	10236936	10239695	mec-15	-	0				B0261.7	g							C34B2.9					C27A7.5
I	1831628	1842834	I	1842445	1843227	emr-1	+	0				acs-20	v			II	10238890	10250613	K4finalpeaks690	11723	+	II	10240311	10242490	mrps-14	-	0				B0273.1	y							C34B4.2					C27B7.7
I	1831628	1842834	I	1834883	1835439	rpl-27	+	0				acs-21	e			II	10238890	10250613	K4finalpeaks690	11723	+	II	10242593	10247638	nrde-2	-	0				B0281.3	n							C34B4.4					C27D6.1
I	1870831	1875794	I	1874147	1884173	tub-2	+	0				acs-22	y			II	10238890	10250613	K4finalpeaks690	11723	+	II	10248991	10251171	atad-3	+	0				B0286.3	l							C34E11.4					C27D6.12
I	1895103	1895686	I	1895161	1923096	trpp-10	+	0				acs-4	c			II	11208389	11220079	K4finalpeaks716	11690	+	II	11203822	11220642	srap-1	+	0				B0302.5	l							C34F6.5					C28G1.5
I	1913364	1913861	I	1895161	1923096	trpp-10	+	0				acs-5	e			II	4590305	4601352	K4finalpeaks486	11047	+	II	4590953	4601356	ipla-1	-	0				B0303.3	q							C34H4.2					C29F9.6
I	1917755	1918924	I	1895161	1923096	trpp-10	+	0				act-1	q			II	4590305	4601352	K4finalpeaks486	11047	+	II	4601216	4602633	F35D11.5	-	0				B0303.7	r							C34H4.5					C29H12.2
I	1957712	1959089	I	1958707	1964972	Y51F10.11	+	0				act-2	x			II	4590305	4601352	K4finalpeaks486	11047	+	II	4572000	4591360	vab-1	+	0				B0334.13	t							C35A11.4					C30A5.3
I	1978442	1979165	I	1978004	1983436	Y51F10.2	+	0				act-3	x			X	3492695	3503411	K4finalpeaks2200	10716	+	X	3496026	3499165	glt-1	+	0				B0334.3	i							C35A5.3					C30G4.4
I	2023404	2026471	I	2026316	2033948	crtc-1	+	0				act-4	o			X	3492695	3503411	K4finalpeaks2200	10716	+	X	3499253	3505253	C12D12.1	+	0				B0353.1	k							C35A5.4					C30G7.5
I	2036031	2048011	I	2046539	2048913	linc-30	+	0				act-5	l			V	12809291	12819982	K4finalpeaks1935	10691	+	V	12808423	12810071	ZC443.1	-	0				B0393.6	t							C36A4.10					C32D5.7
I	2048836	2051222	I	2046539	2048913	linc-30	+	0				acy-1	d			V	12809291	12819982	K4finalpeaks1935	10691	+	V	12810218	12811158	ZC443.2	-	0				B0393.7	b							C39D10.9					C33A12.3
I	2062170	2066666	I	2064952	2065481	moag-4	+	0				acy-3	w			V	12809291	12819982	K4finalpeaks1935	10691	+	V	12812291	12814122	ZC443.3	-	0				B0393.9	l							C40H1.7					C33A12.4
I	2062170	2066666	I	2065727	2069049	arl-13	+	0				ada-2	i			V	12809291	12819982	K4finalpeaks1935	10691	+	V	12816921	12819545	ZC443.4	-	0				B0395.3	g							C41D11.3					C33B4.4
I	2062170	2066666	I	2064293	2065118	rpb-10	+	0				adbp-1	f			V	12809291	12819982	K4finalpeaks1935	10691	+	V	12810467	12810739	anr-29	+	0				B0403.3	m							C41H7.2					C33D9.13
I	2068707	2072812	I	2065727	2069049	arl-13	+	0				add-1	v			V	12809291	12819982	K4finalpeaks1935	10691	+	V	12814780	12814883	ZC443.8	+	0				B0457.6	q							C41H7.6					C33D9.8
I	2068707	2072812	I	2070216	2070358	Y37E3.28	+	0				add-2	i			I	4910886	4921512	K4finalpeaks109	10626	+	I	4911803	4914047	F21F3.6	-	0				B0511.11	k							C42D8.1					C34B4.3
I	2068707	2072812	I	2071352	2072547	phb-1	+	0				adm-2	e			I	4910886	4921512	K4finalpeaks109	10626	+	I	4920772	4926233	imb-1	-	0				B0513.5	e							C42D8.9					C34C6.7
I	2068707	2072812	I	2072680	2076906	Y37E3.10	+	0				adm-4	j			I	4910886	4921512	K4finalpeaks109	10626	+	I	4906823	4911831	pgal-1	+	0				B0563.5	m							C44B7.7					C34D1.4
I	2078057	2079334	I	2078959	2085678	Y37E3.11	+	0				adpr-1	g			I	4910886	4921512	K4finalpeaks109	10626	+	I	4918392	4920866	F21F3.7	+	0				bar-1	d							C44C1.1					C34D10.2
I	2084167	2085807	I	2085037	2085155	Y37E3.20	+	0				adr-1	c			I	14991643	15002031	K4finalpeaks387	10388	+	I	14993821	15001680	tep-1	+	0				bas-1	g							C44E4.4					C35B1.2
I	2084167	2085807	I	2078959	2085678	Y37E3.11	+	0				ads-1	i			I	14991643	15002031	K4finalpeaks387	10388	+	I	14993824	14993959	nspd-11	+	0				bath-43	r							C44H9.4					C35C5.8
I	2097009	2097806	I	2097346	2123442	npp-13	+	0				adsl-1	y			I	14991643	15002031	K4finalpeaks387	10388	+	I	15001854	15005611	mtd-1	+	0				bath-44	n							C44H9.6					C35C5.9
I	2118448	2119127	I	2097346	2123442	npp-13	+	0				adss-1	n			II	6516940	6526842	K4finalpeaks554	9902	+	II	6517187	6519845	toe-2	-	0				bbs-4	y							C45E5.1					C35D10.7
I	2190774	2191795	I	2160042	2209635	afd-1	+	0				adt-1	v			II	6516940	6526842	K4finalpeaks554	9902	+	II	6522736	6522854	C56E6.11	-	0				bca-1	k							C46C2.7					C36B1.13
I	2249458	2251217	I	2250131	2254901	slc-17.6	+	0				adt-2	y			II	6516940	6526842	K4finalpeaks554	9902	+	II	6524503	6524523	21ur-14585	-	0				bcat-1	o							C46F2.1					C36B1.6
I	2252308	2254579	I	2250131	2254901	slc-17.6	+	0				aex-1	d			II	6516940	6526842	K4finalpeaks554	9902	+	II	6526372	6528801	C56E6.4	-	0				bed-2	s							C46G7.1					C38C3.4
I	2272210	2272957	I	2272359	2272439	Y39G10AL.5	+	0				aex-3	e			II	6516940	6526842	K4finalpeaks554	9902	+	II	6516359	6518380	C56E6.7	+	0				ben-1	i							C46G7.2					C39E9.8
I	2280060	2280772	I	2279834	2280867	Y39G10AL.1	+	0				aex-4	k			II	6516940	6526842	K4finalpeaks554	9902	+	II	6522696	6522814	C56E6.14	+	0				best-18	c							C46H11.3					C48B4.13
I	2290668	2293631	I	2293132	2297312	Y39G10AR.11	+	0				aex-5	u			II	6516940	6526842	K4finalpeaks554	9902	+	II	6524927	6526337	C56E6.2	+	0				best-24	m							C49A9.2					C48E7.6
I	2299581	2300419	I	2300086	2302824	epg-2	+	0				afd-1	y			I	6492201	6501897	K4finalpeaks154	9696	+	I	6490716	6492727	dbr-1	-	0				bli-1	w							C49A9.4					C50D2.2
I	2306472	2307417	I	2306985	2308971	Y39G10AR.9	+	0				afmd-1	k			I	6492201	6501897	K4finalpeaks154	9696	+	I	6492722	6494246	mdt-18	-	0				bli-4	d							C49C3.10					C50F2.2
I	2312119	2313949	I	2312496	2313008	tbca-1	+	0				age-1	a			I	6492201	6501897	K4finalpeaks154	9696	+	I	6494280	6496107	uri-1	+	0				blmp-1	v							C49C3.4					C53B7.2
I	2312119	2313949	I	2313271	2316013	Y39G10AR.8	+	0				agef-1	e			I	6492201	6501897	K4finalpeaks154	9696	+	I	6497438	6499559	acdh-1	+	0				bre-1	h							C49C3.9					C53B7.3
I	2312119	2313949	I	2308976	2312130	nsun-4	+	0				agl-1	c			I	6492201	6501897	K4finalpeaks154	9696	+	I	6499841	6501413	C55B7.3	+	0				bre-2	y							C50A2.3					C54E4.12
I	2333309	2333832	I	2333326	2338688	ugt-31	+	0				agr-1	a			I	5407053	5416702	K4finalpeaks128	9649	+	I	5409666	5409733	C24A11.12	-	0				bre-3	r							C50B8.4					C54F6.17
I	2404308	2404899	I	2402232	2409987	zwl-1	+	0				ags-3	g			I	5407053	5416702	K4finalpeaks128	9649	+	I	5412842	5415629	coq-1	-	0				bris-1	l							C50H2.13					C54F6.18
I	2409683	2410061	I	2402232	2409987	zwl-1	+	0				agt-1	d			I	5407053	5416702	K4finalpeaks128	9649	+	I	5416649	5420731	C30H7.2	-	0				btb-16	n							C52D10.3					C54F6.5
I	2433503	2434800	I	2434004	2435709	ubxn-1	+	0				agt-2	f			I	5407053	5416702	K4finalpeaks128	9649	+	I	5402895	5408459	frm-4	-	0				btb-17	l							C52E2.5					C54F6.6
I	2484941	2486857	I	2485868	2489773	eif-3.I	+	0				AH10.3	u			I	5407053	5416702	K4finalpeaks128	9649	+	I	5409666	5409733	C24A11.11	+	0				btb-18	b							C53A5.2					C54G4.5
I	2603832	2606946	I	2605283	2605605	K07A3.5	+	0				AH9.1	t			I	5407053	5416702	K4finalpeaks128	9649	+	I	5412497	5412640	C24A11.13	+	0				btb-9	o							C53D5.5					C54G6.3
I	2603832	2606946	I	2606754	2617361	ctn-1	+	0				AH9.3	u			IV	8022133	8031652	K4finalpeaks1392	9519	+	IV	8022719	8029513	nhr-31	-	0				C01A2.4	f							C53D6.11					C55A6.3
I	2620313	2621082	I	2617560	2620425	spe-47	+	0				aha-1	j			IV	8022133	8031652	K4finalpeaks1392	9519	+	IV	8028511	8028657	C26B2.12	+	0				C01A2.6	u							C53D6.7					C55B6.1
I	2620313	2621082	I	2620654	2621858	Y23H5A.3	+	0				ahcy-1	n			IV	8022133	8031652	K4finalpeaks1392	9519	+	IV	8031141	8031161	21ur-14765	+	0				C01B10.10	k							C54G10.4					C56E10.3
I	2627815	2630065	I	2629685	2632320	cars-2	+	0				aho-3	b			X	11490860	11500332	K4finalpeaks2426	9472	+	X	11491095	11499999	T25C12.3	-	0				C01B10.3	p							C55A6.10					cab-1
I	2634332	2634721	I	2632987	2634641	Y23H5A.8	+	0				ain-1	f			X	11509795	11519157	K4finalpeaks2427	9362	+	X	11509446	11511344	F29G6.2	-	0				C01B7.3	d							C55A6.7					casy-1
I	2641845	2643532	I	2642722	2643771	mage-1	+	0				ain-2	f			X	11509795	11519157	K4finalpeaks2427	9362	+	X	11511556	11519062	hpo-34	-	0				C01C4.3	y							C55B7.3					catp-7
I	2661303	2673139	I	2666384	2666468	F32B5.17	+	0				aip-1	q			X	11509795	11519157	K4finalpeaks2427	9362	+	X	11519146	11519236	F29G6.4	+	0				C01G6.2	y							C56E6.2					ccch-1
I	2661303	2673139	I	2668160	2672429	F32B5.6	+	0				aipl-1	g			V	6831422	6840781	K4finalpeaks1754	9359	+	V	6832290	6835342	T15B7.14	-	0				C01H6.3	b							C56E6.4					cebp-1
I	2681444	2682980	I	2682866	2683011	F32B5.13	+	0				air-1	g			V	6831422	6840781	K4finalpeaks1754	9359	+	V	6836725	6838630	T15B7.15	-	0				C01H6.4	l							C56E6.7					cec-2
I	2686420	2689704	I	2688947	2689069	F32B5.9	+	0				ajm-1	u			V	6831422	6840781	K4finalpeaks1754	9359	+	V	6840216	6842970	lgc-54	-	0				C02B10.5	j							C56G2.7					ced-1
I	2704780	2707783	I	2706883	2717549	lin-17	+	0				aka-1	g			V	6831422	6840781	K4finalpeaks1754	9359	+	V	6835635	6836700	col-143	+	0				C02F5.14	w							CC8.2					ced-7
I	2726130	2731158	I	2726656	2727545	snr-7	+	0				akap-1	s			V	6831422	6840781	K4finalpeaks1754	9359	+	V	6839256	6840256	hpo-8	+	0				C02F5.5	u							D1053.3					ced-8
I	2726130	2731158	I	2730004	2731454	yop-1	+	0				akir-1	q			V	6831422	6840781	K4finalpeaks1754	9359	+	V	6831163	6832254	col-142	+	0				C03A7.12	u							D1053.4					ceh-13
I	2773549	2776679	I	2774910	2775422	Y71F9B.1	+	0				akt-1	c			IV	10463532	10472723	K4finalpeaks1465	9191	+	IV	10464386	10464483	F01D4.12	-	0				C03A7.13	k							D1054.8					ceh-31
I	2829997	2832664	I	2830335	2830483	W10C8.14	+	0				akt-2	d			IV	10463532	10472723	K4finalpeaks1465	9191	+	IV	10464659	10467240	ugt-43	+	0				C03B1.14	h							D2045.8					ceh-6
I	2829997	2832664	I	2831305	2831674	W10C8.8	+	0				aldo-1	q			IV	10463532	10472723	K4finalpeaks1465	9191	+	IV	10469763	10471890	ugt-44	+	0				C03B1.7	y							D2096.12					ceh-62
I	2855130	2858782	I	2855295	2855442	W10C8.10	+	0				aldo-2	p			IV	9328457	9337556	K4finalpeaks1429	9099	+	IV	9328739	9330855	T20D3.2	-	0				C03C10.4	q							E02C12.8					ces-1
I	2861167	2862420	I	2862403	2864464	Y71F9AL.11	+	0				alfa-1	h			IV	9328457	9337556	K4finalpeaks1429	9099	+	IV	9333342	9335909	T20D3.3	-	0				C04F12.1	b							E04F6.15					cex-2
I	2863558	2864609	I	2862403	2864464	Y71F9AL.11	+	0				alg-1	k			IV	9328457	9337556	K4finalpeaks1429	9099	+	IV	9334629	9334721	T20D3.12	-	0				C04F12.8	m							EGAP2.1					cey-1
I	2865975	2866872	I	2866429	2870105	Y71F9AL.10	+	0				alg-2	h			IV	9328457	9337556	K4finalpeaks1429	9099	+	IV	9328010	9328745	clec-183	+	0				C04H4.1	y							EGAP9.3					chat-1
I	2868995	2870578	I	2866429	2870105	Y71F9AL.10	+	0				algn-11	b			IV	9328457	9337556	K4finalpeaks1429	9099	+	IV	9334706	9334802	T20D3.13	+	0				C04H5.7	m							F01D5.1					chdp-1
I	2874843	2879188	I	2876932	2878517	Y71F9AL.9	+	0				algn-13	f			IV	9328457	9337556	K4finalpeaks1429	9099	+	IV	9337063	9338557	T20D3.5	+	0				C05A9.2	y							F01D5.2					chhy-1
I	2874843	2879188	I	2878578	2880936	Y71F9AL.8	+	0				algn-14	i			X	13765266	13774269	K4finalpeaks2487	9003	+	X	13765353	13770558	nkb-3	-	0				C05C10.3	l							F01D5.3					chil-24
I	2899818	2902390	I	2901335	2903005	gst-43	+	0				algn-2	c			X	13765266	13774269	K4finalpeaks2487	9003	+	X	13768692	13768807	F55F3.9	-	0				C05C12.4	i							F01G10.10					ckk-1
I	2906791	2907360	I	2903596	2907751	Y71F9AL.4	+	0				alh-1	j			X	14162137	14171056	K4finalpeaks2494	8919	+	X	14162211	14162311	R03E1.5	-	0				C05D11.1	v							F01G4.5					cle-1
I	2924372	2925896	I	2924932	2928138	Y71F9AL.1	+	0				alh-10	k			X	14162137	14171056	K4finalpeaks2494	8919	+	X	14163098	14164506	vha-20	-	0				C05D11.13	p							F01G4.6					clec-146
I	2927611	2931244	I	2924932	2928138	Y71F9AL.1	+	0				alh-11	l			X	14162137	14171056	K4finalpeaks2494	8919	+	X	14164638	14169699	sym-4	-	0				C05D11.5	k							F07A11.1					clec-147
I	2927611	2931244	I	2928395	2929679	trap-1	+	0				alh-12	l			X	14162137	14171056	K4finalpeaks2494	8919	+	X	14170862	14174063	idhb-1	-	0				C05D12.3	y							F07A11.4					clh-1
I	2927611	2931244	I	2929777	2931361	nxt-1	+	0				alh-3	c			X	14162137	14171056	K4finalpeaks2494	8919	+	X	14162215	14162296	R03E1.t1	+	0				C05D12.5	t							F07A11.5					clhm-1
I	2995602	2996752	I	2996406	3001378	dnj-28	+	0				alh-4	q			III	8224539	8233429	K4finalpeaks1049	8890	+	III	8225097	8226389	C30A5.3	+	0				C05D2.8	l							F08A7.1					clp-4
I	3000856	3001608	I	2996406	3001378	dnj-28	+	0				alh-6	h			III	8224539	8233429	K4finalpeaks1049	8890	+	III	8226478	8227429	rfs-1	+	0				C05D9.7	y							F08A8.4					cnc-10
I	3004028	3004741	I	3003527	3005941	Y54E10BL.3	+	0				alh-8	p			III	8224539	8233429	K4finalpeaks1049	8890	+	III	8227863	8228045	C02F5.15	+	0				C06A1.3	t							F08C6.5					cnep-1
I	3014677	3016387	I	3015742	3021535	Y54E10BR.4	+	0				alh-9	q			III	8224539	8233429	K4finalpeaks1049	8890	+	III	8229725	8232561	fbxl-1	+	0				C06A6.4	d							F08F8.10					cnt-1
I	3019543	3020190	I	3015742	3021535	Y54E10BR.4	+	0				alkb-8	k			III	8224539	8233429	K4finalpeaks1049	8890	+	III	8232646	8234534	henn-1	+	0				C06C3.12	k							F08F8.7					coel-1
I	3032149	3033562	I	3032967	3034761	Y54E10BR.2	+	0				alp-1	v			X	5210578	5219421	K4finalpeaks2263	8843	+	X	5210656	5210718	H28G03.8	-	0				C06E1.7	k							F08F8.9					col-106
I	3058585	3059805	I	3059251	3069393	Y54E10BR.1	+	0				alx-1	d			X	5210578	5219421	K4finalpeaks2263	8843	+	X	5216363	5219012	H28G03.1	+	0				C06E2.1	y							F08G2.7					col-181
I	3103169	3103404	I	3103211	3103283	C45E1.9	+	0				aly-2	h			X	5210578	5219421	K4finalpeaks2263	8843	+	X	5205772	5216234	H28G03.2	+	0				C06G3.5	l							F08G5.3					col-95
I	3147136	3148273	I	3147996	3150346	K09H9.2	+	0				aly-3	f			III	11436671	11445403	K4finalpeaks1152	8732	+	III	11428341	11442566	sbp-1	-	0				C06G4.1	s							F09B12.3					comt-3
I	3160290	3163508	I	3162813	3163649	mrpl-17	+	0				ama-1	g			X	8230734	8239453	K4finalpeaks2361	8719	+	X	8228068	8231931	K02A6.3	-	0				C06G8.3	b							F09B12.7					cpg-8
I	3206708	3209707	I	3206710	3209303	Y54E10A.17	+	0				aman-2	d			X	8230734	8239453	K4finalpeaks2361	8719	+	X	8232254	8236316	M60.4	-	0				C06H2.2	d							F09E10.5					cpn-1
I	3212903	3213133	I	3211046	3217365	fog-1	+	0				aman-3	e			X	8230734	8239453	K4finalpeaks2361	8719	+	X	8233476	8233595	M60.15	-	0				C06H2.7	t							F09G2.1					cpn-4
I	3243781	3249561	I	3246221	3246370	Y54E10A.24	+	0				ampd-1	c			X	8230734	8239453	K4finalpeaks2361	8719	+	X	8233592	8233718	M60.14	+	0				C06H5.6	y							F09G2.2					cpna-5
I	3243781	3249561	I	3248205	3248416	Y54E10A.25	+	0				amph-1	i			IV	13311095	13319773	K4finalpeaks1537	8678	+	IV	13315644	13318783	fat-1	+	0				C07A9.9	i							F10F2.2					cpt-1
I	3243781	3249561	I	3248489	3248627	Y54E10A.27	+	0				amt-1	y			V	9582211	9590862	K4finalpeaks1825	8651	+	V	9580041	9582644	rtfo-1	-	0				C07D10.5	h							F10G8.9					cpt-4
I	3243781	3249561	I	3249391	3249478	Y54E10A.29	+	0				amt-4	y			V	9582211	9590862	K4finalpeaks1825	8651	+	V	9590633	9591256	K09G1.2	+	0				C07D8.6	l							F11E6.4					crm-1
I	3243781	3249561	I	3233391	3255565	cogc-1	+	0				amx-1	g			V	9582211	9590862	K4finalpeaks1825	8651	+	V	9583596	9590523	K09G1.1	+	0				C07E3.3	a							F11G11.13					crn-2
I	3264976	3267958	I	3267094	3269148	nol-5	+	0				amx-3	d			III	6439727	6448373	K4finalpeaks995	8646	+	III	6440145	6443000	mel-32	-	0				C07E3.4	a							F13B12.2					crn-4
I	3292621	3293970	I	3287382	3293171	sulp-6	+	0				anat-1	k			III	6439727	6448373	K4finalpeaks995	8646	+	III	6443075	6443971	C05D11.13	-	0				C07H4.1	o							F13D12.6					crtc-1
I	3409472	3409990	I	3408033	3415070	cdk-2	+	0				anc-1	r			III	6439727	6448373	K4finalpeaks995	8646	+	III	6444692	6446943	let-721	-	0				C08B6.10	l							F13D12.8					ctr-9
I	3412183	3413322	I	3408033	3415070	cdk-2	+	0				angl-1	g			III	6439727	6448373	K4finalpeaks995	8646	+	III	6448075	6450696	T26A5.6	-	0				C08B6.11	g							F13D12.9					cup-5
I	3419206	3422094	I	3419600	3424211	K03E5.2	+	0				ani-1	b			III	6439727	6448373	K4finalpeaks995	8646	+	III	6436608	6439958	C05D11.1	+	0				C08F1.8	d							F13H10.3					cutl-21
I	3433170	3433815	I	3427177	3433207	neto-1	+	0				ani-2	u			V	10009390	10017999	K4finalpeaks1835	8609	+	V	10011871	10028159	lea-1	+	0				C08F11.13	l							F14B6.6					cutl-29
I	3438669	3439948	I	3439108	3449177	tag-63	+	0				anmt-1	r			V	10019376	10027981	K4finalpeaks1836	8605	+	V	10020093	10020275	K08H10.16	-	0				C08F8.2	f							F14B8.4					cyld-1
I	3466629	3467597	I	3467132	3477971	spg-7	+	0				anmt-2	b			V	10019376	10027981	K4finalpeaks1836	8605	+	V	10019997	10020293	K08H10.15	+	0				C08G5.7	s							F14B8.5					cyp-29A4
I	3472518	3472902	I	3467132	3477971	spg-7	+	0				anmt-3	l			V	10019376	10027981	K4finalpeaks1836	8605	+	V	10011871	10028159	lea-1	+	0				C08H9.16	f							F15E6.6					cyp-32A1
I	3481164	3483063	I	3479329	3481439	Y47G6A.9	+	0				anoh-2	b			III	7729595	7738172	K4finalpeaks1037	8577	+	III	7729709	7730011	ZK112.4	-	0				C08H9.3	c							F16G10.15					cyp-33C2
I	3481164	3483063	I	3481987	3484500	crn-1	+	0				ant-1.1	x			III	7729595	7738172	K4finalpeaks1037	8577	+	III	7730850	7730999	ZK112.14	-	0				C09D4.2	k							F17A9.2					cyp-33C3
I	3500868	3504814	I	3503718	3503822	Y47G6A.37	+	0				ant-1.2	t			III	7729595	7738172	K4finalpeaks1037	8577	+	III	7738085	7739656	ZK112.5	-	0				C09G9.1	n							F17A9.4					cyp-33C4
I	3500868	3504814	I	3502738	3508424	Y47G6A.7	+	0				aos-1	w			III	7729595	7738172	K4finalpeaks1037	8577	+	III	7719791	7738067	ncl-1	+	0				C10C5.2	o							F17A9.5					cyp-33C5
I	3507277	3508535	I	3502738	3508424	Y47G6A.7	+	0				apa-2	k			V	12548189	12556761	K4finalpeaks1929	8572	+	V	12551724	12551855	F45D3.9	-	0				C10E2.2	y							F17C11.10					cyp-33C7
I	3512376	3517182	I	3516478	3523387	pcaf-1	+	0				apb-1	g			V	12548189	12556761	K4finalpeaks1929	8572	+	V	12552211	12553229	F45D3.4	-	0				C10G8.8	d							F17C11.7					cyp-33C8
I	3533801	3535091	I	3533994	3539156	Y47G6A.5	+	0				apb-3	v			V	12548189	12556761	K4finalpeaks1929	8572	+	V	12549216	12550355	F45D3.3	-	0				C11G10.1	o							F17C8.7					czw-1
I	3546252	3548031	I	3547091	3552012	rde-10	+	0				apc-11	e			V	12548189	12556761	K4finalpeaks1929	8572	+	V	12548978	12549094	F45D3.10	+	0				C12D12.1	u							F17H10.1					D1054.10
I	3553309	3553811	I	3553556	3553607	Y47G6A.34	+	0				apc-2	j			V	12548189	12556761	K4finalpeaks1929	8572	+	V	12554533	12554637	F45D3.15	+	0				C13A10.1	g							F18E2.15					D1054.11
I	3564031	3565401	I	3564064	3565066	Y47G6A.33	+	0				apd-3	e			V	6524443	6532977	K4finalpeaks1744	8534	+	V	6525612	6525807	F46E10.17	-	0				C13B4.1	y							F18E3.11					D1054.19
I	3615961	3616738	I	3611909	3618318	inx-21	+	0				ape-1	s			V	6524443	6532977	K4finalpeaks1744	8534	+	V	6526091	6526234	F46E10.15	-	0				C13C4.4	h							F18E3.13					dab-1
I	3625897	3630086	I	3629471	3630744	cah-6	+	0				apg-1	g			V	6524443	6532977	K4finalpeaks1744	8534	+	V	6527059	6527207	F46E10.14	-	0				C13F10.1	o							F18F11.1					daf-14
I	3635347	3637834	I	3637353	3638819	T28F2.2	+	0				apl-1	f			V	6524443	6532977	K4finalpeaks1744	8534	+	V	6532070	6533075	hpo-26	-	0				C14A11.2	a							F18F11.4					daf-16
I	3638656	3639308	I	3637353	3638819	T28F2.2	+	0				apm-1	f			V	6524443	6532977	K4finalpeaks1744	8534	+	V	6524989	6532091	acs-1	+	0				C14A11.6	j							F19C7.1					daf-19
I	3679589	3686281	I	3684802	3690154	D1037.1	+	0				apm-3	h			V	6524443	6532977	K4finalpeaks1744	8534	+	V	6529733	6529753	21ur-15248	+	0				C14A4.6	l							F19H8.2					dao-6
I	3697786	3699077	I	3698024	3699300	hus-1	+	0				app-1	h			V	14828459	14836899	K4finalpeaks1996	8440	+	V	14832594	14832711	W06A7.12	-	0				C14A4.7	k							F20D1.9					dcar-1
I	3702691	3704121	I	3703542	3704956	linc-9	+	0				aps-1	q			V	14828459	14836899	K4finalpeaks1996	8440	+	V	14829177	14847312	ret-1	-	0				C15B12.1	k							F20G2.2					dct-1
I	3710220	3710601	I	3710171	3710241	mir-8204	+	0				aps-2	o			V	14828459	14836899	K4finalpeaks1996	8440	+	V	14830890	14831111	W06A7.6	+	0				C15B12.8	y							F20H11.1					dct-10
I	3732534	3741824	I	3731352	3732922	T12F5.2	+	0				aps-3	q			V	14828459	14836899	K4finalpeaks1996	8440	+	V	14833331	14833455	W06A7.8	+	0				C15C7.5	k							F21D5.3					dep-1
I	3732534	3741824	I	3741457	3742723	sld-2	+	0				apt-9	v			V	14828459	14836899	K4finalpeaks1996	8440	+	V	14824664	14829533	W06A7.4	+	0				C15C7.7	k							F22E12.3					dgn-1
I	3780209	3782635	I	3782118	3783296	C32E8.5	+	0				aptf-2	g			IV	9236107	9244534	K4finalpeaks1427	8427	+	IV	9242225	9243999	rab-28	-	0				C15C8.7	l							F22F7.2					DH11.5
I	3783982	3789696	I	3783835	3784435	C32E8.4	+	0				apy-1	o			IV	9236107	9244534	K4finalpeaks1427	8427	+	IV	9244511	9245523	Y11D7A.5	-	0				C15F1.5	c							F22F7.8					dip-2
I	3783982	3789696	I	3786594	3787495	tppp-1	+	0				aqp-10	h			IV	9236107	9244534	K4finalpeaks1427	8427	+	IV	9233053	9241386	Y11D7A.3	+	0				C16A3.1	t							F22G12.7					dlk-1
I	3783982	3789696	I	3788036	3788911	rpl-13	+	0				aqp-11	h			V	11568182	11576598	K4finalpeaks1898	8416	+	V	11566801	11573091	pms-2	-	0				C16A3.10	l							F22G12.8					dmd-5
I	3816396	3818613	I	3817996	3821503	npp-11	+	0				aqp-2	m			V	11568182	11576598	K4finalpeaks1898	8416	+	V	11570436	11572332	nhr-101	+	0				C16A3.2	y							F22H10.6					dmd-6
I	3821793	3834394	I	3824947	3826514	unc-108	+	0				aqp-7	n			V	11568182	11576598	K4finalpeaks1898	8416	+	V	11573440	11575869	nhr-68	+	0				C16C4.17	y							F23H11.2					dnj-1
I	3821793	3834394	I	3827208	3828143	F53F10.3	+	0				aqp-9	j			II	10885574	10893988	K4finalpeaks708	8414	+	II	10884729	10885878	F44F4.3	-	0				C16D9.6	y							F23H11.4					dnj-27
I	3821793	3834394	I	3828250	3829393	F53F10.8	+	0				arch-1	b			II	10885574	10893988	K4finalpeaks708	8414	+	II	10893275	10895088	sra-10	-	0				C16H3.3	e							F25A2.1					dnj-28
I	3821793	3834394	I	3828843	3829313	F53F10.6	+	0				ard-1	h			II	10885574	10893988	K4finalpeaks708	8414	+	II	10886094	10886114	21ur-13748	+	0				C17C3.1	l							F25B3.5					dod-3
I	3821793	3834394	I	3831117	3834124	F53F10.2	+	0				arf-1.1	f			II	10885574	10893988	K4finalpeaks708	8414	+	II	10889279	10893277	ptr-8	+	0				C17C3.15	r							F25B4.8					dod-6
I	3865426	3869410	I	3867541	3869133	pgk-1	+	0				arf-1.2	q			X	16936015	16944312	K4finalpeaks2551	8297	+	X	16943323	16943517	F52G3.6	+	0				C17E4.10	g							F26E4.5					dop-3
I	3865426	3869410	I	3869219	3870124	coq-4	+	0				arf-3	q			V	10712262	10720487	K4finalpeaks1861	8225	+	V	10715346	10715495	T28B11.17	-	0				C17E4.6	p							F26H9.5					dot-1.1
I	3873426	3877830	I	3874037	3875996	uba-5	+	0				arf-6	h			V	10712262	10720487	K4finalpeaks1861	8225	+	V	10715877	10716160	T28B11.4	-	0				C17F3.3	y							F27B10.1					dpy-31
I	3873426	3877830	I	3877063	3880755	C50F2.3	+	0				ari-1	f			V	10712262	10720487	K4finalpeaks1861	8225	+	V	10716914	10717262	T28B11.22	-	0				C17G1.14	w							F27D4.1					dys-1
I	3885045	3888153	I	3881828	3888453	C50F2.2	+	0				arid-1	g			V	10712262	10720487	K4finalpeaks1861	8225	+	V	10717331	10717628	T28B11.7	-	0				C17H12.10	m							F27D4.4					E01G4.3
I	3908319	3911066	I	3908747	3909923	pbs-4	+	0				ark-1	a			V	10712262	10720487	K4finalpeaks1861	8225	+	V	10718461	10718597	T28B11.11	-	0				C17H12.11	o							F27E5.9					E02A10.5
I	3928193	3931496	I	3930830	3931552	T21E3.2	+	0				arl-1	t			V	10712262	10720487	K4finalpeaks1861	8225	+	V	10719563	10719706	T28B11.13	-	0				C17H12.2	c							F28A12.3					efhd-1
I	3982652	3986038	I	3983171	3986915	aars-2	+	0				arl-13	c			V	10712262	10720487	K4finalpeaks1861	8225	+	V	10712228	10732422	T28B11.1	-	0				C17H12.37	i							F28B12.6					egal-1
I	3988060	3988721	I	3987891	3988702	cpn-3	+	0				arl-5	t			V	10712262	10720487	K4finalpeaks1861	8225	+	V	10715344	10715493	T28B11.19	+	0				C18A11.1	i							F28B4.3					egl-10
I	3992557	3995811	I	3995709	3996963	F28H1.1	+	0				arl-8	f			V	10712262	10720487	K4finalpeaks1861	8225	+	V	10715875	10716225	T28B11.18	+	0				C18B12.6	j							F28C1.3					egl-27
I	3996539	3996762	I	3995709	3996963	F28H1.1	+	0				arp-1	h			V	10712262	10720487	K4finalpeaks1861	8225	+	V	10716912	10717478	T28B11.14	+	0				C18B2.5	v							F28E10.5					egl-43
I	4002535	4010405	I	4005435	4006019	F55C7.2	+	0				arp-11	c			V	10712262	10720487	K4finalpeaks1861	8225	+	V	10719561	10719704	T28B11.24	+	0				C18C4.5	d							F28F5.6					egl-44
I	4073279	4073672	I	4035744	4090961	unc-89	+	0				arr-1	c			V	6690940	6699087	K4finalpeaks1750	8147	+	V	6691369	6691863	mtl-1	-	0				C18D11.6	m							F28H1.1					ekl-1
I	4131740	4133974	I	4132500	4135416	E01A2.2	+	0				arrd-10	y			V	6690940	6699087	K4finalpeaks1750	8147	+	V	6692247	6694723	W02F12.8	-	0				C18E3.3	e							F28H1.4					eol-1
I	4136773	4142707	I	4139514	4142819	E01A2.1	+	0				arrd-12	y			V	6690940	6699087	K4finalpeaks1750	8147	+	V	6695216	6697652	W02F12.2	-	0				C18E3.4	r							F28H7.3					epc-1
I	4159406	4162888	I	4162035	4165015	inx-16	+	0				arrd-13	e			V	6690940	6699087	K4finalpeaks1750	8147	+	V	6697871	6698001	W02F12.10	-	0				C18E3.5	y							F29G6.2					epg-6
I	4171426	4182640	I	4172206	4172315	sls-2.4	+	0				arrd-14	w			V	6690940	6699087	K4finalpeaks1750	8147	+	V	6696103	6696246	W02F12.9	+	0				C18H9.3	e							F30B5.4					epg-9
I	4171426	4182640	I	4175319	4177272	rpn-8	+	0				arrd-18	h			IV	2838745	2846829	K4finalpeaks1263	8084	+	IV	2839033	2841434	clec-83	-	0				C18H9.5	m							F31D4.8					ephx-1
I	4171426	4182640	I	4175997	4176064	R12E2.17	+	0				arrd-19	j			IV	2838745	2846829	K4finalpeaks1263	8084	+	IV	2843285	2843959	Y54G2A.15	-	0				C18H9.6	s							F32A5.8					epi-1
I	4171426	4182640	I	4178812	4182158	suco-1	+	0				arrd-20	g			IV	2838745	2846829	K4finalpeaks1263	8084	+	IV	2843879	2843899	21ur-14446	-	0				C23H3.2	n							F32D8.1					ercc-1
I	4171426	4182640	I	4182221	4184992	R12E2.1	+	0				arrd-21	j			IV	2838745	2846829	K4finalpeaks1263	8084	+	IV	2838621	2839418	Y54G2A.7	+	0				C23H3.3	t							F32D8.11					evl-18
I	4183691	4184301	I	4182221	4184992	R12E2.1	+	0				arrd-22	g			IV	2838745	2846829	K4finalpeaks1263	8084	+	IV	2839121	2839247	Y54G2A.74	+	0				C23H4.2	y							F32D8.12					exc-4
I	4185115	4190024	I	4185060	4189930	ppw-1	+	0				arrd-25	b			IV	2838745	2846829	K4finalpeaks1263	8084	+	IV	2842474	2845595	clec-84	+	0				C23H4.3	y							F32D8.3					F07C6.4
I	4190614	4190984	I	4190142	4193117	cas-2	+	0				arrd-6	u			IV	2838745	2846829	K4finalpeaks1263	8084	+	IV	2846476	2851282	Y54G2A.40	+	0				C23H4.6	e							F32D8.4					F07E5.9
I	4200110	4205247	I	4202417	4203040	C18E3.4	+	0				art-1	n			III	4893440	4901463	K4finalpeaks933	8023	+	III	4899802	4899950	F26F4.14	-	0				C23H5.8	l							F32D8.7					F08C6.5
I	4200110	4205247	I	4203458	4208519	C18E3.3	+	0				arx-2	g			III	4893440	4901463	K4finalpeaks933	8023	+	III	4894647	4899085	nhl-2	-	0				C24A11.5	n							F32D8.8					F08F1.4
I	4200110	4205247	I	4193241	4203305	C18E3.5	+	0				arx-3	g			III	4893440	4901463	K4finalpeaks933	8023	+	III	4900073	4903179	tag-340	+	0				C24H10.1	u							F32F2.4					F08G2.4
I	4210477	4211945	I	4210979	4212667	swsn-2.2	+	0				arx-4	g			X	14556398	14564375	K4finalpeaks2505	7977	+	X	14556454	14556572	H01A20.3	-	0				C25E10.10	v							F33D11.10					F09A5.4
I	4246953	4248274	I	4247754	4249383	tufm-2	+	0				arx-5	f			X	14556398	14564375	K4finalpeaks2505	7977	+	X	14557438	14557777	H01A20.2	-	0				C25E10.8	o							F33D4.4					F09C8.2
I	4253465	4255901	I	4253242	4254139	C43E11.12	+	0				arx-6	o			X	14556398	14564375	K4finalpeaks2505	7977	+	X	14557901	14558035	H01A20.5	-	0				C25F9.10	l							F33D4.6					F09E10.1
I	4253465	4255901	I	4254380	4264683	met-1	+	0				arx-7	i			X	14556398	14564375	K4finalpeaks2505	7977	+	X	14561402	14561690	H01A20.4	-	0				C25F9.12	y							F35B12.3					F09F7.5
I	4269437	4271849	I	4270646	4273332	acin-1	+	0				asb-1	r			X	14556398	14564375	K4finalpeaks2505	7977	+	X	14558504	14561427	nhr-3	+	0				C25F9.5	w							F35C8.5					F09F7.6
I	4297506	4300052	I	4298259	4302245	scpl-3	+	0				asb-2	o			V	6598967	6606722	K4finalpeaks1748	7755	+	V	6599190	6602604	ZK1055.6	-	0				C25F9.6	e							F35D11.5					F09F9.1
I	4301284	4304355	I	4298259	4302245	scpl-3	+	0				asc-1	m			V	6598967	6606722	K4finalpeaks1748	7755	+	V	6606435	6611158	gon-14	-	0				C25F9.9	k							F35E8.13					F10D7.3
I	4301284	4304355	I	4303930	4308244	Y47D9A.1	+	0				asd-1	d			V	6598967	6606722	K4finalpeaks1748	7755	+	V	6602737	6605375	ZK1055.7	-	0				C25H3.1	e							F35G12.5					F10E9.1
I	4311571	4314401	I	4311816	4311888	T03A1.5	+	0				asd-2	s			V	6598967	6606722	K4finalpeaks1748	7755	+	V	6594194	6599206	hcp-1	+	0				C25H3.10	m							F35H10.10					F10E9.12
I	4329115	4329408	I	4321095	4359105	anc-1	+	0				asg-1	o			IV	10694738	10702491	K4finalpeaks1474	7753	+	IV	10691991	10695303	R102.4	-	0				C25H3.14	m							F36H5.14					F11A5.15
I	4330395	4339529	I	4321095	4359105	anc-1	+	0				asg-2	o			IV	10694738	10702491	K4finalpeaks1474	7753	+	IV	10695309	10697071	R102.5	-	0				C25H3.3	u							F36H9.4					F11E6.11
I	4340812	4359526	I	4359207	4362548	acr-6	+	0				ash-2	d			IV	10694738	10702491	K4finalpeaks1474	7753	+	IV	10698097	10698117	21ur-9078	-	0				C26B9.1	h							F37B12.1					F12E12.11
I	4340812	4359526	I	4321095	4359105	anc-1	+	0				asic-2	b			IV	10694738	10702491	K4finalpeaks1474	7753	+	IV	10699887	10701370	R102.6	-	0				C26B9.5	k							F38B2.4					F13A7.11
I	4367611	4368651	I	4368089	4370504	pdp-1	+	0				asm-1	c			IV	10694738	10702491	K4finalpeaks1474	7753	+	IV	10698379	10699760	R102.11	-	0				C26E1.2	h							F39B2.3					F13C5.1
I	4372036	4374400	I	4373656	4379351	cec-10	+	0				asna-2	d			X	12199860	12207569	K4finalpeaks2444	7709	+	X	12199655	12213049	cab-1	-	0				C27A12.6	j							F39C12.1					F13E9.1
I	4380872	4383390	I	4382565	4385225	ZK973.1	+	0				asp-1	y			X	12199860	12207569	K4finalpeaks2444	7709	+	X	12202045	12202191	C23H4.12	+	0				C27A12.7	m							F39G3.5					F13E9.11
I	4386314	4387539	I	4386787	4401980	dhc-1	+	0				asp-10	u			X	12199860	12207569	K4finalpeaks2444	7709	+	X	12205769	12205903	C23H4.10	+	0				C27A7.5	m							F40A3.1					F13H10.6
I	4443779	4446851	I	4444719	4446593	eif-3.H	+	0				asp-13	l			X	12199860	12207569	K4finalpeaks2444	7709	+	X	12205978	12206100	C23H4.11	+	0				C27B7.7	t							F40A3.2					F13H8.8
I	4456173	4457974	I	4457383	4469461	eri-6	+	0				asp-14	d			III	120463	128165	K4finalpeaks816	7702	+	III	121735	122020	C29F9.12	-	0				C27D6.1	w							F40A3.3					F13H8.9
I	4459800	4460461	I	4457383	4469461	eri-6	+	0				asp-2	s			III	120463	128165	K4finalpeaks816	7702	+	III	120492	124686	C29F9.4	+	0				C27D6.12	a							F40A3.6					F15G9.1
I	4484926	4511626	I	4481238	4508930	gcy-28	+	0				asp-3	l			III	120463	128165	K4finalpeaks816	7702	+	III	124778	126419	C29F9.3	+	0				C27F2.8	d							F40A3.7					F16A11.1
I	4556642	4558351	I	4557664	4563757	D1007.15	+	0				asp-4	l			IV	9625707	9633351	K4finalpeaks1436	7644	+	IV	9625910	9634948	mca-1	-	0				C28G1.5	h							F40F11.4					F16B12.4
I	4563193	4564858	I	4557664	4563757	D1007.15	+	0				asp-5	l			IV	9625707	9633351	K4finalpeaks1436	7644	+	IV	9628607	9628706	W09C2.13	+	0				C29F5.1	k							F40G9.5					F16H11.1
I	4563193	4564858	I	4564041	4565976	pqn-24	+	0				asp-6	o			V	13083048	13090659	K4finalpeaks1942	7611	+	V	13083163	13090256	C34B4.2	+	0				C29F9.12	l							F40H3.1					F17H10.2
I	4581792	4588150	I	4584787	4584932	D1007.22	+	0				atad-3	d			V	13083048	13090659	K4finalpeaks1942	7611	+	V	13089803	13092562	C34B4.4	+	0				C29F9.3	l							F40H3.2					F18G5.6
I	4581792	4588150	I	4584960	4586183	rpl-24.1	+	0				atat-2	e			V	14845261	14852826	K4finalpeaks1997	7565	+	V	14851142	14851238	ZC412.15	-	0				C29F9.4	l							F41E6.5					F18H3.4
I	4581792	4588150	I	4585249	4585409	D1007.20	+	0				atf-5	o			V	14845261	14852826	K4finalpeaks1997	7565	+	V	14851339	14851471	ZC412.13	-	0				C29F9.6	y							F41G3.18					F19B10.1
I	4581792	4588150	I	4585874	4585983	mir-353	+	0				atf-6	g			V	14845261	14852826	K4finalpeaks1997	7565	+	V	14829177	14847312	ret-1	-	0				C29H12.2	f							F41H10.12					F19B10.13
I	4581792	4588150	I	4586271	4589392	D1007.10	+	0				atf-7	r			X	1449973	1457519	K4finalpeaks2145	7546	+	X	1452695	1454000	cebp-1	-	0				C30A5.3	j							F41H10.3					F19B10.4
I	4601664	4604091	I	4603223	4604196	eaf-1	+	0				atf-8	t			X	1449973	1457519	K4finalpeaks2145	7546	+	X	1450768	1452646	W05H7.1	+	0				C30F12.1	b							F42A10.9					F20E11.17
I	4632575	4637726	I	4634103	4635630	C44E4.4	+	0				atfs-1	p			I	2580540	2588036	K4finalpeaks45	7496	+	I	2580935	2586124	fbp-1	-	0				C30F12.4	w							F42A8.1					F21C10.11
I	4632575	4637726	I	4634991	4635011	21ur-14833	+	0				atg-11	j			I	2580540	2588036	K4finalpeaks45	7496	+	I	2587541	2595280	ptr-12	-	0				C30G4.4	u							F42A9.6					F21C10.13
I	4642102	4656767	I	4644437	4645626	lmd-2	+	0				atg-13	j			I	11676035	11683502	K4finalpeaks319	7467	+	I	11678461	11678550	F11A6.12	-	0				C30G7.5	v							F42F12.3					F21C10.17
I	4642102	4656767	I	4647318	4648278	B0041.8	+	0				atg-16.1	j			I	11676035	11683502	K4finalpeaks319	7467	+	I	11680504	11682364	scrm-4	-	0				C30H7.2	j							F42F12.4					F21C10.3
I	4642102	4656767	I	4653471	4660087	ain-2	+	0				atg-16.2	j			I	11676035	11683502	K4finalpeaks319	7467	+	I	11675941	11680967	kpc-1	+	0				C32D5.7	d							F42G4.5					F21F3.6
I	4670893	4677683	I	4675135	4679409	unc-57	+	0				atg-18	o			X	2314403	2321844	K4finalpeaks2164	7441	+	X	2314918	2319333	aakg-4	-	0				C32E8.9	y							F43C11.9					F21F3.7
I	4697473	4703481	I	4699610	4702866	linc-91	+	0				atg-2	c			X	2314403	2321844	K4finalpeaks2164	7441	+	X	2316362	2316502	T01B6.9	-	0				C32F10.4	n							F44A6.5					F21H7.2
I	4704353	4705296	I	4704622	4705870	W09C3.4	+	0				atg-3	x			X	2314403	2321844	K4finalpeaks2164	7441	+	X	2316352	2316538	T01B6.8	+	0				C32F10.8	n							F44B9.5					F22E12.3
I	4706375	4706867	I	4706764	4708762	W09C3.3	+	0				atg-4.1	h			X	2314403	2321844	K4finalpeaks2164	7441	+	X	2303082	2315398	hum-6	+	0				C33A12.3	f							F44E5.1					F25B5.5
I	4721203	4724277	I	4721178	4723960	ugt-26	+	0				atg-5	y			II	7070156	7077537	K4finalpeaks574	7381	+	II	7070186	7072415	kars-1	-	0				C33A12.4	m							F44E5.15					F25F8.1
I	4721203	4724277	I	4724065	4726779	ugt-27	+	0				atg-7	d			II	7070156	7077537	K4finalpeaks574	7381	+	II	7073796	7075551	kat-1	+	0				C33B4.4	y							F45E1.4					F26F12.3
I	4726531	4727554	I	4724065	4726779	ugt-27	+	0				atg-9	d			II	7070156	7077537	K4finalpeaks574	7381	+	II	7075614	7077191	T02G5.7	+	0				C33D9.13	j							F46C5.1					F27D9.2
I	4726531	4727554	I	4727301	4730366	ugt-28	+	0				atgl-1	i			II	7712570	7719950	K4finalpeaks588	7380	+	II	7716009	7716154	B0495.13	-	0				C33D9.8	u							F46G10.1					F27D9.7
I	4744138	4747832	I	4746464	4746903	C10H11.12	+	0				atgp-1	h			II	7712570	7719950	K4finalpeaks588	7380	+	II	7717241	7717382	B0495.15	-	0				C34B2.9	e							F46H5.2					F28B12.1
I	4744138	4747832	I	4746970	4747116	C10H11.14	+	0				atgp-2	d			II	7712570	7719950	K4finalpeaks588	7380	+	II	7711871	7718591	cpna-5	-	0				C34B4.2	l							F46H5.3					F28C10.3
I	4744138	4747832	I	4747627	4759601	viln-1	+	0				ath-1	e			II	7712570	7719950	K4finalpeaks588	7380	+	II	7716774	7716884	B0495.14	-	0				C34B4.3	m							F46H5.7					F28E10.1
I	4750610	4751886	I	4747627	4759601	viln-1	+	0				athp-1	g			II	7712570	7719950	K4finalpeaks588	7380	+	II	7716016	7716162	B0495.21	+	0				C34B4.4	a							F48C5.2					F29F11.20
I	4753376	4753983	I	4747627	4759601	viln-1	+	0				atic-1	e			II	7712570	7719950	K4finalpeaks588	7380	+	II	7716233	7716381	B0495.18	+	0				C34C6.7	m							F49H12.5					F30A10.3
I	4754822	4755096	I	4747627	4759601	viln-1	+	0				atl-1	g			II	7712570	7719950	K4finalpeaks588	7380	+	II	7719219	7719365	B0495.22	+	0				C34D1.4	m							F52A8.6					F30B5.7
I	4756494	4759681	I	4747627	4759601	viln-1	+	0				atln-1	v			II	4918689	4925999	K4finalpeaks498	7310	+	II	4925418	4925593	ZK546.20	-	0				C34D10.2	i							F52E1.14					F31B9.3
I	4765006	4775370	I	4765754	4767644	M04F3.2	+	0				atm-1	d			II	4918689	4925999	K4finalpeaks498	7310	+	II	4914494	4925248	aagr-2	-	0				C34E11.4	l							F52E1.2					F32D1.3
I	4765006	4775370	I	4769694	4771361	rpa-2	+	0				atn-1	a			I	14906033	14913238	K4finalpeaks384	7205	+	I	14906270	14906399	ZK270.5	-	0				C34F6.5	p							F52H2.15					F33A8.6
I	4776386	4779011	I	4778890	4779037	F54D7.8	+	0				atp-2	q			I	14906033	14913238	K4finalpeaks384	7205	+	I	14909240	14913073	ptr-23	+	0				C34H4.2	k							F52H2.3					F33E2.10
I	4786079	4792871	I	4789233	4789592	F54D7.6	+	0				atp-3	q			I	9327270	9334456	K4finalpeaks250	7186	+	I	9327424	9327495	C12C8.t5	-	0				C34H4.5	k							F52H2.4					F33H12.7
I	4786079	4792871	I	4790290	4790653	F54D7.7	+	0				atp-4	q			I	9327270	9334456	K4finalpeaks250	7186	+	I	9328416	9328487	C12C8.t4	-	0				C35A11.4	k							F52H2.6					F34D10.4
I	4804016	4808010	I	4805607	4809675	F54D7.2	+	0				atp-5	x			I	9327270	9334456	K4finalpeaks250	7186	+	I	9328627	9328705	C12C8.7	-	0				C35A5.3	l							F52H2.7					F34H10.5
I	4804016	4808010	I	4800098	4804171	gnrr-1	+	0				attf-2	x			I	9327270	9334456	K4finalpeaks250	7186	+	I	9332534	9332649	C12C8.8	-	0				C35A5.4	u							F52H3.5					F35A5.1
I	4829577	4830840	I	4827072	4829796	htp-3	+	0				attf-3	x			I	9327270	9334456	K4finalpeaks250	7186	+	I	9332952	9333033	C12C8.6	-	0				C35B1.2	r							F53A10.2					F35C11.6
I	4829577	4830840	I	4830135	4835871	F57C9.4	+	0				attf-4	x			I	9327270	9334456	K4finalpeaks250	7186	+	I	9327637	9327708	C12C8.t2	+	0				C35C5.8	u							F53F1.2					F35C12.3
I	4847751	4848919	I	4848420	4850717	F57C9.1	+	0				attf-5	g			I	9327270	9334456	K4finalpeaks250	7186	+	I	9327857	9330930	cbl-1	+	0				C35C5.9	r							F53F1.3					F35E12.6
I	4887196	4888033	I	4884903	4895495	F25F8.1	+	0				attf-6	e			I	9327270	9334456	K4finalpeaks250	7186	+	I	9328407	9328490	C12C8.5	+	0				C35D10.7	k							F53F10.3					F35H8.4
I	4906456	4908533	I	4906823	4911831	pgal-1	+	0				atx-2	f			I	9327270	9334456	K4finalpeaks250	7186	+	I	9328630	9328701	C12C8.t3	+	0				C36A4.10	n							F53F10.8					F36A2.14
I	4910885	4921512	I	4906823	4911831	pgal-1	+	0				atx-3	f			I	9327270	9334456	K4finalpeaks250	7186	+	I	9332946	9333043	mir-79	+	0				C36B1.13	w							F53H8.3					F36G3.1
I	4910885	4921512	I	4918392	4920866	F21F3.7	+	0				ave-1	q			II	14818261	14825393	K4finalpeaks800	7132	+	II	14816147	14840005	nhr-61	-	0				C36B1.6	i							F54D11.3					F36G3.3
I	4925014	4927768	I	4926648	4928776	F28B3.5	+	0				avr-14	g			III	9495398	9502503	K4finalpeaks1087	7105	+	III	9497011	9500204	sod-4	-	0				C38C3.4	y							F54D5.11					F36H5.8
I	4932820	4934443	I	4934037	4949334	dip-2	+	0				avr-15	v			III	9495398	9502503	K4finalpeaks1087	7105	+	III	9491640	9497320	ctr-9	+	0				C39D10.9	g							F54D5.12					F37A8.5
I	4936515	4938041	I	4934037	4949334	dip-2	+	0				B0001.3	h			V	13891436	13898453	K4finalpeaks1976	7017	+	V	13896657	13898488	cyp-35C1	-	0				C39E9.8	o							F54D5.2					F39C12.1
I	4941598	4942972	I	4934037	4949334	dip-2	+	0				B0001.4	i			V	13891436	13898453	K4finalpeaks1976	7017	+	V	13893325	13896417	sptl-3	+	0				C40H1.7	l							F54D5.23					F39F10.4
I	4943387	4949829	I	4934037	4949334	dip-2	+	0				B0019.2	g			IV	3366705	3373707	K4finalpeaks1275	7002	+	IV	3373394	3378130	otub-4	-	0				C41D11.3	e							F54D5.3					F39G3.3
I	4979870	4984229	I	4984138	4984750	W03G9.10	+	0				B0024.13	h			IV	3366705	3373707	K4finalpeaks1275	7002	+	IV	3369197	3373467	vha-19	+	0				C41H7.2	k							F54D5.4					F40E3.5
I	4979870	4984229	I	4980307	4983955	snf-1	+	0				B0024.3	g			V	11817415	11824320	K4finalpeaks1906	6905	+	V	11817783	11822529	pyc-1	-	0				C41H7.6	n							F54D5.9					F40F12.9
I	4993702	4998064	I	4996839	5003092	mes-3	+	0				B0025.4	s			III	4462109	4468910	K4finalpeaks917	6801	+	III	4462830	4467377	ndg-4	-	0				C42D8.1	k							F54D8.6					F41B4.3
I	5024490	5027465	I	5023889	5041157	lfe-2	+	0				B0034.7	o			III	4462109	4468910	K4finalpeaks917	6801	+	III	4462226	4462369	F56F3.8	+	0				C42D8.9	u							F54F7.8					F41C3.2
I	5028602	5030229	I	5023889	5041157	lfe-2	+	0				B0035.1	h			III	4462109	4468910	K4finalpeaks917	6801	+	III	4468878	4470809	F56F3.4	+	0				C44B7.7	h							F54H5.3					F41D3.11
I	5033207	5033578	I	5023889	5041157	lfe-2	+	0				B0035.15	f			I	12099775	12106531	K4finalpeaks332	6756	+	I	12098668	12105977	rrf-2	-	0				C44C1.1	k							F55A11.4					F41E6.17
I	5035457	5039912	I	5023889	5041157	lfe-2	+	0				B0035.3	f			IV	7389875	7396626	K4finalpeaks1374	6751	+	IV	7390275	7390419	T12B3.8	-	0				C44E4.4	f							F55A11.6					F41G4.8
I	5040828	5041569	I	5041492	5042055	C46H11.3	+	0				B0041.5	x			IV	7389875	7396626	K4finalpeaks1374	6751	+	IV	7392263	7392538	T12B3.9	-	0				C44H9.4	e							F55A4.8					F42A10.9
I	5040828	5041569	I	5023889	5041157	lfe-2	+	0				B0041.8	x			IV	7389875	7396626	K4finalpeaks1374	6751	+	IV	7393221	7397460	pitr-1	+	0				C44H9.6	h							F55B11.4					F42C5.3
I	5050081	5050489	I	5050049	5052523	C46H11.2	+	0				B0205.1	h			II	319712	326456	K4finalpeaks395	6744	+	II	321442	323098	K01A2.10	-	0				C45E5.1	t							F55D12.1					F42C5.4
I	5084791	5085622	I	5084898	5085028	C30F8.6	+	0				B0205.10	y			II	319712	326456	K4finalpeaks395	6744	+	II	319793	321107	far-7	+	0				C46C2.7	p							F55H12.3					F42G4.6
I	5103918	5111544	I	5104969	5105103	Y110A7A.23	+	0				B0205.12	q			II	319712	326456	K4finalpeaks395	6744	+	II	326290	328225	sgcb-1	+	0				C46F2.1	k							F56A11.5					F43G6.4
I	5103918	5111544	I	5106221	5107625	use-1	+	0				B0205.13	q			X	9636352	9643067	K4finalpeaks2386	6715	+	X	9637852	9637923	F34H10.t1	-	0				C46G7.1	l							F56A8.9					F43G9.12
I	5103918	5111544	I	5107843	5110164	aap-1	+	0				B0205.14	m			X	9636352	9643067	K4finalpeaks2386	6715	+	X	9635693	9636884	F34H10.5	+	0				C46G7.2	l							F56C3.9					F44A2.3
I	5117336	5120280	I	5119223	5123984	Y110A7A.9	+	0				B0205.6	g			X	9636352	9643067	K4finalpeaks2386	6715	+	X	9637840	9637928	F34H10.7	+	0				C46H11.3	k							F56C9.7					F44F1.4
I	5123758	5124621	I	5119223	5123984	Y110A7A.9	+	0				B0205.8	j			III	5937675	5944340	K4finalpeaks978	6665	+	III	5943826	5946124	F25B5.5	-	0				C48B4.13	u							F56C9.8					F44F4.3
I	5125460	5136020	I	5129721	5131071	Y110A7A.7	+	0				B0205.9	g			III	5937675	5944340	K4finalpeaks978	6665	+	III	5940244	5943838	ubq-1	+	0				C48E7.6	y							F56F10.1					F45D3.2
I	5125460	5136020	I	5131288	5134105	pfkb-1.1	+	0				B0207.6	h			X	7301059	7307711	K4finalpeaks2328	6652	+	X	7301357	7305570	sur-5	-	0				C49A9.2	k							F56F3.4					F45D3.3
I	5125460	5136020	I	5134739	5137974	mtm-1	+	0				B0222.5	y			X	7301059	7307711	K4finalpeaks2328	6652	+	X	7306443	7306463	21ur-14279	+	0				C49A9.4	k							F56H11.6					F45D3.4
I	5125460	5136020	I	5127828	5129612	prp-31	+	0				B0228.1	v			III	12856970	12863614	K4finalpeaks1195	6644	+	III	12856827	12857913	Y37D8A.6	-	0				C49C3.10	v							F57B1.5					F45E10.2
I	5139665	5141711	I	5141675	5149226	unc-63	+	0				B0228.6	h			III	12856970	12863614	K4finalpeaks1195	6644	+	III	12858384	12858507	Y37D8A.27	-	0				C49C3.4	j							F57B1.6					F45E12.6
I	5163924	5165382	I	5165091	5171314	hcp-6	+	0				B0228.7	i			II	4745197	4751837	K4finalpeaks490	6640	+	II	4742128	4745281	acs-11	+	0				C49C3.9	k							F57B1.9					F45E4.5
I	5170956	5177235	I	5165091	5171314	hcp-6	+	0				B0238.1	i			II	4745197	4751837	K4finalpeaks490	6640	+	II	4749968	4751823	F41C3.2	+	0				C50A2.3	s							F57C2.5					F46A8.5
I	5170956	5177235	I	5176466	5182801	npp-6	+	0				B0238.11	j			I	14656941	14663518	K4finalpeaks374	6577	+	I	14652045	14657297	riok-2	+	0				C50B8.4	k							F57C9.1					F46A8.7
I	5189725	5190290	I	5190148	5195246	fncm-1	+	0				B0238.12	u			I	14656941	14663518	K4finalpeaks374	6577	+	I	14657355	14661414	hprt-1	+	0				C50D2.2	y							F57F4.4					F46A8.8
I	5240791	5245342	I	5244283	5245523	mrpl-47	+	0				B0238.9	c			I	14656941	14663518	K4finalpeaks374	6577	+	I	14662538	14662927	Y105E8B.6	+	0				C50F2.2	y							F57F5.1					F46G10.2
I	5261160	5263853	I	5263694	5268384	B0261.1	+	0				B0244.10	k			I	14656941	14663518	K4finalpeaks374	6577	+	I	14662960	14663056	Y105E8B.15	+	0				C50H2.13	y							F58B4.5					F47B8.2
I	5261160	5263853	I	5245743	5263426	let-363	+	0				B0244.6	k			IV	11743911	11750458	K4finalpeaks1512	6547	+	IV	11748939	11749074	T12A7.12	-	0				C52D10.3	e							F58G6.3					F47E1.2
I	5283799	5295278	I	5292779	5292837	C01G8.10	+	0				B0244.7	k			IV	11743911	11750458	K4finalpeaks1512	6547	+	IV	11749220	11751008	T12A7.6	+	0				C52E2.5	k							F58G6.7					F47G3.4
I	5311522	5317092	I	5314333	5314606	F48C1.3	+	0				B0250.18	o			IV	11743911	11750458	K4finalpeaks1512	6547	+	IV	11745640	11748685	gem-4	+	0				C53A5.2	n							F58G6.9					F48C1.9
I	5311522	5317092	I	5315917	5316885	F48C1.15	+	0				B0250.5	j			III	6359372	6365839	K4finalpeaks991	6467	+	III	6360219	6360385	C56G2.21	+	0				C53B7.2	y							F59B10.6					F48E3.2
I	5311522	5317092	I	5316050	5316197	F48C1.13	+	0				B0250.8	y			III	6359372	6365839	K4finalpeaks991	6467	+	III	6353384	6366642	akap-1	+	0				C53B7.3	m							F59B2.3					F48E3.4
I	5323549	5324864	I	5324511	5330212	aman-3	+	0				B0252.3	e			III	3951854	3958308	K4finalpeaks900	6454	+	III	3953250	3953401	F37A8.7	+	0				C53D5.5	j							F59B8.1					F48G7.4
I	5330321	5332922	I	5330475	5330495	21ur-12374	+	0				B0261.1	a			III	3951854	3958308	K4finalpeaks900	6454	+	III	3956624	3958091	F37A8.5	+	0				C53D6.11	l							F59F4.2					F49C5.4
I	5341879	5346594	I	5344433	5344654	F55A12.11	+	0				B0261.7	g			V	13272008	13278450	K4finalpeaks1951	6442	+	V	13273177	13295913	uig-1	-	0				C53D6.7	e							F59F4.3					F49E12.8
I	5341879	5346594	I	5344872	5345013	F55A12.15	+	0				B0261.8	e			V	13272008	13278450	K4finalpeaks1951	6442	+	V	13273632	13274241	F32F2.2	+	0				C54E4.12	u							H03A11.2					F52B10.3
I	5341879	5346594	I	5345928	5349645	F55A12.5	+	0				B0272.3	h			V	13272008	13278450	K4finalpeaks1951	6442	+	V	13274942	13275273	F32F2.3	+	0				C54F6.17	m							H06H21.8					F52E10.4
I	5341879	5346594	I	5338922	5342049	F55A12.6	+	0				B0272.4	u			V	13272008	13278450	K4finalpeaks1951	6442	+	V	13276259	13276360	F32F2.4	+	0				C54F6.18	m							H10E21.1					F52G3.1
I	5352817	5355157	I	5354160	5357028	dhs-2	+	0				B0273.1	y			IV	5994002	6000440	K4finalpeaks1336	6438	+	IV	5966656	6004859	unc-44	+	0				C54F6.5	m							H10E21.4					F53A2.9
I	5357409	5360800	I	5358520	5365163	ppk-1	+	0				B0280.13	j			V	7075493	7081905	K4finalpeaks1757	6412	+	V	7081544	7084891	mys-1	-	0				C54F6.6	t							H11L12.1					F53C11.5
I	5368796	5369677	I	5368478	5372643	wago-2	+	0				B0280.2	c			V	7075493	7081905	K4finalpeaks1757	6412	+	V	7074893	7075838	F27B10.1	+	0				C54G10.4	l							H12D21.10					F53C3.13
I	5372426	5378024	I	5368478	5372643	wago-2	+	0				B0280.9	h			V	7075493	7081905	K4finalpeaks1757	6412	+	V	7075935	7081539	npa-1	+	0				C54G4.5	a							H12D21.6					F53C3.6
I	5379759	5380296	I	5380160	5383029	C24A11.2	+	0				B0281.3	n			III	12326384	12332765	K4finalpeaks1179	6381	+	III	12327806	12332275	zip-12	+	0				C54G6.3	y							H14N18.4					F53E10.1
I	5381433	5382994	I	5380160	5383029	C24A11.2	+	0				B0284.1	w			II	10573504	10579883	K4finalpeaks696	6379	+	II	10574651	10574840	C06A1.12	-	0				C55A6.10	j							H18N23.2					F53E4.1
I	5407052	5416702	I	5409666	5409733	C24A11.11	+	0				B0284.3	h			II	10573504	10579883	K4finalpeaks696	6379	+	II	10574842	10578193	C06A1.4	-	0				C55A6.3	y							H20E11.1					F53F4.12
I	5407052	5416702	I	5412497	5412640	C24A11.13	+	0				B0285.3	h			II	10573504	10579883	K4finalpeaks696	6379	+	II	10572263	10574070	C06A1.3	+	0				C55A6.7	h							H24G06.1					F53F4.14
I	5419352	5424877	I	5422783	5423328	F27C1.4	+	0				B0285.4	h			II	10573504	10579883	K4finalpeaks696	6379	+	II	10579366	10579963	rpb-6	+	0				C55B6.1	y							H28G03.1					F53H2.1
I	5427533	5431588	I	5429932	5430014	F27C1.17	+	0				B0286.1	b			II	6689102	6695476	K4finalpeaks557	6374	+	II	6692748	6695305	C18H9.5	-	0				C55B7.3	l							H28G03.2					F53H2.3
I	5427533	5431588	I	5430164	5431486	F27C1.2	+	0				B0286.3	l			II	6689102	6695476	K4finalpeaks557	6374	+	II	6691986	6692079	C18H9.12	+	0				C56E10.3	w							H28O16.1					F54B11.8
I	5427533	5431588	I	5431492	5431512	21ur-11585	+	0				B0302.5	l			II	6689102	6695476	K4finalpeaks557	6374	+	II	6684236	6691841	C18H9.3	+	0				C56E6.2	o							H32C10.1					F54D1.6
I	5482956	5486756	I	5486067	5486087	21ur-12380	+	0				B0303.14	b			IV	5580805	5587174	K4finalpeaks1319	6369	+	IV	5581580	5581600	21ur-8837	-	0				C56E6.4	t							H38K22.4					F54G2.1
I	5491422	5493621	I	5491474	5493531	C09D4.2	+	0				B0303.3	q			IV	5580805	5587174	K4finalpeaks1319	6369	+	IV	5582041	5582262	linc-50	-	0				C56E6.7	r							H41C03.1					F54H12.2
I	5508466	5513101	I	5512048	5514557	F59A3.2	+	0				B0303.4	f			IV	5580805	5587174	K4finalpeaks1319	6369	+	IV	5583665	5583685	21ur-4563	-	0				C56G2.7	j							H41C03.3					F54H12.8
I	5516813	5517667	I	5516102	5517380	F59A3.13	+	0				B0303.7	r			IV	5580805	5587174	K4finalpeaks1319	6369	+	IV	5585585	5585605	21ur-5035	-	0				cab-1	s							K01C8.1					F55A4.8
I	5518603	5520537	I	5520389	5529759	cpd-1	+	0				B0334.13	t			IV	5580805	5587174	K4finalpeaks1319	6369	+	IV	5585586	5585606	21ur-12740	-	0				cah-5	k							K01C8.2					F55B12.10
I	5528361	5528983	I	5520389	5529759	cpd-1	+	0				B0334.3	i			IV	5580805	5587174	K4finalpeaks1319	6369	+	IV	5586755	5586775	21ur-3446	-	0				cal-5	l							K02C4.3					F55C10.5
I	5540313	5542292	I	5540544	5540564	21ur-13310	+	0				B0334.4	i			IV	5580805	5587174	K4finalpeaks1319	6369	+	IV	5586756	5586776	21ur-14540	-	0				calu-1	n							K02C4.5					F55D10.4
I	5544157	5546673	I	5546149	5561642	tom-1	+	0				B0334.5	a			IV	5580805	5587174	K4finalpeaks1319	6369	+	IV	5581764	5581784	21ur-13163	+	0				cam-1	y							K02D10.1					F55H12.2
I	5549383	5551313	I	5546149	5561642	tom-1	+	0				B0336.12	q			IV	5580805	5587174	K4finalpeaks1319	6369	+	IV	5581974	5581994	21ur-9548	+	0				casy-1	s							K02D10.4					F55H12.7
I	5577708	5580552	I	5579666	5581879	M01E11.2	+	0				B0336.13	b			IV	5580805	5587174	K4finalpeaks1319	6369	+	IV	5584086	5584106	21ur-7201	+	0				catp-3	y							K02E2.11					F56C11.6
I	5615346	5619635	I	5619569	5620668	cey-2	+	0				B0336.3	c			IV	5580805	5587174	K4finalpeaks1319	6369	+	IV	5584088	5584108	21ur-13112	+	0				catp-7	o							K02F3.12					F56C9.10
I	5625469	5628504	I	5627819	5637617	F46F11.1	+	0				B0336.5	i			IV	5580805	5587174	K4finalpeaks1319	6369	+	IV	5584089	5584109	21ur-1865	+	0				cbl-1	l							K03A11.5					F57A8.1
I	5637613	5637866	I	5627819	5637617	F46F11.1	+	0				B0336.7	c			IV	5580805	5587174	K4finalpeaks1319	6369	+	IV	5584232	5584252	21ur-11828	+	0				CC8.2	q							K04A8.1					F58F6.6
I	5672722	5674690	I	5674336	5676238	T19B4.5	+	0				B0348.10	q			IV	5580805	5587174	K4finalpeaks1319	6369	+	IV	5584661	5610353	fkh-7	+	0				ccch-1	r							K04G11.3					F58F9.1
I	5677375	5681211	I	5676827	5677707	dnj-21	+	0				B0353.1	k			IV	2310995	2317329	K4finalpeaks1257	6334	+	IV	2314614	2315988	vha-3	-	0				cccp-1	g							K04G2.10					F59A3.13
I	5677375	5681211	I	5678638	5679863	T19B4.3	+	0				B0361.11	e			IV	2310995	2317329	K4finalpeaks1257	6334	+	IV	2316894	2316992	Y38F2AL.8	-	0				ccg-1	k							K04G2.9					F59A3.7
I	5690074	5693380	I	5691838	5697450	npp-7	+	0				B0361.2	e			IV	2310995	2317329	K4finalpeaks1257	6334	+	IV	2307815	2314567	vha-11	-	0				cct-5	o							K06G5.1					F59B10.4
I	5706358	5708131	I	5702156	5706838	pamn-1	+	0				B0361.3	h			IV	2310995	2317329	K4finalpeaks1257	6334	+	IV	2314119	2314289	Y38F2AL.11	+	0				cdc-14	f							K06G5.3					F59B2.8
I	5706358	5708131	I	5707046	5707119	T19B4.8	+	0				B0361.4	v			IV	2310995	2317329	K4finalpeaks1257	6334	+	IV	2316894	2316992	Y38F2AL.10	+	0				cdf-1	h							K07A9.3					F59E11.6
I	5716556	5717979	I	5716676	5725356	lim-7	+	0				B0361.6	h			X	4822269	4828568	K4finalpeaks2247	6299	+	X	4822659	4824680	R08E3.2	+	0				cdr-2	l							K07H8.8					F59E11.7
I	5742203	5746123	I	5744184	5745617	rad-8	+	0				B0361.9	o			X	4822269	4828568	K4finalpeaks2247	6299	+	X	4825003	4834881	R08E3.1	+	0				cdr-6	n							K08D12.6					fan-1
I	5768591	5770462	I	5768963	5773626	lron-8	+	0				B0365.9	v			X	14213797	14220081	K4finalpeaks2497	6284	+	X	14219568	14223256	K06G5.3	-	0				cdr-7	b							K08D12.7					far-1
I	5805632	5811601	I	5807709	5815637	lin-35	+	0				B0379.1	k			X	14213797	14220081	K4finalpeaks2497	6284	+	X	14214939	14219089	K06G5.1	+	0				cebp-1	x							K08D8.4					far-2
I	5822614	5829957	I	5825720	5825888	C32F10.9	+	0				B0379.6	h			I	5170957	5177235	K4finalpeaks119	6278	+	I	5171285	5175522	spd-5	-	0				cec-2	v							K09E2.2					far-6
I	5822614	5829957	I	5829072	5834642	obr-4	+	0				B0393.3	g			I	5170957	5177235	K4finalpeaks119	6278	+	I	5165091	5171314	hcp-6	+	0				ced-1	v							K09E2.3					far-7
I	5843083	5843622	I	5842714	5844057	col-54	+	0				B0393.6	t			I	5170957	5177235	K4finalpeaks119	6278	+	I	5176466	5182801	npp-6	+	0				ced-7	h							K09G1.1					fasn-1
I	5843083	5843622	I	5843074	5843163	F33D11.15	+	0				B0393.7	b			IV	8261051	8267301	K4finalpeaks1397	6250	+	IV	8261007	8261150	K07H8.16	-	0				ced-8	a							K09G1.2					fbxa-136
I	5865015	5872364	I	5871394	5871503	C34G6.13	+	0				B0393.8	x			IV	8261051	8267301	K4finalpeaks1397	6250	+	IV	8266752	8268435	K07H8.8	-	0				ceh-13	f							K09H11.9					fbxa-143
I	5865015	5872364	I	5872174	5874342	cdc-7	+	0				B0393.9	l			IV	8261051	8267301	K4finalpeaks1397	6250	+	IV	8261145	8266463	vit-6	+	0				ceh-20	p							K11G12.6					fbxa-144
I	5886278	5889208	I	5886625	5895971	pgp-2	+	0				B0395.3	g			II	9654194	9660437	K4finalpeaks670	6243	+	II	9654343	9655599	ZK1307.1	-	0				ceh-31	y							K11H12.7					fbxa-164
I	5897983	5906191	I	5898303	5902113	tyr-4	+	0				B0403.3	m			II	9654194	9660437	K4finalpeaks670	6243	+	II	9657876	9659002	ZK1320.2	-	0				ceh-37	y							K11H3.3					fbxa-188
I	5985661	5987481	I	5986492	5990581	C06A5.3	+	0				B0403.6	y			II	9654194	9660437	K4finalpeaks670	6243	+	II	9659243	9660442	ZK1320.3	-	0				ceh-6	y							K12B6.11					fbxa-189
I	5992297	5994152	I	5990739	5992668	sir-2.4	+	0				B0410.3	r			II	9654194	9660437	K4finalpeaks670	6243	+	II	9656749	9657721	gstk-1	+	0				ceh-60	v							K12B6.9					fbxa-21
I	6011413	6012853	I	6012058	6021983	inst-1	+	0				B0416.5	f			IV	4468063	4474265	K4finalpeaks1298	6202	+	IV	4468502	4477059	M01H9.3	-	0				ceh-62	y							K12C11.1					fbxa-24
I	6021742	6023132	I	6022267	6022337	B0025.7	+	0				B0416.7	u			IV	4468063	4474265	K4finalpeaks1298	6202	+	IV	4465482	4468487	M01H9.5	+	0				ceh-88	p							K12H4.2					fbxa-3
I	6021742	6023132	I	6022660	6026981	csn-2	+	0				B0432.10	h			IV	4468063	4474265	K4finalpeaks1298	6202	+	IV	4470962	4471169	M01H9.6	+	0				ceh-99	f							K12H4.7					fbxa-30
I	6021742	6023132	I	6012058	6021983	inst-1	+	0				B0454.5	i			III	7871257	7877429	K4finalpeaks1038	6172	+	III	7877212	7878839	sup-18	-	0				cept-2	j							LLC1.2					fbxa-50
I	6027419	6028646	I	6027194	6028370	B0025.4	+	0				B0454.8	s			III	7871257	7877429	K4finalpeaks1038	6172	+	III	7873781	7877106	tyr-1	+	0				ces-1	t							M01B12.4					fbxa-97
I	6027419	6028646	I	6028486	6033458	vps-34	+	0				B0454.9	d			II	1145671	1151839	K4finalpeaks407	6168	+	II	1136801	1152705	pod-2	+	0				cex-2	k							M02D8.2					fbxb-24
I	6037893	6039223	I	6038406	6041265	let-391	+	0				B0457.2	j			V	9504950	9511079	K4finalpeaks1823	6129	+	V	9510406	9510719	F11A3.4	-	0				cey-1	f							M02H5.8					fbxb-5
I	6050820	6052261	I	6051145	6051282	C27A12.12	+	0				B0457.6	q			V	9504950	9511079	K4finalpeaks1823	6129	+	V	9505689	9507114	haao-1	+	0				cfp-1	y							M03F4.6					fbxb-77
I	6057666	6064836	I	6064088	6065303	mbd-2	+	0				B0462.5	h			V	9504950	9511079	K4finalpeaks1823	6129	+	V	9508097	9510431	acs-14	+	0				cgr-1	k							M04C9.3					fbxc-7
I	6081756	6084120	I	6081782	6085962	haf-9	+	0				B0464.6	f			II	2845018	2851129	K4finalpeaks449	6111	+	II	2847755	2847891	Y110A2AL.19	-	0				cgt-2	k							M04C9.4					fbxl-1
I	6090561	6094881	I	6092686	6092811	ZK484.11	+	0				B0464.9	p			II	2845018	2851129	K4finalpeaks449	6111	+	II	2845378	2852593	ptc-3	-	0				cgt-3	p							M05D6.5					fce-1
I	6090561	6094881	I	6093305	6094419	oaz-1	+	0				B0491.1	f			II	2845018	2851129	K4finalpeaks449	6111	+	II	2847760	2847816	Y110A2AL.16	+	0				chat-1	q							M106.3					fce-2
I	6104854	6108376	I	6104805	6105589	T27A3.8	+	0				B0491.5	f			I	6834647	6840750	K4finalpeaks164	6103	+	I	6835506	6835631	K02F2.11	+	0				chdp-1	q							M176.4					feh-1
I	6109250	6110884	I	6110134	6114537	usp-5	+	0				B0491.6	p			I	6834647	6840750	K4finalpeaks164	6103	+	I	6836390	6838142	ahcy-1	+	0				che-6	e							M60.2					figl-1
I	6118000	6123736	I	6122590	6126854	trak-1	+	0				B0495.2	h			I	6834647	6840750	K4finalpeaks164	6103	+	I	6838354	6843343	dpf-3	+	0				chhy-1	y							PDB1.1					fkb-8
I	6128375	6138242	I	6133285	6137980	pept-3	+	0				B0495.5	e			I	6834647	6840750	K4finalpeaks164	6103	+	I	6814530	6834699	teg-4	+	0				chil-24	m							R02F11.4					fkh-7
I	6128375	6138242	I	6135830	6135913	F56F4.t1	+	0				B0495.7	y			III	4279436	4285534	K4finalpeaks907	6098	+	III	4276219	4280217	sup-26	-	0				cima-1	l							R03D7.4					fli-1
I	6128375	6138242	I	6136597	6136669	F56F4.t2	+	0				B0495.9	o			III	4279436	4285534	K4finalpeaks907	6098	+	III	4283600	4283620	21ur-13313	+	0				ckc-1	k							R03G5.6					flp-10
I	6128375	6138242	I	6137994	6138955	F56F4.4	+	0				B0507.10	y			II	12793578	12799599	K4finalpeaks758	6021	+	II	12787830	12796452	cpt-1	-	0				ckk-1	y							R07B1.9					fmo-4
I	6153854	6154163	I	6154075	6157400	T09B4.5	+	0				B0507.2	h			V	6394577	6400577	K4finalpeaks1736	6000	+	V	6392536	6399921	gfi-1	-	0				clc-1	l							R07E3.1					fos-1
I	6161455	6168290	I	6163380	6163599	T09B4.19	+	0				B0507.3	h			V	7876963	7882902	K4finalpeaks1773	5939	+	V	7877500	7878501	F40A3.3	+	0				cle-1	y							R07E3.4					frl-1
I	6161455	6168290	I	6164191	6164264	T09B4.t1	+	0				B0511.11	k			V	7876963	7882902	K4finalpeaks1773	5939	+	V	7878914	7881888	F40A3.2	+	0				clec-146	m							R07E5.1					frm-7
I	6161455	6168290	I	6167948	6168643	T09B4.4	+	0				B0511.12	j			V	6107252	6113162	K4finalpeaks1730	5910	+	V	6108961	6110709	F17A9.4	-	0				clec-147	m							R07E5.11					gadr-5
I	6172207	6173232	I	6172671	6172796	T09B4.14	+	0				B0511.19	t			V	6107252	6113162	K4finalpeaks1730	5910	+	V	6111021	6112965	F17A9.5	-	0				clec-150	k							R07E5.13					gck-4
I	6172207	6173232	I	6172999	6173139	T09B4.17	+	0				B0511.2	l			V	6107252	6113162	K4finalpeaks1730	5910	+	V	6105675	6107531	atf-8	+	0				clec-178	x							R07E5.4					gcy-28
I	6182801	6185124	I	6184072	6185371	T09B4.2	+	0				B0511.7	h			V	6107252	6113162	K4finalpeaks1730	5910	+	V	6107828	6114856	F17A9.2	+	0				clec-183	t							R07H5.8					gei-1
I	6182801	6185124	I	6185080	6185144	mir-4916	+	0				B0513.2	f			X	3403529	3409388	K4finalpeaks2196	5859	+	X	3408664	3411683	unc-78	-	0				clec-186	l							R07H5.9					gei-17
I	6203944	6204842	I	6203897	6206929	T05E7.1	+	0				B0513.4	r			X	3403529	3409388	K4finalpeaks2196	5859	+	X	3403471	3408605	vit-5	+	0				clec-187	k							R08C7.12					gei-3
I	6206662	6211579	I	6203897	6206929	T05E7.1	+	0				B0513.5	e			V	13603416	13609268	K4finalpeaks1963	5852	+	V	13603295	13606701	fmo-4	-	0				clec-265	k							R08E3.1					gem-4
I	6212856	6217242	I	6212695	6212915	T08B2.14	+	0				B0524.6	h			III	11264982	11270805	K4finalpeaks1149	5823	+	III	11257305	11270859	obr-1	-	0				clec-41	l							R08E3.2					ghi-1
I	6212856	6217242	I	6214665	6215731	T08B2.15	+	0				B0545.4	s			II	8703971	8709745	K4finalpeaks628	5774	+	II	8709069	8710413	srg-15	-	0				clec-49	k							R08E5.3					glb-22
I	6212856	6217242	I	6215669	6219911	T08B2.5	+	0				B0546.4	q			II	8703971	8709745	K4finalpeaks628	5774	+	II	8704822	8706765	prx-5	+	0				clec-50	l							R09A1.3					glb-25
I	6219381	6221346	I	6215669	6219911	T08B2.5	+	0				B0563.5	m			II	8703971	8709745	K4finalpeaks628	5774	+	II	8707155	8708854	C34C6.7	+	0				clec-62	e							R09F10.1					glb-32
I	6224895	6226310	I	6225096	6225964	T08B2.4	+	0				B0564.6	x			X	5101045	5106815	K4finalpeaks2257	5770	+	X	5106260	5107039	C42D8.9	-	0				clec-63	l							R09H10.2					glc-1
I	6236258	6236488	I	6236212	6249762	C48E7.6	+	0				B0564.9	q			X	5101045	5106815	K4finalpeaks2257	5770	+	X	5101032	5106173	vit-2	+	0				clec-65	l							R09H10.3					gld-4
I	6249235	6250071	I	6236212	6249762	C48E7.6	+	0				baf-1	q			II	15038680	15044408	K4finalpeaks804	5728	+	II	15042805	15044011	Y53F4B.45	-	0				clec-83	n							R09H10.5					glr-6
I	6252738	6254553	I	6250571	6252821	cof-2	+	0				bag-1	p			II	15038680	15044408	K4finalpeaks804	5728	+	II	15037989	15039414	Y53F4B.14	+	0				clec-84	n							R09H10.7					glrx-3
I	6252738	6254553	I	6253019	6253583	cebp-2	+	0				bam-2	b			II	15038680	15044408	K4finalpeaks804	5728	+	II	15039402	15048907	asc-1	+	0				clec-85	l							R102.4					glrx-5
I	6252738	6254553	I	6253701	6254938	lpd-2	+	0				bar-1	d			X	7727904	7733631	K4finalpeaks2344	5727	+	X	7733339	7736270	set-12	-	0				clh-1	t							R107.2					gnrr-2
I	6258905	6262961	I	6260249	6264525	C48E7.1	+	0				bas-1	g			X	7727904	7733631	K4finalpeaks2344	5727	+	X	7727901	7733308	vit-1	+	0				clhm-1	k							R10E11.5					gon-14
I	6264158	6264536	I	6260249	6264525	C48E7.1	+	0				bath-15	t			I	1687609	1693297	K4finalpeaks28	5688	+	I	1686216	1693457	Y71G12B.31	-	0				clik-1	l							R10E11.6					grl-8
I	6282212	6298208	I	6283496	6283637	C10G11.12	+	0				bath-25	b			I	1687609	1693297	K4finalpeaks28	5688	+	I	1691497	1691645	Y71G12B.37	+	0				cln-3.1	k							R10E4.11					grp-1
I	6282212	6298208	I	6284973	6289340	chdp-1	+	0				bath-29	s			I	1687609	1693297	K4finalpeaks28	5688	+	I	1692352	1693675	Y71G12B.44	+	0				clp-1	d							R10E8.1					gyg-1
I	6282212	6298208	I	6294896	6297636	pnk-1	+	0				bath-35	y			I	1687609	1693297	K4finalpeaks28	5688	+	I	1693190	1693457	Y71G12B.41	+	0				clp-4	g							R10E8.3					H03G16.5
I	6282212	6298208	I	6297767	6299729	srh-49	+	0				bath-36	r			V	17513924	17519542	K4finalpeaks2046	5618	+	V	17511533	17519857	srw-45	-	0				cls-1	y							R10H10.3					H10D18.1
I	6282212	6298208	I	6289431	6293855	C10G11.6	+	0				bath-38	h			V	5508673	5514264	K4finalpeaks1708	5591	+	V	5509933	5513830	hpo-15	-	0				cnc-10	o							R11G10.3					H10D18.5
I	6314607	6315301	I	6312750	6314624	srg-14	+	0				bath-39	j			V	5508673	5514264	K4finalpeaks1708	5591	+	V	5505296	5509956	nhr-47	+	0				cnep-1	h							R12B2.6					H13N06.7
I	6314607	6315301	I	6315233	6317267	ima-2	+	0				bath-40	n			I	9674025	9679588	K4finalpeaks265	5563	+	I	9673667	9678553	C04F12.1	-	0				cnt-1	e							R12B2.8					haly-1
I	6317268	6318912	I	6317701	6320419	F26B1.2	+	0				bath-41	h			III	3363424	3368982	K4finalpeaks883	5558	+	III	3363228	3370209	prk-2	-	0				cnt-2	g							R12C12.1					hbl-1
I	6335907	6344906	I	6342231	6356678	bli-4	+	0				bath-42	q			III	3363424	3368982	K4finalpeaks883	5558	+	III	3367435	3367584	F45H7.14	-	0				coel-1	h							R12C12.9					hcp-1
I	6346554	6350181	I	6342231	6356678	bli-4	+	0				bath-43	r			III	3363424	3368982	K4finalpeaks883	5558	+	III	3367810	3367997	F45H7.8	-	0				coh-4	y							R12E2.11					hda-4
I	6358174	6359452	I	6358602	6360460	K04F10.3	+	0				bath-44	n			III	3363424	3368982	K4finalpeaks883	5558	+	III	3368485	3368633	F45H7.9	+	0				col-101	r							R12H7.4					henn-1
I	6364414	6367932	I	6364918	6366228	K04F10.1	+	0				bbs-4	y			III	3363424	3368982	K4finalpeaks883	5558	+	III	3344875	3363427	gei-1	+	0				col-103	o							R151.2					hil-1
I	6364414	6367932	I	6366361	6368079	K04F10.7	+	0				bbs-5	k			III	7898831	7904389	K4finalpeaks1039	5558	+	III	7901033	7904473	best-24	+	0				col-106	p							R193.2					hil-3
I	6372523	6373010	I	6369965	6386099	gld-2	+	0				bbs-9	b			III	105518	111039	K4finalpeaks814	5521	+	III	106052	107453	fbxa-57	-	0				col-110	l							T01B11.1					him-19
I	6374006	6374436	I	6369965	6386099	gld-2	+	0				bca-1	k			III	105518	111039	K4finalpeaks814	5521	+	III	109322	111045	fbxa-58	-	0				col-140	s							T01B11.2					hipr-1
I	6379191	6381551	I	6369965	6386099	gld-2	+	0				bcat-1	o			V	2055849	2061346	K4finalpeaks1629	5497	+	V	2061108	2066844	nhr-86	-	0				col-142	t							T01B7.5					his-24
I	6407388	6407733	I	6407518	6409211	san-1	+	0				bcc-1	y			V	2055849	2061346	K4finalpeaks1629	5497	+	V	2057629	2061136	comt-3	+	0				col-143	m							T01H8.2					his-72
I	6408678	6413294	I	6407518	6409211	san-1	+	0				bcl-11	w			IV	13639307	13644763	K4finalpeaks1545	5456	+	IV	13639711	13639731	21ur-8299	-	0				col-152	k							T02B11.8					hlh-30
I	6408678	6413294	I	6412870	6413067	R10A10.3	+	0				bcl-7	f			IV	13639307	13644763	K4finalpeaks1545	5456	+	IV	13639937	13639957	21ur-3204	-	0				col-160	a							T02C5.1					hmit-1.3
I	6421250	6423066	I	6422009	6425798	ncbp-1	+	0				bcmo-2	e			IV	13639307	13644763	K4finalpeaks1545	5456	+	IV	13639942	13639962	21ur-14412	-	0				col-178	l							T02E1.6					hmp-2
I	6434946	6440844	I	6436098	6441191	snt-4	+	0				bcs-1	d			IV	13639307	13644763	K4finalpeaks1545	5456	+	IV	13640133	13640153	21ur-12469	-	0				col-181	m							T02G5.7					hmr-1
I	6446050	6450802	I	6447309	6453949	npp-12	+	0				BE0003N10.1	g			IV	13639307	13644763	K4finalpeaks1545	5456	+	IV	13640309	13640329	21ur-11484	-	0				col-19	s							T03F6.3					hoe-1
I	6455959	6461477	I	6459477	6459596	K06A5.10	+	0				bec-1	d			IV	13639307	13644763	K4finalpeaks1545	5456	+	IV	13640611	13640631	21ur-6295	-	0				col-20	l							T03F7.7					hot-8
I	6455959	6461477	I	6460433	6464263	knl-2	+	0				bed-2	s			IV	13639307	13644763	K4finalpeaks1545	5456	+	IV	13640612	13640632	21ur-13796	-	0				col-42	l							T04B8.5					hrg-2
I	6472993	6475283	I	6473207	6477146	K06A5.1	+	0				ben-1	i			IV	13639307	13644763	K4finalpeaks1545	5456	+	IV	13640880	13640900	21ur-10882	-	0				col-76	s							T04C12.8					hsp-110
I	6492200	6501897	I	6494280	6496107	uri-1	+	0				best-13	e			IV	13639307	13644763	K4finalpeaks1545	5456	+	IV	13641029	13641049	21ur-5868	-	0				col-79	e							T04F3.2					hsp-16.11
I	6492200	6501897	I	6497438	6499559	acdh-1	+	0				best-14	l			IV	13639307	13644763	K4finalpeaks1545	5456	+	IV	13641250	13641270	21ur-4647	-	0				col-80	s							T05A12.4					hsp-16.2
I	6492200	6501897	I	6499841	6501413	C55B7.3	+	0				best-17	u			IV	13639307	13644763	K4finalpeaks1545	5456	+	IV	13641901	13641921	21ur-8129	-	0				col-93	b							T05C3.6					hsp-16.41
I	6505066	6509937	I	6507894	6511616	gly-2	+	0				best-18	c			IV	13639307	13644763	K4finalpeaks1545	5456	+	IV	13641905	13641925	21ur-15123	-	0				col-94	r							T05E12.6					hsp-16.49
I	6540602	6542585	I	6542100	6544965	T10E9.2	+	0				best-19	y			IV	13639307	13644763	K4finalpeaks1545	5456	+	IV	13643407	13643427	21ur-1672	-	0				col-95	m							T05E7.1					hsp-4
I	6550088	6565382	I	6554729	6558593	tre-1	+	0				best-20	y			IV	13639307	13644763	K4finalpeaks1545	5456	+	IV	13644463	13645923	srz-29	-	0				col-98	l							T05F1.11					hsp-43
I	6550088	6565382	I	6558700	6562392	xpg-1	+	0				best-24	m			IV	13639307	13644763	K4finalpeaks1545	5456	+	IV	13639266	13644401	ugt-22	+	0				comt-3	m							T05G5.1					hsp-70
I	6550088	6565382	I	6562649	6562669	21ur-14797	+	0				best-8	b			IV	13639307	13644763	K4finalpeaks1545	5456	+	IV	13641400	13641420	21ur-13583	+	0				coq-1	p							T05G5.5					hum-6
I	6550088	6565382	I	6562699	6563660	F57B10.5	+	0				bet-1	d			IV	13639307	13644763	K4finalpeaks1545	5456	+	IV	13643072	13643092	21ur-6806	+	0				coq-3	x							T06A1.5					hxk-1
I	6568357	6585900	I	6566173	6568905	F57B10.4	+	0				bet-2	j			IV	13639307	13644763	K4finalpeaks1545	5456	+	IV	13643845	13643865	21ur-7217	+	0				cor-1	u							T07C4.3					iglr-1
I	6568357	6585900	I	6574004	6585175	let-607	+	0				bgal-1	c			IV	13639307	13644763	K4finalpeaks1545	5456	+	IV	13644235	13644255	21ur-4206	+	0				cpd-1	e							T07D1.2					iglr-2
I	6568357	6585900	I	6577335	6577476	F57B10.18	+	0				bicd-1	d			IV	13639307	13644763	K4finalpeaks1545	5456	+	IV	13644238	13644258	21ur-4710	+	0				cpg-1	v							T08B1.1					ikb-1
I	6568357	6585900	I	6582791	6582913	F48A9.6	+	0				bir-1	i			IV	13639307	13644763	K4finalpeaks1545	5456	+	IV	13644439	13644459	21ur-13618	+	0				cpg-8	w							T08G11.1					imb-1
I	6568357	6585900	I	6569494	6572600	ipgm-1	+	0				bir-2	g			X	7951278	7956671	K4finalpeaks2352	5393	+	X	7951626	7951818	C14F5.10	-	0				cpn-1	o							T08H10.1					imb-3
I	6568357	6585900	I	6585039	6587882	try-6	+	0				bkip-1	r			X	7951278	7956671	K4finalpeaks2352	5393	+	X	7956195	7958303	sfxn-2	-	0				cpn-4	q							T10B11.6					ins-27
I	6591781	6592626	I	6592082	6592231	F48A9.5	+	0				bli-1	w			X	7951278	7956671	K4finalpeaks2352	5393	+	X	7951626	7951836	C14F5.11	+	0				cpna-1	y							T10B11.8					ins-36
I	6591781	6592626	I	6592332	6593831	F48A9.2	+	0				bli-4	d			X	7951278	7956671	K4finalpeaks2352	5393	+	X	7954355	7956191	dct-1	+	0				cpna-5	s							T10B5.7					ipla-2
I	6594503	6597131	I	6594344	6596831	F48A9.1	+	0				blmp-1	v			II	10800970	10806320	K4finalpeaks704	5350	+	II	10804628	10804812	R06F6.13	-	0				cpr-6	o							T10G3.3					jac-1
I	6594503	6597131	I	6596919	6598928	D2092.6	+	0				blos-1	i			II	10800970	10806320	K4finalpeaks704	5350	+	II	10805394	10809992	ceh-62	+	0				cpt-1	d							T11G6.3					jip-1
I	6606744	6608937	I	6608341	6608517	D2092.13	+	0				blos-2	c			IV	12866121	12871453	K4finalpeaks1529	5332	+	IV	12869269	12871512	clec-187	-	0				cpt-4	y							T11G6.4					jmjc-1
I	6614830	6615928	I	6615514	6615591	D2092.12	+	0				blos-4	o			V	6661500	6666832	K4finalpeaks1749	5332	+	V	6662191	6665813	pmp-5	-	0				cpz-1	o							T12B3.2					Jun-1
I	6663012	6666822	I	6663143	6665160	nekl-2	+	0				bmy-1	i			V	6661500	6666832	K4finalpeaks1749	5332	+	V	6665536	6665635	mir-70	-	0				cpz-2	l							T12B3.3					K01A2.10
I	6712714	6725733	I	6715874	6717090	T23B3.2	+	0				bpl-1	g			IV	12866121	12871453	K4finalpeaks1529	5332	+	IV	12866116	12869083	clec-186	+	0				crh-1	j							T12D8.9					K02A2.5
I	6712714	6725733	I	6717819	6719903	T23B3.1	+	0				bra-1	h			IV	12866121	12871453	K4finalpeaks1529	5332	+	IV	12868163	12868183	21ur-15562	+	0				crh-2	r							T13G4.4					K02A6.3
I	6712714	6725733	I	6724917	6728330	mec-6	+	0				bra-2	n			II	9887909	9893227	K4finalpeaks679	5318	+	II	9886538	9891081	vgln-1	-	0				crm-1	w							T13H5.1					K02D10.4
I	6727720	6732526	I	6724917	6728330	mec-6	+	0				brap-2	t			II	9887909	9893227	K4finalpeaks679	5318	+	II	9892789	9894370	C08H9.16	+	0				crn-2	m							T13H5.6					K02E2.7
I	6735475	6742243	I	6736686	6741637	dhod-1	+	0				brc-1	c			IV	1145456	1150770	K4finalpeaks1235	5314	+	IV	1145678	1158028	C50A2.3	-	0				crn-4	g							T14B1.1					K03C7.3
I	6735475	6742243	I	6741276	6741877	cytb-5.2	+	0				brc-2	j			IV	13321409	13326722	K4finalpeaks1538	5313	+	IV	13323858	13326394	fat-2	+	0				crn-5	u							T14B4.5					K03D7.8
I	6735475	6742243	I	6741982	6742358	W02D3.12	+	0				brd-1	i			IV	13321409	13326722	K4finalpeaks1538	5313	+	IV	13320158	13321831	Y67H2A.9	+	0				crp-1	k							T14G10.8					K06A9.2
I	6755424	6761507	I	6757175	6757233	F08B6.6	+	0				bre-1	h			V	1886414	1891676	K4finalpeaks1625	5262	+	V	1889910	1889998	Y32G9A.15	-	0				crtc-1	b							T14G8.2					K06B4.4
I	6755424	6761507	I	6757460	6758179	gpc-2	+	0				bre-2	y			IV	6876174	6881412	K4finalpeaks1358	5238	+	IV	6876511	6876531	21ur-6531	-	0				csn-5	j							T15B7.14					K07A1.13
I	6755424	6761507	I	6760432	6761407	F08B6.1	+	0				bre-3	r			IV	6876174	6881412	K4finalpeaks1358	5238	+	IV	6876730	6883442	tre-2	-	0				ctg-2	x							T15B7.15					K07A1.20
I	6778724	6782224	I	6781803	6781874	C37A2.t1	+	0				bre-5	h			IV	6876174	6881412	K4finalpeaks1358	5238	+	IV	6881228	6881359	T05A12.7	+	0				cth-2	x							T16G12.1					K07A1.5
I	6778724	6782224	I	6780806	6784534	cye-1	+	0				bris-1	l			II	5694616	5699798	K4finalpeaks512	5182	+	II	5696625	5698958	C25H3.10	-	0				ctr-9	x							T16H12.9					K07H8.11
I	6788647	6793390	I	6791025	6797470	pqn-20	+	0				brp-1	q			II	5694616	5699798	K4finalpeaks512	5182	+	II	5694193	5695236	C25H3.3	+	0				cts-1	x							T18D3.6					K08D9.9
I	6798339	6801393	I	6800386	6804853	E02D9.1	+	0				btb-1	t			II	5694616	5699798	K4finalpeaks512	5182	+	II	5695380	5696357	C25H3.14	+	0				ctsa-2	x							T18D3.9					K08E4.3
I	6802267	6802662	I	6800386	6804853	E02D9.1	+	0				btb-12	k			II	5694616	5699798	K4finalpeaks512	5182	+	II	5699600	5701408	C25H3.1	+	0				cup-5	x							T19B4.3					K08H2.7
I	6808896	6810708	I	6810439	6810571	K02F2.8	+	0				btb-14	y			V	12537640	12542818	K4finalpeaks1928	5178	+	V	12537647	12537700	F45D3.8	-	0				cutl-21	x							T19D12.2					K09D9.9
I	6814228	6814937	I	6812664	6814248	ulp-5	+	0				btb-16	n			V	12537640	12542818	K4finalpeaks1928	5178	+	V	12538580	12538765	F45D3.7	-	0				cutl-29	x							T20D3.2					K09F6.3
I	6814228	6814937	I	6814530	6834699	teg-4	+	0				btb-17	l			V	12537640	12542818	K4finalpeaks1928	5178	+	V	12538580	12538794	F45D3.16	+	0				cyld-1	q							T20D3.3					K09H9.8
I	6821071	6825229	I	6814530	6834699	teg-4	+	0				btb-18	b			V	12537640	12542818	K4finalpeaks1928	5178	+	V	12541040	12542951	F45D3.2	+	0				cyp-13A2	y							T20D3.5					K10G9.2
I	6834646	6840750	I	6835506	6835631	K02F2.11	+	0				btb-4	o			V	5082707	5087849	K4finalpeaks1697	5142	+	V	5082002	5085007	Y58A7A.4	-	0				cyp-25A2	l							T20F7.5					K11D12.13
I	6834646	6840750	I	6836390	6838142	ahcy-1	+	0				btb-9	o			V	5082707	5087849	K4finalpeaks1697	5142	+	V	5085886	5087121	Y58A7A.5	-	0				cyp-29A4	y							T21C9.6					K11D12.6
I	6834646	6840750	I	6838354	6843343	dpf-3	+	0				btbd-10	f			V	5082707	5087849	K4finalpeaks1697	5142	+	V	5087601	5089484	glb-32	-	0				cyp-32A1	m							T21D12.12					K11D2.1
I	6834646	6840750	I	6814530	6834699	teg-4	+	0				btf-1	d			V	5082707	5087849	K4finalpeaks1697	5142	+	V	5084794	5084880	Y58A7A.7	+	0				cyp-33C2	y							T21G5.1					K11H12.8
I	6849642	6851670	I	6850407	6851321	rpb-5	+	0				bub-3	g			V	5082707	5087849	K4finalpeaks1697	5142	+	V	5086740	5086826	Y58A7A.8	+	0				cyp-33C3	y							T21G5.2					K12H6.6
I	6849642	6851670	I	6851372	6854136	sacy-1	+	0				byn-1	b			I	4200111	4205247	K4finalpeaks84	5136	+	I	4202417	4203040	C18E3.4	+	0				cyp-33C4	g							T21H3.1					K12H6.8
I	6849642	6851670	I	6847511	6849924	syp-4	+	0				C01A2.1	d			I	4200111	4205247	K4finalpeaks84	5136	+	I	4203458	4208519	C18E3.3	+	0				cyp-33C5	y							T22F3.3					kbp-2
I	6862497	6863544	I	6862397	6870392	let-383	+	0				C01A2.2	b			I	4200111	4205247	K4finalpeaks84	5136	+	I	4193241	4203305	C18E3.5	+	0				cyp-33C7	g							T23B12.11					kin-1
I	6863658	6864603	I	6862397	6870392	let-383	+	0				C01A2.4	f			I	14046404	14051511	K4finalpeaks367	5107	+	I	14046133	14048017	Y71A12C.2	-	0				cyp-33C8	o							T23B12.6					kin-2
I	6868563	6871813	I	6870622	6872086	T21G5.2	+	0				C01A2.6	u			I	14046404	14051511	K4finalpeaks367	5107	+	I	14048085	14051003	smd-1	-	0				cyp-34A8	l							T23B5.3					kin-3
I	6868563	6871813	I	6862397	6870392	let-383	+	0				C01A2.9	y			II	11773593	11778626	K4finalpeaks738	5033	+	II	11774144	11774559	F44E5.1	-	0				cyp-35A2	l							T23F11.4					klp-12
I	6876556	6877051	I	6874304	6876928	T21G5.1	+	0				C01B10.10	k			II	11773593	11778626	K4finalpeaks738	5033	+	II	11774664	11777943	patr-1	-	0				cyp-35C1	u							T23G7.3					klu-1
I	6878005	6885424	I	6882058	6882188	T21G5.7	+	0				C01B10.11	l			II	11773593	11778626	K4finalpeaks738	5033	+	II	11771978	11774126	F44E5.15	+	0				cyp-36A1	y							T24A6.20					klu-2
I	6891860	6894860	I	6893303	6893447	C48B6.13	+	0				C01B10.3	p			II	11773593	11778626	K4finalpeaks738	5033	+	II	11778151	11782225	dna-2	+	0				cyp-44A1	l							T25B9.1					kpc-1
I	6913164	6915759	I	6915049	6916592	C48B6.3	+	0				C01B10.4	j			IV	17320354	17325381	K4finalpeaks1593	5027	+	IV	17321348	17321368	21ur-11407	-	0				cysl-3	s							T25B9.8					lact-3
I	6922063	6926367	I	6926262	6929663	ztf-4	+	0				C01B10.6	k			IV	17320354	17325381	K4finalpeaks1593	5027	+	IV	17320795	17328663	C49C3.4	+	0				czw-1	d							T25B9.9					lact-5
I	6929753	6931893	I	6931138	6936936	T10B11.2	+	0				C01B10.9	g			IV	3258831	3263853	K4finalpeaks1273	5022	+	IV	3263851	3265372	T26C12.2	-	0				D1053.3	w							T25C12.3					lad-2
I	6944400	6952370	I	6951135	6951973	pcbd-1	+	0				C01B12.8	i			IV	3258831	3263853	K4finalpeaks1273	5022	+	IV	3258910	3263494	T26C12.1	+	0				D1053.4	d							T25F10.1					lbp-2
I	6973568	6976347	I	6974558	6977073	idhg-2	+	0				C01B7.3	d			II	10514060	10519078	K4finalpeaks693	5018	+	II	10513829	10519108	F59B10.4	-	0				D1054.10	m							T25G3.4					lea-1
I	6988061	6991925	I	6989067	6992106	nmur-4	+	0				C01B7.5	y			III	8322821	8327827	K4finalpeaks1051	5006	+	III	8326580	8330947	iglr-2	-	0				D1054.11	m							T26A5.6					lec-2
I	7005311	7011735	I	7005443	7009175	ctg-1	+	0				C01B9.4	y			III	8322821	8327827	K4finalpeaks1051	5006	+	III	8323187	8324380	F10E9.1	+	0				D1054.19	y							T26C12.1					lec-3
I	7014378	7024140	I	7021407	7021584	VF15C11L.1	+	0				C01C10.2	h			III	8322821	8327827	K4finalpeaks1051	5006	+	III	8324685	8325609	F10E9.12	+	0				D1054.8	l							T26C12.2					lem-4
I	7014378	7024140	I	7021982	7029076	ubql-1	+	0				C01C4.3	y			X	8257570	8262565	K4finalpeaks2363	4995	+	X	8258486	8261175	M60.7	-	0				D2045.8	k							T26C5.3					let-716
I	7036755	7040215	I	7038900	7048834	sem-4	+	0				C01F1.3	u			X	8257570	8262565	K4finalpeaks2363	4995	+	X	8261351	8261571	M60.9	-	0				D2096.12	a							T26E3.7					let-765
I	7053847	7060945	I	7057170	7059349	plin-1	+	0				C01F1.6	y			X	8257570	8262565	K4finalpeaks2363	4995	+	X	8262423	8271021	cutl-29	-	0				dab-1	q							T27A1.1					lfe-2
I	7067760	7070458	I	7065263	7068129	cutl-6	+	0				C01F6.14	o			X	8257570	8262565	K4finalpeaks2363	4995	+	X	8257745	8257890	M60.11	+	0				daf-1	y							T28D9.3					lgc-53
I	7067760	7070458	I	7069442	7070666	tofu-5	+	0				C01F6.9	q			X	8257570	8262565	K4finalpeaks2363	4995	+	X	8259505	8259611	M60.13	+	0				daf-12	a							T28F12.1					lim-8
I	7077728	7091658	I	7090623	7091371	nduf-6	+	0				C01G10.10	h			X	8257570	8262565	K4finalpeaks2363	4995	+	X	8261381	8261571	M60.10	+	0				daf-14	s							T28F3.8					lin-10
I	7092924	7100796	I	7095484	7098406	ekl-1	+	0				C01G10.7	h			II	7055203	7060194	K4finalpeaks573	4991	+	II	7056172	7058014	cth-2	-	0				daf-16	q							T28F4.4					lin-11
I	7092924	7100796	I	7098649	7099005	F22D6.14	+	0				C01G10.8	i			II	7055203	7060194	K4finalpeaks573	4991	+	II	7053945	7055208	ZK1127.4	+	0				daf-19	g							T28F4.5					lin-14
I	7092924	7100796	I	7099831	7101761	F22D6.9	+	0				C01G10.9	j			II	7055203	7060194	K4finalpeaks573	4991	+	II	7055292	7056182	ZK1127.3	+	0				daf-22	l							VF13D12L.3					lin-17
I	7112930	7114425	I	7112902	7115001	gly-19	+	0				C01G5.25	j			II	13507595	13512550	K4finalpeaks777	4955	+	II	13511430	13511516	F54F11.4	-	0				daf-3	d							VZK822L.2					lin-2
I	7155633	7161598	I	7161016	7166518	mks-6	+	0				C01G5.5	b			II	13507595	13512550	K4finalpeaks777	4955	+	II	13507819	13516481	nep-17	+	0				daf-36	k							W01A8.2					lin-41
I	7155633	7161598	I	7159714	7160918	xpa-1	+	0				C01G5.6	i			II	13507595	13512550	K4finalpeaks777	4955	+	II	13511430	13511516	F54F11.5	+	0				daf-5	d							W01A8.8					lin-49
I	7169967	7170971	I	7170026	7172189	K07G5.5	+	0				C01G5.9	t			V	17086796	17091741	K4finalpeaks2032	4945	+	V	17084999	17090023	T05E12.6	-	0				dagl-2	j							W01B11.1					lip-1
I	7181170	7183395	I	7181234	7181363	M05B5.8	+	0				C01G6.2	y			V	17086796	17091741	K4finalpeaks2032	4945	+	V	17090390	17091614	srh-237	+	0				dao-6	m							W01B11.6					lpin-1
I	7181170	7183395	I	7183053	7185709	trpa-2	+	0				C01G6.4	f			III	13163	18097	K4finalpeaks813	4934	+	III	12166	14801	nhr-80	-	0				dapk-1	y							W01C8.5					lpr-2
I	7188081	7189280	I	7185708	7188298	M05B5.3	+	0				C01G6.5	x			III	13163	18097	K4finalpeaks813	4934	+	III	17316	19627	H10E21.4	-	0				dars-1	j							W02D7.4					lron-13
I	7188081	7189280	I	7188495	7190562	M05B5.4	+	0				C01G8.1	u			III	13163	18097	K4finalpeaks813	4934	+	III	15720	17339	H10E21.1	+	0				dbr-1	b							W02D7.5					lron-9
I	7208864	7213416	I	7208831	7208922	C01H6.11	+	0				C01H6.3	b			V	13486221	13491130	K4finalpeaks1960	4909	+	V	13487023	13489626	T10G3.3	-	0				dcaf-1	g							W02H3.1					lrp-1
I	7208864	7213416	I	7210543	7212699	C01H6.4	+	0				C01H6.4	l			V	13486221	13491130	K4finalpeaks1960	4909	+	V	13491068	13497372	eea-1	-	0				dcar-1	w							W03D2.13					lrp-2
I	7215542	7216606	I	7214745	7221781	nhr-23	+	0				C01H6.6	u			II	11538043	11542925	K4finalpeaks723	4882	+	II	11535165	11538815	Y62F5A.9	-	0				dcn-1	n							W03F8.3					lsy-27
I	7221007	7222373	I	7214745	7221781	nhr-23	+	0				C01H6.8	i			II	11538043	11542925	K4finalpeaks723	4882	+	II	11538903	11540630	F54D5.12	-	0				dct-1	d							W03G11.2					M01A8.1
I	7221007	7222373	I	7222051	7224135	C01H6.6	+	0				C02B10.3	v			II	11538043	11542925	K4finalpeaks723	4882	+	II	11540772	11542555	F54D5.11	-	0				dct-10	v							W04B5.2					M01H9.3
I	7224446	7225664	I	7224656	7227765	swsn-9	+	0				C02B10.4	f			II	11538043	11542925	K4finalpeaks723	4882	+	II	11542642	11544831	F54D5.9	-	0				dct-11	n							W04B5.3					M01H9.5
I	7227713	7229285	I	7227864	7229434	C01H6.8	+	0				C02B10.5	j			II	11538043	11542925	K4finalpeaks723	4882	+	II	11538028	11538123	Y62F5A.15	+	0				dct-15	v							W04C9.2					M02B1.3
I	7227713	7229285	I	7224656	7227765	swsn-9	+	0				C02B4.3	g			II	11538043	11542925	K4finalpeaks723	4882	+	II	11538089	11538175	mir-39	+	0				dct-16	o							W04D12.1					M02E1.2
I	7238622	7244289	I	7235384	7238794	wago-1	+	0				C02B8.6	h			II	11538043	11542925	K4finalpeaks723	4882	+	II	11538184	11538275	mir-40	+	0				dct-18	s							W05E10.1					M02E1.3
I	7302349	7305756	I	7304918	7307006	F13G3.7	+	0				C02D5.2	h			II	11538043	11542925	K4finalpeaks723	4882	+	II	11538308	11538404	mir-41	+	0				ddo-2	n							W05E10.2					M02F4.3
I	7313409	7321967	I	7317646	7318659	F52A8.1	+	0				C02D5.4	i			IV	5938113	5942973	K4finalpeaks1332	4860	+	IV	5937445	5939230	mcu-1	-	0				dep-1	s							W08F4.11					M04C3.2
I	7339714	7350725	I	7347222	7350386	F52A8.6	+	0				C02F12.8	e			IV	5938113	5942973	K4finalpeaks1332	4860	+	IV	5942311	5942427	K02B2.38	-	0				dgn-1	y							W09B6.5					M04F3.5
I	7339714	7350725	I	7339204	7345949	glb-18	+	0				C02F12.9	e			IV	5938113	5942973	K4finalpeaks1332	4860	+	IV	5941926	5944001	pfkb-1.2	+	0				DH11.5	s							W09D10.4					M05B5.7
I	7354451	7354769	I	7354491	7357173	scav-6	+	0				C02F5.12	f			IV	10141950	10146809	K4finalpeaks1449	4859	+	IV	10143312	10143775	msp-38	-	0				dhod-1	o							W09D6.5					M106.8
I	7356203	7356821	I	7354491	7357173	scav-6	+	0				C02F5.14	w			IV	10141950	10146809	K4finalpeaks1449	4859	+	IV	10144288	10144431	K08F4.13	-	0				dhs-12	n							W09G12.9					M60.4
I	7404952	7406908	I	7405030	7408511	C15A11.7	+	0				C02F5.5	u			IV	10141950	10146809	K4finalpeaks1449	4859	+	IV	10146163	10147008	T14G10.8	-	0				dhs-14	l							W10C8.4					M60.7
I	7407735	7409383	I	7405030	7408511	C15A11.7	+	0				C03A3.1	w			IV	10141950	10146809	K4finalpeaks1449	4859	+	IV	10142162	10143101	gst-4	+	0				dhs-20	k							W10C8.5					M7.8
I	7472247	7480255	I	7475046	7475283	T28F4.7	+	0				C03A3.2	h			IV	10141950	10146809	K4finalpeaks1449	4859	+	IV	10143995	10144175	msp-37	+	0				dhs-25	l							W10C8.6					magi-1
I	7472247	7480255	I	7480135	7483392	asic-2	+	0				C03A7.12	u			IV	10141950	10146809	K4finalpeaks1449	4859	+	IV	10145249	10146225	dhs-12	+	0				dhs-3	g							W10G11.19					map-1
I	7489550	7495609	I	7492046	7492938	T28F4.5	+	0				C03A7.13	k			V	12756027	12760869	K4finalpeaks1933	4842	+	V	12756378	12756427	F18E2.8	-	0				dim-1	g							W10G11.2					maph-1.1
I	7489550	7495609	I	7495437	7503578	pbrm-1	+	0				C03B1.13	y			V	12756027	12760869	K4finalpeaks1933	4842	+	V	12757626	12759760	papl-1	-	0				dip-2	e							Y102A11A.3					Mar-5
I	7499904	7503671	I	7495437	7503578	pbrm-1	+	0				C03B1.14	h			V	12756027	12760869	K4finalpeaks1933	4842	+	V	12760348	12760969	F18E2.15	-	0				dkf-2	e							Y105C5A.15					mca-1
I	7514590	7525338	I	7518822	7519001	C26C6.13	+	0				C03B1.2	s			V	12756027	12760869	K4finalpeaks1933	4842	+	V	12756378	12756427	F18E2.14	+	0				dlk-1	q							Y105C5A.24					mef-2
I	7514590	7525338	I	7519240	7519339	C26C6.14	+	0				C03B1.7	y			IV	12032128	12036950	K4finalpeaks1517	4822	+	IV	12031314	12032154	mrpl-51	+	0				dlst-1	n							Y105C5B.15					meg-3
I	7514590	7525338	I	7522116	7526703	goa-1	+	0				C03C10.4	q			IV	12032128	12036950	K4finalpeaks1517	4822	+	IV	12034252	12037051	sqst-1	+	0				dmd-5	s							Y105C5B.9					mfb-1
I	7552378	7555020	I	7554892	7559916	chs-1	+	0				C03C10.7	r			V	14350215	14354996	K4finalpeaks1989	4781	+	V	14347774	14350517	cept-2	+	0				dmd-6	q							Y105E8A.25					mig-1
I	7552378	7555020	I	7552975	7554553	T25G3.1	+	0				C03D6.1	s			V	14350215	14354996	K4finalpeaks1989	4781	+	V	14354410	14355730	Y49A3A.3	+	0				dmd-7	s							Y105E8B.6					mig-6
I	7559285	7561421	I	7554892	7559916	chs-1	+	0				C03H12.1	g			V	14350215	14354996	K4finalpeaks1989	4781	+	V	14351207	14354421	vha-13	+	0				dna-2	d							Y106G6H.1					miz-1
I	7559285	7561421	I	7559839	7562351	T25G3.3	+	0				C03H5.3	h			II	5570554	5575323	K4finalpeaks509	4769	+	II	5570637	5574943	C17C3.1	+	0				dnj-1	h							Y110A7A.9					mlk-1
I	7562404	7566839	I	7564584	7567718	T25G3.4	+	0				C03H5.5	e			II	5570554	5575323	K4finalpeaks509	4769	+	II	5571302	5571965	C17C3.15	+	0				dnj-21	t							Y111B2A.1					mltn-8
I	7567689	7568331	I	7564584	7567718	T25G3.4	+	0				C03H5.6	k			II	12237687	12242428	K4finalpeaks751	4741	+	II	12238602	12238711	mir-5547	+	0				dnj-22	p							Y111B2A.2					mml-1
I	7573290	7586148	I	7574195	7578564	D2030.2	+	0				C04A11.1	y			II	12237687	12242428	K4finalpeaks751	4741	+	II	12239992	12240136	Y57A10A.41	+	0				dnj-24	d							Y111B2A.3					mnp-1
I	7573290	7586148	I	7582106	7583368	mce-1	+	0				C04A11.5	t			II	12237687	12242428	K4finalpeaks751	4741	+	II	12240388	12242090	Y57A10A.23	+	0				dnj-27	b							Y113G7B.12					mod-1
I	7573290	7586148	I	7583810	7585327	D2030.12	+	0				C04A2.15	s			V	14948686	14953425	K4finalpeaks2000	4739	+	V	14953115	14954733	C30G7.5	-	0				dnj-28	e							Y119C1A.1					mom-4
I	7587693	7591725	I	7588653	7590570	D2030.7	+	0				C04C3.7	y			V	14948686	14953425	K4finalpeaks2000	4739	+	V	14949777	14952792	hil-1	+	0				dnj-4	u							Y119C1B.5					mop-25.1
I	7587693	7591725	I	7590506	7591208	D2030.11	+	0				C04E12.4	k			V	13754655	13759391	K4finalpeaks1970	4736	+	V	13755011	13756409	F20G2.2	-	0				dnpp-1	n							Y11D7A.3					mpz-1
I	7587693	7591725	I	7591299	7595198	D2030.8	+	0				C04E6.11	h			V	13754655	13759391	K4finalpeaks1970	4736	+	V	13758090	13759945	F20G2.7	+	0				dod-3	m							Y11D7A.5					mrp-6
I	7594959	7603157	I	7591299	7595198	D2030.8	+	0				C04E6.7	a			I	6283191	6287901	K4finalpeaks148	4710	+	I	6283531	6283672	C10G11.17	-	0				dod-6	m							Y14H12A.1					mrpl-20
I	7594959	7603157	I	7602311	7608245	aex-1	+	0				C04E7.3	a			I	6283191	6287901	K4finalpeaks148	4710	+	I	6285688	6285899	C10G11.15	-	0				dop-3	y							Y17D7B.4					mrpl-51
I	7594959	7603157	I	7596507	7602203	wdr-23	+	0				C04F12.1	b			I	6283191	6287901	K4finalpeaks148	4710	+	I	6286348	6286572	C10G11.14	-	0				dot-1.1	g							Y17G7B.10					msi-1
I	7612140	7623189	I	7614176	7634143	lrp-1	+	0				C04F12.16	d			I	6283191	6287901	K4finalpeaks148	4710	+	I	6283496	6283637	C10G11.12	+	0				dpf-3	d							Y17G7B.12					mtd-1
I	7624021	7626325	I	7614176	7634143	lrp-1	+	0				C04F12.5	p			I	6283191	6287901	K4finalpeaks148	4710	+	I	6284973	6289340	chdp-1	+	0				dpf-4	n							Y17G7B.8					mtl-1
I	7628433	7631425	I	7614176	7634143	lrp-1	+	0				C04F12.8	m			II	5912438	5917136	K4finalpeaks521	4698	+	II	5912551	5912571	21ur-12205	+	0				dph-2	g							Y24D9A.5					nas-5
I	7632674	7634123	I	7614176	7634143	lrp-1	+	0				C04F5.9	d			II	5912438	5917136	K4finalpeaks521	4698	+	II	5911324	5916911	cgt-3	+	0				dpy-11	c							Y24D9A.8					ncam-1
I	7675593	7680352	I	7676668	7679061	T24B1.1	+	0				C04G6.11	i			IV	5080402	5085097	K4finalpeaks1308	4695	+	IV	5081726	5081746	21ur-9336	-	0				dpy-31	c							Y24F12A.1					ncr-1
I	7675593	7680352	I	7679454	7683037	T23G11.7	+	0				C04G6.4	t			IV	5080402	5085097	K4finalpeaks1308	4695	+	IV	5080769	5080789	21ur-15226	+	0				drd-1	l							Y26E6A.3					ncs-3
I	7684111	7687027	I	7683341	7694212	rlbp-1	+	0				C04G6.5	l			IV	5080402	5085097	K4finalpeaks1308	4695	+	IV	5080772	5080792	21ur-6616	+	0				drd-2	l							Y32F6A.5					ndnf-1
I	7700606	7703314	I	7701152	7701389	T23G11.11	+	0				C04H4.1	y			IV	5080402	5085097	K4finalpeaks1308	4695	+	IV	5083303	5086867	C02B10.5	+	0				dre-1	s							Y34B4A.2					nduf-5
I	7700606	7703314	I	7701177	7701313	T23G11.12	+	0				C04H5.7	m			X	2968963	2973655	K4finalpeaks2180	4692	+	X	2969752	2969848	mir-34	-	0				drl-1	l							Y34B4A.5					nduf-7
I	7700606	7703314	I	7702429	7705281	F27D4.1	+	0				C05A9.2	y			X	17680326	17685017	K4finalpeaks2566	4691	+	X	17680911	17682294	T23E7.6	-	0				dys-1	y							Y34B4A.6					ndx-9
I	7700606	7703314	I	7699543	7700962	gna-2	+	0				C05B5.11	r			X	17680326	17685017	K4finalpeaks2566	4691	+	X	17671029	17680790	T23E7.2	+	0				E01G4.3	r							Y34B4A.9					nekl-2
I	7704183	7704701	I	7702429	7705281	F27D4.1	+	0				C05B5.5	v			V	7524772	7529438	K4finalpeaks1767	4666	+	V	7523692	7525421	C54F6.6	+	0				E02A10.5	y							Y37A1B.5					nep-1
I	7721738	7728504	I	7722084	7723116	F27D4.3	+	0				C05B5.8	o			V	7524772	7529438	K4finalpeaks1767	4666	+	V	7526000	7526360	C54F6.18	+	0				E02C12.8	l							Y37E3.11					nep-25
I	7721738	7728504	I	7725019	7727113	F27D4.4	+	0				C05C10.2	g			V	7524772	7529438	K4finalpeaks1767	4666	+	V	7527455	7527955	C54F6.17	+	0				E04F6.15	n							Y38C1AA.6					neto-1
I	7721738	7728504	I	7727267	7729076	tag-173	+	0				C05C10.3	l			V	7524772	7529438	K4finalpeaks1767	4666	+	V	7529114	7529426	C54F6.5	+	0				ebp-2	n							Y38F1A.6					nex-2
I	7730228	7732093	I	7731149	7737993	F27D4.6	+	0				C05C10.5	u			I	6713758	6718414	K4finalpeaks161	4656	+	I	6715874	6717090	T23B3.2	+	0				ech-6	l							Y38F2AR.12					nex-3
I	7755688	7756965	I	7755778	7756353	F58H10.1	+	0				C05C12.4	i			I	6713758	6718414	K4finalpeaks161	4656	+	I	6717819	6719903	T23B3.1	+	0				ech-7	y							Y39H10B.2					nfya-2
I	7769353	7774006	I	7773416	7777577	adr-1	+	0				C05C8.2	h			X	11723174	11727818	K4finalpeaks2431	4644	+	X	11721725	11723771	D1053.4	-	0				ech-8	l							Y40C7B.1					nhl-2
I	7809709	7815516	I	7815028	7815048	21ur-12756	+	0				C05C8.7	o			X	11723174	11727818	K4finalpeaks2431	4644	+	X	11726270	11727897	gst-42	-	0				eea-1	e							Y40H7A.10					nhl-3
I	7809709	7815516	I	7814989	7819593	D2005.4	+	0				C05C9.1	t			I	6408679	6413294	K4finalpeaks152	4615	+	I	6409060	6416883	ZC328.3	-	0				efhd-1	m							Y41C4A.8					nhr-1
I	7820423	7821257	I	7819579	7820489	D2005.7	+	0				C05D11.1	v			I	6408679	6413294	K4finalpeaks152	4615	+	I	6407518	6409211	san-1	+	0				efk-1	c							Y42G9A.1					nhr-11
I	7820423	7821257	I	7820843	7826380	drh-3	+	0				C05D11.13	p			I	6408679	6413294	K4finalpeaks152	4615	+	I	6412870	6413067	R10A10.3	+	0				egal-1	k							Y43C5A.4					nhr-115
I	7835264	7836636	I	7835814	7836968	gras-1	+	0				C05D11.5	k			X	5252929	5257527	K4finalpeaks2264	4598	+	X	5252850	5252983	Y34B4A.13	-	0				EGAP2.1	l							Y43C5A.7					nhr-120
I	7840310	7840564	I	7840465	7846841	F30F8.10	+	0				C05D12.2	w			X	5252929	5257527	K4finalpeaks2264	4598	+	X	5253001	5255068	Y34B4A.6	+	0				EGAP9.3	k							Y43F4B.5					nhr-178
I	7845901	7846144	I	7840465	7846841	F30F8.10	+	0				C05D12.3	y			X	5252929	5257527	K4finalpeaks2264	4598	+	X	5255194	5256858	Y34B4A.9	+	0				egas-1	b							Y43F8B.2					nhr-19
I	7848283	7850772	I	7848975	7853636	taf-5	+	0				C05D12.5	t			X	5252929	5257527	K4finalpeaks2264	4598	+	X	5257213	5258390	Y34B4A.5	+	0				egl-10	d							Y43F8C.13					nhr-213
I	7857506	7863544	I	7853750	7857834	apb-3	+	0				C05D2.10	t			II	14864347	14868923	K4finalpeaks802	4576	+	II	14866766	14869577	gpx-2	+	0				egl-17	k							Y44E3A.6					nhr-214
I	7865641	7868409	I	7866132	7872080	pck-2	+	0				C05D2.8	l			II	14864347	14868923	K4finalpeaks802	4576	+	II	14857190	14866588	rbm-28	+	0				egl-27	e							Y45G5AM.9					nhr-225
I	7869798	7873648	I	7866132	7872080	pck-2	+	0				C05D9.7	y			V	6484404	6488976	K4finalpeaks1739	4572	+	V	6488199	6489050	lec-10	-	0				egl-30	q							Y46E12BR.1					nhr-27
I	7883635	7885556	I	7884143	7885765	F55D12.1	+	0				C05D9.9	k			V	6484404	6488976	K4finalpeaks1739	4572	+	V	6484968	6485061	W01A11.21	+	0				egl-4	s							Y47D3A.32					nhr-3
I	7889146	7889990	I	7889356	7894855	F55D12.2	+	0				C05E11.2	t			V	6484404	6488976	K4finalpeaks1739	4572	+	V	6465065	6487883	unc-83	+	0				egl-43	y							Y47D3B.6					nhr-34
I	7932985	7937294	I	7936223	7938329	T22C1.1	+	0				C05E11.3	y			I	11994943	11999498	K4finalpeaks330	4555	+	I	11996976	11997030	Y53C10A.21	-	0				egl-44	n							Y47G6A.21					nhr-48
I	7939934	7944621	I	7938560	7940144	T22C1.3	+	0				C05E7.1	s			I	11994943	11999498	K4finalpeaks330	4555	+	I	11996976	11997030	Y53C10A.20	+	0				egrh-1	u							Y47G6A.22					nhr-50
I	7939934	7944621	I	7940915	7941973	T22C1.5	+	0				C05G5.1	y			I	11994943	11999498	K4finalpeaks330	4555	+	I	11998781	12002735	Y53C10A.5	+	0				ekl-1	j							Y47G6A.33					nhr-57
I	7939934	7944621	I	7942719	7945588	T22C1.6	+	0				C05G5.2	j			I	7208865	7213416	K4finalpeaks179	4551	+	I	7208028	7209866	C01H6.3	-	0				elo-1	n							Y48A6B.7					nhr-61
I	7945535	7955231	I	7942719	7945588	T22C1.6	+	0				C05G5.3	n			I	7208865	7213416	K4finalpeaks179	4551	+	I	7208831	7208922	C01H6.11	+	0				elo-2	n							Y48G10A.1					nhr-86
I	7945535	7955231	I	7951655	7952140	T22C1.15	+	0				C05G5.5	w			I	7208865	7213416	K4finalpeaks179	4551	+	I	7210543	7212699	C01H6.4	+	0				elo-5	l							Y48G1C.1					nhx-4
I	7945535	7955231	I	7952885	7953125	linc-58	+	0				C06A1.3	t			II	3294917	3299465	K4finalpeaks464	4548	+	II	3294021	3295068	F39E9.9	+	0				elo-6	l							Y48G1C.8					nlp-11
I	7945535	7955231	I	7954977	7955033	mir-8209	+	0				C06A12.19	s			II	3294917	3299465	K4finalpeaks464	4548	+	II	3295414	3296582	btb-17	+	0				elo-9	y							Y48G1C.9					nlp-16
I	7961437	7963397	I	7962052	7972441	rbg-2	+	0				C06A12.3	g			II	3294917	3299465	K4finalpeaks464	4548	+	II	3296908	3298176	btb-16	+	0				elp-1	e							Y49A3A.3					nlp-27
I	7966703	7969588	I	7962052	7972441	rbg-2	+	0				C06A5.3	h			II	3294917	3299465	K4finalpeaks464	4548	+	II	3298395	3300676	btb-18	+	0				emb-8	n							Y49E10.16					nlp-28
I	8009905	8016086	I	8014443	8019592	rskn-2	+	0				C06A5.6	e			II	12809258	12813779	K4finalpeaks760	4521	+	II	12811659	12816462	acl-7	-	0				ent-7	k							Y49E10.18					noca-1
I	8018917	8020420	I	8014443	8019592	rskn-2	+	0				C06A6.2	e			II	12809258	12813779	K4finalpeaks760	4521	+	II	12804862	12810874	spds-1	+	0				eol-1	y							Y4C6B.1					nog-1
I	8018917	8020420	I	8019501	8022715	C54G4.7	+	0				C06A6.4	d			II	12809258	12813779	K4finalpeaks760	4521	+	II	12811037	12811931	Y46G5A.20	+	0				epc-1	x							Y51A2D.13					npr-20
I	8026216	8032159	I	8028817	8028996	K04G2.15	+	0				C06A6.5	c			V	18259169	18263684	K4finalpeaks2060	4515	+	V	18258996	18266364	R10E8.6	-	0				epg-6	i							Y51A2D.21					npr-24
I	8026216	8032159	I	8030959	8032877	aho-3	+	0				C06A8.3	o			V	12261122	12265633	K4finalpeaks1919	4511	+	V	12263368	12263845	ssp-35	-	0				epg-9	j							Y51B9A.9					npr-25
I	8039121	8041409	I	8040799	8043280	vacl-14	+	0				C06A8.6	t			V	12261122	12265633	K4finalpeaks1919	4511	+	V	12258982	12261205	ugt-56	+	0				ephx-1	s							Y51F10.7					nrf-5
I	8045167	8047834	I	8046557	8046749	K04G2.14	+	0				C06A8.8	s			V	12261122	12265633	K4finalpeaks1919	4511	+	V	12261804	12263368	tbb-6	+	0				epi-1	k							Y51H1A.2					nrx-1
I	8055582	8058456	I	8057762	8060559	K04G2.10	+	0				C06B3.6	p			V	12261122	12265633	K4finalpeaks1919	4511	+	V	12264002	12265492	F55C5.2	+	0				eps-8	y							Y52B11A.12					ntl-3
I	8082626	8084683	I	8083583	8095574	rme-8	+	0				C06B3.7	f			V	4628314	4632815	K4finalpeaks1677	4501	+	V	4628580	4635266	pmt-2	+	0				ercc-1	r							Y53C10A.5					nud-2
I	8121904	8126762	I	8125801	8130086	mau-2	+	0				C06B8.7	v			V	4628314	4632815	K4finalpeaks1677	4501	+	V	4617947	4628510	sumv-2	+	0				erfa-1	j							Y53C12B.2					oac-46
I	8133290	8136509	I	8133891	8135060	T28B8.1	+	0				C06C3.12	k			I	488251	492744	K4finalpeaks12	4493	+	I	488605	489905	W04C9.2	+	0				erm-1	n							Y53F4B.23					oig-2
I	8133290	8136509	I	8135840	8135955	T28B8.11	+	0				C06C3.3	t			I	488251	492744	K4finalpeaks12	4493	+	I	489984	496154	haf-4	+	0				erv-46	h							Y53F4B.39					osm-11
I	8211656	8214813	I	8211111	8212411	T02E1.6	+	0				C06C3.8	y			II	11569039	11573523	K4finalpeaks724	4484	+	II	11568654	11569242	F54D5.23	-	0				etr-1	h							Y53G8B.1					osm-7
I	8211656	8214813	I	8214410	8218004	gla-3	+	0				C06E1.11	u			II	11569039	11573523	K4finalpeaks724	4484	+	II	11569818	11571002	F54D5.4	+	0				ets-4	o							Y54E10A.17					osta-2
I	8216628	8220195	I	8214410	8218004	gla-3	+	0				C06E1.7	k			II	11569039	11573523	K4finalpeaks724	4484	+	II	11571805	11573028	F54D5.3	+	0				ets-9	h							Y54E5A.8					otub-3
I	8221124	8224691	I	8224474	8224544	T02E1.9	+	0				C06E2.1	y			II	11569039	11573523	K4finalpeaks724	4484	+	II	11573212	11574997	F54D5.2	+	0				evl-14	d							Y54F10AM.8					oxa-1
I	8253617	8256381	I	8255346	8256315	ZK265.6	+	0				C06E8.5	w			IV	9126159	9130612	K4finalpeaks1424	4453	+	IV	9129135	9129155	21ur-8552	+	0				evl-18	f							Y54F10BM.9					oxy-4
I	8261970	8262989	I	8262039	8268991	ZK265.7	+	0				C06G1.1	y			IV	9126159	9130612	K4finalpeaks1424	4453	+	IV	9129902	9129922	21ur-15625	+	0				exc-4	v							Y54G2A.15					pab-2
I	8302193	8309073	I	8305488	8305702	F52B5.9	+	0				C06G3.3	o			IV	9126159	9130612	K4finalpeaks1424	4453	+	IV	9119098	9130370	nrfl-1	+	0				F01D5.1	l							Y54G2A.16					pac-1
I	8311678	8313087	I	8312100	8312120	21ur-15539	+	0				C06G3.5	l			IV	17465958	17470409	K4finalpeaks1600	4451	+	IV	17466060	17467408	elo-2	-	0				F01D5.2	l							Y54G2A.3					paf-2
I	8323683	8324393	I	8324120	8328858	cep-1	+	0				C06G3.6	e			IV	17465958	17470409	K4finalpeaks1600	4451	+	IV	17469337	17470339	F11E6.4	-	0				F01D5.3	t							Y54G2A.40					par-1
I	8326731	8330543	I	8324120	8328858	cep-1	+	0				C06G4.1	s			IV	17465958	17470409	K4finalpeaks1600	4451	+	IV	17469644	17469664	21ur-8982	-	0				F01G10.10	b							Y54G2A.50					par-3
I	8332832	8333816	I	8333154	8336183	mys-4	+	0				C06G4.4	x			V	4185880	4190330	K4finalpeaks1665	4450	+	V	4181332	4191515	Y45G5AM.9	-	0				F01G4.5	n							Y54G2A.7					peb-1
I	8341299	8342012	I	8336982	8341826	C34B7.2	+	0				C06G8.3	b			V	4185880	4190330	K4finalpeaks1665	4450	+	V	4187185	4190006	nhr-114	+	0				F01G4.6	n							Y55B1AR.2					pfn-3
I	8390945	8396423	I	8394728	8398628	ngp-1	+	0				C06H2.2	d			X	3705423	3709868	K4finalpeaks2208	4445	+	X	3706742	3713331	C01C4.3	+	0				F07A11.1	e							Y56A3A.31					pgal-1
I	8406677	8407833	I	8406843	8407647	F02E9.1	+	0				C06H2.7	t			I	7562405	7566839	K4finalpeaks190	4434	+	I	7564584	7567718	T25G3.4	+	0				F07A11.4	j							Y56A3A.6					pgp-4
I	8408719	8413528	I	8413260	8416196	F02E9.7	+	0				C06H5.12	v			II	9933476	9937900	K4finalpeaks680	4424	+	II	9934404	9936893	C05C10.3	-	0				F07A11.5	j							Y57A10A.23					pgp-7
I	8415647	8417242	I	8413260	8416196	F02E9.7	+	0				C06H5.6	y			II	9933476	9937900	K4finalpeaks680	4424	+	II	9931845	9934443	pho-11	+	0				F07C6.4	v							Y57G7A.1					phf-31
I	8415647	8417242	I	8416832	8425042	sin-3	+	0				C06H5.8	t			V	17522312	17526729	K4finalpeaks2047	4417	+	V	17521037	17527479	fbxa-136	+	0				F07E5.9	y							Y60A3A.16					pitr-1
I	8419740	8421463	I	8416832	8425042	sin-3	+	0				C07A12.7	d			III	10533649	10538065	K4finalpeaks1130	4416	+	III	10535526	10537683	hpd-1	+	0				F08A7.1	i							Y60A3A.24					pkc-1
I	8423907	8427340	I	8416832	8425042	sin-3	+	0				C07A9.13	u			II	10011716	10016131	K4finalpeaks684	4415	+	II	10009606	10016060	lec-2	-	0				F08A8.4	l							Y62E10A.13					pkn-1
I	8432919	8435605	I	8433182	8434072	F02E9.8	+	0				C07A9.2	q			IV	6422784	6427188	K4finalpeaks1345	4404	+	IV	6424598	6426139	acp-6	-	0				F08C6.5	b							Y62F5A.9					pll-1
I	8432919	8435605	I	8434489	8435814	sod-2	+	0				C07A9.9	i			IV	6422784	6427188	K4finalpeaks1345	4404	+	IV	6426555	6426575	21ur-11466	-	0				F08F1.4	s							Y62H9A.15					pmk-3
I	8451386	8452579	I	8452153	8452312	F10D11.7	+	0				C07D10.1	e			IV	6422784	6427188	K4finalpeaks1345	4404	+	IV	6426900	6426920	21ur-5970	-	0				F08F8.10	d							Y66A7A.7					pos-1
I	8459128	8461358	I	8459041	8459254	D1081.16	+	0				C07D10.5	h			IV	10865489	10869893	K4finalpeaks1484	4404	+	IV	10865268	10869169	F13E9.11	-	0				F08F8.7	k							Y66H1A.5					pph-1
I	8459128	8461358	I	8460225	8463014	unc-120	+	0				C07D8.6	l			IV	6422784	6427188	K4finalpeaks1345	4404	+	IV	6425689	6425805	Y73B6BL.275	+	0				F08F8.9	k							Y6B3B.1					ppm-1
I	8490702	8493453	I	8487620	8490938	D1081.7	+	0				C07E3.3	a			IV	6422784	6427188	K4finalpeaks1345	4404	+	IV	6425734	6425754	21ur-7679	+	0				F08G2.4	m							Y6G8.2					pqe-1
I	8490702	8493453	I	8491291	8495838	cdc-5L	+	0				C07E3.4	a			IV	6422784	6427188	K4finalpeaks1345	4404	+	IV	6421592	6423500	puf-11	+	0				F08G2.7	v							Y71A12C.2					pqm-96
I	8528521	8530696	I	8530118	8530204	K02B12.11	+	0				C07E3.8	a			IV	10865489	10869893	K4finalpeaks1484	4404	+	IV	10864331	10873608	F13E9.1	+	0				F08G5.3	g							Y71H2AL.2					pqn-18
I	8567904	8568212	I	8568138	8568207	T01H8.7	+	0				C07E3.9	m			II	6879456	6883855	K4finalpeaks570	4399	+	II	6879185	6880167	C44B7.7	-	0				F09A5.4	s							Y71H2AM.1					pqn-35
I	8589133	8592182	I	8591215	8591995	ran-4	+	0				C07H4.1	o			II	6879456	6883855	K4finalpeaks570	4399	+	II	6880701	6883754	pmp-1	-	0				F09B12.3	l							Y71H2AM.12					pqn-92
I	8589133	8592182	I	8592092	8592926	R05D11.5	+	0				C07H6.2	q			II	6879456	6883855	K4finalpeaks570	4399	+	II	6883834	6883976	C44B7.17	+	0				F09B12.7	b							Y71H2AM.13					prk-2
I	8599838	8602902	I	8598658	8601220	R05D11.4	+	0				C07H6.4	d			V	723852	728246	K4finalpeaks1608	4394	+	V	724207	728103	icl-1	-	0				F09C8.2	g							Y7A5A.1					prx-5
I	8599838	8602902	I	8602125	8605163	edc-3	+	0				C07H6.9	p			V	723852	728246	K4finalpeaks1608	4394	+	V	728231	728328	C05E4.16	+	0				F09E10.1	v							Y7A5A.2					psd-1
I	8599838	8602902	I	8601358	8602034	snrp-27	+	0				C08A9.3	k			III	8235468	8239859	K4finalpeaks1050	4391	+	III	8234523	8235529	C02F5.14	-	0				F09E10.5	u							Y80D3A.9					ptc-3
I	8606457	8610374	I	8605263	8606553	F43G9.13	+	0				C08A9.6	w			III	8235468	8239859	K4finalpeaks1050	4391	+	III	8236917	8237893	tsp-2	-	0				F09F7.5	j							Y82E9BL.18					ptp-3
I	8606457	8610374	I	8609921	8611058	lmd-1	+	0				C08B11.8	c			III	8235468	8239859	K4finalpeaks1050	4391	+	III	8237995	8239423	tsp-1	-	0				F09F7.6	o							Y82E9BL.19					ptr-23
I	8614418	8616238	I	8615386	8616421	cfim-1	+	0				C08B6.10	l			III	8235468	8239859	K4finalpeaks1050	4391	+	III	8236146	8236906	C02F5.5	+	0				F09F9.1	e							Y82E9BR.13					ptr-24
I	8635356	8646674	I	8640509	8644399	F43G9.12	+	0				C08B6.11	g			II	9600073	9604409	K4finalpeaks668	4336	+	II	9598197	9605526	nhr-19	-	0				F09G2.1	b							Y82E9BR.25					ptr-8
I	8635356	8646674	I	8644475	8646306	syx-17	+	0				C08B6.2	t			III	5833221	5837551	K4finalpeaks972	4330	+	III	5834022	5835756	R12B2.6	-	0				F09G2.2	q							Y82E9BR.4					pup-2
I	8635356	8646674	I	8633925	8636044	ces-1	+	0				C08B6.3	w			III	5833221	5837551	K4finalpeaks972	4330	+	III	5828603	5833745	mdt-15	-	0				F10D7.3	y							Y82E9BR.5					pyr-1
I	8635356	8646674	I	8646451	8651781	sig-7	+	0				C08B6.8	e			III	5833221	5837551	K4finalpeaks972	4330	+	III	5836926	5837183	W04D12.1	+	0				F10E9.1	v							Y87G2A.18					R01H2.7
I	8647764	8649083	I	8646451	8651781	sig-7	+	0				C08E3.1	m			V	12411446	12415751	K4finalpeaks1923	4305	+	V	12410879	12412067	cdr-7	-	0				F10E9.12	o							Y9C9A.8					R02F2.1
I	8660799	8661547	I	8660820	8663376	mrt-1	+	0				C08E3.13	c			V	12411446	12415751	K4finalpeaks1923	4305	+	V	12412501	12413698	cdr-6	-	0				F10F2.2	y							ZC196.2					R03H10.6
I	8664755	8665954	I	8664953	8666497	F39H2.3	+	0				C08E8.4	i			V	12411446	12415751	K4finalpeaks1923	4305	+	V	12414622	12415711	cdr-2	-	0				F10G8.9	d							ZC196.5					R05C11.4
I	8691379	8694551	I	8692946	8693469	asg-1	+	0				C08F1.8	d			IV	11146659	11150961	K4finalpeaks1492	4302	+	IV	11146106	11147242	F01G4.5	-	0				F11A5.15	m							ZC21.8					R05D3.9
I	8695432	8697974	I	8696603	8698137	F39H11.1	+	0				C08F11.13	l			IV	11146659	11150961	K4finalpeaks1492	4302	+	IV	11146940	11149504	F01G4.6	-	0				F11E6.11	m							ZC239.13					R05D7.1
I	8701253	8703470	I	8702478	8705796	cdk-8	+	0				C08F11.7	w			IV	11146659	11150961	K4finalpeaks1492	4302	+	IV	11149633	11149770	C08F8.13	-	0				F11E6.4	n							ZC239.15					R05G6.10
I	8727565	8730354	I	8728769	8730070	rpb-3	+	0				C08F8.2	f			I	171257	175559	K4finalpeaks6	4302	+	I	171340	175991	F56C11.6	+	0				F11G11.13	l							ZC239.16					R09B5.11
I	8727565	8730354	I	8730154	8730922	C36B1.14	+	0				C08F8.9	n			IV	11146659	11150961	K4finalpeaks1492	4302	+	IV	11149189	11154335	C08F8.2	+	0				F12E12.11	y							ZC239.17					R102.11
I	8731452	8733399	I	8732246	8733436	C36B1.6	+	0				C08G5.7	s			IV	11146659	11150961	K4finalpeaks1492	4302	+	IV	11149854	11150932	pfd-1	+	0				F13A7.11	g							ZC328.3					R102.4
I	8734824	8738461	I	8736067	8737035	dhfr-1	+	0				C08G9.1	k			V	10887464	10891749	K4finalpeaks1869	4285	+	V	10887873	10889004	F32D8.11	-	0				F13B12.2	v							ZC376.3					R102.5
I	8734824	8738461	I	8737072	8742564	gls-1	+	0				C08H9.15	q			V	10887464	10891749	K4finalpeaks1869	4285	+	V	10888572	10891030	F32D8.12	-	0				F13C5.1	m							ZC581.9					R102.6
I	8741374	8742242	I	8737072	8742564	gls-1	+	0				C08H9.16	f			V	10887464	10891749	K4finalpeaks1869	4285	+	V	10891338	10893560	F32D8.4	-	0				F13D12.6	l							ZC8.6					R10E8.6
I	8751394	8752447	I	8752236	8755678	imp-1	+	0				C08H9.3	c			V	10887464	10891749	K4finalpeaks1869	4285	+	V	10886970	10887839	F32D8.3	+	0				F13D12.8	p							ZK1055.5					R12G8.1
I	8758850	8764890	I	8762988	8765633	lmn-1	+	0				C09B7.2	h			I	11236012	11240294	K4finalpeaks315	4282	+	I	11235882	11236707	F46A8.8	-	0				F13D12.9	t							ZK1058.9					R13A5.15
I	8783617	8788487	I	8783875	8784034	DY3.9	+	0				C09B8.8	k			I	11236012	11240294	K4finalpeaks315	4282	+	I	11237693	11238227	F46A8.7	-	0				F13E9.1	y							ZK112.4					R13H7.2
I	8790315	8790660	I	8790296	8790456	DY3.10	+	0				C09B9.1	y			I	11236012	11240294	K4finalpeaks315	4282	+	I	11239684	11240473	F46A8.5	-	0				F13E9.11	m							ZK112.5					R148.5
I	8792226	8802463	I	8792473	8792618	DY3.11	+	0				C09D4.2	k			I	11236012	11240294	K4finalpeaks315	4282	+	I	11237817	11237980	F46A8.13	+	0				F13H10.3	j							ZK1127.3					R74.10
I	8792226	8802463	I	8792965	8797293	sup-17	+	0				C09D4.4	d			IV	4605851	4610091	K4finalpeaks1303	4240	+	IV	4608210	4609679	col-110	-	0				F13H10.6	q							ZK1127.4					rcn-1
I	8792226	8802463	I	8798785	8801661	F36A2.3	+	0				C09D4.6	t			IV	4605851	4610091	K4finalpeaks1303	4240	+	IV	4605786	4608216	F19C7.1	+	0				F13H8.8	c							ZK1193.4					ret-1
I	8807035	8817270	I	8808775	8813300	phip-1	+	0				C09E7.4	g			X	9704703	9708939	K4finalpeaks2388	4236	+	X	9706940	9708565	F15G9.1	+	0				F13H8.9	m							ZK1240.2					rfs-1
I	8807035	8817270	I	8816981	8821360	F36A2.9	+	0				C09E7.7	r			V	17467753	17471985	K4finalpeaks2043	4232	+	V	17468754	17469251	F20E11.17	-	0				F14B6.6	k							ZK1240.3					rgs-2
I	8807035	8817270	I	8813761	8815196	F36A2.7	+	0				C09E8.1	e			V	17467753	17471985	K4finalpeaks2043	4232	+	V	17470223	17471664	srh-235	-	0				F14B8.4	k							ZK1240.5					rgs-4
I	8849684	8858678	I	8852705	8852765	F29D10.7	+	0				C09E9.1	q			V	17467753	17471985	K4finalpeaks2043	4232	+	V	17467051	17468590	srw-72	+	0				F14B8.5	k							ZK1240.9					ric-3
I	8849684	8858678	I	8852826	8852917	F29D10.6	+	0				C09F5.1	y			I	12094404	12098633	K4finalpeaks331	4229	+	I	12091571	12094480	Y47H10A.4	-	0				F15E6.6	y							ZK1248.11					ric-7
I	8865186	8865987	I	8865945	8866624	linc-84	+	0				C09G4.4	s			I	12094404	12098633	K4finalpeaks331	4229	+	I	12095735	12097939	Y47H10A.5	-	0				F15G9.1	q							ZK1248.13					rig-1
I	8866866	8869060	I	8866808	8866973	F55H12.9	+	0				C09G9.1	n			X	642230	646452	K4finalpeaks2116	4222	+	X	642161	654903	ifc-2	-	0				F16A11.1	m							ZK1307.1					rlbp-1
I	8866866	8869060	I	8867798	8868300	F55H12.2	+	0				C09G9.8	y			II	15163161	15167377	K4finalpeaks807	4216	+	II	15163808	15164584	gst-26	-	0				F16B12.4	g							ZK1320.11					rnh-1.3
I	8876389	8876686	I	8876372	8893051	F55H12.3	+	0				C09H10.10	d			II	15163161	15167377	K4finalpeaks807	4216	+	II	15164885	15165726	gst-27	-	0				F16G10.15	g							ZK1320.13					rpl-11.1
I	8911724	8918919	I	8917852	8918001	T08G11.9	+	0				C09H10.5	k			II	15163161	15167377	K4finalpeaks807	4216	+	II	15165894	15166028	Y53F4B.48	-	0				F16H11.1	u							ZK1320.2					rpm-1
I	8927319	8931359	I	8928748	8931077	tsp-15	+	0				C09H10.9	c			II	15163161	15167377	K4finalpeaks807	4216	+	II	15166195	15167406	gst-28	-	0				F17A9.2	l							ZK1320.3					rpoa-1
I	8949962	8950264	I	8948778	8954394	F53B6.7	+	0				C10A4.1	k			II	15163161	15167377	K4finalpeaks807	4216	+	II	15158178	15163611	ptr-20	+	0				F17A9.4	n							ZK1321.4					rps-25
I	8951895	8952336	I	8948778	8954394	F53B6.7	+	0				C10A4.10	k			II	15163161	15167377	K4finalpeaks807	4216	+	II	15165891	15166026	Y53F4B.58	+	0				F17A9.5	l							ZK177.8					rrf-2
I	8961711	8963133	I	8962322	8966130	snpc-4	+	0				C10A4.13	g			IV	7287225	7291437	K4finalpeaks1369	4212	+	IV	7286182	7287569	F42C5.3	-	0				F17C11.10	c							ZK185.3					rsks-1
I	8969631	8971514	I	8970315	8971031	F32H2.10	+	0				C10B5.1	w			IV	7287225	7291437	K4finalpeaks1369	4212	+	IV	7288238	7288258	21ur-15026	-	0				F17C11.7	c							ZK185.5					scav-2
I	8969631	8971514	I	8971137	8973042	thoc-3	+	0				C10B5.3	l			IV	7287225	7291437	K4finalpeaks1369	4212	+	IV	7288055	7292127	F42C5.4	-	0				F17C8.7	t							ZK228.3					scrm-1
I	8974897	8987250	I	8987095	8987231	F32H2.13	+	0				C10C5.2	o			V	15166104	15170312	K4finalpeaks2005	4208	+	V	15164814	15166318	T09F5.12	-	0				F17H10.1	h							ZK228.4					scrm-4
I	9016293	9019912	I	9016797	9017994	F36F2.2	+	0				C10E2.2	y			II	6970263	6974461	K4finalpeaks572	4198	+	II	6967904	6970585	C15F1.5	-	0				F17H10.2	y							ZK287.3					sdz-35
I	9016293	9019912	I	9018725	9020284	F36F2.1	+	0				C10G11.6	x			II	6970263	6974461	K4finalpeaks572	4198	+	II	6970668	6972235	art-1	-	0				F18E2.15	u							ZK418.6					sec-15
I	9041275	9043437	I	9041374	9042003	C31H5.7	+	0				C10G8.8	d			II	6970263	6974461	K4finalpeaks572	4198	+	II	6972712	6973892	sod-1	-	0				F18E3.11	l							ZK418.7					sek-1
I	9046124	9055722	I	9051243	9051328	W06D4.9	+	0				C11D2.4	i			II	6970263	6974461	K4finalpeaks572	4198	+	II	6972687	6972790	C15F1.13	+	0				F18E3.13	l							ZK470.2					Sep-1
I	9063139	9065227	I	9065087	9070286	rad-54	+	0				C11E4.6	k			IV	16166775	16170950	K4finalpeaks1580	4175	+	IV	16166988	16167008	21ur-1589	-	0				F18F11.1	h							ZK550.2					sesn-1
I	9092180	9101142	I	9095957	9100186	mef-2	+	0				C11E4.7	y			IV	16166775	16170950	K4finalpeaks1580	4175	+	IV	16167755	16167775	21ur-3677	-	0				F18F11.4	a							ZK593.2					sftd-3
I	9108329	9118440	I	9118115	9121761	gld-4	+	0				C11G10.1	o			IV	16166775	16170950	K4finalpeaks1580	4175	+	IV	16167783	16170826	gln-3	-	0				F18G5.6	a							ZK616.5					sfxn-2
I	9128628	9135816	I	9132538	9135749	mel-26	+	0				C11G6.2	w			IV	16166775	16170950	K4finalpeaks1580	4175	+	IV	16166794	16166814	21ur-2886	+	0				F18H3.4	q							ZK669.3					sgcb-1
I	9149377	9150616	I	9149717	9153075	slc-36.4	+	0				C11H1.7	k			IV	16166775	16170950	K4finalpeaks1580	4175	+	IV	16167170	16167190	21ur-1398	+	0				F19B10.1	h							ZK669.4					sir-2.3
I	9158014	9159409	I	9158801	9158986	F25H5.10	+	0				C11H1.8	f			IV	16166775	16170950	K4finalpeaks1580	4175	+	IV	16167638	16167658	21ur-2814	+	0				F19B10.13	m							ZK822.1					skr-5
I	9161267	9179157	I	9163531	9166952	eef-2	+	0				C12D12.1	u			IV	16166775	16170950	K4finalpeaks1580	4175	+	IV	16167743	16167763	21ur-14607	+	0				F19B10.4	u							ZK822.10					slc-17.1
I	9161267	9179157	I	9176327	9176453	F25H5.9	+	0				C12D8.1	h			IV	16166775	16170950	K4finalpeaks1580	4175	+	IV	16170410	16170430	21ur-5	+	0				F19C7.1	l							ZK822.2					slc-17.9
I	9161267	9179157	I	9168432	9177497	pyk-1	+	0				C12D8.9	y			II	11434492	11438664	K4finalpeaks720	4172	+	II	11435211	11438464	vha-6	-	0				F19H8.2	y							ZK822.9					sli-1
I	9226597	9227602	I	9226943	9228161	C45G3.3	+	0				C13A10.1	g			II	11434492	11438664	K4finalpeaks720	4172	+	II	11434221	11434958	C05D12.5	+	0				F20D1.9	l							ZK896.4					sma-1
I	9266768	9267303	I	9267122	9267194	F14B4.t1	+	0				C13B4.1	y			IV	10909855	10914024	K4finalpeaks1485	4169	+	IV	10910763	10911177	ZK593.11	-	0				F20E11.17	m							aagr-1					sma-9
I	9268715	9269493	I	9268918	9269004	F14B4.4	+	0				C13B7.6	x			IV	10909855	10914024	K4finalpeaks1485	4169	+	IV	10913361	10914562	ZK593.2	+	0				F20G2.2	n							aagr-2					smgl-2
I	9306416	9310300	I	9308442	9310221	rab-5	+	0				C13C4.4	h			IV	10909855	10914024	K4finalpeaks1485	4169	+	IV	10909915	10913079	pyk-2	+	0				F20H11.1	e							aakg-1					sms-1
I	9312316	9315999	I	9310329	9313281	uev-3	+	0				C13C4.6	g			IV	11006481	11010634	K4finalpeaks1488	4153	+	IV	11009978	11012020	ndx-9	-	0				F21C10.11	s							aat-4					snx-27
I	9319983	9322871	I	9320178	9320249	C12C8.t1	+	0				C13C4.7	e			IV	11006481	11010634	K4finalpeaks1488	4153	+	IV	11009294	11010078	F13H10.6	+	0				F21C10.13	s							abhd-3.2					sod-4
I	9319983	9322871	I	9317736	9327212	uggt-2	+	0				C13E3.1	y			X	5074006	5078137	K4finalpeaks2256	4131	+	X	5074396	5078070	cal-5	-	0				F21C10.17	m							acbp-1					sol-1
I	9327269	9334456	I	9327637	9327708	C12C8.t2	+	0				C13F10.1	o			X	5074006	5078137	K4finalpeaks2256	4131	+	X	5072019	5074312	C24H10.1	+	0				F21C10.3	h							acd-3					sos-1
I	9327269	9334456	I	9327857	9330930	cbl-1	+	0				C13F10.2	o			V	6404871	6408990	K4finalpeaks1737	4119	+	V	6408902	6409045	F57F4.5	-	0				F21D5.3	w							acd-4					sox-2
I	9327269	9334456	I	9328407	9328490	C12C8.5	+	0				C13F10.5	t			V	6404871	6408990	K4finalpeaks1737	4119	+	V	6401369	6408783	F57F4.4	-	0				F21F3.6	q							acdh-1					spds-1
I	9327269	9334456	I	9328630	9328701	C12C8.t3	+	0				C13F10.6	h			V	6404871	6408990	K4finalpeaks1737	4119	+	V	6408902	6409045	F57F4.8	+	0				F21F3.7	f							acdh-2					spe-11
I	9327269	9334456	I	9332946	9333043	mir-79	+	0				C13F10.7	c			II	5826274	5830385	K4finalpeaks517	4111	+	II	5823816	5827443	tbc-2	-	0				F21H7.2	b							ace-2					spp-15
I	9371255	9374925	I	9373371	9375824	F16A11.5	+	0				C13G5.2	k			II	5826274	5830385	K4finalpeaks517	4111	+	II	5827587	5828586	ZK1248.11	-	0				F22E12.3	s							acl-12					spr-3
I	9377160	9386542	I	9379946	9380095	F16A11.6	+	0				C14A11.2	a			II	5826274	5830385	K4finalpeaks517	4111	+	II	5828686	5833232	ZK1248.13	-	0				F22F7.2	t							acly-1					spsb-1
I	9377160	9386542	I	9380354	9380499	F16A11.8	+	0				C14A11.6	j			I	14859221	14863317	K4finalpeaks382	4096	+	I	14855899	14863540	unc-54	-	0				F22F7.8	e							acox-2					sqst-1
I	9377160	9386542	I	9381717	9381833	F16A11.13	+	0				C14A11.9	h			V	7780299	7784391	K4finalpeaks1770	4092	+	V	7781151	7781171	21ur-10679	+	0				F22G12.7	y							acox-3					sra-10
I	9377160	9386542	I	9382458	9383548	anr-20	+	0				C14A4.6	l			V	7780299	7784391	K4finalpeaks1770	4092	+	V	7781811	7784591	cyp-32A1	+	0				F22G12.8	k							acp-6					srap-1
I	9377160	9386542	I	9382980	9383170	F16A11.7	+	0				C14A4.7	k			V	2126376	2130463	K4finalpeaks1632	4087	+	V	2122827	2127360	F22F7.2	+	0				F22H10.6	s							acr-6					srg-15
I	9414373	9415011	I	9414456	9416702	C17E4.20	+	0				C14B1.2	c			V	2126376	2130463	K4finalpeaks1632	4087	+	V	2127535	2130064	ldp-1	+	0				F23H11.2	j							acs-1					srg-36
I	9420914	9433197	I	9422556	9431112	C17E4.6	+	0				C14B1.3	p			III	4393023	4397108	K4finalpeaks914	4085	+	III	4394794	4396616	R07E5.4	+	0				F23H11.4	j							acs-13					srg-69
I	9420914	9433197	I	9428317	9428410	C17E4.18	+	0				C14B1.7	u			III	4393023	4397108	K4finalpeaks914	4085	+	III	4396485	4396505	21ur-15030	+	0				F25A2.1	a							acs-14					srh-112
I	9420914	9433197	I	9431249	9433811	nkb-1	+	0				C14B1.8	o			II	1775159	1779241	K4finalpeaks421	4082	+	II	1778772	1782307	math-4	-	0				F25B3.5	s							acs-2					srh-235
I	9434877	9436587	I	9435377	9441029	C17E4.10	+	0				C14B9.10	n			II	1775159	1779241	K4finalpeaks421	4082	+	II	1775547	1776350	F36H5.14	+	0				F25B4.8	l							acs-5					srh-239
I	9437603	9439018	I	9435377	9441029	C17E4.10	+	0				C14B9.2	g			II	1775159	1779241	K4finalpeaks421	4082	+	II	1776310	1778526	math-3	+	0				F25B5.5	c							act-5					sri-11
I	9445096	9447637	I	9447362	9447421	mir-2211	+	0				C14B9.3	l			II	3316226	3320290	K4finalpeaks465	4064	+	II	3318302	3320358	F39E9.1	+	0				F25F8.1	y							adbp-1					sri-39
I	9465099	9465717	I	9463760	9468917	twk-29	+	0				C14B9.8	g			X	4960262	4964313	K4finalpeaks2253	4051	+	X	4960553	4964416	act-4	+	0				F26E4.5	b							add-1					srj-14
I	9469710	9472864	I	9471341	9472642	skr-1	+	0				C14C10.5	d			I	12497613	12501661	K4finalpeaks337	4048	+	I	12497440	12499817	T27F6.8	-	0				F26F12.3	q							adss-1					srp-2
I	9469710	9472864	I	9469704	9470637	skr-2	+	0				C14C11.4	y			I	12497613	12501661	K4finalpeaks337	4048	+	I	12497460	12504938	K11D2.1	+	0				F26H9.5	n							adt-2					srr-3
I	9486683	9489979	I	9488488	9492623	sac-1	+	0				C14C11.7	e			III	9387154	9391185	K4finalpeaks1084	4031	+	III	9387601	9390107	slc-17.2	-	0				F27B10.1	t							aex-4					srr-4
I	9500203	9502454	I	9501268	9505164	stn-1	+	0				C14F11.4	f			III	9387154	9391185	K4finalpeaks1084	4031	+	III	9383794	9387605	tkr-1	+	0				F27D4.1	d							agr-1					srsx-2
I	9504748	9507815	I	9506553	9511185	usp-48	+	0				C14H10.1	e			III	10813461	10817476	K4finalpeaks1136	4015	+	III	10816925	10817064	K11D9.6	-	0				F27D4.4	n							ahcy-1					srv-8
I	9504748	9507815	I	9501268	9505164	stn-1	+	0				C14H10.2	s			III	10813461	10817476	K4finalpeaks1136	4015	+	III	10811906	10816844	sca-1	-	0				F27D9.2	y							alh-1					srw-72
I	9511441	9513114	I	9512307	9512416	mir-4932	+	0				C14H10.3	g			III	10813461	10817476	K4finalpeaks1136	4015	+	III	10814376	10815128	K11D9.5	+	0				F27D9.7	i							alh-11					srw-86
I	9511441	9513114	I	9512452	9514755	klp-16	+	0				C15A11.7	k			III	10813461	10817476	K4finalpeaks1136	4015	+	III	10817263	10821245	linc-129	+	0				F27E5.9	k							alh-12					srz-85
I	9514652	9516953	I	9512452	9514755	klp-16	+	0				C15B12.1	k			IV	11208868	11212872	K4finalpeaks1494	4004	+	IV	11209301	11210831	R07H5.8	-	0				F28A12.3	l							alh-8					ssl-1
I	9537695	9542054	I	9539531	9539670	C36F7.14	+	0				C15B12.8	y			IV	11208868	11212872	K4finalpeaks1494	4004	+	IV	11211827	11211962	R07H5.14	-	0				F28B12.1	m							alp-1					ssp-35
I	9537695	9542054	I	9541168	9541223	C36F7.10	+	0				C15C6.3	h			IV	11208868	11212872	K4finalpeaks1494	4004	+	IV	11207531	11209281	R07H5.9	+	0				F28B12.6	l							amt-1					sta-2
I	9583896	9585548	I	9585317	9587206	dut-1	+	0				C15C7.5	k			IV	11208868	11212872	K4finalpeaks1494	4004	+	IV	11210982	11211199	R07H5.12	+	0				F28B4.3	a							amt-4					stn-2
I	9586868	9588489	I	9585317	9587206	dut-1	+	0				C15C7.7	k			IV	11208868	11212872	K4finalpeaks1494	4004	+	IV	11211349	11211497	R07H5.13	+	0				F28C1.3	b							anc-1					sto-1
I	9590884	9591109	I	9590595	9591825	K07A1.5	+	0				C15C8.4	h			V	4483032	4487025	K4finalpeaks1670	3993	+	V	4483468	4486531	T08H10.1	+	0				F28C10.3	g							anmt-2					suco-1
I	9603043	9606591	I	9604810	9605179	K07A1.14	+	0				C15C8.7	l			IV	10236339	10240331	K4finalpeaks1455	3992	+	IV	10236629	10239114	ech-8	-	0				F28E10.1	y							anmt-3					sue-1
I	9603043	9606591	I	9605756	9605837	K07A1.t1	+	0				C15F1.1	w			IV	10236339	10240331	K4finalpeaks1455	3992	+	IV	10239278	10241859	lipl-7	-	0				F28E10.5	y							aos-1					sup-12
I	9603043	9606591	I	9605931	9608937	aqp-9	+	0				C15F1.2	s			IV	10236339	10240331	K4finalpeaks1455	3992	+	IV	10235539	10236680	linc-119	+	0				F28F5.6	k							app-1					sup-18
I	9608460	9612195	I	9605931	9608937	aqp-9	+	0				C15F1.5	c			IV	5385761	5389742	K4finalpeaks1316	3981	+	IV	5386627	5388559	elo-6	-	0				F28H1.1	e							arrd-6					sup-26
I	9618999	9623190	I	9620233	9622372	nra-2	+	0				C15H11.11	f			IV	5385761	5389742	K4finalpeaks1316	3981	+	IV	5385320	5386080	F41H10.12	+	0				F28H1.4	r							art-1					sup-37
I	9618999	9623190	I	9622548	9624725	T05F1.2	+	0				C15H9.4	c			IV	5385761	5389742	K4finalpeaks1316	3981	+	IV	5386198	5386218	21ur-8039	+	0				F28H7.3	k							asb-2					svh-2
I	9624005	9627324	I	9622548	9624725	T05F1.2	+	0				C15H9.5	c			IV	5385761	5389742	K4finalpeaks1316	3981	+	IV	5386925	5386945	21ur-8696	+	0				F29F11.20	r							asd-2					swan-2
I	9624005	9627324	I	9626260	9630847	hsr-9	+	0				C15H9.9	q			IV	5385761	5389742	K4finalpeaks1316	3981	+	IV	5387909	5387929	21ur-8126	+	0				F29G6.2	h							asp-10					swm-1
I	9650400	9651129	I	9650523	9652814	T05F1.13	+	0				C16A11.2	g			IV	5385761	5389742	K4finalpeaks1316	3981	+	IV	5388077	5388097	21ur-14029	+	0				F30A10.3	k							asp-13					swt-3
I	9653246	9654683	I	9653101	9657040	T05F1.11	+	0				C16A3.1	t			IV	5385761	5389742	K4finalpeaks1316	3981	+	IV	5388172	5388192	21ur-8422	+	0				F30B5.4	s							asp-14					syd-9
I	9663834	9666300	I	9665255	9668664	cel-1	+	0				C16A3.10	l			IV	5385761	5389742	K4finalpeaks1316	3981	+	IV	5388254	5388274	21ur-11141	+	0				F30B5.7	y							asp-2					syx-17
I	9668931	9670668	I	9669415	9670141	rpl-24.2	+	0				C16A3.2	y			IV	5385761	5389742	K4finalpeaks1316	3981	+	IV	5388820	5389044	F41H10.36	+	0				F31B9.3	y							asp-3					syx-2
I	9682327	9691921	I	9685482	9688648	ikb-1	+	0				C16A3.4	u			III	6393098	6397071	K4finalpeaks993	3973	+	III	6394234	6396182	C16A3.10	-	0				F31D4.8	l							asp-4					T01E8.1
I	9682327	9691921	I	9689185	9690127	rpl-14	+	0				C16A3.5	b			III	6393098	6397071	K4finalpeaks993	3973	+	III	6396637	6396688	C16A3.14	-	0				F32A5.8	e							asp-5					T01E8.8
I	9696992	9705909	I	9703077	9703323	C04F12.17	+	0				C16A3.6	f			III	6393098	6397071	K4finalpeaks993	3973	+	III	6390946	6393843	C16A3.1	+	0				F32D1.3	y							atad-3					T01G1.2
I	9696992	9705909	I	9704952	9705293	C04F12.16	+	0				C16B8.3	q			X	6518886	6522820	K4finalpeaks2300	3934	+	X	6520083	6520227	F22A3.14	-	0				F32D8.1	y							atf-5					T04A6.1
I	9720223	9726371	I	9722096	9722380	C16C2.8	+	0				C16C10.4	i			X	6518886	6522820	K4finalpeaks2300	3934	+	X	6522783	6530148	ceh-60	-	0				F32D8.11	l							atf-7					T04A6.2
I	9720223	9726371	I	9722550	9726263	eat-16	+	0				C16C2.4	k			X	6518886	6522820	K4finalpeaks2300	3934	+	X	6520097	6520291	F22A3.15	+	0				F32D8.12	l							atf-8					T04C4.1
I	9728009	9728273	I	9727204	9728021	ceh-5	+	0				C16C4.17	y			X	6518886	6522820	K4finalpeaks2300	3934	+	X	6519107	6522852	ets-4	+	0				F32D8.3	t							atn-1					T04C4.3
I	9730907	9739648	I	9731485	9731631	C16C2.9	+	0				C16C8.18	a			X	7556187	7560116	K4finalpeaks2337	3929	+	X	7556794	7559070	PDB1.1	-	0				F32D8.4	c							atx-2					T04C9.1
I	9730907	9739648	I	9734112	9734369	C16C2.5	+	0				C16D2.1	d			X	7556187	7560116	K4finalpeaks2337	3929	+	X	7556358	7556507	PDB1.2	+	0				F32D8.7	b							bas-1					T05A8.1
I	9730907	9739648	I	9737823	9744122	gfi-2	+	0				C16D9.3	s			X	7556187	7560116	K4finalpeaks2337	3929	+	X	7560081	7561951	F08C6.5	+	0				F32D8.8	t							bca-1					T05A8.2
I	9730907	9739648	I	9739503	9739651	K02A11.7	+	0				C16D9.4	k			V	1175915	1179843	K4finalpeaks1613	3928	+	V	1176722	1178864	T21H3.1	+	0				F32F2.4	n							bcat-1					T06E6.1
I	9750144	9755839	I	9751182	9751336	K02A11.12	+	0				C16D9.6	y			V	1175915	1179843	K4finalpeaks1613	3928	+	V	1179604	1181548	F25A2.1	+	0				F33A8.6	e							bed-2					T07G12.2
I	9750144	9755839	I	9751343	9751469	K02A11.11	+	0				C16E9.2	e			V	5023791	5027697	K4finalpeaks1693	3906	+	V	5023738	5027725	cpt-4	-	0				F33D11.10	c							best-18					T09F5.12
I	9750144	9755839	I	9752385	9752527	K02A11.6	+	0				C16H3.3	e			II	4172628	4176533	K4finalpeaks479	3905	+	II	4171294	4173875	R03H10.6	-	0				F33D4.4	h							bli-1					T11B7.2
I	9750144	9755839	I	9752601	9752742	K02A11.9	+	0				C17C3.1	l			V	5711454	5715336	K4finalpeaks1716	3882	+	V	5714760	5716612	K09H11.9	-	0				F33D4.6	u							blmp-1					T12A7.2
I	9750144	9755839	I	9754122	9757898	sur-6	+	0				C17C3.15	r			V	5711454	5715336	K4finalpeaks1716	3882	+	V	5709418	5712327	peli-1	+	0				F33E2.10	w							bre-1					T12A7.6
I	9757158	9760872	I	9754122	9757898	sur-6	+	0				C17C3.24	w			V	5711454	5715336	K4finalpeaks1716	3882	+	V	5712899	5714772	gcst-1	+	0				F33H12.7	k							bre-2					T12D8.5
I	9771264	9775175	I	9773170	9774012	F26E4.6	+	0				C17D12.7	e			III	3923467	3927346	K4finalpeaks899	3879	+	III	3923606	3926118	ZK1058.9	-	0				F34D10.4	n							bris-1					T13C2.6
I	9771264	9775175	I	9774207	9779541	F26E4.7	+	0				C17E4.10	g			III	3923467	3927346	K4finalpeaks899	3879	+	III	3922207	3923787	nit-1	+	0				F34H10.5	v							btb-16					T13H5.1
I	9779881	9781729	I	9780349	9781416	gpx-1	+	0				C17E4.20	k			II	1897967	1901841	K4finalpeaks429	3874	+	II	1900238	1901921	math-24	+	0				F35A5.1	u							btb-17					T14B4.8
I	9786016	9794884	I	9788749	9789965	cco-1	+	0				C17E4.6	p			II	12894153	12898023	K4finalpeaks761	3870	+	II	12893064	12895098	clec-62	-	0				F35B12.3	e							btb-18					T14D7.1
I	9786016	9794884	I	9789221	9789490	F26E4.16	+	0				C17F3.3	y			II	12894153	12898023	K4finalpeaks761	3870	+	II	12895638	12897462	clec-63	+	0				F35C11.6	o							btb-9					T15B12.1
I	9786016	9794884	I	9789246	9789354	F26E4.14	+	0				C17F4.7	o			V	2871610	2875475	K4finalpeaks1644	3865	+	V	2872465	2875600	folt-2	-	0				F35C12.3	s							cah-5					T16G12.4
I	9786016	9794884	I	9793756	9796677	hrdl-1	+	0				C17G1.14	w			V	2871610	2875475	K4finalpeaks1644	3865	+	V	2870427	2872106	srh-243	+	0				F35C8.5	k							cal-5					T16H12.4
I	9796580	9799791	I	9793756	9796677	hrdl-1	+	0				C17G1.5	k			V	3579497	3583358	K4finalpeaks1648	3861	+	V	3582131	3582202	T22F3.t4	-	0				F35D11.5	n							calu-1					T18D3.7
I	9807094	9809408	I	9808904	9813075	ncx-4	+	0				C17G10.2	d			V	3579497	3583358	K4finalpeaks1648	3861	+	V	3579047	3585045	T22F3.3	+	0				F35E12.6	u							cam-1					T19A6.1
I	9844247	9859958	I	9839598	9844810	nhr-62	+	0				C17G10.7	o			V	3579497	3583358	K4finalpeaks1648	3861	+	V	3582320	3582391	T22F3.t1	+	0				F35E8.13	s							catp-3					T19B10.2
I	9844247	9859958	I	9847407	9850080	zig-1	+	0				C17G10.9	d			I	7869799	7873648	K4finalpeaks202	3849	+	I	7871584	7875554	suro-1	-	0				F35G12.5	u							catp-7					T19E7.6
I	9844247	9859958	I	9853886	9854158	K10C3.9	+	0				C17H1.7	y			I	7869799	7873648	K4finalpeaks202	3849	+	I	7866132	7872080	pck-2	+	0				F35H10.10	u							cbl-1					T20B3.1
I	9844247	9859958	I	9854233	9854382	K10C3.10	+	0				C17H11.2	g			X	7492408	7496251	K4finalpeaks2336	3843	+	X	7490414	7493120	F48E3.2	-	0				F35H8.4	w							ccch-1					T20G5.12
I	9860955	9863677	I	9862868	9862957	K10C3.13	+	0				C17H11.6	a			X	7492408	7496251	K4finalpeaks2336	3843	+	X	7493731	7495591	F48E3.4	-	0				F36A2.14	y							cccp-1					T22F7.1
I	9860955	9863677	I	9863588	9869100	K10C3.5	+	0				C17H12.10	m			X	7492408	7496251	K4finalpeaks2336	3843	+	X	7495685	7500984	uggt-1	-	0				F36G3.1	y							ccg-1					T23B12.11
I	9860955	9863677	I	9860503	9863432	K10C3.4	+	0				C17H12.11	o			I	5677376	5681211	K4finalpeaks135	3835	+	I	5679844	5691503	unc-40	-	0				F36G3.3	y							cct-5					T23B12.5
I	9868671	9874108	I	9863588	9869100	K10C3.5	+	0				C17H12.2	c			I	5677376	5681211	K4finalpeaks135	3835	+	I	5676827	5677707	dnj-21	+	0				F36H5.14	l							cdc-14					T23B12.8
I	9868671	9874108	I	9869663	9874676	nhr-49	+	0				C17H12.37	i			I	5677376	5681211	K4finalpeaks135	3835	+	I	5678638	5679863	T19B4.3	+	0				F36H5.8	y							cdf-1					T23B3.1
I	9878896	9884030	I	9874698	9879119	inx-20	+	0				C17H12.4	k			III	4411340	4415167	K4finalpeaks915	3827	+	III	4414732	4415226	R07E5.11	-	0				F36H9.4	l							cdr-2					T23B3.2
I	9878896	9884030	I	9883696	9883767	T23H4.t1	+	0				C18A11.1	i			III	4411340	4415167	K4finalpeaks915	3827	+	III	4408551	4412217	R07E5.1	+	0				F37A8.5	f							cdr-6					T23E7.2
I	9886109	9886427	I	9886200	9888216	nas-5	+	0				C18A3.10	p			III	4411340	4415167	K4finalpeaks915	3827	+	III	4413457	4414756	R07E5.13	+	0				F37B12.1	k							cdr-7					T23E7.6
I	9899382	9901575	I	9901279	9902935	lsl-1	+	0				C18A3.3	f			III	4411340	4415167	K4finalpeaks915	3827	+	III	4414185	4414286	R07E5.16	+	0				F38B2.4	l							ceh-20					T23F2.3
I	9928930	9931026	I	9928979	9930893	strl-1	+	0				C18A3.9	q			II	2317774	2321585	K4finalpeaks439	3811	+	II	2316163	2318124	ZK1240.5	-	0				F39B2.3	c							ceh-37					T23F2.4
I	9928930	9931026	I	9930977	9931880	Y106G6A.4	+	0				C18B12.1	m			II	2317774	2321585	K4finalpeaks439	3811	+	II	2318221	2320113	ZK1240.9	+	0				F39C12.1	g							ceh-60					T24C4.4
I	9928930	9931026	I	9925978	9929032	F52F12.9	+	0				C18B12.4	h			II	2317774	2321585	K4finalpeaks439	3811	+	II	2320330	2321949	ZK1240.3	+	0				F39F10.4	s							ceh-88					T26H5.9
I	9941094	9942699	I	9942323	9942758	Y106G6A.9	+	0				C18B12.6	j			IV	5373976	5377776	K4finalpeaks1315	3800	+	IV	5374598	5377275	elo-5	-	0				F39G3.3	f							ceh-99					T27D12.1
I	9945707	9947931	I	9947805	9953351	sqv-5	+	0				C18B2.3	t			IV	5373976	5377776	K4finalpeaks1315	3800	+	IV	5376267	5376287	21ur-12455	-	0				F39G3.5	k							cept-2					T27F6.8
I	9949182	9953652	I	9947805	9953351	sqv-5	+	0				C18B2.4	o			IV	5373976	5377776	K4finalpeaks1315	3800	+	IV	5376270	5376290	21ur-6614	-	0				F40A3.1	a							cfp-1					T28B11.1
I	9961052	9973234	I	9962713	9962855	T24D1.6	+	0				C18B2.5	v			IV	5373976	5377776	K4finalpeaks1315	3800	+	IV	5376271	5376291	21ur-5959	-	0				F40A3.2	n							cgr-1					T28B8.1
I	9961052	9973234	I	9965588	9969961	mom-5	+	0				C18C4.5	d			IV	5373976	5377776	K4finalpeaks1315	3800	+	IV	5376044	5376064	21ur-8571	+	0				F40A3.3	j							cgt-2					T28C12.4
I	10026010	10026661	I	10026188	10030059	rae-1	+	0				C18D11.1	t			IV	5373976	5377776	K4finalpeaks1315	3800	+	IV	5376584	5376604	21ur-11505	+	0				F40A3.6	l							cgt-3					tag-260
I	10032591	10048484	I	10046440	10048028	nubp-1	+	0				C18D11.3	x			IV	5373976	5377776	K4finalpeaks1315	3800	+	IV	5376588	5376608	21ur-7502	+	0				F40A3.7	y							che-6					tag-296
I	10032591	10048484	I	10048006	10050717	F10G8.9	+	0				C18D11.6	m			IV	5373976	5377776	K4finalpeaks1315	3800	+	IV	5377618	5377638	21ur-7851	+	0				F40E3.5	y							cima-1					tag-340
I	10032591	10048484	I	10030172	10046760	ercc-1	+	0				C18D4.12	o			IV	5373976	5377776	K4finalpeaks1315	3800	+	IV	5369806	5374670	F41H10.3	+	0				F40F11.4	d							ckc-1					tag-80
I	10075040	10077739	I	10074969	10077750	B0379.1	+	0				C18D4.3	w			V	8922730	8926510	K4finalpeaks1802	3780	+	V	8923900	8928938	H14N18.4	-	0				F40F12.9	x							clc-1					tat-6
I	10079377	10081468	I	10080159	10086291	mut-16	+	0				C18D4.4	m			V	8922730	8926510	K4finalpeaks1802	3780	+	V	8923088	8923910	ttr-47	+	0				F40G9.5	k							clec-150					tbb-6
I	10085240	10086908	I	10080159	10086291	mut-16	+	0				C18D4.6	f			IV	6789124	6792884	K4finalpeaks1352	3760	+	IV	6786858	6789621	C17H12.2	-	0				F40H3.1	n							clec-178					tbc-12
I	10094072	10095955	I	10095271	10095537	B0379.9	+	0				C18E3.3	e			IV	6789124	6792884	K4finalpeaks1352	3760	+	IV	6789892	6790041	C17H12.30	+	0				F40H3.2	l							clec-183					tbc-19
I	10097003	10100115	I	10097317	10097777	B0379.6	+	0				C18E3.4	r			IV	6789124	6792884	K4finalpeaks1352	3760	+	IV	6790115	6790336	C17H12.33	+	0				F41B4.3	i							clec-186					tbc-7
I	10101566	10105612	I	10103210	10103353	B0379.10	+	0				C18E3.5	y			IV	6789124	6792884	K4finalpeaks1352	3760	+	IV	6791074	6792461	vha-8	+	0				F41C3.2	m							clec-187					tbh-1
I	10101566	10105612	I	10103538	10103626	B0379.13	+	0				C18E3.9	i			V	18448125	18451870	K4finalpeaks2064	3745	+	V	18455355	18455934	ZK228.11	+	3486				F41D3.11	b							clec-265					tep-1
I	10115716	10124284	I	10114792	10116586	Y106G6D.4	+	0				C18E9.2	i			IV	9802884	9806628	K4finalpeaks1443	3744	+	IV	9806406	9810733	dct-15	-	0				F41E6.17	k							clec-41					test-1
I	10115716	10124284	I	10117061	10118140	Y106G6D.8	+	0				C18E9.4	q			IV	9802884	9806628	K4finalpeaks1443	3744	+	IV	9803026	9806121	fat-3	+	0				F41E6.5	r							clec-49					tir-1
I	10115716	10124284	I	10122471	10130216	Y106G6D.7	+	0				C18E9.5	n			III	4491217	4494958	K4finalpeaks918	3741	+	III	4491627	4499043	atf-7	-	0				F41G3.18	o							clec-50					tli-1
I	10144442	10148512	I	10147350	10149888	F16C3.1	+	0				C18E9.8	b			III	4491217	4494958	K4finalpeaks918	3741	+	III	4489359	4491396	cpg-1	+	0				F41G4.8	y							clec-62					tmd-2
I	10154145	10155492	I	10155284	10158497	F16C3.3	+	0				C18E9.9	f			IV	10242533	10246255	K4finalpeaks1456	3722	+	IV	10243591	10245752	tkt-1	+	0				F41H10.12	t							clec-63					tni-4
I	10161440	10163668	I	10162389	10163552	C25A1.1	+	0				C18F10.7	f			IV	10242533	10246255	K4finalpeaks1456	3722	+	IV	10246162	10249907	F01G10.10	+	0				F41H10.3	j							clec-65					trk-1
I	10172517	10180089	I	10177181	10178921	C25A1.5	+	0				C18H7.1	y			X	6445561	6449262	K4finalpeaks2296	3701	+	X	6444185	6446738	asp-14	-	0				F42A10.9	j							clec-83					tsp-1
I	10172517	10180089	I	10179018	10179749	C25A1.16	+	0				C18H9.1	u			X	6445561	6449262	K4finalpeaks2296	3701	+	X	6446649	6448999	fah-1	-	0				F42A8.1	y							clec-84					tsp-2
I	10172517	10180089	I	10179042	10179236	nola-3	+	0				C18H9.3	e			I	12651625	12655319	K4finalpeaks345	3694	+	I	12655224	12655970	T26E3.7	-	0				F42A9.6	e							clec-85					tsp-20
I	10172517	10180089	I	10179840	10183997	iars-2	+	0				C18H9.5	m			I	12651625	12655319	K4finalpeaks345	3694	+	I	12647376	12652087	mcrs-1	-	0				F42C5.3	h							clik-1					ttr-14
I	10172517	10180089	I	10174455	10175591	linc-171	+	0				C18H9.6	s			I	12651625	12655319	K4finalpeaks345	3694	+	I	12652277	12654646	H28O16.1	+	0				F42C5.4	m							cln-3.1					ttr-16
I	10185445	10186195	I	10185800	10187550	rsa-1	+	0				C23F12.3	y			I	12651625	12655319	K4finalpeaks345	3694	+	I	12652385	12652405	21ur-12279	+	0				F42F12.3	l							clp-1					ttr-21
I	10189540	10193851	I	10193240	10194269	mrpl-34	+	0				C23F12.4	h			V	16125557	16129223	K4finalpeaks2018	3666	+	V	16125811	16127497	fbxa-143	-	0				F42F12.4	l							cls-1					ttr-30
I	10195992	10197788	I	10197321	10197596	C25A1.15	+	0				C23G10.1	b			V	16125557	16129223	K4finalpeaks2018	3666	+	V	16128131	16129089	fbxa-87	-	0				F42G4.5	l							cnep-1					ttr-32
I	10246393	10246591	I	10246503	10246653	ZC247.5	+	0				C23G10.2	n			V	6765657	6769317	K4finalpeaks1753	3660	+	V	6765560	6768732	clik-1	-	0				F42G4.6	i							cnt-2					ttr-38
I	10247900	10252230	I	10248288	10255329	lin-11	+	0				C23G10.5	y			V	6765657	6769317	K4finalpeaks1753	3660	+	V	6768429	6768788	T25F10.1	+	0				F43C11.9	b							coh-4					ttr-54
I	10295942	10300690	I	10298215	10300587	T20F10.2	+	0				C23G10.7	d			I	2855131	2858782	K4finalpeaks51	3651	+	I	2853970	2855732	W10C8.5	-	0				F43G6.4	g							col-101					ttyh-1
I	10329941	10333936	I	10329027	10330370	Y106G6G.1	+	0				C23G10.8	d			I	2855131	2858782	K4finalpeaks51	3651	+	I	2858599	2859847	W10C8.6	-	0				F43G9.12	m							col-103					tub-1
I	10329941	10333936	I	10330879	10331747	rps-7	+	0				C23H3.2	n			I	2855131	2858782	K4finalpeaks51	3651	+	I	2855295	2855442	W10C8.10	+	0				F44A2.3	k							col-110					twk-29
I	10335797	10337034	I	10336395	10341178	ears-1	+	0				C23H3.3	t			IV	11952423	11956072	K4finalpeaks1516	3649	+	IV	11953249	11955541	gdh-1	+	0				F44A6.5	k							col-140					twk-31
I	10338549	10338824	I	10336395	10341178	ears-1	+	0				C23H3.9	y			I	8115694	8119325	K4finalpeaks206	3631	+	I	8109743	8119314	lin-10	-	0				F44B9.5	y							col-142					twk-49
I	10373226	10375655	I	10374152	10374172	21ur-14951	+	0				C23H4.2	y			IV	5650715	5654344	K4finalpeaks1324	3629	+	IV	5651085	5660523	skn-1	-	0				F44E5.1	l							col-143					twk-7
I	10373226	10375655	I	10374814	10379626	hpo-35	+	0				C23H4.3	y			IV	5650715	5654344	K4finalpeaks1324	3629	+	IV	5649533	5651081	csn-5	+	0				F44E5.15	t							col-152					tyr-1
I	10399091	10403203	I	10401067	10402774	tag-353	+	0				C23H4.6	e			IV	5650715	5654344	K4finalpeaks1324	3629	+	IV	5653987	5655004	clec-178	+	0				F44F1.4	e							col-160					tyr-2
I	10409117	10411593	I	10409359	10414707	blmp-1	+	0				C23H5.8	l			X	2540382	2543986	K4finalpeaks2169	3604	+	X	2540067	2541073	F52H2.3	-	0				F44F4.3	a							col-178					uba-1
I	10412616	10412930	I	10409359	10414707	blmp-1	+	0				C24A1.3	k			X	2540382	2543986	K4finalpeaks2169	3604	+	X	2543345	2548028	F52H2.4	-	0				F45D3.2	m							col-19					ubq-1
I	10414221	10414893	I	10409359	10414707	blmp-1	+	0				C24A11.2	w			V	17914014	17917616	K4finalpeaks2056	3602	+	V	17910319	17917244	dcar-1	+	0				F45D3.3	o							col-20					ufbp-1
I	10429584	10430434	I	10429672	10432336	Y106G6H.1	+	0				C24A11.5	n			IV	15641174	15644764	K4finalpeaks1569	3590	+	IV	15641512	15641789	Y105C5A.12	-	0				F45D3.4	m							col-42					uggt-1
I	10432981	10438363	I	10436254	10436884	rpl-30	+	0				C24A3.2	f			IV	15641174	15644764	K4finalpeaks1569	3590	+	IV	15641215	15645546	Y105C5A.13	+	0				F45E1.4	y							col-76					uggt-2
I	10445891	10447455	I	10446677	10452071	sec-8	+	0				C24A3.4	w			V	10277849	10281409	K4finalpeaks1844	3560	+	V	10280310	10281470	lys-2	-	0				F45E10.2	w							col-79					ugt-13
I	10473676	10475213	I	10474853	10475525	Y106G6H.16	+	0				C24B5.1	k			V	10277849	10281409	K4finalpeaks1844	3560	+	V	10277827	10279127	lys-1	+	0				F45E12.6	m							col-80					ugt-56
I	10514321	10515710	I	10514170	10514408	F59C6.16	+	0				C24B5.4	k			III	6354467	6358026	K4finalpeaks990	3559	+	III	6353384	6366642	akap-1	+	0				F45E4.5	s							col-93					ugt-63
I	10516779	10519689	I	10519360	10520766	F59C6.5	+	0				C24B9.3	y			V	4719603	4723126	K4finalpeaks1681	3523	+	V	4715391	4720109	prx-6	-	0				F46A8.5	w							col-94					ugt-65
I	10516779	10519689	I	10518379	10519262	exos-3	+	0				C24D10.4	i			V	4719603	4723126	K4finalpeaks1681	3523	+	V	4722620	4724565	F39G3.5	+	0				F46A8.7	m							col-98					ulp-4
I	10526565	10527075	I	10526602	10530094	F59C6.14	+	0				C24D10.6	i			V	12741590	12745111	K4finalpeaks1932	3521	+	V	12744160	12745050	C15C8.7	-	0				F46A8.8	e							coq-1					unc-119
I	10532522	10533444	I	10532667	10534485	F59C6.11	+	0				C24F3.2	f			X	5511895	5515416	K4finalpeaks2272	3521	+	X	5511995	5512336	T23F2.3	-	0				F46C5.1	y							coq-3					unc-120
I	10536928	10546779	I	10543024	10546425	snx-27	+	0				C24G6.2	d			X	5511895	5515416	K4finalpeaks2272	3521	+	X	5514798	5515080	T23F2.4	-	0				F46G10.1	o							cor-1					unc-14
I	10548788	10557383	I	10547991	10549876	F25H2.3	+	0				C24G6.8	h			V	12741590	12745111	K4finalpeaks1932	3521	+	V	12742041	12744170	asp-10	+	0				F46G10.2	v							cpd-1					unc-32
I	10548788	10557383	I	10551979	10553036	F25H2.4	+	0				C24H10.1	u			I	6053247	6056751	K4finalpeaks143	3504	+	I	6053597	6055821	C27A12.6	-	0				F46H5.2	f							cpg-1					unc-43
I	10548788	10557383	I	10554366	10558050	F25H2.6	+	0				C24H10.2	h			I	6053247	6056751	K4finalpeaks143	3504	+	I	6054951	6055002	mir-4926	-	0				F46H5.3	r							cpna-1					unc-44
I	10559190	10570581	I	10558367	10560006	F25H2.7	+	0				C24H11.2	o			I	6053247	6056751	K4finalpeaks143	3504	+	I	6055947	6058424	C27A12.7	-	0				F46H5.7	f							cpr-6					unc-47
I	10559190	10570581	I	10562970	10564914	ubc-25	+	0				C24H12.4	g			X	17371621	17375125	K4finalpeaks2558	3504	+	X	17372314	17374877	F10D7.3	-	0				F47B8.2	m							cpz-1					unc-51
I	10559190	10570581	I	10565266	10565443	F25H2.15	+	0				C24H12.5	e			II	13996455	13999951	K4finalpeaks790	3496	+	II	13996954	13997596	F01D5.1	-	0				F47E1.2	y							cpz-2					unc-53
I	10559190	10570581	I	10566350	10567394	pas-5	+	0				C24H12.6	u			II	13996455	13999951	K4finalpeaks790	3496	+	II	13998497	13998956	F01D5.2	-	0				F47G3.4	o							crh-1					unc-60
I	10559190	10570581	I	10567894	10569019	rla-0	+	0				C25A1.1	h			II	13996455	13999951	K4finalpeaks790	3496	+	II	13999158	14000065	F01D5.3	-	0				F48C1.9	u							crh-2					unc-63
I	10559190	10570581	I	10569112	10570030	tct-1	+	0				C25A1.15	o			III	8047943	8051430	K4finalpeaks1046	3487	+	III	8048424	8051155	K12H4.7	-	0				F48C5.2	y							crn-5					unc-73
I	10559190	10570581	I	10569187	10569412	F25H2.14	+	0				C25A1.16	q			III	8047943	8051430	K4finalpeaks1046	3487	+	III	8047705	8048458	K12H4.2	+	0				F48E3.2	e							crp-1					unc-76
I	10559190	10570581	I	10570079	10571904	F25H2.12	+	0				C25A1.4	b			IV	14456481	14459967	K4finalpeaks1555	3486	+	IV	14456470	14456490	21ur-4100	-	0				F48E3.4	m							crtc-1					unc-82
I	10577145	10581335	I	10579413	10580890	F29C6.1	+	0				C25A1.5	q			IV	14456481	14459967	K4finalpeaks1555	3486	+	IV	14457023	14457043	21ur-5258	-	0				F48G7.4	y							csn-5					unc-89
I	10590944	10593456	I	10590720	10593962	set-18	+	0				C25A11.2	g			IV	14456481	14459967	K4finalpeaks1555	3486	+	IV	14457400	14457420	21ur-3688	-	0				F49C5.4	y							ctg-2					unc-94
I	10590944	10593456	I	10593137	10593207	T22A3.t1	+	0				C25A6.1	v			IV	14456481	14459967	K4finalpeaks1555	3486	+	IV	14457941	14457961	21ur-10590	-	0				F49E12.8	k							cth-2					vab-23
I	10598257	10599608	I	10595545	10598490	T22A3.6	+	0				C25A8.1	v			IV	14456481	14459967	K4finalpeaks1555	3486	+	IV	14457944	14457964	21ur-8919	-	0				F49H12.5	k							cts-1					valv-1
I	10598257	10599608	I	10598708	10606740	pash-1	+	0				C25D7.9	p			IV	14456481	14459967	K4finalpeaks1555	3486	+	IV	14458523	14458543	21ur-12122	-	0				F52A8.6	q							ctsa-2					vamp-8
I	10606667	10608501	I	10598708	10606740	pash-1	+	0				C25E10.10	v			IV	14456481	14459967	K4finalpeaks1555	3486	+	IV	14458526	14458546	21ur-726	-	0				F52B10.3	g							cyld-1					vglu-2
I	10606667	10608501	I	10608466	10621428	lam-3	+	0				C25E10.12	h			IV	14456481	14459967	K4finalpeaks1555	3486	+	IV	14458527	14458547	21ur-12114	-	0				F52E1.14	l							cyp-13A2					vha-12
I	10622718	10624658	I	10622952	10624361	mafr-1	+	0				C25E10.13	w			IV	14456481	14459967	K4finalpeaks1555	3486	+	IV	14458904	14458924	21ur-7019	-	0				F52E1.2	a							cyp-25A2					vha-18
I	10622718	10624658	I	10624464	10625395	arch-1	+	0				C25E10.5	g			IV	14456481	14459967	K4finalpeaks1555	3486	+	IV	14459006	14459026	21ur-5077	-	0				F52E10.4	y							cyp-34A8					vig-1
I	10629036	10629621	I	10628743	10631673	cutl-14	+	0				C25E10.8	o			IV	14456481	14459967	K4finalpeaks1555	3486	+	IV	14459108	14459128	21ur-10487	-	0				F52G3.1	b							cyp-35A2					W01F3.2
I	10651209	10654036	I	10651030	10653043	B0511.2	+	0				C25F6.1	d			IV	14456481	14459967	K4finalpeaks1555	3486	+	IV	14459187	14459207	21ur-10054	-	0				F52H2.15	k							cyp-35C1					W02A2.5
I	10670435	10671167	I	10667955	10671016	fkb-7	+	0				C25F9.10	l			IV	14456481	14459967	K4finalpeaks1555	3486	+	IV	14459312	14459332	21ur-11730	-	0				F52H2.3	k							cyp-36A1					W02A2.9
I	10681171	10687582	I	10687365	10688070	kbp-5	+	0				C25F9.12	y			IV	14456481	14459967	K4finalpeaks1555	3486	+	IV	14459427	14459447	21ur-14972	-	0				F52H2.4	t							cyp-44A1					W02B3.3
I	10691658	10693435	I	10691345	10696783	C34B2.11	+	0				C25F9.14	i			IV	14456481	14459967	K4finalpeaks1555	3486	+	IV	14459431	14459451	21ur-9482	-	0				F52H2.6	u							cysl-3					W02B3.4
I	10720230	10721383	I	10720826	10723591	B0205.9	+	0				C25F9.5	w			IV	14456481	14459967	K4finalpeaks1555	3486	+	IV	14459911	14459931	21ur-8658	-	0				F52H2.7	e							daf-1					W02D9.10
I	10725876	10728956	I	10726918	10727351	B0205.14	+	0				C25F9.6	e			IV	14456481	14459967	K4finalpeaks1555	3486	+	IV	14456462	14456482	21ur-7516	+	0				F52H3.5	n							daf-12					W02D9.4
I	10729790	10737459	I	10730467	10730712	B0205.12	+	0				C25F9.9	k			IV	14456481	14459967	K4finalpeaks1555	3486	+	IV	14456758	14456778	21ur-7490	+	0				F53A10.2	y							daf-16					W02D9.6
I	10729790	10737459	I	10734022	10736607	kin-3	+	0				C25H3.1	e			IV	14456481	14459967	K4finalpeaks1555	3486	+	IV	14456759	14456779	21ur-10364	+	0				F53A2.9	e							daf-22					W02D9.7
I	10729790	10737459	I	10736697	10739911	B0205.6	+	0				C25H3.10	m			IV	14456481	14459967	K4finalpeaks1555	3486	+	IV	14456907	14464098	LLC1.2	+	0				F53C11.5	h							daf-3					W02F12.2
I	10747363	10777703	I	10750030	10750293	H36N01.4	+	0				C25H3.11	d			IV	14456481	14459967	K4finalpeaks1555	3486	+	IV	14457181	14457201	21ur-11848	+	0				F53C3.13	d							daf-36					W02F12.8
I	10747363	10777703	I	10750343	10776700	daf-16	+	0				C25H3.12	q			IV	14456481	14459967	K4finalpeaks1555	3486	+	IV	14457182	14457202	21ur-7680	+	0				F53C3.6	y							daf-5					W03F9.11
I	10788612	10790567	I	10789130	10793147	F55A3.3	+	0				C25H3.14	m			IV	14456481	14459967	K4finalpeaks1555	3486	+	IV	14457803	14457823	21ur-7484	+	0				F53E10.1	g							dagl-2					W03F9.9
I	10797802	10799484	I	10793401	10798058	F55A3.2	+	0				C25H3.3	u			IV	14456481	14459967	K4finalpeaks1555	3486	+	IV	14459648	14459668	21ur-3382	+	0				F53E4.1	e							dapk-1					W03G11.4
I	10806620	10807378	I	10799623	10806901	Mar-6	+	0				C25H3.4	h			IV	14456481	14459967	K4finalpeaks1555	3486	+	IV	14459814	14459834	21ur-6142	+	0				F53F1.2	p							dars-1					W04A4.2
I	10806620	10807378	I	10806922	10808238	C35E7.9	+	0				C25H3.9	j			V	8811237	8814720	K4finalpeaks1799	3483	+	V	8805416	8819955	rpm-1	-	0				F53F1.3	f							dbr-1					W05B2.7
I	10806620	10807378	I	10807204	10807275	C35E7.t1	+	0				C26B2.7	o			I	4159407	4162888	K4finalpeaks81	3481	+	I	4159014	4161113	inx-15	-	0				F53F10.3	n							dcaf-1					W05F2.4
I	10816024	10819084	I	10817360	10819109	C35E7.6	+	0				C26B2.8	t			I	4159407	4162888	K4finalpeaks81	3481	+	I	4162035	4165015	inx-16	+	0				F53F10.8	x							dcn-1					W05H7.1
I	10830341	10832509	I	10831901	10834812	C35E7.4	+	0				C26B9.1	h			IV	1167323	1170787	K4finalpeaks1236	3464	+	IV	1170706	1177065	cec-2	+	0				F53F4.12	h							dct-11					W06A7.4
I	10857262	10858858	I	10855935	10857620	Y37F4.2	+	0				C26B9.5	k			I	8707982	8711443	K4finalpeaks224	3461	+	I	8705687	8724279	cle-1	-	0				F53F4.14	b							dct-15					W06D11.1
I	10857262	10858858	I	10858078	10858150	Y37F4.15	+	0				C26B9.6	e			III	9570165	9573616	K4finalpeaks1088	3451	+	III	9570216	9579873	ced-7	-	0				F53H2.1	y							dct-16					W08A12.2
I	10879332	10888716	I	10883527	10884190	T27C10.8	+	0				C26C6.8	y			III	9570165	9573616	K4finalpeaks1088	3451	+	III	9568749	9570291	C48B4.13	+	0				F53H2.3	b							dct-18					W08A12.3
I	10879332	10888716	I	10876209	10879572	bath-25	+	0				C26C6.9	h			IV	8783502	8786924	K4finalpeaks1413	3422	+	IV	8783322	8785239	C33D9.13	-	0				F53H8.3	k							ddo-2					W10G6.1
I	10924038	10928346	I	10927401	10927489	F49D11.13	+	0				C26D10.3	r			IV	8783502	8786924	K4finalpeaks1413	3422	+	IV	8785764	8786650	C33D9.8	-	0				F54B11.8	y							dhod-1					wht-7
I	10924038	10928346	I	10927583	10927654	F49D11.t1	+	0				C26D10.4	d			V	13529140	13532561	K4finalpeaks1961	3421	+	V	13529562	13530744	ttr-44	-	0				F54D1.6	b							dhs-12					xpb-1
I	10934823	10936934	I	10936821	10940521	prp-17	+	0				C26D10.6	g			V	13529140	13532561	K4finalpeaks1961	3421	+	V	13532027	13536105	frpr-5	-	0				F54D11.3	u							dhs-14					xpo-1
I	10969856	10970697	I	10970493	10980111	Y52B11A.3	+	0				C26E1.2	h			V	13529140	13532561	K4finalpeaks1961	3421	+	V	13523530	13529658	R11G10.3	+	0				F54D5.11	i							dhs-20					Y102A11A.9
I	11014409	11014658	I	11013011	11014739	Y52B11A.12	+	0				C26E6.12	j			I	4428296	4431714	K4finalpeaks88	3418	+	I	4428475	4444342	C41D11.3	-	0				F54D5.12	n							dhs-25					Y105C5A.12
I	11032285	11032797	I	11032341	11034053	Y52B11A.8	+	0				C26F1.3	d			IV	8448687	8452095	K4finalpeaks1402	3408	+	IV	8449349	8451771	T01B11.2	-	0				F54D5.2	d							dhs-3					Y105C5A.13
I	11038394	11039513	I	11039056	11052494	Y52B11A.10	+	0				C27A12.4	u			IV	8448687	8452095	K4finalpeaks1402	3408	+	IV	8447204	8449048	T01B11.1	+	0				F54D5.23	d							dim-1					Y105C5A.15
I	11062685	11063593	I	11063472	11065373	Y52B11A.19	+	0				C27A12.6	j			X	12448953	12452346	K4finalpeaks2453	3393	+	X	12451075	12454316	T18D3.9	-	0				F54D5.3	n							dkf-2					Y105E8A.1
I	11198351	11200971	I	11198966	11199146	F28D9.6	+	0				C27A12.7	m			X	12448953	12452346	K4finalpeaks2453	3393	+	X	12449917	12451031	T18D3.6	+	0				F54D5.4	l							dlk-1					Y105E8A.25
I	11221551	11222695	I	11222366	11224164	Y53H1A.2	+	0				C27A12.9	t			X	3435270	3438647	K4finalpeaks2197	3377	+	X	3438095	3438234	ZK813.8	-	0				F54D5.9	c							dlst-1					Y106G6H.5
I	11229943	11230499	I	11224836	11233337	nfya-2	+	0				C27A2.12	r			X	3435270	3438647	K4finalpeaks2197	3377	+	X	3438095	3438234	ZK813.10	+	0				F54D8.6	h							dmd-7					Y111B2A.12
I	11236011	11240294	I	11237817	11237980	F46A8.13	+	0				C27A7.5	m			III	7078357	7081732	K4finalpeaks1006	3375	+	III	7078935	7080789	ZK418.7	-	0				F54F7.8	s							dna-2					Y111B2A.9
I	11322195	11323691	I	11323527	11333152	cdk-9	+	0				C27A7.8	u			III	7078357	7081732	K4finalpeaks1006	3375	+	III	7076576	7078835	ZK418.6	-	0				F54G2.1	y							dnj-21					Y116A8C.27
I	11374004	11375113	I	11374624	11380133	F56G4.4	+	0				C27A7.9	i			III	7078357	7081732	K4finalpeaks1006	3375	+	III	7080444	7080513	ZK418.12	+	0				F54H12.2	u							dnj-22					Y119D3B.21
I	11439236	11439834	I	11439287	11440710	C27C7.1	+	0				C27B7.2	r			II	5543888	5547261	K4finalpeaks508	3373	+	II	5544164	5544273	sls-2.3	-	0				F54H12.8	u							dnj-24					Y17G7B.13
I	11517293	11518229	I	11517566	11526962	F32B4.4	+	0				C27B7.7	t			II	5543888	5547261	K4finalpeaks508	3373	+	II	5544585	5544851	ins-13	-	0				F54H5.3	h							dnj-4					Y20F4.4
I	11577032	11581869	I	11578641	11579612	timm-23	+	0				C27B7.9	r			II	5543888	5547261	K4finalpeaks508	3373	+	II	5544807	5547490	acdh-2	-	0				F55A11.4	k							dnpp-1					Y37A1A.4
I	11584090	11585755	I	11584111	11584200	C17D12.10	+	0				C27C12.1	h			II	5543888	5547261	K4finalpeaks508	3373	+	II	5544173	5544291	C17C3.22	+	0				F55A11.6	l							dpf-3					Y37B11A.2
I	11584090	11585755	I	11584787	11584859	C17D12.t2	+	0				C27C12.4	h			IV	5604589	5607957	K4finalpeaks1323	3368	+	IV	5606952	5606972	21ur-6715	-	0				F55A4.8	y							dpf-4					Y37D8A.16
I	11584090	11585755	I	11585358	11585456	C17D12.15	+	0				C27C7.1	k			IV	5604589	5607957	K4finalpeaks1323	3368	+	IV	5607070	5607090	21ur-10079	-	0				F55B11.4	i							dph-2					Y37D8A.6
I	11590976	11593153	I	11592302	11601605	unc-75	+	0				C27D6.1	w			IV	5604589	5607957	K4finalpeaks1323	3368	+	IV	5607194	5607214	21ur-8481	-	0				F55B12.10	m							dpy-11					Y37F4.2
I	11611152	11611921	I	11611672	11616139	dhhc-7	+	0				C27D6.12	a			IV	5604589	5607957	K4finalpeaks1323	3368	+	IV	5607749	5607769	21ur-3187	-	0				F55C10.5	m							drd-1					Y37H2A.14
I	11666166	11666624	I	11666412	11666470	F11A6.8	+	0				C27D8.2	u			IV	5604589	5607957	K4finalpeaks1323	3368	+	IV	5605101	5605121	21ur-6602	+	0				F55D10.4	g							drd-2					Y39E4B.6
I	11669941	11670186	I	11669985	11670094	F11A6.10	+	0				C27D8.3	e			IV	5604589	5607957	K4finalpeaks1323	3368	+	IV	5605174	5605194	21ur-1357	+	0				F55D12.1	h							dre-1					Y40B10A.9
I	11676034	11683502	I	11675941	11680967	kpc-1	+	0				C27F2.10	i			IV	5604589	5607957	K4finalpeaks1323	3368	+	IV	5605685	5605705	21ur-3341	+	0				F55H12.2	m							drl-1					Y41E3.7
I	11686676	11693806	I	11687811	11688522	F11A6.3	+	0				C27F2.8	d			IV	5604589	5607957	K4finalpeaks1323	3368	+	IV	5605689	5605709	21ur-10734	+	0				F55H12.3	u							dys-1					Y43C5A.3
I	11701438	11703491	I	11701631	11703704	pgrn-1	+	0				C27F2.9	i			IV	5604589	5607957	K4finalpeaks1323	3368	+	IV	5605864	5605884	21ur-1663	+	0				F55H12.7	g							ebp-2					Y43D4A.1
I	11747264	11753633	I	11744172	11747414	Y47H9B.2	+	0				C27H5.2	i			IV	5604589	5607957	K4finalpeaks1323	3368	+	IV	5606525	5606545	21ur-7114	+	0				F56A11.5	l							ech-6					Y43F8B.9
I	11772742	11777893	I	11773564	11773987	ZK1151.4	+	0				C27H5.4	k			IV	5604589	5607957	K4finalpeaks1323	3368	+	IV	5584661	5610353	fkh-7	+	0				F56A8.9	j							ech-7					Y45F3A.1
I	11840716	11841335	I	11836460	11849247	dhhc-2	+	0				C27H5.6	v			V	10498436	10501792	K4finalpeaks1853	3356	+	V	10499383	10501397	C35A5.3	-	0				F56C11.6	m							ech-8					Y45G5AM.7
I	11848641	11849106	I	11836460	11849247	dhhc-2	+	0				C27H6.9	r			V	10498436	10501792	K4finalpeaks1853	3356	+	V	10497059	10499410	C35A5.4	+	0				F56C3.9	k							eea-1					Y46G5A.20
I	11892832	11894747	I	11893885	11896288	Y47H9C.8	+	0				C28A5.6	k			III	8634498	8637846	K4finalpeaks1061	3348	+	III	8634078	8643739	twk-7	-	0				F56C9.10	f							efk-1					Y47D3A.29
I	11897063	11899856	I	11897407	11898521	Y47H9C.14	+	0				C28G1.10	k			X	13685868	13689195	K4finalpeaks2486	3327	+	X	13687973	13695791	adm-2	+	0				F56C9.7	l							egas-1					Y47G7B.2
I	11905610	11906598	I	11905957	11907484	R09B3.6	+	0				C28G1.2	e			III	11086115	11089438	K4finalpeaks1145	3323	+	III	11088487	11091620	W09D6.5	+	0				F56C9.8	j							egl-17					Y47H10A.4
I	11910471	11913440	I	11911324	11912049	ubc-12	+	0				C28G1.5	h			II	13288019	13291329	K4finalpeaks774	3310	+	II	13272634	13304229	Y48C3A.5	+	0				F56F10.1	k							egl-30					Y47H10A.5
I	11929292	11937455	I	11930725	11931759	R06C1.4	+	0				C28G1.6	i			II	11646368	11649664	K4finalpeaks728	3296	+	II	11649161	11651196	ZK20.4	-	0				F56F3.4	d							egl-4					Y47H9C.1
I	11929292	11937455	I	11933352	11933416	R06C1.9	+	0				C28H8.2	t			II	11646368	11649664	K4finalpeaks728	3296	+	II	11646747	11649109	ghi-1	+	0				F56H11.6	t							egl-44					Y48C3A.5
I	11929292	11937455	I	11933483	11933557	R06C1.14	+	0				C28H8.3	c			V	6736031	6739319	K4finalpeaks1752	3288	+	V	6731948	6733076	grl-8	-	-2956				F57A8.1	s							egrh-1					Y48G8AL.5
I	11964442	11966287	I	11966271	11967591	Y53C10A.1	+	0				C28H8.4	q			V	6736031	6739319	K4finalpeaks1752	3288	+	V	6739765	6739914	ZC487.6	+	447				F57B1.5	a							elo-1					Y53F4B.14
I	11977236	11979014	I	11977177	11977276	Y53C10A.16	+	0				C29A12.6	t			II	8077930	8081205	K4finalpeaks606	3275	+	II	8080789	8086849	K02C4.3	-	0				F57B1.6	s							elo-2					Y54E5A.2
I	11977236	11979014	I	11977992	11978063	Y53C10A.t1	+	0				C29E4.10	t			II	8077930	8081205	K4finalpeaks606	3275	+	II	8078457	8080828	K02C4.5	+	0				F57B1.9	s							elo-5					Y54F10BM.3
I	11977236	11979014	I	11978764	11978835	rte-2	+	0				C29E4.12	o			I	5568091	5571364	K4finalpeaks132	3273	+	I	5566345	5570081	pqn-52	-	0				F57C2.5	o							elo-6					Y54G2A.11
I	11994942	11999498	I	11996976	11997030	Y53C10A.20	+	0				C29E4.13	i			X	7314544	7317811	K4finalpeaks2329	3267	+	X	7314883	7315353	spp-3	-	0				F57C9.1	k							elo-9					Y54G2A.26
I	11994942	11999498	I	11998781	12002735	Y53C10A.5	+	0				C29F3.7	o			X	7314544	7317811	K4finalpeaks2329	3267	+	X	7315995	7316773	spp-2	-	0				F57F4.4	l							elp-1					Y54G2A.57
I	12001645	12002473	I	11998781	12002735	Y53C10A.5	+	0				C29F5.1	k			X	7314544	7317811	K4finalpeaks2329	3267	+	X	7317341	7317681	spp-6	+	0				F57F5.1	l							emb-8					Y55B1BL.1
I	12004026	12005804	I	12005177	12006296	fbxa-124	+	0				C29F5.3	v			I	6868564	6871813	K4finalpeaks167	3249	+	I	6870622	6872086	T21G5.2	+	0				F58B4.5	l							ent-7					Y56A3A.33
I	12008194	12008628	I	12008625	12009625	fbxa-123	+	0				C29F5.8	y			I	6868564	6871813	K4finalpeaks167	3249	+	I	6862397	6870392	let-383	+	0				F58F6.6	t							eps-8					Y57G11C.5
I	12039370	12045231	I	12043333	12043415	F58D5.11	+	0				C29F7.10	y			X	13218298	13221546	K4finalpeaks2475	3248	+	X	13218977	13221469	asp-4	-	0				F58F9.1	k							erfa-1					Y58A7A.4
I	12039370	12045231	I	12043825	12043914	F58D5.12	+	0				C29F7.2	v			X	13218298	13221546	K4finalpeaks2475	3248	+	X	13217101	13219019	R12H7.4	+	0				F58G6.3	l							erm-1					Y58A7A.5
I	12039370	12045231	I	12044735	12044788	F58D5.13	+	0				C29F7.3	o			II	11728517	11731753	K4finalpeaks732	3236	+	II	11731226	11732594	F13D12.8	-	0				F58G6.7	l							erv-46					Y61B8A.6
I	12039370	12045231	I	12041035	12042986	F58D5.5	+	0				C29F9.1	e			II	11728517	11731753	K4finalpeaks732	3236	+	II	11728949	11731226	alh-8	+	0				F58G6.9	l							etr-1					Y6E2A.4
I	12062035	12066927	I	12065865	12065937	F58D5.t1	+	0				C29F9.12	l			X	5941524	5944755	K4finalpeaks2280	3231	+	X	5937565	5942195	acs-17	-	0				F59A3.13	w							ets-4					Y71A12B.11
I	12142546	12142830	I	12140560	12142757	sri-13	+	0				C29F9.2	l			II	2706724	2709951	K4finalpeaks444	3227	+	II	2705921	2707982	Y47G7B.2	-	0				F59A3.7	b							ets-9					Y71F9AL.11
I	12198051	12198908	I	12198603	12198675	C15C6.t1	+	0				C29F9.3	l			II	2706724	2709951	K4finalpeaks444	3227	+	II	2708438	2710096	T05A8.1	-	0				F59B10.4	s							evl-14					Y71F9AL.4
I	12205988	12207665	I	12207097	12212206	C15C6.3	+	0				C29F9.4	l			II	2706724	2709951	K4finalpeaks444	3227	+	II	2709942	2711019	T05A8.2	-	0				F59B10.6	k							faah-3					Y71G12B.31
I	12209282	12209776	I	12207097	12212206	C15C6.3	+	0				C29F9.6	y			V	4339081	4342306	K4finalpeaks1666	3225	+	V	4338877	4341308	glrx-3	-	0				F59B2.3	o							fah-1					Y75B7B.1
I	12228887	12229527	I	12229309	12229380	F14B6.t1	+	0				C29F9.8	n			V	4339081	4342306	K4finalpeaks1666	3225	+	V	4341427	4346050	figl-1	-	0				F59B2.8	v							far-5					Y75B8A.33
I	12232346	12232899	I	12232689	12235104	F14B6.6	+	0				C29G2.6	g			V	7727839	7731061	K4finalpeaks1769	3222	+	V	7730654	7730725	Y97E10C.t1	-	0				F59B8.1	v							fard-1					Y77E11A.12
I	12276322	12277496	I	12276742	12276807	F41D3.16	+	0				C29H12.2	f			V	7727839	7731061	K4finalpeaks1769	3222	+	V	7728813	7730028	Y97E10C.1	+	0				F59E11.6	e							farl-11					Y77E11A.2
I	12423016	12427633	I	12421239	12424411	oac-13	+	0				C29H12.6	g			V	13256617	13259837	K4finalpeaks1950	3220	+	V	13256692	13259292	C34D1.4	-	0				F59E11.7	m							fasn-1					Y80D3A.8
I	12423016	12427633	I	12427388	12429094	E03H4.9	+	0				C30A5.3	j			I	8133291	8136509	K4finalpeaks207	3218	+	I	8133891	8135060	T28B8.1	+	0				F59F4.2	o							fat-1					Y8A9A.2
I	12486764	12487411	I	12486951	12491091	pars-2	+	0				C30B5.2	i			I	8133291	8136509	K4finalpeaks207	3218	+	I	8135840	8135955	T28B8.11	+	0				F59F4.3	c							fat-2					Y95B8A.6
I	12497612	12501661	I	12497460	12504938	K11D2.1	+	0				C30B5.4	h			X	2638485	2641696	K4finalpeaks2172	3211	+	X	2621274	2664373	F54G2.1	-	0				faah-3	k							fat-3					Y97E10C.1
I	12508364	12508836	I	12508449	12513405	unc-101	+	0				C30F12.1	b			V	11076339	11079546	K4finalpeaks1877	3207	+	V	11076485	11076666	T04C12.14	-	0				fah-1	l							fat-4					ZC21.10
I	12524160	12526443	I	12519194	12527553	K11D2.4	+	0				C30F12.2	h			V	11076339	11079546	K4finalpeaks1877	3207	+	V	11076737	11078168	act-2	-	0				fan-1	m							fat-5					ZC239.6
I	12531837	12533197	I	12532669	12534355	W02D9.2	+	0				C30F12.3	t			V	11076339	11079546	K4finalpeaks1877	3207	+	V	11078481	11078624	T04C12.18	-	0				far-1	o							fat-6					ZC247.1
I	12534272	12534851	I	12532669	12534355	W02D9.2	+	0				C30F12.4	w			V	11076339	11079546	K4finalpeaks1877	3207	+	V	11078682	11078751	T04C12.23	-	0				far-2	m							fbp-1					ZC334.12
I	12550949	12552452	I	12551538	12552370	W02D9.10	+	0				C30F12.5	g			V	11076339	11079546	K4finalpeaks1877	3207	+	V	11078863	11079007	T04C12.28	-	0				far-5	l							fbxa-104					ZC373.2
I	12562874	12563276	I	12562814	12564210	C49G9.2	+	0				C30G12.1	u			X	12876966	12880173	K4finalpeaks2465	3207	+	X	12876794	12876991	K02A4.3	-	0				far-6	o							fbxa-114					ZC443.1
I	12564896	12576600	I	12564356	12565893	mec-19	+	0				C30G12.2	s			X	12876966	12880173	K4finalpeaks2465	3207	+	X	12877132	12877398	K02A4.13	-	0				far-7	c							fbxa-127					ZC443.2
I	12601437	12601807	I	12601778	12601845	T07D10.t1	+	0				C30G4.4	u			X	12876966	12880173	K4finalpeaks2465	3207	+	X	12878090	12878222	K02A4.8	-	0				fard-1	k							fbxa-135					ZC443.3
I	12651362	12655371	I	12652277	12654646	H28O16.1	+	0				C30G7.5	v			V	11076339	11079546	K4finalpeaks1877	3207	+	V	11078491	11078633	T04C12.24	+	0				farl-11	n							fbxa-14					ZC443.4
I	12651362	12655371	I	12652385	12652405	21ur-12279	+	0				C30H6.7	h			V	11076339	11079546	K4finalpeaks1877	3207	+	V	11079167	11082497	act-1	+	0				fasn-1	o							fbxa-141					ZC581.9
I	12664931	12665620	I	12665067	12668892	T26E3.4	+	0				C30H6.9	f			X	12876966	12880173	K4finalpeaks2465	3207	+	X	12876770	12877035	K02A4.14	+	0				fat-1	n							fbxa-168					zfh-2
I	12678164	12679648	I	12679211	12681815	ndx-1	+	0				C30H7.2	j			X	12876966	12880173	K4finalpeaks2465	3207	+	X	12877108	12877378	K02A4.11	+	0				fat-2	n							fbxa-176					zig-7
I	12728038	12728746	I	12728172	12729871	pfd-3	+	0				C31C9.2	a			X	12876966	12880173	K4finalpeaks2465	3207	+	X	12877480	12880325	bcat-1	+	0				fat-3	n							fbxa-18					ZK105.1
I	12736165	12741941	I	12738087	12741149	toe-4	+	0				C31C9.6	y			V	13977591	13980794	K4finalpeaks1977	3203	+	V	13979507	13980907	eol-1	-	0				fat-4	n							fbxa-19					ZK1055.6
I	12736165	12741941	I	12741605	12748729	uba-2	+	0				C31C9.7	o			V	17724554	17727746	K4finalpeaks2052	3192	+	V	17725789	17725842	W06D12.8	-	0				fat-5	o							fbxa-190					ZK1055.7
I	12773323	12774927	I	12773659	12782257	B0019.2	+	0				C31E10.5	g			V	17724554	17727746	K4finalpeaks2052	3192	+	V	17726800	17730381	twk-42	-	0				fat-6	o							fbxa-2					ZK1073.1
I	12778164	12778729	I	12773659	12782257	B0019.2	+	0				C31E10.6	g			IV	327994	331186	K4finalpeaks1222	3192	+	IV	330860	334399	F18F11.4	+	0				fbp-1	n							fbxa-209					ZK121.2
I	12811609	12820720	I	12815904	12816428	Y18D10A.4	+	0				C31H2.4	y			IV	327994	331186	K4finalpeaks1222	3192	+	IV	325076	330648	drl-1	+	0				fbxa-104	b							fbxa-25					ZK154.6
I	12811609	12820720	I	12819216	12825562	gsk-3	+	0				C31H5.4	o			V	17724554	17727746	K4finalpeaks2052	3192	+	V	17725002	17726825	fat-5	+	0				fbxa-114	g							fbxa-29					ZK20.4
I	12821734	12822187	I	12819216	12825562	gsk-3	+	0				C31H5.5	k			II	14178503	14181682	K4finalpeaks792	3179	+	II	14178814	14189930	efhd-1	+	0				fbxa-127	l							fbxa-32					ZK228.1
I	12826571	12827723	I	12825687	12834143	nhx-8	+	0				C31H5.6	u			X	4265434	4268611	K4finalpeaks2229	3177	+	X	4265613	4265812	C52B9.16	-	0				fbxa-135	k							fbxa-51					ZK262.20
I	12844421	12844776	I	12844323	12853109	Y18D10A.8	+	0				C31H5.7	u			X	4265434	4268611	K4finalpeaks2229	3177	+	X	4265882	4270486	coel-1	+	0				fbxa-136	a							fbxa-53					ZK262.8
I	12903254	12905365	I	12904470	12906358	car-1	+	0				C32D5.1	x			X	4190288	4193463	K4finalpeaks2228	3175	+	X	4191094	4193135	vha-12	+	0				fbxa-14	s							fbxa-54					ZK355.2
I	12914961	12916449	I	12916441	12918109	fkb-8	+	0				C32D5.10	j			V	14315703	14318874	K4finalpeaks1988	3171	+	V	14315860	14316624	F47B8.2	-	0				fbxa-141	i							fbxa-57					ZK470.2
I	12917738	12923946	I	12916441	12918109	fkb-8	+	0				C32D5.11	i			II	3814807	3817974	K4finalpeaks473	3167	+	II	3814376	3815458	fbxa-146	-	0				fbxa-143	f							fbxa-58					ZK524.4
I	12917738	12923946	I	12918722	12919293	fkb-2	+	0				C32D5.12	v			II	3814807	3817974	K4finalpeaks473	3167	+	II	3816961	3818238	fbxa-24	+	0				fbxa-144	s							fbxa-6					ZK546.19
I	12917738	12923946	I	12922004	12923546	pfn-1	+	0				C32D5.14	k			X	6106297	6109458	K4finalpeaks2285	3161	+	X	6106917	6109338	flu-2	-	0				fbxa-164	y							fbxa-73					ZK632.12
I	12937700	12939722	I	12938555	12942219	acox-1	+	0				C32D5.3	h			I	8211657	8214813	K4finalpeaks208	3156	+	I	8212362	8218361	dhs-3	-	0				fbxa-168	y							fbxa-74					ZK632.4
I	12940881	12943644	I	12938555	12942219	acox-1	+	0				C32D5.4	u			I	8211657	8214813	K4finalpeaks208	3156	+	I	8211111	8212411	T02E1.6	+	0				fbxa-176	k							fbxa-80					ZK669.3
I	12940881	12943644	I	12942280	12946585	acox-2	+	0				C32D5.6	u			I	8211657	8214813	K4finalpeaks208	3156	+	I	8214410	8218004	gla-3	+	0				fbxa-18	k							fbxa-84					ZK669.5
I	12950265	12955929	I	12946947	12951099	acox-3	+	0				C32D5.7	d			I	5079603	5082757	K4finalpeaks116	3154	+	I	5079910	5082279	vha-16	-	0				fbxa-188	s							fbxa-9					ZK813.1
I	12950265	12955929	I	12951025	12954015	F08A8.4	+	0				C32D5.8	q			V	6514441	6517577	K4finalpeaks1742	3136	+	V	6511547	6515240	dpy-11	-	0				fbxa-189	g							fbxa-98					ZK813.3
I	12963652	12970461	I	12968921	12970238	eif-6	+	0				C32E12.4	y			V	6514441	6517577	K4finalpeaks1742	3136	+	V	6515276	6516526	mdh-1	-	0				fbxa-19	k							fcho-1					ZK899.7
I	12971493	12973404	I	12971614	12972259	prx-11	+	0				C32E8.4	c			V	6514441	6517577	K4finalpeaks1742	3136	+	V	6514965	6515111	F46E10.13	+	0				fbxa-190	k							figl-1					zmp-1
I	12988244	12990012	I	12988231	12995473	nlp-15	+	0				C32E8.5	f			I	6395923	6399056	K4finalpeaks150	3133	+	I	6386148	6392524	klu-2	-	-3400				fbxa-2	h							fipr-3					ztf-16
I	12995442	12996305	I	12988231	12995473	nlp-15	+	0				C32E8.9	y			I	6395923	6399056	K4finalpeaks150	3133	+	I	6402649	6402806	ZC328.6	+	3594				fbxa-209	l							fkb-3					zwl-1
I	12995442	12996305	I	12995807	13012859	smu-1	+	0				C32F10.4	n			IV	10017687	10020818	K4finalpeaks1446	3131	+	IV	10017425	10021286	ent-7	+	0				fbxa-21	m							fkb-7					zyg-8
I	13036428	13039252	I	13033520	13045537	W05B5.1	+	0				C32F10.8	n			IV	10017687	10020818	K4finalpeaks1446	3131	+	IV	10020335	10020355	21ur-14755	+	0				fbxa-24	m							fkh-9
I	13040086	13043025	I	13033520	13045537	W05B5.1	+	0				C33A11.2	g			IV	10388206	10391336	K4finalpeaks1462	3130	+	IV	10389577	10391945	spe-26	-	0				fbxa-25	k							flh-1
I	13138362	13139192	I	13139132	13141894	F22G12.1	+	0				C33A12.1	f			IV	10388206	10391336	K4finalpeaks1462	3130	+	IV	10388493	10393294	R10H10.3	+	0				fbxa-29	l							fln-1
I	13144816	13146122	I	13143201	13145594	F22G12.7	+	0				C33A12.19	k			IV	10388206	10391336	K4finalpeaks1462	3130	+	IV	10387413	10388351	lpd-8	+	0				fbxa-3	o							flp-20
I	13144816	13146122	I	13145600	13146453	F22G12.8	+	0				C33A12.3	f			V	7432209	7435338	K4finalpeaks1766	3129	+	V	7433401	7435032	ddo-2	-	0				fbxa-30	u							flr-4
I	13160485	13162837	I	13161061	13161133	F22G12.t1	+	0				C33A12.4	m			V	7432209	7435338	K4finalpeaks1766	3129	+	V	7431822	7433160	srw-78	+	0				fbxa-32	j							flu-2
I	13160485	13162837	I	13162499	13182808	F22G12.5	+	0				C33B4.4	y			X	3609689	3612817	K4finalpeaks2207	3128	+	X	3606682	3611092	C18B2.5	-	0				fbxa-50	p							folt-2
I	13178300	13179115	I	13162499	13182808	F22G12.5	+	0				C33D9.13	j			X	3609689	3612817	K4finalpeaks2207	3128	+	X	3611359	3611495	C18B2.8	-	0				fbxa-51	l							fpn-1.1
I	13224104	13224610	I	13224430	13225473	ZK1225.7	+	0				C33D9.3	f			V	19752230	19755352	K4finalpeaks2087	3122	+	V	19752401	19755363	clec-50	-	0				fbxa-53	g							frm-1
I	13234469	13236268	I	13232157	13234684	ZK1053.2	+	0				C33D9.8	u			X	15094713	15097821	K4finalpeaks2515	3108	+	X	15093663	15094949	F09B12.7	-	0				fbxa-54	l							frm-4
I	13234469	13236268	I	13235367	13236662	scrm-2	+	0				C33E10.1	h			X	15094713	15097821	K4finalpeaks2515	3108	+	X	15095335	15097954	F09B12.3	-	0				fbxa-57	p							frpr-11
I	13297557	13298193	I	13297659	13297746	M01E5.8	+	0				C33E10.10	y			I	3885046	3888153	K4finalpeaks73	3107	+	I	3885548	3885961	abf-2	-	0				fbxa-58	j							frpr-5
I	13297557	13298193	I	13297877	13297985	sls-2.9	+	0				C33F10.14	a			I	3885046	3888153	K4finalpeaks73	3107	+	I	3886111	3887080	abf-1	-	0				fbxa-6	k							fshr-1
I	13310160	13311804	I	13309994	13310715	T04D3.8	+	0				C33F10.4	d			I	3885046	3888153	K4finalpeaks73	3107	+	I	3881828	3888453	C50F2.2	+	0				fbxa-73	k							fut-6
I	13322375	13325822	I	13324169	13324254	T04D3.10	+	0				C33G3.6	g			III	899573	902678	K4finalpeaks832	3105	+	III	902212	907539	F23H11.4	-	0				fbxa-74	l							fut-8
I	13322375	13325822	I	13324995	13325066	T04D3.t1	+	0				C33H5.13	p			III	899573	902678	K4finalpeaks832	3105	+	III	900016	901444	sucl-2	-	0				fbxa-80	k							gad-3
I	13322375	13325822	I	13325362	13333508	gcy-35	+	0				C34B2.10	o			III	899573	902678	K4finalpeaks832	3105	+	III	895786	900155	F23H11.2	+	0				fbxa-84	k							gadr-3
I	13330515	13331518	I	13325362	13333508	gcy-35	+	0				C34B2.11	k			II	13590832	13593921	K4finalpeaks779	3089	+	II	13590559	13593797	clec-146	-	0				fbxa-9	e							gana-1
I	13338552	13339929	I	13339397	13340227	snr-2	+	0				C34B2.5	b			X	601155	604239	K4finalpeaks2115	3084	+	X	602172	604922	F13C5.1	+	0				fbxa-97	g							gba-1
I	13345303	13345653	I	13344044	13346968	Y40B1A.1	+	0				C34B2.6	r			I	10725877	10728956	K4finalpeaks300	3079	+	I	10724161	10726136	srz-85	-	0				fbxa-98	h							gbh-2
I	13349249	13349548	I	13347068	13349259	Y40B1A.2	+	0				C34B2.8	i			I	10725877	10728956	K4finalpeaks300	3079	+	I	10727751	10728795	B0205.13	-	0				fbxb-24	w							gcc-1
I	13349249	13349548	I	13349410	13358674	Y40B1A.3	+	0				C34B2.9	e			I	10725877	10728956	K4finalpeaks300	3079	+	I	10728895	10730237	B0205.8	-	0				fbxb-5	y							gck-1
I	13351206	13351567	I	13349410	13358674	Y40B1A.3	+	0				C34B4.2	l			I	10725877	10728956	K4finalpeaks300	3079	+	I	10726918	10727351	B0205.14	+	0				fbxb-77	y							gcp-2.1
I	13380841	13381854	I	13379917	13384371	C01A2.6	+	0				C34B4.3	m			V	8640194	8643259	K4finalpeaks1795	3065	+	V	8640575	8641425	F28A12.3	-	0				fbxc-7	a							gcs-1
I	13384601	13385527	I	13384752	13387084	tads-1	+	0				C34B4.4	a			V	8640194	8643259	K4finalpeaks1795	3065	+	V	8641491	8643225	asp-13	-	0				fbxl-1	q							gcsh-1
I	13390892	13393767	I	13387819	13391450	oxa-1	+	0				C34B7.2	y			V	8640194	8643259	K4finalpeaks1795	3065	+	V	8638237	8640585	acd-4	+	0				fce-1	y							gcst-1
I	13390892	13393767	I	13392118	13394001	C01A2.4	+	0				C34C12.12	i			X	7230075	7233139	K4finalpeaks2325	3064	+	X	7230330	7238662	F46H5.3	-	0				fce-2	g							gcy-28
I	13395340	13398835	I	13397268	13398528	C01A2.2	+	0				C34C12.2	j			V	2615321	2618385	K4finalpeaks1639	3064	+	V	2615790	2618554	F53E10.1	+	0				fcho-1	c							gcy-34
I	13411247	13413295	I	13411814	13412423	W05H12.4	+	0				C34C12.4	f			III	13603566	13606627	K4finalpeaks1213	3061	+	III	13604339	13606067	act-5	-	0				feh-1	y							gdh-1
I	13417602	13420141	I	13418458	13423379	W05H12.1	+	0				C34C12.7	y			II	521578	524635	K4finalpeaks398	3057	+	II	522998	523058	T27A1.9	-	0				figl-1	c							gdi-1
I	13428054	13429251	I	13428913	13434604	Y40B1B.8	+	0				C34C12.8	q			II	521578	524635	K4finalpeaks398	3057	+	II	516014	521622	mab-9	+	0				fipr-3	o							gei-6
I	13434171	13435041	I	13428913	13434604	Y40B1B.8	+	0				C34C12.9	e			II	521578	524635	K4finalpeaks398	3057	+	II	522998	523058	T27A1.8	+	0				fkb-3	n							gei-8
I	13487558	13490061	I	13489560	13491235	Y48G10A.1	+	0				C34C6.2	j			II	521578	524635	K4finalpeaks398	3057	+	II	522594	525975	slc-36.2	+	0				fkb-7	b							gfat-1
I	13503690	13505842	I	13503045	13507054	ndx-8	+	0				C34C6.4	d			X	1503024	1506071	K4finalpeaks2151	3047	+	X	1504131	1504841	tts-1	-	0				fkb-8	t							gfi-1
I	13513891	13515015	I	13513955	13514047	mir-1824	+	0				C34C6.7	m			X	1503024	1506071	K4finalpeaks2151	3047	+	X	1504884	1504998	F09E10.14	-	0				fkh-7	b							ggr-1
I	13513891	13515015	I	13514544	13526257	Y87G2A.1	+	0				C34C6.9	b			X	1503024	1506071	K4finalpeaks2151	3047	+	X	1502880	1503219	F09E10.1	+	0				fkh-9	r							gla-3
I	13571554	13572790	I	13572379	13575640	nyn-2	+	0				C34D1.4	m			X	1503024	1506071	K4finalpeaks2151	3047	+	X	1505190	1505626	F09E10.10	+	0				flh-1	w							gln-3
I	13575773	13577784	I	13576248	13581592	gpi-1	+	0				C34D10.1	h			X	11965944	11968981	K4finalpeaks2438	3037	+	X	11965962	11969784	sams-1	+	0				fli-1	i							glo-1
I	13627744	13629252	I	13629227	13633496	unc-59	+	0				C34D10.2	i			X	9836546	9839571	K4finalpeaks2392	3025	+	X	9833382	9838039	ipla-2	-	0				fln-1	n							glr-4
I	13652482	13655138	I	13652524	13652727	linc-1	+	0				C34D4.4	f			II	3682668	3685686	K4finalpeaks470	3018	+	II	3683177	3684996	F19B10.1	+	0				flp-10	y							glt-1
I	13652482	13655138	I	13654029	13658165	W09C5.7	+	0				C34E10.10	x			V	18462754	18465772	K4finalpeaks2066	3018	+	V	18462804	18465320	ZK228.4	+	0				flp-20	w							gly-8
I	13657549	13659874	I	13654029	13658165	W09C5.7	+	0				C34E11.4	l			IV	5589812	5592827	K4finalpeaks1320	3015	+	IV	5590031	5590051	21ur-7504	-	0				flr-4	w							gob-1
I	13657549	13659874	I	13659431	13661765	W09C5.9	+	0				C34E7.4	k			IV	5589812	5592827	K4finalpeaks1320	3015	+	IV	5590032	5590052	21ur-14200	-	0				flu-2	p							gon-2
I	13663246	13664113	I	13663485	13674964	W04A4.5	+	0				C34F11.8	p			IV	5589812	5592827	K4finalpeaks1320	3015	+	IV	5590635	5590655	21ur-9930	-	0				fmo-4	e							gos-28
I	13681971	13684655	I	13682422	13684340	W04A4.2	+	0				C34F6.10	a			IV	5589812	5592827	K4finalpeaks1320	3015	+	IV	5590895	5590915	21ur-2239	-	0				folt-2	l							gpa-15
I	13749292	13749671	I	13746673	13750483	Y6B3B.7	+	0				C34F6.11	k			IV	5589812	5592827	K4finalpeaks1320	3015	+	IV	5590992	5591012	21ur-8200	-	0				fos-1	x							gpa-18
I	13755893	13757268	I	13756737	13771773	Y6B3B.4	+	0				C34F6.5	p			IV	5589812	5592827	K4finalpeaks1320	3015	+	IV	5592162	5592182	21ur-2236	-	0				fpn-1.1	y							gpa-3
I	13794845	13797543	I	13795277	13795867	Y37H9A.4	+	0				C34F6.7	g			IV	5589812	5592827	K4finalpeaks1320	3015	+	IV	5592826	5592846	21ur-11955	-	0				frl-1	c							gpb-1
I	13811927	13812689	I	13812596	13812655	mir-2218.1	+	0				C34F6.9	g			IV	5589812	5592827	K4finalpeaks1320	3015	+	IV	5591689	5591709	21ur-14129	+	0				frm-1	i							gpcp-2
I	13829453	13829994	I	13829662	13831607	fbxa-93	+	0				C34H4.1	a			IV	5589812	5592827	K4finalpeaks1320	3015	+	IV	5584661	5610353	fkh-7	+	0				frm-4	d							gpx-2
I	13839868	13843969	I	13840706	13841846	W04A8.2	+	0				C34H4.2	k			V	1479715	1482727	K4finalpeaks1618	3012	+	V	1482051	1483965	C38C3.4	+	0				frm-7	q							gpx-7
I	13853991	13855179	I	13854640	13859551	W04A8.6	+	0				C34H4.5	k			I	3206709	3209707	K4finalpeaks57	2998	+	I	3206710	3209303	Y54E10A.17	+	0				frpr-11	b							grl-4
I	13951101	13953625	I	13951771	13952052	Y71A12B.31	+	0				C35A11.4	k			X	13336964	13339962	K4finalpeaks2481	2998	+	X	13338052	13348110	ptr-24	+	0				frpr-5	u							gsa-1
I	13951101	13953625	I	13952159	13953194	rps-6	+	0				C35A5.3	l			I	7628434	7631425	K4finalpeaks195	2991	+	I	7614176	7634143	lrp-1	+	0				fshr-1	l							gsp-1
I	13960641	13961432	I	13961011	13969571	Y71A12B.13	+	0				C35A5.4	u			III	11810269	11813259	K4finalpeaks1165	2990	+	III	11810556	11811048	C18D11.6	+	0				fut-6	e							gst-10
I	13983683	13984864	I	13984308	13989628	gadr-5	+	0				C35A5.6	i			X	7061810	7064799	K4finalpeaks2320	2989	+	X	7061849	7063330	B0403.3	-	0				fut-8	b							gst-26
I	13987906	13988385	I	13984308	13989628	gadr-5	+	0				C35A5.8	g			X	7061810	7064799	K4finalpeaks2320	2989	+	X	7063377	7063518	B0403.8	-	0				gad-3	g							gst-27
I	13997108	13997729	I	13997363	14007078	Y71A12B.18	+	0				C35B1.2	r			V	10690180	10693166	K4finalpeaks1859	2986	+	V	10691426	10691559	C05A2.2	-	0				gadr-3	t							gst-28
I	14005254	14006490	I	13997363	14007078	Y71A12B.18	+	0				C35B1.5	q			II	5845813	5848794	K4finalpeaks519	2981	+	II	5845777	5850306	H41C03.3	+	0				gadr-5	y							gst-29
I	14005254	14006490	I	14005368	14005499	Y71A12B.26	+	0				C35B8.3	g			II	8225905	8228868	K4finalpeaks612	2963	+	II	8226132	8229150	dab-1	+	0				gana-1	k							gst-36
I	14005254	14006490	I	14006343	14006434	ZC334.14	+	0				C35C5.10	b			II	8720838	8723798	K4finalpeaks629	2960	+	II	8716845	8721691	T01B7.5	+	0				gba-1	k							gst-4
I	14005254	14006490	I	14004459	14008471	Y71A12B.12	+	0				C35C5.3	f			II	8720838	8723798	K4finalpeaks629	2960	+	II	8722474	8725515	trcs-2	+	0				gbh-2	n							gst-40
I	14026637	14029540	I	14026649	14027569	ins-27	+	0				C35C5.8	u			V	12481584	12484541	K4finalpeaks1926	2957	+	V	12478413	12484452	atn-1	+	0				gcc-1	g							gst-42
I	14026637	14029540	I	14029279	14029364	ZC334.17	+	0				C35C5.9	r			V	10124974	10127930	K4finalpeaks1842	2956	+	V	10127494	10130295	aos-1	-	0				gck-1	k							gst-6
I	14069795	14073322	I	14070556	14070619	F47G4.10	+	0				C35D10.1	e			V	10124974	10127930	K4finalpeaks1842	2956	+	V	10125052	10127537	C08B6.10	+	0				gck-4	y							gstk-1
I	14100894	14102789	I	14101277	14104475	tfg-1	+	0				C35D10.10	i			V	10959048	10961999	K4finalpeaks1873	2951	+	V	10960696	10960716	21ur-13802	-	0				gcp-2.1	a							gstk-2
I	14104254	14104630	I	14101277	14104475	tfg-1	+	0				C35D10.12	y			V	10959048	10961999	K4finalpeaks1873	2951	+	V	10961833	10965539	F17C11.10	-	0				gcs-1	l							gta-1
I	14112638	14114289	I	14113636	14114091	Y63D3A.7	+	0				C35D10.13	d			V	10959048	10961999	K4finalpeaks1873	2951	+	V	10958928	10960919	vps-36	-	0				gcsh-1	n							haao-1
I	14112638	14114289	I	14114194	14118654	Y63D3A.8	+	0				C35D10.5	i			V	10959048	10961999	K4finalpeaks1873	2951	+	V	10960304	10960324	21ur-14649	+	0				gcst-1	n							haf-4
I	14162568	14163773	I	14162848	14162929	C37A5.t1	+	0				C35D10.6	v			II	5749923	5752867	K4finalpeaks515	2944	+	II	5749915	5750029	F10C1.14	+	0				gcy-28	r							haf-9
I	14162568	14163773	I	14163447	14168309	C37A5.7	+	0				C35D10.7	k			II	5749923	5752867	K4finalpeaks515	2944	+	II	5750190	5754141	ifb-2	+	0				gcy-34	v							ham-1
I	14265067	14267241	I	14263301	14271317	pes-7	+	0				C35E7.2	b			II	4433200	4436140	K4finalpeaks485	2940	+	II	4433403	4435365	nhr-109	+	0				gdh-1	q							hcp-6
I	14268089	14269674	I	14263301	14271317	pes-7	+	0				C35E7.4	e			II	4433200	4436140	K4finalpeaks485	2940	+	II	4435300	4436995	nhr-273	+	0				gdi-1	n							hda-1
I	14277401	14278968	I	14278781	14278828	F09C3.9	+	0				C35E7.6	e			II	1141075	1144012	K4finalpeaks406	2937	+	II	1139277	1142360	W09B6.5	-	0				gei-1	e							hex-2
I	14357673	14359162	I	14358525	14367590	Y105E8A.3	+	0				C35E7.9	h			II	1141075	1144012	K4finalpeaks406	2937	+	II	1136801	1152705	pod-2	+	0				gei-17	c							hgap-2
I	14405447	14406503	I	14406028	14417928	apg-1	+	0				C36A4.10	n			V	5689838	5692774	K4finalpeaks1714	2936	+	V	5690106	5691715	F25B4.8	-	0				gei-3	t							hip-1
I	14422325	14422612	I	14418197	14431811	hpo-13	+	0				C36A4.4	e			I	5886279	5889208	K4finalpeaks141	2929	+	I	5886625	5895971	pgp-2	+	0				gei-6	j							hlh-11
I	14467945	14470718	I	14469506	14476721	ekl-4	+	0				C36B1.11	a			II	7411701	7414627	K4finalpeaks586	2926	+	II	7411075	7412030	K02A2.5	-	0				gei-8	w							hlh-30
I	14475761	14476540	I	14469506	14476721	ekl-4	+	0				C36B1.13	w			V	9053123	9056047	K4finalpeaks1807	2924	+	V	9053317	9054017	C25E10.8	-	0				gem-4	m							hlh-33
I	14528791	14529586	I	14529531	14546721	zoo-1	+	0				C36B1.14	b			V	9053123	9056047	K4finalpeaks1807	2924	+	V	9054223	9054877	swm-1	-	0				gfat-1	k							hmg-1.2
I	14543716	14543967	I	14529531	14546721	zoo-1	+	0				C36B1.6	i			V	9053123	9056047	K4finalpeaks1807	2924	+	V	9055324	9056382	C25E10.10	-	0				gfi-1	s							hpd-1
I	14642145	14643358	I	14642733	14646606	Y105E8B.7	+	0				C36B1.9	d			II	6049930	6052850	K4finalpeaks534	2920	+	II	6050375	6054306	R12C12.1	+	0				ggr-1	u							hpo-15
I	14646371	14650186	I	14642733	14646606	Y105E8B.7	+	0				C36B7.6	h			I	7684112	7687027	K4finalpeaks197	2915	+	I	7684882	7689403	lron-9	-	0				ghi-1	m							hpo-18
I	14646371	14650186	I	14647782	14651457	bath-40	+	0				C36B7.8	l			I	7684112	7687027	K4finalpeaks197	2915	+	I	7683341	7694212	rlbp-1	+	0				gla-3	t							hpo-19
I	14651328	14652302	I	14647782	14651457	bath-40	+	0				C36C9.4	t			II	8264764	8267653	K4finalpeaks614	2889	+	II	8267253	8269914	K01C8.2	-	0				glb-22	b							hpo-26
I	14651328	14652302	I	14652045	14657297	riok-2	+	0				C36E6.1	h			II	8264764	8267653	K4finalpeaks614	2889	+	II	8264661	8267353	K01C8.1	+	0				glb-25	g							hpo-34
I	14656940	14663518	I	14652045	14657297	riok-2	+	0				C36E6.2	e			I	9319984	9322871	K4finalpeaks249	2887	+	I	9319965	9320036	C12C8.t6	-	0				glb-32	y							hpo-8
I	14656940	14663518	I	14657355	14661414	hprt-1	+	0				C36E8.1	d			I	9319984	9322871	K4finalpeaks249	2887	+	I	9320361	9322511	hsp-70	-	0				glc-1	k							hprt-1
I	14656940	14663518	I	14662538	14662927	Y105E8B.6	+	0				C36E8.4	c			I	9319984	9322871	K4finalpeaks249	2887	+	I	9320178	9320249	C12C8.t1	+	0				gld-4	b							hsp-17
I	14656940	14663518	I	14662960	14663056	Y105E8B.15	+	0				C37A2.6	d			I	9319984	9322871	K4finalpeaks249	2887	+	I	9317736	9327212	uggt-2	+	0				gln-3	r							icl-1
I	14698616	14699370	I	14694170	14700349	Y54E5A.2	+	0				C37A2.7	q			II	61858	64740	K4finalpeaks391	2882	+	II	61302	64311	C23H3.2	+	0				glo-1	y							idh-1
I	14709800	14711783	I	14711081	14715030	Y54E5A.7	+	0				C37A2.8	h			I	13390893	13393767	K4finalpeaks355	2874	+	I	13387819	13391450	oxa-1	+	0				glr-4	k							idhb-1
I	14716252	14722266	I	14716612	14719029	Y54E5A.8	+	0				C37A5.3	s			I	13390893	13393767	K4finalpeaks355	2874	+	I	13392118	13394001	C01A2.4	+	0				glr-6	d							idhg-2
I	14737365	14738384	I	14737614	14738795	K05C4.7	+	0				C37A5.7	g			V	8296743	8299616	K4finalpeaks1783	2873	+	V	8296558	8297542	W02D7.4	-	0				glrx-3	m							ifb-2
I	14739727	14740241	I	14738882	14742666	hmp-2	+	0				C37C3.1	f			V	8296743	8299616	K4finalpeaks1783	2873	+	V	8297695	8299246	W02D7.5	-	0				glrx-5	m							ifc-2
I	14755477	14762591	I	14756858	14759354	dnj-12	+	0				C37C3.12	v			I	9271906	9274778	K4finalpeaks246	2872	+	I	9271443	9278689	hxk-1	-	0				glt-1	k							ikke-1
I	14755477	14762591	I	14759918	14760663	rps-26	+	0				C37C3.2	q			X	12350345	12353207	K4finalpeaks2450	2862	+	X	12351978	12352977	F42F12.4	-	0				gly-8	k							imb-3
I	14787183	14791423	I	14790244	14790934	uev-1	+	0				C37C3.7	h			X	12350345	12353207	K4finalpeaks2450	2862	+	X	12350588	12351746	F42F12.3	+	0				gnrr-2	j							ins-13
I	14787183	14791423	I	14791038	14794390	hinf-1	+	0				C37C3.9	d			X	2566438	2569295	K4finalpeaks2171	2857	+	X	2566543	2572653	F52H2.7	-	0				gob-1	h							inso-1
I	14819205	14820977	I	14820381	14821765	let-49	+	0				C37E2.2	a			III	9482456	9485310	K4finalpeaks1085	2854	+	III	9469926	9485451	bre-3	-	0				gon-14	j							inx-10
I	14839796	14840710	I	14839904	14843129	F32A7.4	+	0				C37H5.13	h			III	2684617	2687466	K4finalpeaks874	2849	+	III	2681445	2686463	pbo-1	-	0				gon-2	y							inx-14
I	14844646	14850616	I	14846478	14850326	maph-1.1	+	0				C37H5.5	d			III	2684617	2687466	K4finalpeaks874	2849	+	III	2686791	2689020	Y71H2AL.2	+	0				gos-28	t							inx-15
I	14867786	14868100	I	14867924	14871365	F11C3.1	+	0				C38C3.4	y			V	10326963	10329794	K4finalpeaks1846	2831	+	V	10322287	10332112	crm-1	-	0				gpa-15	t							inx-16
I	14894537	14901840	I	14896563	14896784	ZK270.3	+	0				C38D9.2	y			V	10326963	10329794	K4finalpeaks1846	2831	+	V	10328203	10328409	B0024.18	+	0				gpa-18	u							ipgm-1
I	14906032	14913238	I	14909240	14913073	ptr-23	+	0				C38H2.2	e			X	13919799	13922624	K4finalpeaks2490	2825	+	X	13921250	13921346	mir-47	+	0				gpa-3	u							ipla-1
I	14918843	14919664	I	14919533	14951793	kin-1	+	0				C38H2.3	k			X	7340280	7343089	K4finalpeaks2332	2809	+	X	7341509	7342783	C07D8.6	+	0				gpb-1	n							ipla-7
I	14924385	14930698	I	14919533	14951793	kin-1	+	0				C39D10.8	s			II	2152681	2155485	K4finalpeaks435	2804	+	II	2154012	2155220	math-18	+	0				gpcp-2	s							irx-1
I	14931504	14935097	I	14919533	14951793	kin-1	+	0				C39D10.9	g			III	10214358	10217159	K4finalpeaks1117	2801	+	III	10214814	10216635	cts-1	-	0				gpx-2	n							ivd-1
I	14936643	14941438	I	14919533	14951793	kin-1	+	0				C39E9.11	h			III	10214358	10217159	K4finalpeaks1117	2801	+	III	10212396	10214823	best-18	+	0				gpx-7	l							jmjd-5
I	14945165	14951059	I	14919533	14951793	kin-1	+	0				C39E9.12	h			I	6973569	6976347	K4finalpeaks174	2778	+	I	6972157	6973789	C30F12.4	-	0				grl-4	l							kars-1
I	14952256	14955816	I	14953490	14955611	ZK909.3	+	0				C39E9.8	o			I	6973569	6976347	K4finalpeaks174	2778	+	I	6974558	6977073	idhg-2	+	0				grl-8	y							kat-1
I	14966095	14967821	I	14967299	14968540	ZK909.6	+	0				C39F7.1	j			IV	4819207	4821972	K4finalpeaks1306	2765	+	IV	4817388	4821131	H06H21.8	-	0				grp-1	i							ketn-1
I	14991642	15002031	I	14993821	15001680	tep-1	+	0				C39F7.5	d			IV	4819207	4821972	K4finalpeaks1306	2765	+	IV	4821275	4821295	21ur-15151	-	0				gsa-1	f							kgb-1
I	14991642	15002031	I	14993824	14993959	nspd-11	+	0				C39H7.4	k			IV	4819207	4821972	K4finalpeaks1306	2765	+	IV	4819243	4819263	21ur-6623	+	0				gsp-1	d							kin-15
I	14991642	15002031	I	15001854	15005611	mtd-1	+	0				C40H1.7	l			IV	4819207	4821972	K4finalpeaks1306	2765	+	IV	4819973	4819993	21ur-8787	+	0				gst-10	f							kin-18
I	15022797	15023964	I	15023140	15027761	F33H2.2	+	0				C41A3.2	s			IV	4819207	4821972	K4finalpeaks1306	2765	+	IV	4820087	4820107	21ur-10653	+	0				gst-26	l							klf-3
I	15033439	15036731	I	15034517	15035467	F33H2.3	+	0				C41C4.1	u			IV	4819207	4821972	K4finalpeaks1306	2765	+	IV	4820589	4820609	21ur-14699	+	0				gst-27	l							klp-3
I	15033439	15036731	I	15036373	15040487	F31C3.2	+	0				C41D11.3	e			V	14522790	14525538	K4finalpeaks1992	2748	+	V	14522728	14523177	C53A5.2	-	0				gst-28	t							kqt-2
I	15039714	15042781	I	15036373	15040487	F31C3.2	+	0				C41D11.6	u			V	14522790	14525538	K4finalpeaks1992	2748	+	V	14523330	14524129	ril-1	-	0				gst-29	y							lact-1
I	15051987	15053270	I	15053025	15053670	psf-2	+	0				C41G11.1	w			V	14522790	14525538	K4finalpeaks1992	2748	+	V	14524351	14524500	C53A5.18	-	0				gst-36	l							lact-4
I	15059658	15072331	I	15060299	15061150	WBGene00004677	+	0				C41G7.8	k			V	17596535	17599283	K4finalpeaks2050	2748	+	V	17594349	17598930	Y6G8.2	-	0				gst-4	l							lap-2
I	15059658	15072331	I	15062083	15063836	rrn-1.1	+	0				C41G7.9	o			V	14522790	14525538	K4finalpeaks1992	2748	+	V	14525389	14527413	hda-1	+	0				gst-40	l							larp-5
I	15059658	15072331	I	15064301	15064453	rrn-2.1	+	0				C41H7.2	k			IV	9526135	9528879	K4finalpeaks1434	2744	+	IV	9526181	9526323	F56H11.8	-	0				gst-42	l							ldp-1
I	15059658	15072331	I	15064838	15068346	rrn-3.1	+	0				C41H7.3	i			IV	9526135	9528879	K4finalpeaks1434	2744	+	IV	9528355	9529569	F56H11.6	-	0				gst-6	k							lec-10
I	15059658	15072331	I	15069280	15071033	rrn-1.2	+	0				C41H7.4	c			IV	9526135	9528879	K4finalpeaks1434	2744	+	IV	9526176	9526318	F56H11.11	+	0				gstk-1	l							lec-4
I	15059658	15072331	I	15072266	15072426	cTel29B.1	+	0				C41H7.5	n			IV	9526135	9528879	K4finalpeaks1434	2744	+	IV	9526359	9528352	elo-1	+	0				gstk-2	t							lec-9
II	88	2570	II	25	175	cTel52S.1	+	0				C41H7.6	n			II	13073336	13076067	K4finalpeaks771	2731	+	II	13073493	13076225	F42G4.5	+	0				gta-1	o							let-383
II	88	2570	II	1867	4663	2L52.1	+	0				C42C1.11	c			II	14535954	14538681	K4finalpeaks797	2727	+	II	14535447	14537579	clec-147	-	0				gyg-1	f							let-721
II	18836	21012	II	19538	22170	gmeb-1	+	0				C42C1.12	o			II	14535954	14538681	K4finalpeaks797	2727	+	II	14538409	14540542	C04H5.9	-	0				H03A11.2	k							let-754
II	24410	25356	II	23328	24457	sqt-2	+	0				C42C1.13	q			II	14535954	14538681	K4finalpeaks797	2727	+	II	14537946	14539162	C04H5.7	+	0				H03G16.5	y							let-765
II	24410	25356	II	24761	25435	C01B12.8	+	0				C42C1.2	d			X	15770777	15773503	K4finalpeaks2525	2726	+	X	15767435	15771509	Y7A5A.1	-	0				H06H21.8	k							let-767
II	26519	32588	II	31768	33610	fbxc-54	+	0				C42C1.3	t			X	15770777	15773503	K4finalpeaks2525	2726	+	X	15771707	15772735	Y7A5A.2	-	0				H10D18.1	m							let-805
II	34988	45287	II	34230	35257	F23F1.2	+	0				C42D4.1	o			X	15770777	15773503	K4finalpeaks2525	2726	+	X	15773331	15773412	Y7A5A.t4	-	0				H10D18.5	y							let-99
II	34988	45287	II	43880	44981	nfyc-1	+	0				C42D4.18	f			X	15770777	15773503	K4finalpeaks2525	2726	+	X	15773313	15773416	Y7A5A.14	+	0				H10E21.1	n							lev-11
II	34988	45287	II	45040	47480	rpoa-49	+	0				C42D8.1	k			V	8383881	8386596	K4finalpeaks1785	2715	+	V	8384774	8385927	hsp-17	-	0				H10E21.4	t							lfe-2
II	50578	58260	II	51072	57607	sptl-1	+	0				C42D8.9	u			V	8383881	8386596	K4finalpeaks1785	2715	+	V	8383922	8384867	F52E1.14	+	0				H11L12.1	k							lgc-54
II	50578	58260	II	57670	60080	C23H3.3	+	0				C43E11.12	r			V	11079759	11082465	K4finalpeaks1878	2706	+	V	11080405	11080624	T04C12.16	-	0				H12D21.10	y							lim-9
II	59599	68360	II	57670	60080	C23H3.3	+	0				C43H6.3	y			V	11079759	11082465	K4finalpeaks1878	2706	+	V	11081085	11081234	T04C12.30	-	0				H12D21.6	u							lin-1
II	59599	68360	II	61302	64311	C23H3.2	+	0				C43H6.4	b			V	11079759	11082465	K4finalpeaks1878	2706	+	V	11079167	11082497	act-1	+	0				H13N06.7	y							lin-35
II	95225	100836	II	99647	101061	C50D2.10	+	0				C44B11.6	o			V	11079759	11082465	K4finalpeaks1878	2706	+	V	11080384	11080603	T04C12.25	+	0				H14N18.4	t							lin-36
II	95225	100836	II	98151	98962	C50D2.5	+	0				C44B7.11	d			V	13406126	13408826	K4finalpeaks1958	2700	+	V	13407222	13407929	F53F1.14	-	0				H18N23.2	s							lin-66
II	146590	148290	II	147243	152582	T25D3.4	+	0				C44B7.12	t			V	13406126	13408826	K4finalpeaks1958	2700	+	V	13406916	13408185	F53F1.2	+	0				H20E11.1	l							lipl-5
II	157302	165366	II	161614	161771	T25D3.8	+	0				C44B7.2	d			V	13406126	13408826	K4finalpeaks1958	2700	+	V	13408242	13409832	F53F1.3	+	0				H24G06.1	y							lipl-7
II	157302	165366	II	162199	162345	T25D3.5	+	0				C44B7.7	h			III	961478	964173	K4finalpeaks834	2695	+	III	962304	963526	fbxa-51	+	0				H28G03.1	l							lips-14
II	157302	165366	II	162374	170628	etr-1	+	0				C44B9.2	k			V	5273136	5275830	K4finalpeaks1702	2694	+	V	5275549	5278101	B0238.9	-	0				H28G03.2	l							lips-9
II	170058	171023	II	162374	170628	etr-1	+	0				C44C1.1	k			V	5273136	5275830	K4finalpeaks1702	2694	+	V	5274076	5275562	natc-2	+	0				H28O16.1	o							lpd-3
II	285360	287673	II	286625	288850	misc-1	+	0				C44C10.10	y			X	4468804	4471496	K4finalpeaks2233	2692	+	X	4466518	4469005	nmur-3	+	0				H32C10.1	t							lpd-8
II	290955	291485	II	290582	291861	djr-1.1	+	0				C44C10.11	g			X	4468804	4471496	K4finalpeaks2233	2692	+	X	4469743	4471480	asb-2	+	0				H38K22.4	h							lpin-1
II	301227	302486	II	302405	303650	K01A2.5	+	0				C44C10.4	g			X	10329885	10332572	K4finalpeaks2402	2687	+	X	10330596	10331873	R07E3.4	-	0				H41C03.1	k							lron-13
II	319711	326456	II	319793	321107	far-7	+	0				C44C10.7	y			I	13681972	13684655	K4finalpeaks359	2683	+	I	13682422	13684340	W04A4.2	+	0				H41C03.3	k							lron-8
II	319711	326456	II	326290	328225	sgcb-1	+	0				C44C10.9	k			X	17418739	17421414	K4finalpeaks2560	2675	+	X	17420215	17421582	osm-11	-	0				haao-1	l							lsm-3
II	382904	386745	II	386194	387920	C03H5.3	+	0				C44E4.1	e			V	6010308	6012981	K4finalpeaks1726	2673	+	V	6010693	6010747	F29G9.14	-	0				haf-4	d							lsm-5
II	410740	411783	II	411222	416618	C24H12.4	+	0				C44E4.4	f			X	11791030	11793703	K4finalpeaks2433	2673	+	X	11791302	11791399	mir-239.2	-	0				haf-9	k							lsy-22
II	475182	476808	II	476257	478064	W07E6.5	+	0				C44H4.4	e			X	11791030	11793703	K4finalpeaks2433	2673	+	X	11791610	11791745	C34E11.9	-	0				haly-1	m							lys-1
II	483808	486019	II	484866	490404	prp-21	+	0				C44H9.4	e			V	6010308	6012981	K4finalpeaks1726	2673	+	V	6003601	6016087	fos-1	+	0				ham-1	w							lys-2
II	521577	524635	II	516014	521622	mab-9	+	0				C44H9.5	j			X	11791030	11793703	K4finalpeaks2433	2673	+	X	11792115	11792284	C34E11.20	+	0				hbl-1	w							lys-8
II	521577	524635	II	522998	523058	T27A1.8	+	0				C44H9.6	h			X	11791030	11793703	K4finalpeaks2433	2673	+	X	11792445	11792542	mir-239.1	+	0				hcp-1	y							mab-3
II	521577	524635	II	522594	525975	slc-36.2	+	0				C45B11.2	k			II	8849596	8852261	K4finalpeaks634	2665	+	II	8848846	8852096	oac-46	-	0				hcp-6	g							mab-9
II	579036	581144	II	580602	582015	W08F4.3	+	0				C45B11.6	t			V	11778055	11780719	K4finalpeaks1904	2664	+	V	11776902	11783422	F55A11.6	+	0				hda-1	d							magi-1
II	590634	593842	II	593521	593860	W08F4.1	+	0				C45B2.6	j			X	6510148	6512806	K4finalpeaks2299	2658	+	X	6510893	6512199	ttr-36	+	0				hda-4	a							mans-1
II	650194	651573	II	651502	651619	K07E8.13	+	0				C45E5.1	t			X	6510148	6512806	K4finalpeaks2299	2658	+	X	6512285	6512918	ttr-35	+	0				henn-1	d							mans-2
II	700668	702489	II	702115	708608	thoc-1	+	0				C45G3.3	i			V	385090	387747	K4finalpeaks1604	2657	+	V	385737	388090	lipl-5	+	0				hex-2	g							mat-1
II	713419	714957	II	709381	723706	T02H6.1	+	0				C45G9.2	h			I	4776387	4779011	K4finalpeaks104	2624	+	I	4773818	4777717	M04F3.5	-	0				hgap-2	k							math-14
II	873104	875719	II	873176	878954	alg-2	+	0				C45G9.5	f			I	4776387	4779011	K4finalpeaks104	2624	+	I	4778890	4779037	F54D7.8	+	0				hil-1	o							math-18
II	873104	875719	II	873652	873780	T07D3.12	+	0				C45G9.7	f			II	12993999	12996621	K4finalpeaks765	2622	+	II	12994358	12996571	Y38F1A.6	-	0				hil-3	m							math-20
II	873104	875719	II	875487	875687	T07D3.11	+	0				C46C11.2	u			IV	568549	571171	K4finalpeaks1229	2622	+	IV	568373	570843	F56A11.5	-	0				him-19	b							math-21
II	888262	889383	II	888305	890709	T07D3.4	+	0				C46C2.2	i			II	8512928	8515550	K4finalpeaks622	2622	+	II	8514826	8517106	ctg-2	+	0				hip-1	d							math-24
II	913078	915014	II	913680	915207	fbxc-33	+	0				C46C2.5	t			V	9127949	9130570	K4finalpeaks1810	2621	+	V	9128075	9128729	F21C10.17	+	0				hipr-1	b							math-26
II	955333	957264	II	954048	956337	fbxc-7	+	0				C46C2.7	p			V	9127949	9130570	K4finalpeaks1810	2621	+	V	9128865	9130943	F21C10.3	+	0				his-24	o							math-3
II	955333	957264	II	956674	957961	fbxc-6	+	0				C46F11.4	g			III	4640794	4643414	K4finalpeaks927	2620	+	III	4618874	4643305	F10F2.2	-	0				his-72	q							math-4
II	1122950	1123809	II	1123534	1127787	eri-3	+	0				C46F11.5	t			III	4640794	4643414	K4finalpeaks927	2620	+	III	4643410	4643509	F10F2.10	+	0				hlh-11	n							math-40
II	1141074	1144012	II	1136801	1152705	pod-2	+	0				C46F11.6	g			V	3774268	3776882	K4finalpeaks1655	2614	+	V	3774533	3776136	cysl-3	-	0				hlh-30	r							math-41
II	1145670	1151839	II	1136801	1152705	pod-2	+	0				C46F2.1	k			V	3774268	3776882	K4finalpeaks1655	2614	+	V	3772058	3775546	R08E5.3	+	0				hlh-33	c							math-42
II	1297422	1298840	II	1298469	1299716	Y57G7A.1	+	0				C46G7.1	l			III	10327351	10329963	K4finalpeaks1123	2612	+	III	10325636	10330422	nex-2	-	0				hmg-1.2	n							math-44
II	1308896	1311299	II	1310535	1320438	fcho-1	+	0				C46G7.2	l			II	12423351	12425960	K4finalpeaks753	2609	+	II	12423512	12425694	daf-22	-	0				hmit-1.3	t							max-2
II	1315552	1316118	II	1310535	1320438	fcho-1	+	0				C46H11.2	k			V	6881571	6884178	K4finalpeaks1756	2607	+	V	6881344	6891766	unc-70	+	0				hmp-2	d							mbk-2
II	1320183	1323848	II	1320733	1320753	21ur-13751	+	0				C46H11.3	k			X	9145783	9148389	K4finalpeaks2377	2606	+	X	9146116	9147555	B0563.5	+	0				hmr-1	y							mca-3
II	1320183	1323848	II	1321037	1323170	vig-1	+	0				C47B2.2	d			I	5330322	5332922	K4finalpeaks125	2600	+	I	5330576	5332175	spe-11	-	0				hoe-1	f							mcrs-1
II	1320183	1323848	II	1310535	1320438	fcho-1	+	0				C47D12.2	h			I	5330322	5332922	K4finalpeaks125	2600	+	I	5332247	5332781	F48C1.9	-	0				hot-8	e							mct-4
II	1341713	1342186	II	1326995	1350136	jip-1	+	0				C47D12.5	y			X	10893663	10896263	K4finalpeaks2412	2600	+	X	10893567	10896419	haly-1	-	0				hpd-1	n							mct-6
II	1343981	1345008	II	1326995	1350136	jip-1	+	0				C47E12.12	s			I	5330322	5332922	K4finalpeaks125	2600	+	I	5330475	5330495	21ur-12374	+	0				hpo-15	o							mcu-1
II	1401184	1404023	II	1400405	1401371	F54D12.1	+	0				C47E12.2	q			X	15156965	15159558	K4finalpeaks2516	2593	+	X	15157358	15158617	C11G10.1	-	0				hpo-18	o							mdh-1
II	1401184	1404023	II	1401810	1402105	Y51H7C.8	+	0				C47E12.3	c			X	15156965	15159558	K4finalpeaks2516	2593	+	X	15158850	15158977	C11G10.11	-	0				hpo-19	l							mdt-15
II	1401184	1404023	II	1402569	1403214	Y51H7C.7	+	0				C47E12.7	h			II	12931332	12933924	K4finalpeaks764	2592	+	II	12933855	12935357	lips-9	-	0				hpo-26	l							mdt-18
II	1401184	1404023	II	1403321	1409118	cogc-4	+	0				C47E8.11	q			II	12931332	12933924	K4finalpeaks764	2592	+	II	12930617	12933524	dct-18	+	0				hpo-34	l							mec-15
II	1519359	1520271	II	1519222	1520328	Y51H7BR.8	+	0				C47E8.3	v			II	12025339	12027929	K4finalpeaks746	2590	+	II	12025886	12027746	Y17G7B.8	-	0				hpo-8	n							mec-3
II	1519359	1520271	II	1520035	1520116	Y51H7BR.t1	+	0				C47E8.4	f			II	12025339	12027929	K4finalpeaks746	2590	+	II	12023757	12025932	Y17G7B.12	+	0				hprt-1	l							mecr-1
II	1530737	1531221	II	1529359	1535208	Y51H7BR.4	+	0				C47G2.3	g			V	11689099	11691685	K4finalpeaks1900	2586	+	V	11689422	11691691	W05E10.1	-	0				hrg-2	t							mel-32
II	1633827	1637643	II	1633806	1634089	C08E3.1	+	0				C47G2.4	i			V	11689099	11691685	K4finalpeaks1900	2586	+	V	11687426	11689174	W05E10.2	+	0				hsp-110	x							mif-2
II	1633827	1637643	II	1636692	1638967	srg-20	+	0				C48B4.13	u			IV	8607598	8610159	K4finalpeaks1409	2561	+	IV	8608841	8608927	F42A9.14	-	0				hsp-16.11	q							misc-1
II	1654804	1659516	II	1655217	1656148	btb-12	+	0				C48B4.3	t			V	10323068	10325629	K4finalpeaks1845	2561	+	V	10322287	10332112	crm-1	-	0				hsp-16.2	m							mlcd-1
II	1661453	1664291	II	1663797	1665765	duxl-1	+	0				C48B6.10	q			IV	8607598	8610159	K4finalpeaks1409	2561	+	IV	8605512	8607840	F42A9.18	+	0				hsp-16.41	m							mlh-1
II	1728285	1732184	II	1728569	1730062	btb-9	+	0				C48B6.3	f			IV	8607598	8610159	K4finalpeaks1409	2561	+	IV	8608841	8608927	F42A9.13	+	0				hsp-16.49	p							mlk-1
II	1728285	1732184	II	1730403	1732046	ceh-81	+	0				C48B6.9	r			IV	8607598	8610159	K4finalpeaks1409	2561	+	IV	8609239	8611490	F42A9.6	+	0				hsp-17	o							mlt-7
II	1744539	1746542	II	1744483	1745859	clec-19	+	0				C48D1.1	k			X	17055855	17058413	K4finalpeaks2554	2558	+	X	17056924	17072188	C30G4.4	-	0				hsp-4	i							mltn-11
II	1767481	1769164	II	1767802	1771047	math-27	+	0				C48D1.5	s			IV	9438887	9441438	K4finalpeaks1431	2551	+	IV	9439087	9440893	idh-1	-	0				hsp-43	p							mmaa-1
II	1770286	1779241	II	1771647	1774955	math-26	+	0				C48E7.1	e			IV	9438887	9441438	K4finalpeaks1431	2551	+	IV	9440471	9440620	F59B8.5	+	0				hsp-70	m							mmab-1
II	1770286	1779241	II	1775547	1776350	F36H5.14	+	0				C48E7.6	y			IV	9438887	9441438	K4finalpeaks1431	2551	+	IV	9428259	9439077	F59B8.1	+	0				hum-6	u							mnr-1
II	1770286	1779241	II	1776310	1778526	math-3	+	0				C49A9.10	o			II	9340638	9343187	K4finalpeaks659	2549	+	II	9341392	9346590	F42A8.1	-	0				hxk-1	a							mom-5
II	1770286	1779241	II	1767802	1771047	math-27	+	0				C49A9.2	k			IV	7861980	7864529	K4finalpeaks1389	2549	+	IV	7854952	7854972	21ur-14877	-	-7009				icl-1	o							mpk-1
II	1821432	1822573	II	1821026	1823034	fbxc-19	+	0				C49A9.4	k			II	9340638	9343187	K4finalpeaks659	2549	+	II	9338958	9341409	ttll-12	+	0				idh-1	n							mpst-3
II	1829485	1834251	II	1824629	1830195	math-41	+	0				C49A9.6	o			IV	7861980	7864529	K4finalpeaks1389	2549	+	IV	7868907	7870075	flp-10	+	4379				idhb-1	j							mrps-14
II	1829485	1834251	II	1830632	1831789	math-40	+	0				C49A9.9	h			III	13575845	13578392	K4finalpeaks1212	2547	+	III	13576188	13580663	osm-7	+	0				idhg-2	k							mrps-6
II	1829485	1834251	II	1832343	1833518	math-39	+	0				C49C3.10	v			X	14790968	14793513	K4finalpeaks2506	2545	+	X	14791008	14792981	tatn-1	+	0				ifb-2	k							msp-38
II	1835353	1837100	II	1836504	1840292	T08E11.1	+	0				C49C3.15	r			I	5587156	5589700	K4finalpeaks133	2544	+	I	5583405	5597332	tag-163	-	0				ifc-2	s							mtcu-2
II	1841113	1848495	II	1843189	1846234	C52E2.4	+	0				C49C3.4	j			II	9737960	9740500	K4finalpeaks674	2540	+	II	9738935	9742884	Y53C12B.2	-	0				iglr-1	y							mth-1
II	1849526	1851954	II	1851244	1852657	C52E2.3	+	0				C49C3.6	j			II	9737960	9740500	K4finalpeaks674	2540	+	II	9733422	9738011	mab-3	+	0				iglr-2	c							mthf-1
II	1864785	1865885	II	1864578	1864884	C16C4.17	+	0				C49C3.7	r			II	9418599	9421138	K4finalpeaks664	2539	+	II	9420480	9422199	M176.4	+	0				ikb-1	p							mtp-18
II	1869262	1871256	II	1869410	1870797	math-14	+	0				C49C3.8	f			V	18637981	18640518	K4finalpeaks2069	2537	+	V	18638484	18639588	col-42	+	0				ikke-1	d							mua-3
II	1897966	1901841	II	1900238	1901921	math-24	+	0				C49C3.9	k			V	18637981	18640518	K4finalpeaks2069	2537	+	V	18640337	18648392	egas-1	+	0				imb-1	c							mua-6
II	1904958	1906145	II	1905429	1907775	math-22	+	0				C49C8.2	h			IV	1721095	1723619	K4finalpeaks1244	2524	+	IV	1723199	1724143	K08D12.7	-	0				imb-3	f							mup-4
II	1988851	1991790	II	1987285	1990667	math-44	+	0				C49C8.5	u			IV	1721095	1723619	K4finalpeaks1244	2524	+	IV	1720790	1723069	K08D12.6	+	0				ins-13	l							mut-16
II	1993585	1999010	II	1994047	1995656	math-21	+	0				C49C8.8	b			V	1845866	1848385	K4finalpeaks1624	2519	+	V	1848073	1851445	T10B5.2	-	0				ins-27	v							mvk-1
II	1993585	1999010	II	1996537	1998530	math-20	+	0				C49F5.7	l			V	1845866	1848385	K4finalpeaks1624	2519	+	V	1846201	1848015	T10B5.7	+	0				ins-36	s							mys-1
II	1993585	1999010	II	1998861	1999658	math-19	+	0				C49F8.1	a			V	10833400	10835907	K4finalpeaks1867	2507	+	V	10833224	10833408	C29A12.16	-	0				inso-1	k							natc-2
II	2032298	2033122	II	2032569	2033226	btb-4	+	0				C49G7.10	o			V	10833400	10835907	K4finalpeaks1867	2507	+	V	10833224	10833425	C29A12.20	+	0				inx-10	c							ncl-1
II	2099474	2100041	II	2098871	2104149	math-42	+	0				C49G7.12	t			V	10833400	10835907	K4finalpeaks1867	2507	+	V	10833603	10833752	C29A12.13	+	0				inx-14	t							ndg-4
II	2103865	2105011	II	2098871	2104149	math-42	+	0				C49G7.6	q			V	10833400	10835907	K4finalpeaks1867	2507	+	V	10834571	10834693	C29A12.14	+	0				inx-15	h							nep-17
II	2103865	2105011	II	2104524	2106866	math-35	+	0				C49G7.7	k			V	10833400	10835907	K4finalpeaks1867	2507	+	V	10825024	10846685	nrx-1	+	0				inx-16	e							nep-22
II	2152680	2155485	II	2154012	2155220	math-18	+	0				C49G9.2	w			IV	4186953	4189458	K4finalpeaks1288	2505	+	IV	4188673	4195894	K06B9.2	+	0				ipgm-1	p							nhl-3
II	2177049	2178283	II	2176892	2181975	gba-1	+	0				C49H3.12	r			III	8591951	8594454	K4finalpeaks1060	2503	+	III	8591239	8593092	C06E1.7	-	0				ipla-1	n							nhr-101
II	2217999	2220528	II	2220483	2220632	F54A3.10	+	0				C49H3.3	p			IV	4528185	4530668	K4finalpeaks1299	2483	+	IV	4527132	4528538	ZK185.10	-	0				ipla-2	h							nhr-108
II	2259323	2259738	II	2256306	2261167	K09F6.3	+	0				C49H3.4	y			IV	4528185	4530668	K4finalpeaks1299	2483	+	IV	4528723	4530327	ZK185.3	-	0				ipla-7	o							nhr-109
II	2283920	2293025	II	2288822	2290298	K09F6.13	+	0				C49H3.6	d			III	4777936	4780411	K4finalpeaks931	2475	+	III	4776264	4778065	B0393.7	-	0				irx-1	k							nhr-110
II	2304531	2309578	II	2307041	2308351	B0281.3	+	0				C49H3.9	f			III	4777936	4780411	K4finalpeaks931	2475	+	III	4778390	4780157	B0393.9	-	0				ivd-1	n							nhr-114
II	2317773	2321585	II	2318221	2320113	ZK1240.9	+	0				C50A2.3	s			III	4777936	4780411	K4finalpeaks931	2475	+	III	4780159	4781981	B0393.6	-	0				jac-1	y							nhr-121
II	2317773	2321585	II	2320330	2321949	ZK1240.3	+	0				C50B6.3	h			I	10409118	10411593	K4finalpeaks290	2475	+	I	10409359	10414707	blmp-1	+	0				jip-1	y							nhr-123
II	2322909	2323963	II	2323396	2325169	ZK1240.2	+	0				C50B6.9	y			X	13168906	13171380	K4finalpeaks2474	2474	+	X	13152835	13170075	F09A5.4	-	0				jmjc-1	e							nhr-143
II	2335867	2336322	II	2335933	2337694	F43C11.7	+	0				C50B8.1	p			V	2250016	2252476	K4finalpeaks1636	2460	+	V	2250545	2252524	cyp-33C7	+	0				jmjd-5	a							nhr-176
II	2341014	2342561	II	2342433	2343925	F43C11.6	+	0				C50B8.4	k			X	6844783	6847236	K4finalpeaks2315	2453	+	X	6844670	6845976	C53B7.3	+	0				K01A2.10	m							nhr-179
II	2416710	2418720	II	2418448	2419025	F42G2.7	+	0				C50B8.5	d			X	6844783	6847236	K4finalpeaks2315	2453	+	X	6846233	6847547	C53B7.2	+	0				K01C8.1	o							nhr-193
II	2420586	2422383	II	2419472	2420794	fbxc-20	+	0				C50B8.6	n			X	4571714	4574163	K4finalpeaks2241	2449	+	X	4571841	4572061	C05E11.15	-	0				K01C8.2	t							nhr-20
II	2420586	2422383	II	2422207	2425343	F42G2.2	+	0				C50C3.12	y			X	4571714	4574163	K4finalpeaks2241	2449	+	X	4573946	4574283	C05E11.16	-	0				K02A2.5	y							nhr-210
II	2452562	2453653	II	2452838	2452936	mir-72	+	0				C50D2.10	f			X	4571714	4574163	K4finalpeaks2241	2449	+	X	4571448	4573914	amt-1	+	0				K02A6.3	h							nhr-23
II	2501388	2505030	II	2502038	2502056	F59H5.4	+	0				C50D2.2	y			V	20408215	20410643	K4finalpeaks2097	2428	+	V	20396852	20411759	F53H2.3	-	0				K02C4.3	j							nhr-27
II	2501388	2505030	II	2504878	2514846	gbas-1	+	0				C50D2.5	p			V	3684066	3686485	K4finalpeaks1654	2419	+	V	3684662	3685767	W08A12.2	-	0				K02C4.5	l							nhr-273
II	2550216	2550599	II	2546289	2553571	K02F6.3	+	0				C50D2.7	g			V	3684066	3686485	K4finalpeaks1654	2419	+	V	3682851	3686469	W08A12.3	+	0				K02D10.1	n							nhr-31
II	2551877	2552081	II	2546289	2553571	K02F6.3	+	0				C50D2.8	f			III	12495333	12497750	K4finalpeaks1186	2417	+	III	12492924	12495808	Y111B2A.1	-	0				K02D10.4	c							nhr-41
II	2564791	2565611	II	2565275	2575932	usp-39	+	0				C50E3.5	g			III	12495333	12497750	K4finalpeaks1186	2417	+	III	12496086	12496683	Y111B2A.2	+	0				K02E2.11	l							nhr-44
II	2585626	2587857	II	2587504	2589754	sri-39	+	0				C50E3.6	u			III	12495333	12497750	K4finalpeaks1186	2417	+	III	12496538	12499348	Y111B2A.3	+	0				K02E2.7	v							nhr-47
II	2638275	2638807	II	2638322	2639353	F22E5.9	+	0				C50F2.2	y			V	11755876	11758292	K4finalpeaks1902	2416	+	V	11755996	11756154	T04F3.11	-	0				K02F3.12	k							nhr-68
II	2735834	2736192	II	2735783	2735880	T05A8.9	+	0				C50F2.3	g			V	11755876	11758292	K4finalpeaks1902	2416	+	V	11756644	11756898	T04F3.9	-	0				K03A11.5	y							nhr-79
II	2736274	2736577	II	2736265	2736362	T05A8.10	+	0				C50F2.4	k			V	11755876	11758292	K4finalpeaks1902	2416	+	V	11755996	11756124	T04F3.6	+	0				K03C7.3	o							nhr-8
II	2748256	2749075	II	2748588	2751573	F29A7.4	+	0				C50F4.1	o			V	11755876	11758292	K4finalpeaks1902	2416	+	V	11757668	11758592	T04F3.2	+	0				K03D7.8	y							nhr-80
II	2752139	2753315	II	2753299	2754379	F29A7.3	+	0				C50F4.16	a			III	651416	653831	K4finalpeaks825	2415	+	III	647126	654463	orai-1	+	0				K04A8.1	k							nhr-88
II	2786860	2788178	II	2787481	2793305	srpa-72	+	0				C50F4.4	i			IV	324106	326511	K4finalpeaks1221	2405	+	IV	325436	326671	col-101	-	0				K04G11.3	k							nid-1
II	2828432	2829597	II	2827897	2828603	K12H6.8	+	0				C50F4.6	x			IV	324106	326511	K4finalpeaks1221	2405	+	IV	325076	330648	drl-1	+	0				K04G2.10	g							nipa-1
II	2845017	2851129	II	2847760	2847816	Y110A2AL.16	+	0				C50F4.8	l			I	8635474	8637875	K4finalpeaks219	2401	+	I	8636120	8637961	cpn-1	-	0				K04G2.9	h							nit-1
II	2859531	2860547	II	2860342	2860423	Y110A2AL.t1	+	0				C50F4.9	y			X	4969244	4971645	K4finalpeaks2254	2401	+	X	4964409	4969359	M03F4.6	-	0				K06A9.2	k							nkb-1
II	2920573	2927468	II	2919715	2920846	Y110A2AR.1	+	0				C50F7.5	u			X	4969244	4971645	K4finalpeaks2254	2401	+	X	4969533	4970911	calu-1	-	0				K06B4.4	y							nkb-3
II	2920573	2927468	II	2923917	2926951	ZK355.2	+	0				C50F7.6	y			I	8635474	8637875	K4finalpeaks219	2401	+	I	8633925	8636044	ces-1	+	0				K06G5.1	l							nlp-36
II	2975603	2977088	II	2976639	2986981	nhr-88	+	0				C50H2.13	y			X	4969244	4971645	K4finalpeaks2254	2401	+	X	4971512	4971654	M03F4.12	+	0				K06G5.3	t							nmur-3
II	2977942	2979829	II	2976639	2986981	nhr-88	+	0				C51E3.10	i			III	5731413	5733805	K4finalpeaks964	2392	+	III	5731501	5732854	B0244.7	+	0				K07A1.13	m							noca-1
II	2987316	2988610	II	2988307	2991293	K08A2.4	+	0				C51E3.9	y			IV	8906405	8908788	K4finalpeaks1416	2383	+	IV	8907047	8915383	C27B7.7	+	0				K07A1.20	y							npa-1
II	2991568	2992279	II	2991613	2994309	K08A2.2	+	0				C52A10.1	g			IV	5668919	5671291	K4finalpeaks1325	2372	+	IV	5668921	5669019	mir-4815	-	0				K07A1.5	y							npp-13
II	2994826	2997333	II	2997044	2997062	K08A2.17	+	0				C52B11.5	k			IV	5668919	5671291	K4finalpeaks1325	2372	+	IV	5669285	5669305	21ur-11263	-	0				K07A9.3	y							npp-18
II	2994826	2997333	II	2997021	3000653	K08A2.1	+	0				C52B9.4	g			IV	5668919	5671291	K4finalpeaks1325	2372	+	IV	5670241	5670261	21ur-10371	-	0				K07H8.11	y							npp-6
II	2998461	3007765	II	3000825	3002411	C41H7.6	+	0				C52D10.3	e			IV	5668919	5671291	K4finalpeaks1325	2372	+	IV	5670486	5670506	21ur-9870	-	0				K07H8.8	u							npr-30
II	2998461	3007765	II	3002518	3003827	C41H7.5	+	0				C52E12.1	j			IV	5668919	5671291	K4finalpeaks1325	2372	+	IV	5670662	5670682	21ur-11931	-	0				K08D12.6	s							nra-1
II	2998461	3007765	II	3003982	3005597	C41H7.4	+	0				C52E2.3	y			IV	5668919	5671291	K4finalpeaks1325	2372	+	IV	5667542	5669525	T19E7.6	-	0				K08D12.7	s							nrde-2
II	2998461	3007765	II	3005846	3007507	C41H7.3	+	0				C52E2.4	g			V	5241893	5244265	K4finalpeaks1701	2372	+	V	5243815	5248021	B0238.13	-	0				K08D8.4	k							nrde-4
II	2998461	3007765	II	2997021	3000653	K08A2.1	+	0				C52E2.5	k			V	5241893	5244265	K4finalpeaks1701	2372	+	V	5240770	5243136	B0238.1	-	0				K08D9.9	y							nrfl-1
II	3014774	3015467	II	3014835	3015961	C41H7.2	+	0				C52G5.2	k			IV	5668919	5671291	K4finalpeaks1325	2372	+	IV	5671009	5671029	21ur-8345	+	0				K08E4.3	q							nspa-9
II	3038806	3041460	II	3038859	3040822	B0454.5	+	0				C53A5.13	d			I	6081757	6084120	K4finalpeaks144	2363	+	I	6082738	6082805	ZK484.9	-	0				K08H2.7	w							nstp-4
II	3038806	3041460	II	3039516	3039714	B0454.24	+	0				C53A5.2	n			I	6081757	6084120	K4finalpeaks144	2363	+	I	6082808	6082939	ZK484.10	-	0				K09D9.9	w							nsy-7
II	3038806	3041460	II	3039962	3040068	B0454.23	+	0				C53A5.6	d			I	6081757	6084120	K4finalpeaks144	2363	+	I	6081782	6085962	haf-9	+	0				K09E2.2	y							nubp-1
II	3118700	3119731	II	3119331	3123184	T10D4.6	+	0				C53B4.3	d			IV	13607464	13609826	K4finalpeaks1543	2362	+	IV	13607440	13609884	C08F11.13	-	0				K09E2.3	k							obr-1
II	3128897	3131194	II	3129179	3131376	chil-24	+	0				C53B4.4	b			IV	13607464	13609826	K4finalpeaks1543	2362	+	IV	13608496	13608516	21ur-12100	-	0				K09F6.3	y							obr-2
II	3208367	3210591	II	3209478	3211376	ZC239.6	+	0				C53B7.2	y			IV	13607464	13609826	K4finalpeaks1543	2362	+	IV	13609342	13609362	21ur-1241	-	0				K09G1.1	l							orai-1
II	3211918	3213087	II	3212371	3213208	ZC239.5	+	0				C53B7.3	m			IV	13607464	13609826	K4finalpeaks1543	2362	+	IV	13608395	13608415	21ur-9997	+	0				K09G1.2	a							otub-4
II	3267251	3268100	II	3267663	3271502	F02E11.7	+	0				C53C11.2	e			IV	13607464	13609826	K4finalpeaks1543	2362	+	IV	13608800	13608820	21ur-4428	+	0				K09H11.9	t							pac-1
II	3267251	3268100	II	3267989	3268070	F02E11.t1	+	0				C53D5.1	t			II	8205508	8207867	K4finalpeaks610	2359	+	II	8204341	8207573	col-76	+	0				K09H9.8	k							pah-1
II	3294916	3299465	II	3294021	3295068	F39E9.9	+	0				C53D5.5	j			IV	12424204	12426556	K4finalpeaks1522	2352	+	IV	12425523	12425720	F08G5.14	-	0				K10G9.2	f							papl-1
II	3294916	3299465	II	3295414	3296582	btb-17	+	0				C53D6.11	l			IV	12424204	12426556	K4finalpeaks1522	2352	+	IV	12426525	12426720	F08G5.19	-	0				K11D12.13	b							par-1
II	3294916	3299465	II	3296908	3298176	btb-16	+	0				C53D6.4	g			IV	12424204	12426556	K4finalpeaks1522	2352	+	IV	12425217	12432539	ugt-65	+	0				K11D12.6	y							par-3
II	3294916	3299465	II	3298395	3300676	btb-18	+	0				C53D6.6	g			IV	12424204	12426556	K4finalpeaks1522	2352	+	IV	12425502	12425640	F08G5.13	+	0				K11D2.1	m							patr-1
II	3302310	3307685	II	3305738	3305756	F39E9.15	+	0				C53D6.7	e			IV	12424204	12426556	K4finalpeaks1522	2352	+	IV	12426525	12426658	F08G5.17	+	0				K11G12.6	l							pbo-1
II	3302310	3307685	II	3306220	3306240	F39E9.25	+	0				C53H9.2	p			III	1314051	1316401	K4finalpeaks846	2350	+	III	1313358	1315218	fbxa-80	-	0				K11H12.7	e							pck-2
II	3302310	3307685	II	3306234	3306336	mir-260	+	0				C53H9.3	q			III	1314051	1316401	K4finalpeaks846	2350	+	III	1315264	1316665	fbxa-19	+	0				K11H12.8	q							pcp-2
II	3302310	3307685	II	3306235	3306252	F39E9.21	+	0				C54C6.7	i			II	4655110	4657457	K4finalpeaks488	2347	+	II	4653189	4655934	fut-6	-	0				K11H3.3	n							pct-1
II	3302310	3307685	II	3306367	3306386	F39E9.20	+	0				C54D10.13	o			X	12233707	12236052	K4finalpeaks2447	2345	+	X	12235621	12240799	C23H4.6	+	0				K12B6.11	k							pcyt-1
II	3302310	3307685	II	3306470	3306487	F39E9.19	+	0				C54E10.6	i			III	9324868	9327209	K4finalpeaks1083	2341	+	III	9325048	9327135	C40H1.7	+	0				K12B6.9	k							pde-4
II	3302310	3307685	II	3307469	3307488	F39E9.16	+	0				C54E4.12	u			V	10096250	10098589	K4finalpeaks1839	2339	+	V	10096305	10098594	ugt-47	-	0				K12C11.1	c							pdha-1
II	3309223	3312020	II	3309254	3309274	F39E9.18	+	0				C54E4.5	o			V	10096250	10098589	K4finalpeaks1839	2339	+	V	10094720	10096311	srd-49	+	0				K12H4.2	t							pdhk-2
II	3309223	3312020	II	3309269	3309287	F39E9.26	+	0				C54F6.17	m			II	1483564	1485898	K4finalpeaks414	2334	+	II	1484094	1485951	lips-14	-	0				K12H4.7	l							pdi-1
II	3309223	3312020	II	3309988	3310006	F39E9.17	+	0				C54F6.18	m			III	9750662	9752991	K4finalpeaks1095	2329	+	III	9749583	9751434	T05G5.5	-	0				K12H6.6	d							peli-1
II	3316225	3320290	II	3318302	3320358	F39E9.1	+	0				C54F6.5	m			III	9750662	9752991	K4finalpeaks1095	2329	+	III	9751440	9752922	ech-6	-	0				K12H6.8	y							pes-9
II	3321283	3325824	II	3324021	3326431	Y46D2A.1	+	0				C54F6.6	t			X	6641473	6643792	K4finalpeaks2305	2319	+	X	6636559	6640620	nhr-120	-	-854				kars-1	f							pfd-1
II	3351661	3352868	II	3350250	3358981	bath-29	+	0				C54G10.1	o			X	6641473	6643792	K4finalpeaks2305	2319	+	X	6645654	6651753	C56E10.3	+	1863				kat-1	n							pfkb-1.2
II	3356579	3357178	II	3350250	3358981	bath-29	+	0				C54G10.4	l			X	3151120	3153434	K4finalpeaks2185	2314	+	X	3151145	3152461	C15C7.5	-	0				kbp-2	a							pgp-2
II	3372772	3374168	II	3373666	3373686	21ur-8285	+	0				C54G4.5	a			IV	3027448	3029761	K4finalpeaks1271	2313	+	IV	3023395	3028942	ndnf-1	-	0				ketn-1	y							pgp-3
II	3372772	3374168	II	3374009	3374029	21ur-14793	+	0				C54G4.7	j			X	6203039	6205344	K4finalpeaks2287	2305	+	X	6201908	6204746	bca-1	-	0				kgb-1	f							pgrn-1
II	3439198	3440380	II	3439206	3439292	C16C8.24	+	0				C54G4.9	c			X	6203039	6205344	K4finalpeaks2287	2305	+	X	6205206	6206475	mtp-18	-	0				kin-1	v							pho-1
II	3482310	3483146	II	3482436	3490139	smu-2	+	0				C54G6.3	y			II	14049057	14051362	K4finalpeaks791	2305	+	II	14033233	14037721	daf-5	-	-11337				kin-15	y							pho-11
II	3502382	3503420	II	3502968	3504909	Y49F6B.2	+	0				C55A6.1	i			II	14049057	14051362	K4finalpeaks791	2305	+	II	14059838	14060622	rpb-11	+	8477				kin-18	d							pho-13
II	3519009	3519712	II	3519494	3520421	clec-126	+	0				C55A6.10	j			IV	4230352	4232655	K4finalpeaks1290	2303	+	IV	4229137	4231861	F30B5.7	-	0				kin-2	f							pkc-2
II	3550266	3551234	II	3550651	3553450	W10G11.19	+	0				C55A6.11	t			I	7624022	7626325	K4finalpeaks194	2303	+	I	7614176	7634143	lrp-1	+	0				kin-3	f							plc-4
II	3553150	3554480	II	3550651	3553450	W10G11.19	+	0				C55A6.12	f			II	14962549	14964849	K4finalpeaks803	2300	+	II	14959376	14964110	elo-9	-	0				klf-3	n							pmp-1
II	3553150	3554480	II	3553780	3554618	dnc-3	+	0				C55A6.3	y			I	7348378	7350674	K4finalpeaks182	2296	+	I	7349976	7352197	inx-14	-	0				klp-12	v							pmp-5
II	3555652	3556954	II	3556034	3556111	W10G11.23	+	0				C55A6.7	h			I	7348378	7350674	K4finalpeaks182	2296	+	I	7347222	7350386	F52A8.6	+	0				klp-3	u							pms-2
II	3659676	3660157	II	3660084	3662006	F19B10.4	+	0				C55B6.1	y			II	3128898	3131194	K4finalpeaks457	2296	+	II	3129179	3131376	chil-24	+	0				klu-1	a							pmt-2
II	3661870	3663108	II	3660084	3662006	F19B10.4	+	0				C55B7.3	l			III	11689059	11691354	K4finalpeaks1160	2295	+	III	11657738	11693837	crh-1	+	0				klu-2	y							pod-1
II	3661870	3663108	II	3662258	3662986	F19B10.13	+	0				C55C3.8	y			IV	10277727	10280012	K4finalpeaks1459	2285	+	IV	10279272	10281582	thk-1	-	0				kpc-1	c							pod-2
II	3682667	3685686	II	3683177	3684996	F19B10.1	+	0				C56A3.4	i			IV	10277727	10280012	K4finalpeaks1459	2285	+	IV	10277264	10278006	Y43C5A.7	+	0				kqt-2	y							ppat-1
II	3716976	3718990	II	3717138	3719767	fbxc-52	+	0				C56A3.5	h			IV	10277727	10280012	K4finalpeaks1459	2285	+	IV	10278023	10279470	Y43C5A.4	+	0				lact-1	g							ppfr-2
II	3796553	3797336	II	3795623	3800608	Y8A9A.2	+	0				C56A3.6	j			IV	10277727	10280012	K4finalpeaks1459	2285	+	IV	10278161	10278181	21ur-14358	+	0				lact-3	d							pqm-1
II	3810537	3818475	II	3812295	3813521	F54D10.3	+	0				C56C10.11	g			II	14186089	14188368	K4finalpeaks794	2279	+	II	14178814	14189930	efhd-1	+	0				lact-4	b							pqn-22
II	3810537	3818475	II	3816961	3818238	fbxa-24	+	0				C56C10.7	d			X	5819396	5821673	K4finalpeaks2275	2277	+	X	5820067	5820260	F13D11.20	+	0				lact-5	y							pqn-41
II	3897122	3898256	II	3898142	3899709	F53C3.6	+	0				C56C10.9	t			I	7369911	7372187	K4finalpeaks183	2276	+	I	7360392	7371534	sue-1	-	0				lad-2	y							pqn-44
II	3934814	3935437	II	3934453	3936071	Y14H12B.1	+	0				C56E10.3	w			X	9861341	9863617	K4finalpeaks2393	2276	+	X	9861650	9862955	gst-36	-	0				lap-2	x							pqn-52
II	3951551	3965557	II	3957203	3957372	K10G6.10	+	0				C56E6.2	o			X	9861341	9863617	K4finalpeaks2393	2276	+	X	9858365	9861735	scav-5	+	0				larp-5	n							prmt-6
II	3951551	3965557	II	3950377	3972138	sea-2	+	0				C56E6.4	t			X	9861341	9863617	K4finalpeaks2393	2276	+	X	9863231	9863450	R07B1.18	+	0				lbp-2	r							prx-2
II	3992603	3995974	II	3993254	3993847	Y14H12A.1	+	0				C56E6.7	r			IV	13217177	13219450	K4finalpeaks1536	2273	+	IV	13217897	13217983	C48D1.13	-	0				ldp-1	l							prx-3
II	4010657	4016255	II	4004889	4016077	ephx-1	+	0				C56E6.9	g			IV	13217177	13219450	K4finalpeaks1536	2273	+	IV	13217885	13217965	C48D1.11	+	0				lea-1	m							prx-6
II	4042943	4044672	II	4038871	4043129	pqn-48	+	0				C56G2.15	h			IV	13217177	13219450	K4finalpeaks1536	2273	+	IV	13218247	13218387	C48D1.10	+	0				lec-10	l							ptp-4
II	4066681	4067964	II	4067558	4069771	W06A11.1	+	0				C56G2.3	b			II	10028975	10031245	K4finalpeaks685	2270	+	II	10030758	10033213	mtcu-2	-	0				lec-2	o							ptr-12
II	4090687	4095146	II	4091837	4094348	R11F4.1	+	0				C56G2.7	j			II	10028975	10031245	K4finalpeaks685	2270	+	II	10030206	10030970	F52H3.5	+	0				lec-3	u							ptr-14
II	4107235	4107915	II	4107350	4107450	T08H4.9	+	0				C56G2.9	r			I	4495268	4497527	K4finalpeaks93	2259	+	I	4496673	4496814	T01A4.6	-	0				lec-4	o							ptr-20
II	4107235	4107915	II	4107219	4127849	rhgf-2	+	0				C56G7.2	h			V	4548819	4551078	K4finalpeaks1676	2259	+	V	4517682	4549291	sos-1	-	0				lec-9	o							ptr-21
II	4178683	4181342	II	4180271	4183545	R03H10.1	+	0				C56G7.3	j			I	4495268	4497527	K4finalpeaks93	2259	+	I	4481238	4508930	gcy-28	+	0				lem-4	f							puf-11
II	4203404	4204007	II	4186666	4208499	cpna-1	+	0				cab-1	s			V	18574476	18576734	K4finalpeaks2068	2258	+	V	18575353	18575431	Y51A2D.26	-	0				let-383	k							pyc-1
II	4237923	4238659	II	4238173	4244832	C16A11.2	+	0				cacn-1	d			V	18574476	18576734	K4finalpeaks2068	2258	+	V	18573055	18579784	Y51A2D.13	-	0				let-716	g							pyk-1
II	4298721	4300403	II	4295101	4299211	C01F1.3	+	0				cah-1	t			V	18574476	18576734	K4finalpeaks2068	2258	+	V	18575353	18575426	Y51A2D.38	+	0				let-721	j							pyk-2
II	4298721	4300403	II	4299658	4301103	sco-1	+	0				cah-2	v			III	7453781	7456032	K4finalpeaks1019	2251	+	III	7454012	7455982	alh-12	+	0				let-754	h							qns-1
II	4322605	4323753	II	4321663	4322616	Y52E8A.1	+	0				cah-3	f			V	18444463	18446699	K4finalpeaks2063	2236	+	V	18444418	18447019	ZK228.1	+	0				let-765	g							rab-28
II	4322605	4323753	II	4323260	4324187	H20J04.6	+	0				cah-4	i			II	2585627	2587857	K4finalpeaks443	2230	+	II	2586077	2586911	F33H12.7	-	0				let-767	n							rab-6.1
II	4333339	4333725	II	4329023	4334484	H20J04.4	+	0				cah-5	k			II	2585627	2587857	K4finalpeaks443	2230	+	II	2587504	2589754	sri-39	+	0				let-805	y							raga-1
II	4362051	4363343	II	4359082	4368281	lat-2	+	0				cah-6	a			I	8459129	8461358	K4finalpeaks214	2229	+	I	8459050	8459331	D1081.15	-	0				let-99	b							ran-5
II	4365757	4373337	II	4359082	4368281	lat-2	+	0				cal-1	r			I	8459129	8461358	K4finalpeaks214	2229	+	I	8459041	8459254	D1081.16	+	0				lev-11	o							rbm-28
II	4365757	4373337	II	4368490	4369692	try-9	+	0				cal-2	o			I	8459129	8461358	K4finalpeaks214	2229	+	I	8460225	8463014	unc-120	+	0				lfe-2	k							rcor-1
II	4365757	4373337	II	4368817	4368905	B0286.9	+	0				cal-4	w			V	11231603	11233830	K4finalpeaks1886	2227	+	V	11231869	11232053	T19B10.17	-	0				lgc-53	y							reps-1
II	4378648	4379506	II	4378656	4386353	B0286.1	+	0				cal-5	l			V	11231603	11233830	K4finalpeaks1886	2227	+	V	11233317	11233536	T19B10.15	-	0				lgc-54	t							rft-1
II	4393037	4393642	II	4392950	4404856	mlt-7	+	0				cal-7	d			II	3208368	3210591	K4finalpeaks458	2223	+	II	3207683	3208751	sdz-35	-	0				lim-8	s							rft-2
II	4419788	4420919	II	4420255	4422314	tag-231	+	0				cal-8	y			II	3208368	3210591	K4finalpeaks458	2223	+	II	3209478	3211376	ZC239.6	+	0				lim-9	y							rho-1
II	4423771	4426779	II	4425167	4432613	toe-1	+	0				calf-1	q			X	12806460	12808681	K4finalpeaks2462	2221	+	X	12795216	12813947	gei-3	-	0				lin-1	t							ril-1
II	4433199	4436140	II	4433403	4435365	nhr-109	+	0				calm-1	j			X	12806460	12808681	K4finalpeaks2462	2221	+	X	12705624	12808249	nhr-27	-	0				lin-10	k							riok-1
II	4433199	4436140	II	4435300	4436995	nhr-273	+	0				calu-1	n			II	9037064	9039281	K4finalpeaks644	2217	+	II	9035561	9038301	gcs-1	-	0				lin-11	y							riok-2
II	4438807	4439398	II	4438867	4440870	nhr-16	+	0				calu-2	j			II	9037064	9039281	K4finalpeaks644	2217	+	II	9038863	9039150	F37B12.11	+	0				lin-14	m							rnp-8
II	4454967	4457435	II	4455032	4455100	T12C9.8	+	0				cam-1	y			II	11075454	11077660	K4finalpeaks713	2206	+	II	11058101	11089456	unc-53	-	0				lin-17	y							rpb-11
II	4460703	4461583	II	4461131	4467895	vps-18	+	0				camt-1	b			III	6338284	6340490	K4finalpeaks988	2206	+	III	6338508	6340228	let-767	-	0				lin-2	y							rpb-6
II	4469069	4469658	II	4468170	4471037	W06B4.2	+	0				cap-1	i			III	6338284	6340490	K4finalpeaks988	2206	+	III	6340113	6341925	C56G2.7	-	0				lin-35	f							rpc-2
II	4517682	4519991	II	4518560	4522457	hlh-1	+	0				cap-2	n			V	8458865	8461069	K4finalpeaks1791	2204	+	V	8457613	8460419	T23B12.6	-	0				lin-36	g							rpl-11.1
II	4550367	4553392	II	4550211	4550428	K07E1.2	+	0				capg-1	g			V	8458865	8461069	K4finalpeaks1791	2204	+	V	8461030	8462194	dnj-22	-	0				lin-41	v							rskn-1
II	4550367	4553392	II	4550894	4552175	K07E1.1	+	0				capg-2	e			X	6607174	6609376	K4finalpeaks2304	2202	+	X	6607203	6609046	cpr-6	+	0				lin-49	j							rsp-8
II	4564656	4565396	II	4565026	4565093	M03A1.10	+	0				car-1	h			III	3699822	3702021	K4finalpeaks889	2199	+	III	3699719	3701476	pdi-1	-	0				lin-66	h							rtfo-1
II	4564656	4565396	II	4565389	4565460	M03A1.t1	+	0				cars-1	d			X	2932233	2934432	K4finalpeaks2178	2199	+	X	2933361	2937742	fard-1	+	0				lip-1	y							saeg-1
II	4590304	4601352	II	4572000	4591360	vab-1	+	0				cas-1	d			V	9371361	9373558	K4finalpeaks1820	2197	+	V	9371640	9373590	E02C12.8	-	0				lipl-5	l							sams-1
II	4602306	4604394	II	4603198	4604163	F35D11.4	+	0				cas-2	e			V	9371361	9373558	K4finalpeaks1820	2197	+	V	9371733	9371934	anr-33	+	0				lipl-7	c							samt-1
II	4605608	4608201	II	4605583	4605672	F35D11.12	+	0				cash-1	h			II	8387918	8390109	K4finalpeaks616	2191	+	II	8388125	8389891	drd-1	+	0				lips-14	l							san-1
II	4614532	4614817	II	4612989	4626103	pqn-35	+	0				casy-1	s			X	2237173	2239364	K4finalpeaks2161	2191	+	X	2237911	2240254	vha-15	+	0				lips-9	v							saps-1
II	4672480	4673877	II	4672798	4673747	hmg-11	+	0				cat-1	s			II	14838980	14841160	K4finalpeaks801	2180	+	II	14816147	14840005	nhr-61	-	0				LLC1.2	t							sbp-1
II	4677398	4681997	II	4678026	4679638	T05A7.1	+	0				cat-4	h			III	1697773	1699950	K4finalpeaks855	2177	+	III	1697221	1698983	fbxa-74	-	0				lpd-3	u							sca-1
II	4692984	4693872	II	4691227	4693075	F10G7.6	+	0				catp-3	y			X	10338906	10341082	K4finalpeaks2403	2176	+	X	10339226	10341140	R07E3.1	-	0				lpd-8	u							scav-1
II	4692984	4693872	II	4693445	4696408	F10G7.5	+	0				catp-5	v			V	20496919	20499088	K4finalpeaks2099	2169	+	V	20497915	20499073	dct-16	-	0				lpin-1	n							scav-4
II	4696750	4698768	II	4698721	4700994	scc-1	+	0				catp-6	e			IV	13345882	13348051	K4finalpeaks1540	2169	+	IV	13342858	13346189	W02A2.5	+	0				lpr-2	y							scav-5
II	4700612	4702379	II	4698721	4700994	scc-1	+	0				catp-7	o			IV	13345882	13348051	K4finalpeaks1540	2169	+	IV	13347687	13348575	W02A2.9	+	0				lron-13	f							sdha-2
II	4700612	4702379	II	4702069	4703264	unc-85	+	0				catp-8	b			V	20496919	20499088	K4finalpeaks2099	2169	+	V	20493924	20497346	B0250.5	+	0				lron-8	k							sdpn-1
II	4704141	4710563	II	4706821	4710169	tsn-1	+	0				cbl-1	l			IV	13863195	13865363	K4finalpeaks1546	2168	+	IV	13863445	13863465	21ur-296	-	0				lron-9	r							sek-1
II	4704141	4710563	II	4710277	4713690	tag-151	+	0				cblc-1	b			IV	13863195	13865363	K4finalpeaks1546	2168	+	IV	13863699	13863719	21ur-11045	-	0				lrp-1	e							sek-4
II	4715533	4718756	II	4716047	4718526	F41C3.8	+	0				cbp-1	d			IV	13863195	13865363	K4finalpeaks1546	2168	+	IV	13863915	13863935	21ur-1921	-	0				lrp-2	e							sek-6
II	4737554	4744120	II	4737617	4739906	F41C3.5	+	0				cbp-2	j			IV	13863195	13865363	K4finalpeaks1546	2168	+	IV	13864547	13864567	21ur-6745	-	0				lsm-3	r							sem-5
II	4737554	4744120	II	4740410	4741616	F41C3.4	+	0				cbs-1	g			IV	13863195	13865363	K4finalpeaks1546	2168	+	IV	13864550	13864570	21ur-12444	-	0				lsm-5	o							ser-3
II	4737554	4744120	II	4742128	4745281	acs-11	+	0				cbs-2	t			IV	13863195	13865363	K4finalpeaks1546	2168	+	IV	13860144	13865294	vamp-8	-	0				lsy-22	h							sesn-1
II	4745196	4751846	II	4742128	4745281	acs-11	+	0				CC8.2	q			IV	13863195	13865363	K4finalpeaks1546	2168	+	IV	13863338	13863358	21ur-2095	+	0				lsy-27	y							set-12
II	4745196	4751846	II	4749968	4751823	F41C3.2	+	0				ccb-1	e			IV	13863195	13865363	K4finalpeaks1546	2168	+	IV	13863692	13863712	21ur-15221	+	0				lys-1	l							seu-1
II	4759693	4765734	II	4763194	4764178	F26G1.2	+	0				ccch-1	r			IV	13863195	13865363	K4finalpeaks1546	2168	+	IV	13863695	13863715	21ur-2779	+	0				lys-2	l							sgk-1
II	4791079	4792438	II	4790316	4795668	F26G1.1	+	0				ccch-3	i			IV	13863195	13865363	K4finalpeaks1546	2168	+	IV	13865123	13865143	21ur-7913	+	0				lys-8	l							sid-3
II	4793617	4796221	II	4790316	4795668	F26G1.1	+	0				cccp-1	g			V	5017137	5019305	K4finalpeaks1692	2168	+	V	5019224	5022369	srr-4	+	0				M01A8.1	s							sin-3
II	4793617	4796221	II	4795761	4797217	C33F10.4	+	0				ccdc-47	f			IV	11013652	11015815	K4finalpeaks1489	2163	+	IV	11012113	11015883	F13H10.3	-	0				M01B12.4	u							skat-1
II	4797544	4799235	II	4797369	4798196	C33F10.14	+	0				ccf-1	x			V	13135916	13138069	K4finalpeaks1943	2153	+	V	13134965	13138086	clec-41	-	0				M01H9.3	r							skn-1
II	4827767	4828918	II	4828560	4832478	tbck-1	+	0				ccg-1	k			I	12546385	12548538	K4finalpeaks338	2153	+	I	12537991	12538955	W02D9.4	-	-7431				M01H9.5	t							skpo-3
II	4845651	4859439	II	4850189	4851505	T23B7.3	+	0				cchl-1	i			I	12546385	12548538	K4finalpeaks338	2153	+	I	12551538	12552370	W02D9.10	+	3001				M02B1.3	c							skr-17
II	4845651	4859439	II	4852056	4857710	dnj-9	+	0				ccm-3	i			X	11471081	11473227	K4finalpeaks2424	2146	+	X	11473182	11473302	T25C12.6	+	0				M02D8.2	s							slc-17.2
II	4845651	4859439	II	4857923	4859181	F11G11.5	+	0				ccnk-1	f			X	11471081	11473227	K4finalpeaks2424	2146	+	X	11468500	11484267	lin-14	+	0				M02E1.2	y							slc-17.5
II	4879903	4880130	II	4879885	4881110	gst-6	+	0				cco-1	x			II	13013218	13015356	K4finalpeaks767	2138	+	II	13014331	13025838	max-2	-	0				M02E1.3	p							slc-17.6
II	4881860	4883246	II	4882071	4883361	gst-7	+	0				cco-2	o			II	6288117	6290249	K4finalpeaks544	2132	+	II	6288413	6290097	upb-1	-	0				M02F4.3	y							slc-36.2
II	4888895	4893850	II	4889437	4891469	R05F9.6	+	0				ccpp-1	b			II	4868738	4870869	K4finalpeaks494	2131	+	II	4869607	4870791	col-20	-	0				M02H5.8	u							sli-1
II	4888895	4893850	II	4891580	4893574	gst-9	+	0				ccr-4	j			X	11198881	11201009	K4finalpeaks2416	2128	+	X	11199455	11200464	col-178	+	0				M03F4.6	c							smd-1
II	4901212	4912160	II	4905011	4911835	btbd-10	+	0				cct-1	h			I	9353739	9355862	K4finalpeaks252	2123	+	I	9352881	9354541	M04C9.3	-	0				M04C3.2	v							snap-29
II	4934867	4936671	II	4935563	4937977	ZK546.5	+	0				cct-2	j			I	9353739	9355862	K4finalpeaks252	2123	+	I	9355072	9357079	M04C9.4	-	0				M04C9.3	h							snr-6
II	4941115	4948708	II	4941771	4942318	ZK546.19	+	0				cct-4	h			X	2530502	2532619	K4finalpeaks2168	2117	+	X	2525273	2532657	tbc-12	-	0				M04C9.4	t							snx-1
II	4941115	4948708	II	4946025	4948073	ZK546.2	+	0				cct-5	o			X	2530502	2532619	K4finalpeaks2168	2117	+	X	2531356	2531443	R11B5.3	-	0				M04F3.5	v							sod-1
II	4954495	4955971	II	4953580	4954505	ndx-3	+	0				cct-6	f			X	2530502	2532619	K4finalpeaks2168	2117	+	X	2531361	2531434	R11B5.t2	+	0				M05B5.7	m							sos-1
II	4959104	4960985	II	4960891	4961040	T27F7.8	+	0				cct-7	h			V	16814821	16816928	K4finalpeaks2031	2107	+	V	16815567	16820715	T20B3.1	+	0				M05D6.5	n							spd-5
II	4968789	4969853	II	4969813	4969927	T27F7.5	+	0				cct-8	d			IV	6803684	6805789	K4finalpeaks1353	2105	+	IV	6803853	6803873	21ur-14926	-	0				M106.3	q							spdl-1
II	4968789	4969853	II	4969202	4988938	shc-2	+	0				ccz-1	h			IV	6803684	6805789	K4finalpeaks1353	2105	+	IV	6804377	6804397	21ur-11363	+	0				M106.8	k							spds-1
II	4992583	4996835	II	4994033	4995607	vps-24	+	0				CD4.11	b			IV	6803684	6805789	K4finalpeaks1353	2105	+	IV	6804611	6805703	C17H12.11	+	0				M176.4	n							spe-26
II	4992583	4996835	II	4995551	4998033	rnh-1.0	+	0				CD4.3	c			IV	6803684	6805789	K4finalpeaks1353	2105	+	IV	6805115	6805908	C17H12.37	+	0				M60.2	y							spl-1
II	5016266	5027231	II	5022764	5029982	nsy-1	+	0				CD4.5	t			II	7942101	7944204	K4finalpeaks602	2103	+	II	7942602	7945206	ZK669.4	-	0				M60.4	m							spp-1
II	5028056	5030534	II	5022764	5029982	nsy-1	+	0				cdc-14	f			X	8721314	8723417	K4finalpeaks2368	2103	+	X	8721557	8723552	tnt-2	-	0				M60.7	m							spp-16
II	5031671	5033068	II	5032771	5032844	F33G12.t1	+	0				cdc-25.1	g			II	7942101	7944204	K4finalpeaks602	2103	+	II	7941151	7942610	ZK669.3	+	0				M7.8	m							spp-18
II	5054793	5058191	II	5055616	5056214	rpl-22	+	0				cdc-25.2	y			V	18235930	18238025	K4finalpeaks2058	2095	+	V	18234530	18236757	R10E8.3	-	0				mab-3	v							spp-2
II	5054793	5058191	II	5057436	5057524	C27A2.10	+	0				cdc-37	h			V	18235930	18238025	K4finalpeaks2058	2095	+	V	18231635	18237223	R10E8.7	+	0				mab-9	u							spp-3
II	5061653	5063668	II	5062095	5062115	21ur-11529	+	0				cdc-42	q			X	7561618	7563712	K4finalpeaks2338	2094	+	X	7560081	7561951	F08C6.5	+	0				magi-1	s							spp-4
II	5061653	5063668	II	5062129	5067129	smc-5	+	0				cdc-48.1	h			X	7561618	7563712	K4finalpeaks2338	2094	+	X	7562837	7564812	sto-1	+	0				mans-1	h							spp-5
II	5084994	5086872	II	5085785	5086121	C04G6.5	+	0				cdc-48.2	f			V	4633699	4635792	K4finalpeaks1678	2093	+	V	4635528	4637014	F54D11.3	-	0				mans-2	n							spp-6
II	5090276	5093055	II	5091154	5091299	C04G6.14	+	0				cdc-5L	g			V	4633699	4635792	K4finalpeaks1678	2093	+	V	4628580	4635266	pmt-2	+	0				map-1	s							spp-8
II	5103491	5105818	II	5104118	5108901	mpk-2	+	0				cdc-6	h			X	7019399	7021487	K4finalpeaks2319	2088	+	X	7019693	7019818	R173.10	+	0				maph-1.1	d							sptl-1
II	5176904	5177505	II	5171910	5177440	C27D6.1	+	0				cdc-7	d			X	7019399	7021487	K4finalpeaks2319	2088	+	X	7020024	7023969	cah-5	+	0				mat-1	h							sptl-2
II	5178682	5184005	II	5181774	5181980	C27D6.14	+	0				cdc-73	g			IV	5601577	5603663	K4finalpeaks1322	2086	+	IV	5602068	5602088	21ur-5149	-	0				math-14	l							sptl-3
II	5184387	5186139	II	5186136	5186274	C34F11.18	+	0				cdd-2	s			IV	5601577	5603663	K4finalpeaks1322	2086	+	IV	5602145	5602165	21ur-8348	-	0				math-18	l							srd-48
II	5201064	5204713	II	5203320	5209797	ampd-1	+	0				cdf-1	h			IV	5601577	5603663	K4finalpeaks1322	2086	+	IV	5603155	5603175	21ur-8220	-	0				math-20	n							srd-49
II	5206808	5210912	II	5203320	5209797	ampd-1	+	0				cdf-2	k			IV	5601577	5603663	K4finalpeaks1322	2086	+	IV	5602231	5602251	21ur-15423	+	0				math-21	v							sre-44
II	5224534	5228342	II	5226523	5226643	C34F11.16	+	0				cdgs-1	d			IV	5601577	5603663	K4finalpeaks1322	2086	+	IV	5603171	5603191	21ur-3065	+	0				math-24	l							srgp-1
II	5224534	5228342	II	5228053	5228193	C34F11.10	+	0				cdh-1	y			IV	5601577	5603663	K4finalpeaks1322	2086	+	IV	5584661	5610353	fkh-7	+	0				math-26	j							srh-237
II	5231158	5233134	II	5231424	5233273	EGAP2.1	+	0				cdh-12	y			IV	7711121	7713206	K4finalpeaks1385	2085	+	IV	7710988	7714681	nhr-8	+	0				math-3	e							srh-243
II	5234604	5238151	II	5236029	5236342	linc-49	+	0				cdh-8	v			V	3814150	3816230	K4finalpeaks1658	2080	+	V	3813738	3820215	H10D18.5	-	0				math-4	y							srh-76
II	5234604	5238151	II	5237862	5237935	T16D1.t1	+	0				cdk-12	e			V	3814150	3816230	K4finalpeaks1658	2080	+	V	3815299	3816543	H10D18.1	+	0				math-40	l							srj-10
II	5270415	5274926	II	5273558	5273647	C54A12.7	+	0				cdk-2	s			IV	6331063	6333141	K4finalpeaks1344	2078	+	IV	6329578	6333600	seu-1	+	0				math-41	t							srv-1
II	5289385	5289802	II	5289443	5290326	ZK622.5	+	0				cdk-4	g			IV	761558	763628	K4finalpeaks1232	2070	+	IV	762412	763678	col-103	-	0				math-42	u							srxa-8
II	5291555	5293666	II	5292332	5292403	ZK622.t1	+	0				cdk-5	p			IV	11094007	11096077	K4finalpeaks1491	2070	+	IV	11093963	11095003	M7.8	-	0				math-44	u							srz-29
II	5291555	5293666	II	5292702	5293304	ZK622.4	+	0				cdk-7	g			IV	761558	763628	K4finalpeaks1232	2070	+	IV	760610	762342	gst-40	+	0				max-2	u							srz-99
II	5291555	5293666	II	5293452	5293523	rte-4	+	0				cdk-8	h			III	1235869	1237937	K4finalpeaks839	2068	+	III	1236015	1237048	fbxa-21	+	0				mbk-2	y							str-41
II	5306440	5309962	II	5308103	5308123	21ur-10456	+	0				cdk-9	d			IV	2994819	2996883	K4finalpeaks1269	2064	+	IV	2986084	2995573	Y54G2A.26	-	0				mca-1	m							strl-1
II	5311285	5314482	II	5312120	5319083	gcy-12	+	0				cdka-1	d			IV	2994819	2996883	K4finalpeaks1269	2064	+	IV	2995005	2995146	Y54G2A.62	+	0				mca-3	g							sucl-2
II	5318606	5342735	II	5312120	5319083	gcy-12	+	0				cdkr-3	g			IV	2994819	2996883	K4finalpeaks1269	2064	+	IV	2996038	2996186	Y54G2A.64	+	0				mcrs-1	d							sumv-2
II	5318606	5342735	II	5335930	5335986	F08B1.8	+	0				cdl-1	g			V	10451588	10453651	K4finalpeaks1849	2063	+	V	10446534	10453972	Y32F6A.5	-	0				mct-4	a							sur-5
II	5318606	5342735	II	5323007	5340818	vhp-1	+	0				cdo-1	a			II	15111298	15113352	K4finalpeaks805	2054	+	II	15110144	15116319	Y53F4B.39	+	0				mct-6	y							suro-1
II	5346255	5348122	II	5346607	5347013	F09E5.9	+	0				cdr-2	l			V	6579058	6581104	K4finalpeaks1747	2046	+	V	6578185	6580119	EGAP9.3	-	0				mcu-1	n							sym-2
II	5349471	5352568	II	5350669	5351992	F09E5.8	+	0				cdr-4	e			V	6579058	6581104	K4finalpeaks1747	2046	+	V	6580843	6584390	ZK1055.5	+	0				mdh-1	q							sym-4
II	5349471	5352568	II	5352085	5353714	F09E5.7	+	0				cdr-6	n			V	4692209	4694254	K4finalpeaks1680	2045	+	V	4691600	4692433	cpg-8	-	0				mdt-15	n							syx-6
II	5357205	5360053	II	5355712	5357341	srg-69	+	0				cdr-7	b			IV	2854098	2856142	K4finalpeaks1264	2044	+	IV	2855591	2864843	Y54G2A.16	-	0				mdt-18	i							tag-131
II	5357205	5360053	II	5358352	5358575	F09E5.18	+	0				cdt-1	g			IV	2854098	2856142	K4finalpeaks1264	2044	+	IV	2854346	2855456	clec-85	+	0				mec-15	a							tag-151
II	5357205	5360053	II	5358693	5359468	bmy-1	+	0				cdt-2	g			IV	5187945	5189987	K4finalpeaks1311	2042	+	IV	5189523	5189543	21ur-4263	-	0				mec-3	k							tag-163
II	5357205	5360053	II	5359552	5372122	sec-6	+	0				cebp-1	x			IV	5187945	5189987	K4finalpeaks1311	2042	+	IV	5189102	5195627	gpa-18	-	0				mecr-1	f							tag-173
II	5369851	5370671	II	5359552	5372122	sec-6	+	0				cebp-2	o			IV	5187945	5189987	K4finalpeaks1311	2042	+	IV	5185333	5189091	W03F8.3	+	0				mef-2	f							tag-18
II	5372464	5375353	II	5373997	5375178	F09E5.3	+	0				cec-1	j			III	2264677	2266718	K4finalpeaks864	2041	+	III	2266424	2268300	fbxa-9	+	0				meg-3	g							tag-232
II	5372464	5375353	II	5375267	5377120	algn-2	+	0				cec-10	e			X	11852447	11854487	K4finalpeaks2435	2040	+	X	11853818	11854996	F54F7.8	-	0				mel-32	n							tag-260
II	5377391	5381311	II	5378063	5379636	prdx-2	+	0				cec-2	v			X	11852447	11854487	K4finalpeaks2435	2040	+	X	11850768	11853726	xtr-1	+	0				mfb-1	d							tam-1
II	5377391	5381311	II	5380027	5384169	pkc-3	+	0				cec-3	i			II	7888179	7890213	K4finalpeaks599	2034	+	II	7888249	7888454	T01H3.9	-	0				mif-2	n							tatn-1
II	5397271	5400092	II	5399539	5406005	mog-5	+	0				cec-4	h			II	7888179	7890213	K4finalpeaks599	2034	+	II	7888234	7888439	T01H3.8	+	0				mig-1	y							tba-5
II	5420926	5421367	II	5419248	5421091	EEED8.15	+	0				cec-5	h			II	50666	52695	K4finalpeaks388	2029	+	II	51072	57607	sptl-1	+	0				mig-6	g							tbc-2
II	5420926	5421367	II	5421253	5422741	tofu-6	+	0				cec-6	v			X	6233922	6235946	K4finalpeaks2289	2024	+	X	6233149	6235541	hsp-43	-	0				misc-1	h							tbg-1
II	5427875	5431743	II	5430392	5431462	F07F6.2	+	0				cec-7	c			X	6233922	6235946	K4finalpeaks2289	2024	+	X	6235820	6235933	C14F11.11	-	0				miz-1	r							teg-4
II	5460829	5466677	II	5462216	5462408	F56D1.10	+	0				cec-8	w			X	6233922	6235946	K4finalpeaks2289	2024	+	X	6235779	6235954	C14F11.20	+	0				mlcd-1	n							thk-1
II	5460829	5466677	II	5465988	5466135	F56D1.14	+	0				ced-1	v			X	1024783	1026803	K4finalpeaks2130	2020	+	X	1024646	1025838	F55A4.4	-	0				mlh-1	g							tin-9.1
II	5460829	5466677	II	5466363	5473805	clr-1	+	0				ced-12	k			V	3801505	3803523	K4finalpeaks1657	2018	+	V	3800776	3803454	cyp-33C8	-	0				mlk-1	d							tkr-1
II	5473366	5474824	II	5474373	5475475	mrps-16	+	0				ced-2	c			III	4372934	4374950	K4finalpeaks913	2016	+	III	4373179	4375323	B0284.5	+	0				mlt-7	y							tkt-1
II	5473366	5474824	II	5466363	5473805	clr-1	+	0				ced-3	w			IV	9653464	9655480	K4finalpeaks1438	2016	+	IV	9653535	9654227	F58G6.3	+	0				mltn-11	y							tnt-2
II	5496493	5501819	II	5496626	5497043	F12A10.1	+	0				ced-5	g			IV	9653464	9655480	K4finalpeaks1438	2016	+	IV	9654317	9655575	F58G6.7	+	0				mltn-8	y							toe-2
II	5496493	5501819	II	5498710	5499150	F12A10.9	+	0				ced-6	q			IV	3012649	3014661	K4finalpeaks1270	2012	+	IV	3012605	3014441	Y54G2A.3	+	0				mmaa-1	l							toh-1
II	5496493	5501819	II	5501633	5503906	fzy-1	+	0				ced-7	h			IV	9069581	9071590	K4finalpeaks1422	2009	+	IV	9070010	9073607	nhr-11	+	0				mmab-1	o							tps-2
II	5503931	5506575	II	5506092	5509056	ZK177.4	+	0				ced-8	a			V	15423457	15425465	K4finalpeaks2009	2008	+	V	15421673	15423658	fbxa-104	-	0				mml-1	d							trcs-2
II	5503931	5506575	II	5503966	5506115	cyp-44A1	+	0				ced-9	c			V	15423457	15425465	K4finalpeaks2009	2008	+	V	15423871	15425396	fbxa-209	-	0				mnp-1	u							tre-2
II	5508324	5513527	II	5506092	5509056	ZK177.4	+	0				cee-1	i			V	13370967	13372972	K4finalpeaks1954	2005	+	V	13370104	13380189	tag-260	-	0				mnr-1	v							tre-3
II	5543887	5547261	II	5544173	5544291	C17C3.22	+	0				ceeh-1	n			V	14895521	14897525	K4finalpeaks1998	2004	+	V	14897284	14897831	H12D21.6	-	0				mod-1	y							tre-5
II	5570553	5575323	II	5570637	5574943	C17C3.1	+	0				ceeh-2	l			V	14895521	14897525	K4finalpeaks1998	2004	+	V	14895647	14899019	mpst-3	+	0				mom-4	k							trpl-2
II	5570553	5575323	II	5571302	5571965	C17C3.15	+	0				ceh-100	e			III	1506	3502	K4finalpeaks812	1996	+	III	1271	2948	fbxa-6	-	0				mom-5	c							trpp-10
II	5576974	5577659	II	5577182	5577273	T25E4.3	+	0				ceh-13	f			III	1506	3502	K4finalpeaks812	1996	+	III	3321	11940	npr-30	+	0				mop-25.1	s							try-3
II	5584897	5595838	II	5594736	5596462	C17G10.2	+	0				ceh-14	y			IV	1215899	1217894	K4finalpeaks1237	1995	+	IV	1216627	1218524	W09G12.9	+	0				mpk-1	s							try-9
II	5584897	5595838	II	5586165	5587652	lys-8	+	0				ceh-19	o			V	13649863	13651852	K4finalpeaks1966	1989	+	V	13650286	13654129	lpin-1	-	0				mpst-3	k							tsn-1
II	5621377	5624524	II	5622895	5624979	npl-4.2	+	0				ceh-20	p			IV	5593733	5595715	K4finalpeaks1321	1982	+	IV	5594411	5594431	21ur-11244	-	0				mpz-1	y							tsp-9
II	5628108	5632823	II	5631357	5633350	npl-4.1	+	0				ceh-31	y			IV	5593733	5595715	K4finalpeaks1321	1982	+	IV	5594652	5594672	21ur-4736	-	0				mrp-6	y							ttll-12
II	5648229	5650721	II	5649737	5654422	zyg-1	+	0				ceh-32	k			IV	5593733	5595715	K4finalpeaks1321	1982	+	IV	5595245	5595265	21ur-15513	-	0				mrpl-20	h							ttll-5
II	5659102	5664393	II	5661167	5665243	mdt-26	+	0				ceh-37	y			IV	5593733	5595715	K4finalpeaks1321	1982	+	IV	5595249	5595269	21ur-11510	-	0				mrpl-51	c							ttm-1
II	5688191	5692541	II	5691721	5693935	C25H3.4	+	0				ceh-38	h			X	14513204	14515186	K4finalpeaks2504	1982	+	X	14511248	14514097	fbxa-141	-	0				mrps-14	l							ttm-2
II	5694615	5699798	II	5694193	5695236	C25H3.3	+	0				ceh-39	u			X	14513204	14515186	K4finalpeaks2504	1982	+	X	14514116	14515081	gcsh-1	-	0				mrps-6	q							ttm-5
II	5694615	5699798	II	5695380	5696357	C25H3.14	+	0				ceh-43	g			IV	5593733	5595715	K4finalpeaks1321	1982	+	IV	5594331	5594351	21ur-8766	+	0				msi-1	e							ttr-1
II	5694615	5699798	II	5699600	5701408	C25H3.1	+	0				ceh-44	b			IV	5593733	5595715	K4finalpeaks1321	1982	+	IV	5584661	5610353	fkh-7	+	0				msp-38	l							ttr-2
II	5701869	5717566	II	5705155	5705274	C18A3.24	+	0				ceh-48	b			IV	6829697	6831675	K4finalpeaks1355	1978	+	IV	6830227	6833440	H20E11.1	+	0				mtcu-2	c							ttr-35
II	5701869	5717566	II	5707691	5712351	osta-2	+	0				ceh-5	b			I	4172278	4174251	K4finalpeaks82	1973	+	I	4172204	4172306	R12E2.18	-	0				mtd-1	y							ttr-36
II	5701869	5717566	II	5714924	5716250	C18A3.9	+	0				ceh-53	k			I	4172278	4174251	K4finalpeaks82	1973	+	I	4172464	4173624	R12E2.11	-	0				mth-1	y							ttr-44
II	5701869	5717566	II	5716307	5718039	C18A3.3	+	0				ceh-58	g			I	4172278	4174251	K4finalpeaks82	1973	+	I	4173750	4174774	mrps-6	-	0				mthf-1	l							ttr-47
II	5722791	5726411	II	5724155	5724322	C18A3.13	+	0				ceh-6	y			I	4172278	4174251	K4finalpeaks82	1973	+	I	4172206	4172315	sls-2.4	+	0				mtl-1	r							ttr-53
II	5727425	5727914	II	5727769	5727959	C18A3.16	+	0				ceh-60	v			III	402424	404394	K4finalpeaks821	1970	+	III	402424	405614	Y55B1BL.1	+	0				mtp-18	e							twk-13
II	5749922	5752867	II	5749915	5750029	F10C1.14	+	0				ceh-62	y			III	559072	561038	K4finalpeaks823	1966	+	III	557518	572137	B0353.1	+	0				mua-3	y							twk-42
II	5749922	5752867	II	5750190	5754141	ifb-2	+	0				ceh-74	g			II	12670441	12672402	K4finalpeaks756	1961	+	II	12667698	12671623	rgs-4	+	0				mua-6	k							twk-46
II	5761772	5773500	II	5772887	5773081	F10C1.18	+	0				ceh-79	j			III	12004488	12006446	K4finalpeaks1172	1958	+	III	11999497	12002950	Y56A3A.33	-	-1539				mup-4	l							twk-9
II	5761772	5773500	II	5773232	5773346	F10C1.17	+	0				ceh-81	b			III	6388458	6390416	K4finalpeaks992	1958	+	III	6383552	6389413	let-716	+	0				mut-16	g							ubh-1
II	5761772	5773500	II	5765618	5772076	ifb-1	+	0				ceh-83	y			III	6388458	6390416	K4finalpeaks992	1958	+	III	6389833	6390838	C16A3.2	+	0				mvk-1	e							uev-3
II	5779862	5786334	II	5782209	5782288	F10C1.16	+	0				ceh-88	p			I	10038662	10040619	K4finalpeaks281	1957	+	I	10040005	10040223	F10G8.11	-	0				mys-1	j							ugt-12
II	5779862	5786334	II	5782557	5787655	K05F1.6	+	0				ceh-89	g			I	10038662	10040619	K4finalpeaks281	1957	+	I	10030172	10046760	ercc-1	+	0				nas-5	y							ugt-17
II	5819784	5821846	II	5820712	5824085	ehs-1	+	0				ceh-91	e			III	12135487	12137439	K4finalpeaks1176	1952	+	III	12141176	12141250	Y75B8A.46	+	3738				natc-2	q							ugt-22
II	5838690	5841695	II	5841399	5841514	ZK1248.21	+	0				ceh-93	g			V	13163402	13165353	K4finalpeaks1944	1951	+	V	13155299	13176091	noca-1	+	0				ncam-1	y							ugt-26
II	5844723	5844933	II	5842243	5845020	nep-25	+	0				ceh-99	f			V	20211307	20213255	K4finalpeaks2093	1948	+	V	20208684	20212451	Y113G7B.12	-	0				ncl-1	p							ugt-31
II	5844723	5844933	II	5844865	5844974	sls-2.1	+	0				cel-1	j			I	8731453	8733399	K4finalpeaks225	1946	+	I	8730905	8732125	C36B1.13	-	0				ncr-1	j							ugt-43
II	5845812	5848794	II	5845777	5850306	H41C03.3	+	0				cep-1	u			V	5834708	5836654	K4finalpeaks1717	1946	+	V	5835853	5836841	col-140	-	0				ncs-3	y							ugt-44
II	5854446	5855044	II	5854422	5857066	H41C03.1	+	0				cept-1	y			II	13844591	13846537	K4finalpeaks783	1946	+	II	13836241	13841139	F08G2.7	-	-3453				ndg-4	x							ugt-46
II	5856952	5857478	II	5854422	5857066	H41C03.1	+	0				cept-2	j			I	8731453	8733399	K4finalpeaks225	1946	+	I	8732246	8733436	C36B1.6	+	0				ndnf-1	x							ugt-47
II	5864129	5868290	II	5864195	5866969	tag-234	+	0				ces-1	t			V	5834708	5836654	K4finalpeaks1717	1946	+	V	5833831	5835183	srh-76	+	0				nduf-5	x							ugt-48
II	5878932	5884779	II	5879861	5880005	F55C12.12	+	0				cex-2	k			V	13211753	13213699	K4finalpeaks1949	1946	+	V	13209645	13213462	F57B1.6	+	0				nduf-7	x							ugt-49
II	5878932	5884779	II	5880154	5880502	F55C12.8	+	0				cey-1	f			II	13844591	13846537	K4finalpeaks783	1946	+	II	13847490	13847578	F08G2.14	+	954				ndx-9	x							ugt-5
II	5878932	5884779	II	5884552	5892675	rfip-1	+	0				cey-2	b			III	10985858	10987803	K4finalpeaks1140	1945	+	III	10986826	10987843	col-94	-	0				nekl-2	x							ugt-51
II	5885275	5894052	II	5884552	5892675	rfip-1	+	0				cey-4	n			IV	9696654	9698593	K4finalpeaks1440	1939	+	IV	9696983	9706718	dcaf-1	-	0				nep-1	x							ugt-53
II	5885275	5894052	II	5890124	5890263	F55C12.15	+	0				cfim-1	i			IV	9696654	9698593	K4finalpeaks1440	1939	+	IV	9693202	9697005	twk-9	+	0				nep-17	x							ugt-62
II	5899466	5903207	II	5900229	5900328	F59G1.13	+	0				cfim-2	h			V	6008102	6010041	K4finalpeaks1725	1939	+	V	6003601	6016087	fos-1	+	0				nep-22	x							ugt-7
II	5899466	5903207	II	5902254	5902347	lin-4	+	0				cfp-1	y			V	10371601	10373540	K4finalpeaks1847	1939	+	V	10372141	10374261	ugt-49	+	0				nep-25	x							uig-1
II	5899466	5903207	II	5902601	5902756	F59G1.11	+	0				cgef-1	y			V	5327684	5329622	K4finalpeaks1703	1938	+	V	5324798	5328470	C10G8.8	-	0				neto-1	y							unc-11
II	5899466	5903207	II	5896170	5904588	F59G1.4	+	0				cgh-1	f			II	6394983	6396919	K4finalpeaks550	1936	+	II	6395750	6395876	F58F12.6	-	0				nex-2	q							unc-15
II	5907180	5908648	II	5906558	5907613	F59G1.8	+	0				cgp-1	h			II	6394983	6396919	K4finalpeaks550	1936	+	II	6394917	6395055	F58F12.10	+	0				nex-3	o							unc-40
II	5907180	5908648	II	5907816	5911222	vps-35	+	0				cgr-1	k			II	6394983	6396919	K4finalpeaks550	1936	+	II	6396604	6396726	T25D10.8	+	0				nfya-2	s							unc-44
II	5911778	5919491	II	5912215	5912317	F59G1.14	+	0				cgt-2	k			X	5329486	5331421	K4finalpeaks2266	1935	+	X	5329455	5332339	C26B9.5	+	0				nhl-2	d							unc-54
II	5911778	5919491	II	5912551	5912571	21ur-12205	+	0				cgt-3	p			III	2506061	2507993	K4finalpeaks870	1932	+	III	2503448	2507972	Y54F10AM.8	-	0				nhl-3	c							unc-62
II	5911778	5919491	II	5917422	5918319	frh-1	+	0				cha-1	c			I	91532	93463	K4finalpeaks4	1931	+	I	91380	92877	Y48G1C.9	+	0				nhr-1	e							unc-70
II	5911778	5919491	II	5918626	5921617	ptp-2	+	0				chaf-1	t			I	91532	93463	K4finalpeaks4	1931	+	I	93031	94881	Y48G1C.1	+	0				nhr-101	n							unc-78
II	5911778	5919491	II	5911324	5916911	cgt-3	+	0				chaf-2	g			II	955334	957264	K4finalpeaks405	1930	+	II	954048	956337	fbxc-7	+	0				nhr-108	k							unc-83
II	5921450	5922666	II	5918626	5921617	ptp-2	+	0				chat-1	q			II	955334	957264	K4finalpeaks405	1930	+	II	956674	957961	fbxc-6	+	0				nhr-109	h							unc-89
II	5921450	5922666	II	5921967	5924839	vrk-1	+	0				chc-1	d			I	10288098	10290026	K4finalpeaks289	1928	+	I	10264310	10279234	ZC247.1	-	-8865				nhr-11	v							unc-97
II	5928536	5941471	II	5933493	5940801	egl-44	+	0				chch-3	j			V	9122262	9124190	K4finalpeaks1809	1928	+	V	9122317	9123271	F21C10.13	+	0				nhr-110	v							unc-98
II	5928536	5941471	II	5936917	5936937	21ur-12994	+	0				chd-1	c			V	9122262	9124190	K4finalpeaks1809	1928	+	V	9123488	9123840	F21C10.11	+	0				nhr-114	l							upb-1
II	5928536	5941471	II	5940863	5941660	F28B12.6	+	0				chd-3	g			I	10288098	10290026	K4finalpeaks289	1928	+	I	10290911	10292078	T20F10.8	+	886				nhr-115	y							uri-1
II	5942472	5943584	II	5942989	5943880	F28B12.1	+	0				chd-7	d			V	11984690	11986616	K4finalpeaks1912	1926	+	V	11982621	11986115	mans-2	-	0				nhr-120	a							vab-1
II	5946635	5967614	II	5950185	5950318	B0034.17	+	0				chdp-1	q			V	11984690	11986616	K4finalpeaks1912	1926	+	V	11984970	11984990	21ur-13859	-	0				nhr-121	k							vab-10
II	5946635	5967614	II	5961677	5962000	B0034.7	+	0				che-10	y			II	9378373	9380298	K4finalpeaks662	1925	+	II	9380106	9381355	C06C3.5	-	0				nhr-123	g							vars-2
II	5946635	5967614	II	5962755	5962888	B0034.15	+	0				che-13	k			X	16688748	16690673	K4finalpeaks2541	1925	+	X	16689366	16690860	F22H10.6	-	0				nhr-143	g							vav-1
II	5946635	5967614	II	5965519	5965687	B0034.11	+	0				che-6	e			X	16688748	16690673	K4finalpeaks2541	1925	+	X	16689985	16690066	F22H10.t1	-	0				nhr-176	l							ver-2
II	5946635	5967614	II	5966778	5966979	B0034.8	+	0				chhy-1	y			II	9378373	9380298	K4finalpeaks662	1925	+	II	9378557	9379596	C06C3.11	+	0				nhr-178	y							vgln-1
II	6023188	6026669	II	6020653	6023349	ZK84.1	+	0				chil-13	l			X	16688748	16690673	K4finalpeaks2541	1925	+	X	16689975	16690068	F22H10.9	+	0				nhr-179	k							vha-11
II	6044602	6054337	II	6047894	6048055	R12C12.13	+	0				chil-24	m			X	16688748	16690673	K4finalpeaks2541	1925	+	X	16690315	16690335	21ur-12708	+	0				nhr-19	m							vha-12
II	6044602	6054337	II	6048109	6049694	ran-5	+	0				chil-8	k			III	6154515	6156425	K4finalpeaks984	1910	+	III	6154714	6157758	anmt-2	-	0				nhr-193	k							vha-13
II	6044602	6054337	II	6050375	6054306	R12C12.1	+	0				chin-1	g			III	6154515	6156425	K4finalpeaks984	1910	+	III	6149982	6154933	Y42G9A.1	+	0				nhr-20	u							vha-15
II	6095946	6099058	II	6097830	6099663	rbbp-5	+	0				chk-1	t			X	8676009	8677917	K4finalpeaks2367	1908	+	X	8673060	8681653	K09E2.2	+	0				nhr-210	k							vha-16
II	6115020	6126316	II	6118399	6118601	C29H12.10	+	0				chk-2	t			X	8676009	8677917	K4finalpeaks2367	1908	+	X	8676674	8677969	K09E2.3	+	0				nhr-213	g							vha-19
II	6115020	6126316	II	6120483	6120630	C29H12.11	+	0				chl-1	u			II	5586115	5588017	K4finalpeaks510	1902	+	II	5585978	5586124	C17G10.12	-	0				nhr-214	y							vha-20
II	6115020	6126316	II	6121441	6121665	C29H12.12	+	0				chn-1	j			II	5586115	5588017	K4finalpeaks510	1902	+	II	5587623	5593425	cdc-14	-	0				nhr-225	y							vha-3
II	6115020	6126316	II	6123809	6125424	C29H12.2	+	0				chp-1	f			II	5586115	5588017	K4finalpeaks510	1902	+	II	5586165	5587652	lys-8	+	0				nhr-23	a							vha-5
II	6115020	6126316	II	6125559	6127946	rars-2	+	0				chpf-1	q			X	4512852	4514754	K4finalpeaks2237	1902	+	X	4514099	4516894	spr-3	+	0				nhr-27	y							vha-6
II	6141554	6143336	II	6136094	6157176	abts-3	+	0				chs-1	c			I	7726134	7728029	K4finalpeaks200	1895	+	I	7726572	7726639	F27D4.9	-	0				nhr-273	k							vha-8
II	6149791	6151762	II	6136094	6157176	abts-3	+	0				chtl-1	v			X	9881380	9883275	K4finalpeaks2394	1895	+	X	9872910	9882214	glo-1	-	0				nhr-3	q							vit-1
II	6171560	6184671	II	6171542	6172871	F40H3.3	+	0				chup-1	g			I	7726134	7728029	K4finalpeaks200	1895	+	I	7725019	7727113	F27D4.4	+	0				nhr-31	l							vit-2
II	6171560	6184671	II	6172213	6172370	F40H3.10	+	0				cic-1	k			I	7726134	7728029	K4finalpeaks200	1895	+	I	7727267	7729076	tag-173	+	0				nhr-34	b							vit-4
II	6171560	6184671	II	6173642	6174866	F40H3.2	+	0				cid-1	c			X	9881380	9883275	K4finalpeaks2394	1895	+	X	9877474	9881406	R07B1.9	+	0				nhr-41	k							vit-5
II	6171560	6184671	II	6175238	6175373	F40H3.15	+	0				cids-1	f			IV	6273958	6275851	K4finalpeaks1343	1893	+	IV	6274997	6275017	21ur-9418	-	0				nhr-44	g							vit-6
II	6171560	6184671	II	6179955	6184686	F40H3.1	+	0				cids-2	h			IV	6273958	6275851	K4finalpeaks1343	1893	+	IV	6275528	6275548	21ur-7204	-	0				nhr-47	j							vpr-1
II	6171560	6184671	II	6182470	6182545	F40H3.16	+	0				cil-1	c			IV	6273958	6275851	K4finalpeaks1343	1893	+	IV	6275531	6275551	21ur-14864	-	0				nhr-48	e							vps-36
II	6195866	6197960	II	6197180	6198308	C30B5.2	+	0				cima-1	l			IV	6273958	6275851	K4finalpeaks1343	1893	+	IV	6275532	6275552	21ur-14252	-	0				nhr-50	g							wah-1
II	6234052	6236818	II	6234133	6234255	T24H7.7	+	0				cir-1	t			IV	6273958	6275851	K4finalpeaks1343	1893	+	IV	6272591	6275713	aat-4	-	0				nhr-57	g							wht-2
II	6241929	6246645	II	6245131	6246257	blos-4	+	0				cisd-1	o			V	15568733	15570621	K4finalpeaks2011	1888	+	V	15567394	15569889	acs-2	+	0				nhr-61	t							xbx-5
II	6241929	6246645	II	6246357	6247219	T24H7.3	+	0				cisd-3.1	g			V	15568733	15570621	K4finalpeaks2011	1888	+	V	15569957	15570787	lsm-5	+	0				nhr-68	n							xnd-1
II	6241929	6246645	II	6242096	6242523	T24H7.8	+	0				cisd-3.2	h			X	11535706	11537592	K4finalpeaks2428	1886	+	X	11536568	11537123	C35C5.9	+	0				nhr-79	h							xpg-1
II	6248357	6249567	II	6247311	6250839	T24H7.2	+	0				cit-1.1	d			X	11535706	11537592	K4finalpeaks2428	1886	+	X	11534054	11536564	C35C5.8	+	0				nhr-8	n							xtr-1
II	6248357	6249567	II	6248717	6248855	T24H7.6	+	0				cit-1.2	d			IV	8481649	8483520	K4finalpeaks1404	1871	+	IV	8481664	8483710	spp-8	+	0				nhr-80	d							zeel-1
II	6250512	6253493	II	6247311	6250839	T24H7.2	+	0				cka-1	s			I	9278961	9280831	K4finalpeaks247	1870	+	I	9271443	9278689	hxk-1	-	-273				nhr-86	d							zip-11
II	6250512	6253493	II	6251411	6253006	phb-2	+	0				cka-2	g			I	5768592	5770462	K4finalpeaks136	1870	+	I	5768963	5773626	lron-8	+	0				nhr-88	j							zip-12
II	6257437	6267038	II	6260990	6262524	nmgp-1	+	0				ckb-1	h			IV	2111437	2113306	K4finalpeaks1251	1869	+	IV	2104056	2111605	che-6	-	0				nhx-4	y							zip-3
II	6257437	6267038	II	6262537	6263324	F13H8.12	+	0				ckb-2	s			IV	2111437	2113306	K4finalpeaks1251	1869	+	IV	2111890	2113422	C23H5.8	-	0				nid-1	y							ztf-26
II	6257437	6267038	II	6264061	6265508	F13H8.3	+	0				ckb-4	h			X	3731493	3733359	K4finalpeaks2210	1866	+	X	3731919	3733457	tag-18	-	0				nipa-1	e							ztf-29
II	6267871	6270892	II	6268972	6270188	linc-4	+	0				ckc-1	k			X	3731493	3733359	K4finalpeaks2210	1866	+	X	3729294	3731960	aex-4	+	0				nit-1	e							zyx-1
II	6267871	6270892	II	6270372	6274005	F13H8.2	+	0				cki-1	a			I	14518526	14520391	K4finalpeaks370	1865	+	I	14512663	14518719	exc-4	-	0				nkb-1	n
II	6273636	6275529	II	6270372	6274005	F13H8.2	+	0				cki-2	h			X	3164386	3166250	K4finalpeaks2186	1864	+	X	3164525	3165656	syx-6	+	0				nkb-3	h
II	6273636	6275529	II	6274021	6274145	F13H8.14	+	0				ckk-1	y			X	3164386	3166250	K4finalpeaks2186	1864	+	X	3165796	3167599	C15C7.7	+	0				nlp-11	k
II	6273636	6275529	II	6274265	6279692	bpl-1	+	0				cks-1	k			X	3164386	3166250	K4finalpeaks2186	1864	+	X	3159940	3164429	gcc-1	+	0				nlp-16	y
II	6276640	6278016	II	6274265	6279692	bpl-1	+	0				cku-80	d			X	8412696	8414548	K4finalpeaks2365	1852	+	X	8414015	8416919	ced-8	-	0				nlp-27	m
II	6279843	6284448	II	6283386	6284727	F13H8.1	+	0				clc-1	l			IV	9799818	9801670	K4finalpeaks1442	1852	+	IV	9799429	9802231	fat-4	+	0				nlp-28	r
II	6303485	6306563	II	6303512	6306285	C29F5.1	+	0				clc-2	e			X	8412696	8414548	K4finalpeaks2365	1852	+	X	8411698	8414065	F08F1.4	+	0				nlp-36	n
II	6303485	6306563	II	6306429	6308073	C29F5.8	+	0				clc-5	w			II	9560315	9562166	K4finalpeaks667	1851	+	II	9559525	9559944	F35H8.4	-	-372				nmur-3	t
II	6324062	6326608	II	6324290	6324350	C32D5.16	+	0				cld-9	y			II	1728495	1730344	K4finalpeaks418	1849	+	II	1728569	1730062	btb-9	+	0				noca-1	u
II	6324062	6326608	II	6324484	6327356	sma-6	+	0				cle-1	y			V	16728702	16730548	K4finalpeaks2029	1846	+	V	16728731	16729960	fbxa-127	+	0				nog-1	h
II	6327456	6329218	II	6328709	6328794	C32D5.15	+	0				clec-1	s			V	16728702	16730548	K4finalpeaks2029	1846	+	V	16730261	16731464	srz-99	+	0				npa-1	l
II	6334550	6335546	II	6335478	6336493	C32D5.14	+	0				clec-126	g			V	8730781	8732624	K4finalpeaks1796	1843	+	V	8729458	8732789	ZC196.5	+	0				npp-13	g
II	6338537	6349820	II	6343088	6343234	C32D5.18	+	0				clec-127	t			IV	14606356	14608197	K4finalpeaks1556	1841	+	IV	14606942	14606962	21ur-11572	+	0				npp-18	n
II	6338537	6349820	II	6344308	6345519	C32D5.1	+	0				clec-128	w			IV	14606356	14608197	K4finalpeaks1556	1841	+	IV	14606945	14606965	21ur-6081	+	0				npp-6	d
II	6369482	6375503	II	6371305	6374544	lin-23	+	0				clec-144	u			IV	14606356	14608197	K4finalpeaks1556	1841	+	IV	14607023	14607043	21ur-3741	+	0				npr-20	s
II	6380734	6386420	II	6383645	6384691	F58F12.1	+	0				clec-146	m			IV	14606356	14608197	K4finalpeaks1556	1841	+	IV	14607188	14607208	21ur-2786	+	0				npr-24	w
II	6394982	6396919	II	6394917	6395055	F58F12.10	+	0				clec-147	m			IV	14606356	14608197	K4finalpeaks1556	1841	+	IV	14607317	14607337	21ur-1087	+	0				npr-25	y
II	6394982	6396919	II	6396604	6396726	T25D10.8	+	0				clec-149	w			IV	14606356	14608197	K4finalpeaks1556	1841	+	IV	14607697	14607717	21ur-6829	+	0				npr-30	e
II	6403112	6405112	II	6403481	6405034	T25D10.1	+	0				clec-150	k			IV	14606356	14608197	K4finalpeaks1556	1841	+	IV	14607913	14607933	21ur-4688	+	0				nra-1	j
II	6412204	6414535	II	6414084	6414206	K03H9.8	+	0				clec-165	k			III	13523948	13525786	K4finalpeaks1206	1838	+	III	13514950	13524112	pod-1	-	0				nrde-2	n
II	6445723	6450589	II	6444028	6446134	K06A1.2	+	0				clec-178	x			V	8990143	8991980	K4finalpeaks1806	1837	+	V	8990358	8991565	F59E11.7	+	0				nrde-4	h
II	6486495	6487340	II	6485677	6488830	T28D9.3	+	0				clec-180	w			V	8990143	8991980	K4finalpeaks1806	1837	+	V	8991789	8993089	F59E11.6	+	0				nrf-5	k
II	6488756	6493863	II	6490158	6491337	rsp-5	+	0				clec-183	t			II	13514873	13516705	K4finalpeaks778	1832	+	II	13507819	13516481	nep-17	+	0				nrfl-1	e
II	6488756	6493863	II	6491936	6492164	T28D9.13	+	0				clec-186	l			IV	7374713	7376541	K4finalpeaks1372	1828	+	IV	7375172	7376638	T12B3.3	+	0				nrx-1	y
II	6488756	6493863	II	6492402	6493772	T28D9.1	+	0				clec-187	k			X	9798227	9800055	K4finalpeaks2391	1828	+	X	9798835	9801038	F36G3.3	+	0				nspa-9	y
II	6488756	6493863	II	6485677	6488830	T28D9.3	+	0				clec-19	y			IV	14762854	14764681	K4finalpeaks1559	1827	+	IV	14763859	14763879	21ur-3468	-	0				nstp-4	e
II	6496530	6498657	II	6497298	6497437	R05G9.4	+	0				clec-196	p			IV	14762854	14764681	K4finalpeaks1559	1827	+	IV	14764474	14764494	21ur-14078	-	0				nsy-7	k
II	6516939	6526842	II	6516359	6518380	C56E6.7	+	0				clec-205	u			IV	14762854	14764681	K4finalpeaks1559	1827	+	IV	14761826	14765433	Y57G11C.5	-	0				ntl-3	c
II	6516939	6526842	II	6522696	6522814	C56E6.14	+	0				clec-221	c			IV	14762854	14764681	K4finalpeaks1559	1827	+	IV	14763230	14763250	21ur-8862	+	0				nubp-1	n
II	6516939	6526842	II	6524927	6526337	C56E6.2	+	0				clec-225	d			IV	14762854	14764681	K4finalpeaks1559	1827	+	IV	14763233	14763253	21ur-4094	+	0				nud-2	q
II	6535895	6536941	II	6536384	6540184	C56E6.9	+	0				clec-25	y			IV	14762854	14764681	K4finalpeaks1559	1827	+	IV	14764060	14764305	Y57G11C.1135	+	0				oac-46	p
II	6558696	6563674	II	6554977	6559267	wrn-1	+	0				clec-254	g			IV	14762854	14764681	K4finalpeaks1559	1827	+	IV	14764438	14764458	21ur-1572	+	0				obr-1	k
II	6558696	6563674	II	6563399	6563467	F18C5.14	+	0				clec-265	k			II	9605399	9607219	K4finalpeaks669	1820	+	II	9598197	9605526	nhr-19	-	0				obr-2	b
II	6564800	6565331	II	6565248	6565320	F18C5.t1	+	0				clec-32	y			I	4965820	4967638	K4finalpeaks111	1818	+	I	4964667	4967329	app-1	-	0				oig-2	y
II	6585437	6591691	II	6588923	6589066	C56C10.14	+	0				clec-40	y			I	9709507	9711324	K4finalpeaks270	1817	+	I	9710088	9710767	rnh-1.3	-	0				orai-1	l
II	6585437	6591691	II	6589290	6591086	vps-32.1	+	0				clec-41	l			I	9709507	9711324	K4finalpeaks270	1817	+	I	9711067	9712766	fce-1	-	0				osm-11	m
II	6600719	6602122	II	6601223	6603454	vps-33.2	+	0				clec-49	k			V	20390374	20392188	K4finalpeaks2096	1814	+	V	20384769	20391009	K02E2.7	-	0				osm-7	y
II	6606248	6611237	II	6610395	6610625	F54H5.10	+	0				clec-50	l			V	20390374	20392188	K4finalpeaks2096	1814	+	V	20387715	20393402	F53H2.1	+	0				osta-2	f
II	6612647	6622742	II	6613599	6613740	F54H5.12	+	0				clec-51	y			X	2563774	2565584	K4finalpeaks2170	1810	+	X	2559727	2564145	F52H2.6	-	0				otub-3	a
II	6612647	6622742	II	6613885	6614023	F54H5.8	+	0				clec-55	v			X	2563774	2565584	K4finalpeaks2170	1810	+	X	2565415	2565973	F52H2.15	+	0				otub-4	t
II	6612647	6622742	II	6615646	6617232	linc-138	+	0				clec-62	e			II	10707440	10709249	K4finalpeaks701	1809	+	II	10702233	10714299	dph-2	-	0				oxa-1	t
II	6612647	6622742	II	6617800	6617918	F54H5.9	+	0				clec-63	l			II	10707440	10709249	K4finalpeaks701	1809	+	II	10707203	10708286	col-80	+	0				oxy-4	w
II	6612647	6622742	II	6622189	6623500	F54H5.3	+	0				clec-65	l			II	10707440	10709249	K4finalpeaks701	1809	+	II	10708960	10712125	bli-1	+	0				pab-2	q
II	6612647	6622742	II	6618218	6622171	klf-3	+	0				clec-78	w			X	16132503	16134309	K4finalpeaks2533	1806	+	X	16123953	16128865	ZK1073.1	-	-3639				pac-1	s
II	6631148	6632656	II	6631154	6637099	T19D12.4	+	0				clec-83	n			X	1536411	1538217	K4finalpeaks2152	1806	+	X	1536417	1540287	K06A9.2	+	0				paf-2	g
II	6636469	6637956	II	6636854	6636907	T19D12.11	+	0				clec-84	n			IV	10273723	10275527	K4finalpeaks1458	1804	+	IV	10274036	10275411	Y43C5A.3	+	0				pah-1	r
II	6636469	6637956	II	6637613	6637762	T19D12.14	+	0				clec-85	l			II	9690385	9692182	K4finalpeaks673	1797	+	II	9689658	9691939	nlp-11	-	0				papl-1	l
II	6636469	6637956	II	6631154	6637099	T19D12.4	+	0				clec-87	g			V	11169269	11171065	K4finalpeaks1881	1796	+	V	11169277	11169559	T19C4.22	-	0				par-1	k
II	6661361	6665382	II	6661567	6665222	T19D12.2	+	0				clec-9	a			V	11169269	11171065	K4finalpeaks1881	1796	+	V	11169302	11169509	T19C4.21	+	0				par-3	k
II	6666894	6667231	II	6666898	6673747	T19D12.1	+	0				clh-1	t			V	3987914	3989709	K4finalpeaks1660	1795	+	V	3987900	3988314	nlp-28	+	0				patr-1	l
II	6670308	6671277	II	6666898	6673747	T19D12.1	+	0				clh-3	y			V	3987914	3989709	K4finalpeaks1660	1795	+	V	3989091	3989770	nlp-27	+	0				pbo-1	h
II	6673852	6674565	II	6674268	6679363	H43E16.1	+	0				clh-5	j			V	4525682	4527475	K4finalpeaks1675	1793	+	V	4517682	4549291	sos-1	-	0				pck-2	o
II	6679638	6680717	II	6679545	6682971	ift-74	+	0				clh-6	d			V	4525682	4527475	K4finalpeaks1675	1793	+	V	4525961	4526031	T28F12.4	+	0				pcp-2	y
II	6683069	6685054	II	6684236	6691841	C18H9.3	+	0				clhm-1	k			III	7586830	7588619	K4finalpeaks1032	1789	+	III	7586790	7588212	R13A5.15	-	0				pct-1	e
II	6689101	6695476	II	6691986	6692079	C18H9.12	+	0				clic-1	o			III	7586830	7588619	K4finalpeaks1032	1789	+	III	7584181	7591576	cup-5	+	0				pcyt-1	s
II	6689101	6695476	II	6684236	6691841	C18H9.3	+	0				clik-1	l			V	9891186	9892974	K4finalpeaks1831	1788	+	V	9889839	9894850	fshr-1	+	0				PDB1.1	l
II	6700294	6701520	II	6699084	6700482	C18H9.1	+	0				clip-1	g			II	8863343	8865125	K4finalpeaks635	1782	+	II	8860913	8865173	npr-20	-	0				pde-4	s
II	6702914	6709526	II	6707595	6707876	T14B4.17	+	0				cln-3.1	k			II	6141555	6143336	K4finalpeaks538	1781	+	II	6141728	6141863	F57F10.3	-	0				pdha-1	y
II	6716833	6717502	II	6716958	6717839	T14B4.5	+	0				clp-1	d			II	6141555	6143336	K4finalpeaks538	1781	+	II	6136094	6157176	abts-3	+	0				pdhk-2	j
II	6721100	6722710	II	6721766	6721848	T14B4.t1	+	0				clp-2	g			V	14601375	14603154	K4finalpeaks1994	1779	+	V	14600272	14606462	glb-22	+	0				pdi-1	n
II	6734475	6735915	II	6734907	6736098	T14B4.3	+	0				clp-4	g			V	19520108	19521886	K4finalpeaks2084	1778	+	V	19519925	19533110	Y43F8B.2	-	0				peb-1	y
II	6740624	6743006	II	6736902	6741516	T14B4.1	+	0				clp-7	g			X	11351793	11353571	K4finalpeaks2419	1778	+	X	11352136	11357090	pgp-3	+	0				peli-1	t
II	6740624	6743006	II	6741691	6742819	exos-8	+	0				clpf-1	f			IV	13008988	13010765	K4finalpeaks1533	1777	+	IV	13009637	13009657	21ur-15150	+	0				pes-9	n
II	6740624	6743006	II	6742914	6744265	F41G3.6	+	0				clpp-1	q			IV	13008988	13010765	K4finalpeaks1533	1777	+	IV	13009135	13035902	mbk-2	+	0				pfd-1	q
II	6767396	6769041	II	6768296	6768943	F41G3.18	+	0				clr-1	c			I	11989381	11991158	K4finalpeaks329	1777	+	I	11996976	11997030	Y53C10A.20	+	5819				pfkb-1.2	n
II	6776342	6777505	II	6777074	6777871	ssup-72	+	0				cls-1	y			III	6591799	6593574	K4finalpeaks996	1775	+	III	6589373	6592175	F20H11.1	-	0				pfn-3	m
II	6781563	6788816	II	6779464	6781692	T13C2.7	+	0				cls-2	c			III	6591799	6593574	K4finalpeaks996	1775	+	III	6592567	6601171	let-765	-	0				pgal-1	j
II	6781563	6788816	II	6783427	6788459	T13C2.6	+	0				cls-3	g			X	2812874	2814649	K4finalpeaks2176	1775	+	X	2810484	2814125	C14A11.6	-	0				pgp-2	k
II	6794947	6795324	II	6792231	6799265	T13C2.2	+	0				clu-1	d			I	1344101	1345875	K4finalpeaks27	1774	+	I	1341220	1344692	K12C11.1	-	0				pgp-3	g
II	6797771	6798308	II	6792231	6799265	T13C2.2	+	0				cmd-1	q			X	16152199	16153971	K4finalpeaks2535	1772	+	X	16155407	16155514	F09C8.3	+	1437				pgp-4	y
II	6808634	6811988	II	6810963	6816454	snt-1	+	0				cmk-1	u			V	13381212	13382983	K4finalpeaks1956	1771	+	V	13381189	13383076	cpz-2	+	0				pgp-7	s
II	6824131	6831732	II	6827632	6827773	F31E8.20	+	0				cmt-1	i			X	6791160	6792931	K4finalpeaks2312	1771	+	X	6791064	6792715	asp-3	+	0				pgrn-1	k
II	6824131	6831732	II	6828119	6830456	F31E8.1	+	0				cnb-1	i			IV	4099296	4101064	K4finalpeaks1286	1768	+	IV	4086212	4102908	C35B1.2	+	0				phf-31	b
II	6824131	6831732	II	6829681	6829968	F31E8.21	+	0				cnc-10	o			III	7988516	7990281	K4finalpeaks1044	1765	+	III	7987129	7990549	C06G4.1	+	0				pho-1	w
II	6833220	6837283	II	6833790	6834006	C04A2.10	+	0				cnc-11	y			II	6327457	6329218	K4finalpeaks546	1761	+	II	6328702	6328799	mir-60	-	0				pho-11	t
II	6833220	6837283	II	6835081	6847908	egl-27	+	0				cnc-3	o			II	6327457	6329218	K4finalpeaks546	1761	+	II	6328709	6328794	C32D5.15	+	0				pho-13	k
II	6838348	6839803	II	6835081	6847908	egl-27	+	0				cnc-4	u			X	9056660	9058419	K4finalpeaks2376	1759	+	X	9056626	9056729	F47E1.8	-	0				pitr-1	f
II	6841046	6845497	II	6835081	6847908	egl-27	+	0				cnep-1	h			X	9056660	9058419	K4finalpeaks2376	1759	+	X	9056580	9056729	F47E1.16	+	0				pkc-1	s
II	6841046	6845497	II	6843240	6843363	C04A2.16	+	0				cng-3	t			X	9056660	9058419	K4finalpeaks2376	1759	+	X	9057652	9061861	F47E1.2	+	0				pkc-2	w
II	6851627	6853344	II	6852219	6853491	C04A2.15	+	0				cnk-1	g			I	2249459	2251217	K4finalpeaks39	1758	+	I	2250131	2254901	slc-17.6	+	0				pkn-1	d
II	6851627	6853344	II	6853204	6853285	C04A2.t1	+	0				cnp-2	v			III	7504172	7505928	K4finalpeaks1026	1756	+	III	7508176	7515280	cls-1	+	2249				plc-4	j
II	6879455	6883855	II	6883834	6883976	C44B7.17	+	0				cnp-3	e			V	7362346	7364101	K4finalpeaks1762	1755	+	V	7362316	7364204	cyp-35A2	-	0				pll-1	y
II	6884992	6894916	II	6886239	6886388	C44B7.20	+	0				cnt-1	e			II	5184388	5186139	K4finalpeaks501	1751	+	II	5179038	5187569	crh-2	-	0				pmk-3	h
II	6896198	6899598	II	6898194	6898265	C44B7.t1	+	0				cnt-2	g			II	5184388	5186139	K4finalpeaks501	1751	+	II	5186136	5186274	C34F11.18	+	0				pmp-1	k
II	6896198	6899598	II	6898680	6901792	C44B7.2	+	0				cnx-1	h			I	8531833	8533582	K4finalpeaks216	1749	+	I	8531721	8535250	gpa-15	-	0				pmp-5	l
II	6906822	6910709	II	6910072	6912697	asm-1	+	0				coel-1	h			IV	10606674	10608423	K4finalpeaks1468	1749	+	IV	10602944	10606834	R09H10.2	+	0				pms-2	n
II	6926128	6927252	II	6926753	6926893	F22D3.7	+	0				cof-2	u			IV	10606674	10608423	K4finalpeaks1468	1749	+	IV	10606954	10608854	R09H10.3	+	0				pmt-2	l
II	6928218	6930403	II	6928770	6947571	flcn-1	+	0				cogc-1	s			X	3562126	3563874	K4finalpeaks2203	1748	+	X	3558839	3563974	vit-4	-	0				pod-1	n
II	6932622	6935625	II	6928770	6947571	flcn-1	+	0				cogc-2	h			X	3562126	3563874	K4finalpeaks2203	1748	+	X	3563816	3563991	F59D8.3	+	0				pod-2	n
II	6939458	6942162	II	6928770	6947571	flcn-1	+	0				cogc-4	d			II	13829416	13831160	K4finalpeaks782	1744	+	II	13829305	13829491	F08G2.10	-	0				pos-1	y
II	6943002	6947955	II	6943941	6944018	mir-8192	+	0				cogc-6	h			II	13829416	13831160	K4finalpeaks782	1744	+	II	13829286	13829492	F08G2.15	+	0				ppat-1	j
II	6943002	6947955	II	6928770	6947571	flcn-1	+	0				cogc-8	h			II	13829416	13831160	K4finalpeaks782	1744	+	II	13830599	13831221	F08G2.4	+	0				ppfr-2	h
II	6950491	6953927	II	6951640	6955408	ceh-38	+	0				coh-1	g			III	13019134	13020873	K4finalpeaks1198	1739	+	III	13018935	13020231	col-98	+	0				pph-1	a
II	6970262	6974461	II	6972687	6972790	C15F1.13	+	0				coh-4	y			V	6436254	6437992	K4finalpeaks1738	1738	+	V	6434130	6436400	erfa-1	+	0				ppm-1	f
II	6982877	6984389	II	6979951	6988629	C15F1.2	+	0				col-101	r			V	6436254	6437992	K4finalpeaks1738	1738	+	V	6436608	6437884	hpo-19	+	0				pqe-1	s
II	6989699	6990757	II	6988778	6991686	C15F1.1	+	0				col-103	o			V	12908758	12910490	K4finalpeaks1938	1732	+	V	12910113	12917221	nid-1	+	0				pqm-1	n
II	6989699	6990757	II	6990257	6990361	C15F1.12	+	0				col-106	p			IV	9371351	9373082	K4finalpeaks1430	1731	+	IV	9371508	9373636	C10C5.2	+	0				pqm-96	y
II	6992650	6998653	II	6993992	6994362	linc-73	+	0				col-110	l			II	7100727	7102447	K4finalpeaks575	1720	+	II	7099584	7101163	mmaa-1	-	0				pqn-18	y
II	6992650	6998653	II	6995051	7010621	unc-104	+	0				col-119	s			II	7100727	7102447	K4finalpeaks575	1720	+	II	7101264	7105001	farl-11	-	0				pqn-22	t
II	7001179	7001614	II	6995051	7010621	unc-104	+	0				col-120	t			V	12467166	12468885	K4finalpeaks1925	1719	+	V	12468407	12468427	21ur-14715	-	0				pqn-35	y
II	7002906	7003262	II	6995051	7010621	unc-104	+	0				col-122	t			III	4950293	4952012	K4finalpeaks936	1719	+	III	4951448	4951496	C26E6.16	+	0				pqn-41	e
II	7021793	7023800	II	7022927	7024930	lst-5	+	0				col-124	t			V	12467166	12468885	K4finalpeaks1925	1719	+	V	12468683	12473535	F28C1.3	+	0				pqn-44	r
II	7024740	7027113	II	7022927	7024930	lst-5	+	0				col-128	t			IV	17175178	17176894	K4finalpeaks1586	1716	+	IV	17175514	17175534	21ur-10355	-	0				pqn-52	h
II	7024740	7027113	II	7025802	7030162	C52E12.1	+	0				col-140	s			IV	17175178	17176894	K4finalpeaks1586	1716	+	IV	17175677	17175697	21ur-2241	+	0				pqn-92	q
II	7029301	7032096	II	7030309	7030435	C52E12.9	+	0				col-142	t			IV	17175178	17176894	K4finalpeaks1586	1716	+	IV	17176438	17176458	21ur-9464	+	0				prk-2	s
II	7029301	7032096	II	7025802	7030162	C52E12.1	+	0				col-143	m			IV	17175178	17176894	K4finalpeaks1586	1716	+	IV	17176748	17176768	21ur-9774	+	0				prmt-6	k
II	7048943	7051383	II	7050672	7051989	ZK1127.5	+	0				col-151	u			IV	17175178	17176894	K4finalpeaks1586	1716	+	IV	17176477	17189806	C52D10.3	+	0				prx-2	l
II	7054701	7061276	II	7053945	7055208	ZK1127.4	+	0				col-152	k			X	422275	423986	K4finalpeaks2111	1711	+	X	422890	425631	ZK1193.4	-	0				prx-3	k
II	7054701	7061276	II	7055292	7056182	ZK1127.3	+	0				col-153	t			X	422275	423986	K4finalpeaks2111	1711	+	X	421707	422776	col-19	+	0				prx-5	j
II	7070155	7077537	II	7073796	7075551	kat-1	+	0				col-160	a			I	9434878	9436587	K4finalpeaks256	1709	+	I	9435160	9435327	C17E4.17	-	0				prx-6	a
II	7070155	7077537	II	7075614	7077191	T02G5.7	+	0				col-178	l			I	9434878	9436587	K4finalpeaks256	1709	+	I	9435377	9441029	C17E4.10	+	0				psd-1	r
II	7103628	7106979	II	7105556	7106462	rpl-33	+	0				col-179	s			II	14183193	14184896	K4finalpeaks793	1703	+	II	14178814	14189930	efhd-1	+	0				ptc-3	y
II	7109251	7113467	II	7111978	7112985	F10E7.5	+	0				col-181	m			X	1245580	1247280	K4finalpeaks2141	1700	+	X	1246017	1247499	tsp-9	+	0				ptp-3	y
II	7109251	7113467	II	7113078	7113752	F10E7.6	+	0				col-184	o			IV	17283022	17284720	K4finalpeaks1591	1698	+	IV	17281455	17284199	nra-1	-	0				ptp-4	v
II	7121063	7124059	II	7122242	7124401	F10E7.2	+	0				col-19	s			III	9487653	9489350	K4finalpeaks1086	1697	+	III	9489162	9491236	dars-1	-	0				ptr-12	v
II	7131065	7132914	II	7132643	7137217	gld-3	+	0				col-20	l			III	9487653	9489350	K4finalpeaks1086	1697	+	III	9488618	9489186	nlp-36	+	0				ptr-14	e
II	7150876	7154043	II	7149248	7151760	T07F8.1	+	0				col-38	c			III	8015465	8017158	K4finalpeaks1045	1693	+	III	8013759	8016538	F44B9.5	-	0				ptr-20	u
II	7150876	7154043	II	7152566	7155474	fust-1	+	0				col-42	l			III	8015465	8017158	K4finalpeaks1045	1693	+	III	8016662	8020870	lin-36	-	0				ptr-21	d
II	7155442	7160767	II	7152566	7155474	fust-1	+	0				col-54	s			III	5341648	5343340	K4finalpeaks948	1692	+	III	5341690	5344273	ZK121.2	+	0				ptr-23	y
II	7155442	7160767	II	7155631	7160938	C27H5.2	+	0				col-71	e			X	938138	939830	K4finalpeaks2123	1692	+	X	938516	942608	F53H8.3	+	0				ptr-24	w
II	7181915	7185431	II	7183825	7185159	pdl-1	+	0				col-72	s			IV	10182505	10184196	K4finalpeaks1452	1691	+	IV	10183851	10194424	ptp-4	-	0				ptr-8	m
II	7192522	7199376	II	7196276	7197495	maoc-1	+	0				col-73	w			IV	10182505	10184196	K4finalpeaks1452	1691	+	IV	10180660	10183959	gta-1	+	0				puf-11	t
II	7206780	7212560	II	7205688	7206892	srd-59	+	0				col-76	s			X	14198466	14200154	K4finalpeaks2496	1688	+	X	14197362	14209153	ceh-37	-	0				pup-2	w
II	7228219	7230570	II	7228784	7230615	F32A5.4	+	0				col-79	e			X	14198466	14200154	K4finalpeaks2496	1688	+	X	14199371	14199391	21ur-12110	+	0				pyc-1	n
II	7232809	7233644	II	7232853	7235921	F32A5.3	+	0				col-8	n			X	14198466	14200154	K4finalpeaks2496	1688	+	X	14199625	14199771	C37E2.7	+	0				pyk-1	n
II	7249475	7258923	II	7245915	7250180	skpo-3	+	0				col-80	s			IV	2219180	2220865	K4finalpeaks1254	1685	+	IV	2216636	2216861	T04C4.3	-	-2320				pyk-2	l
II	7249475	7258923	II	7252259	7255738	ada-2	+	0				col-85	s			IV	2219180	2220865	K4finalpeaks1254	1685	+	IV	2222828	2235711	T04C4.1	+	1964				pyr-1	g
II	7249475	7258923	II	7257022	7258112	F32A5.8	+	0				col-93	b			II	10593169	10594853	K4finalpeaks697	1684	+	II	10593282	10594776	C14A4.6	-	0				qns-1	k
II	7249475	7258923	II	7258389	7258829	F32A5.9	+	0				col-94	r			II	10593169	10594853	K4finalpeaks697	1684	+	II	10592750	10593530	crn-5	+	0				R01H2.7	y
II	7290356	7292103	II	7290373	7291943	C30G12.2	+	0				col-95	m			III	13359049	13360731	K4finalpeaks1203	1682	+	III	13356823	13359277	F53A2.9	-	0				R02F11.4	c
II	7301630	7303279	II	7299571	7301640	C30G12.1	+	0				col-96	t			II	4914298	4915978	K4finalpeaks497	1680	+	II	4914494	4925248	aagr-2	-	0				R02F2.1	o
II	7301630	7303279	II	7302101	7305758	cul-4	+	0				col-98	l			IV	427377	429056	K4finalpeaks1228	1679	+	IV	428232	429084	Y66H1A.5	-	0				R03D7.4	f
II	7309421	7311725	II	7310346	7313787	cnep-1	+	0				col-99	y			V	16071409	16073086	K4finalpeaks2017	1677	+	V	16072765	16073956	srj-10	-	0				R03G5.6	f
II	7313039	7314421	II	7310346	7313787	cnep-1	+	0				com-1	g			V	16071409	16073086	K4finalpeaks2017	1677	+	V	16071436	16072700	nhr-176	+	0				R03H10.6	a
II	7346229	7348389	II	7339229	7349476	nhr-21	+	0				comt-1	u			V	9474716	9476392	K4finalpeaks1822	1676	+	V	9477807	9477948	K06A4.11	+	1416				R05C11.4	b
II	7361814	7364570	II	7359961	7363245	insc-1	+	0				comt-3	m			X	6399457	6401129	K4finalpeaks2295	1672	+	X	6402683	6402881	T22E5.12	+	1555				R05D3.9	a
II	7373003	7375550	II	7374497	7375189	rpb-4	+	0				copa-1	j			V	20305918	20307589	K4finalpeaks2094	1671	+	V	20306103	20308919	ZC15.1	+	0				R05D7.1	y
II	7373003	7375550	II	7375280	7377574	F43E2.1	+	0				copb-2	h			IV	10056749	10058416	K4finalpeaks1447	1667	+	IV	10056603	10062849	ipla-7	-	0				R05G6.10	y
II	7380275	7382586	II	7381438	7383490	C07D10.5	+	0				copd-1	d			I	7381198	7382862	K4finalpeaks186	1664	+	I	7376604	7383197	unc-15	-	0				R07B1.9	u
II	7390128	7399123	II	7394765	7397351	bath-44	+	0				cope-1	i			IV	8365840	8367500	K4finalpeaks1401	1660	+	IV	8366672	8366692	21ur-14060	-	0				R07E3.1	l
II	7390128	7399123	II	7399010	7400547	C07D10.1	+	0				copz-1	o			IV	8365840	8367500	K4finalpeaks1401	1660	+	IV	8363463	8366379	D2096.12	+	0				R07E3.4	q
II	7464300	7465729	II	7465008	7465152	D1022.13	+	0				coq-1	p			IV	8365840	8367500	K4finalpeaks1401	1660	+	IV	8366539	8375372	aagr-1	+	0				R07E5.1	t
II	7477782	7481106	II	7479167	7480714	ubc-6	+	0				coq-2	g			V	20383091	20384749	K4finalpeaks2095	1658	+	V	20384203	20384222	K02E2.13	-	0				R07E5.11	l
II	7494230	7495114	II	7494460	7496175	R10H1.1	+	0				coq-3	x			V	20383091	20384749	K4finalpeaks2095	1658	+	V	20383362	20384404	K02E2.11	+	0				R07E5.13	n
II	7528250	7531727	II	7529396	7529542	ZK1290.22	+	0				coq-4	d			V	16132010	16133666	K4finalpeaks2019	1656	+	V	16131180	16133283	fbxa-144	-	0				R07E5.4	l
II	7528250	7531727	II	7529646	7530991	ZK1290.5	+	0				coq-5	f			V	9655993	9657648	K4finalpeaks1827	1655	+	V	9654705	9657975	cyp-29A4	+	0				R07H5.8	n
II	7528250	7531727	II	7531155	7533247	wrt-1	+	0				coq-6	r			X	1010745	1012398	K4finalpeaks2128	1653	+	X	1011501	1012347	rncs-1	+	0				R07H5.9	t
II	7534795	7539348	II	7538194	7543005	nfi-1	+	0				coq-8	b			V	7412720	7414371	K4finalpeaks1764	1651	+	V	7411995	7413059	str-41	+	0				R08C7.12	d
II	7534795	7539348	II	7535129	7536989	ZK1290.13	+	0				cor-1	u			V	7412720	7414371	K4finalpeaks1764	1651	+	V	7413437	7413840	F18E3.11	+	0				R08E3.1	b
II	7591114	7594194	II	7592095	7592240	F35D2.9	+	0				cox-10	d			V	2072274	2073924	K4finalpeaks1630	1650	+	V	2069207	2072895	Y40B10A.9	-	0				R08E3.2	l
II	7591114	7594194	II	7593309	7593587	F35D2.16	+	0				cox-11	k			X	10080775	10082418	K4finalpeaks2399	1643	+	X	10080772	10081046	ZC373.8	+	0				R08E5.3	y
II	7597753	7599776	II	7599657	7608014	npp-21	+	0				cox-15	b			III	7212317	7213958	K4finalpeaks1008	1641	+	III	7209967	7215111	R151.2	+	0				R09A1.3	y
II	7612961	7618476	II	7613344	7613490	R07G3.13	+	0				cpar-1	y			IV	10748553	10750189	K4finalpeaks1475	1636	+	IV	10748386	10750153	T25B9.1	-	0				R09B5.11	m
II	7612961	7618476	II	7613541	7614435	oig-4	+	0				cpd-1	e			III	7950829	7952460	K4finalpeaks1040	1631	+	III	7949980	7951915	let-754	-	0				R09F10.1	n
II	7612961	7618476	II	7616452	7617931	cdc-42	+	0				cpf-1	f			II	10356168	10357797	K4finalpeaks691	1629	+	II	10353633	10357518	C07E3.3	-	0				R09H10.2	u
II	7620704	7625240	II	7623006	7623137	R07G3.11	+	0				cpf-2	i			X	16988402	16990030	K4finalpeaks2553	1628	+	X	16986922	16987145	K02H8.2	-	-1258				R09H10.3	k
II	7620704	7625240	II	7625221	7625359	R153.3	+	0				cpg-1	v			X	16988402	16990030	K4finalpeaks2553	1628	+	X	16996694	16996870	K02H8.6	+	6665				R09H10.5	u
II	7631973	7635087	II	7632986	7633198	R153.9	+	0				cpg-4	v			V	11311174	11312800	K4finalpeaks1888	1626	+	V	11311381	11313453	T03F7.7	+	0				R09H10.7	l
II	7664012	7665563	II	7664582	7667111	rpa-1	+	0				cpg-8	w			IV	11713809	11715432	K4finalpeaks1508	1623	+	IV	11715090	11729281	magi-1	+	0				R102.11	c
II	7667109	7670508	II	7664582	7667111	rpa-1	+	0				cpi-1	p			V	11507877	11509496	K4finalpeaks1893	1619	+	V	11505354	11508464	C55A6.10	+	0				R102.4	n
II	7667109	7670508	II	7667993	7671905	lir-2	+	0				cpi-2	o			V	11507877	11509496	K4finalpeaks1893	1619	+	V	11509136	11512321	ttll-5	+	0				R102.5	q
II	7679679	7684928	II	7672010	7682360	lir-1	+	0				cpin-1	k			V	17280271	17281889	K4finalpeaks2037	1618	+	V	17278367	17285169	K10G4.4	-	0				R102.6	m
II	7679679	7684928	II	7684889	7689689	F18A1.1	+	0				cpl-1	o			III	7965318	7966923	K4finalpeaks1042	1605	+	III	7966601	7969221	F54H12.8	-	0				R107.2	g
II	7679679	7684928	II	7682198	7684763	lin-26	+	0				cpn-1	o			III	7965318	7966923	K4finalpeaks1042	1605	+	III	7964581	7965840	F54H12.2	+	0				R10E11.5	t
II	7698083	7699959	II	7699254	7702304	B0495.2	+	0				cpn-3	m			I	9941095	9942699	K4finalpeaks278	1604	+	I	9942323	9942732	Y106G6A.6	-	0				R10E11.6	n
II	7712569	7719950	II	7716016	7716162	B0495.21	+	0				cpn-4	q			V	9088905	9090509	K4finalpeaks1808	1604	+	V	9089280	9089766	hsp-16.49	-	0				R10E4.11	h
II	7712569	7719950	II	7716233	7716381	B0495.18	+	0				cpna-1	y			I	9941095	9942699	K4finalpeaks278	1604	+	I	9942323	9942758	Y106G6A.9	+	0				R10E8.1	v
II	7712569	7719950	II	7719219	7719365	B0495.22	+	0				cpna-3	h			V	9088905	9090509	K4finalpeaks1808	1604	+	V	9090077	9090604	hsp-16.11	+	0				R10E8.3	e
II	7754776	7759365	II	7756008	7756908	B0228.1	+	0				cpna-5	s			V	10224106	10225704	K4finalpeaks1843	1598	+	V	10223447	10225722	daf-36	-	0				R10E8.6	g
II	7773601	7778914	II	7772567	7773912	C06A8.6	+	0				cpr-3	l			V	8905514	8907112	K4finalpeaks1800	1598	+	V	8907629	8909442	frpr-11	+	518				R10H10.3	k
II	7779921	7781582	II	7781579	7783348	spdl-1	+	0				cpr-6	o			II	12519065	12520661	K4finalpeaks754	1596	+	II	12519086	12519217	T21B4.20	+	0				R11G10.3	u
II	7783218	7784033	II	7783817	7784647	skr-17	+	0				cps-6	w			II	12519065	12520661	K4finalpeaks754	1596	+	II	12519268	12519367	mir-77	+	0				R12B2.6	q
II	7783218	7784033	II	7781579	7783348	spdl-1	+	0				cpsf-1	g			II	12519065	12520661	K4finalpeaks754	1596	+	II	12520212	12524478	ceh-99	+	0				R12B2.8	u
II	7789044	7794469	II	7790560	7791378	C06A8.3	+	0				cpsf-2	g			X	7318775	7320370	K4finalpeaks2330	1595	+	X	7318275	7318776	spp-4	-	0				R12C12.1	n
II	7789044	7794469	II	7794453	7794602	C06A8.14	+	0				cpsf-4	h			X	7318775	7320370	K4finalpeaks2330	1595	+	X	7319933	7320384	spp-5	-	0				R12C12.9	l
II	7809184	7811869	II	7809203	7809409	T05A6.15	+	0				cpt-1	d			I	10857263	10858858	K4finalpeaks308	1595	+	I	10855935	10857620	Y37F4.2	+	0				R12E2.11	n
II	7809184	7811869	II	7811240	7812103	cki-1	+	0				cpt-2	n			I	10857263	10858858	K4finalpeaks308	1595	+	I	10858078	10858150	Y37F4.15	+	0				R12G8.1	y
II	7815659	7817564	II	7815493	7815699	T05A6.19	+	0				cpt-4	y			IV	1837378	1838972	K4finalpeaks1246	1594	+	IV	1837971	1838025	K07A9.6	-	0				R12H7.4	t
II	7815659	7817564	II	7816509	7820278	cki-2	+	0				cpx-1	d			V	7224993	7226587	K4finalpeaks1760	1594	+	V	7225132	7225333	C05C8.10	-	0				R13A5.15	m
II	7832532	7836727	II	7832391	7832668	T09A5.14	+	0				cpz-1	o			V	7224993	7226587	K4finalpeaks1760	1594	+	V	7226375	7230848	gei-6	-	0				R13H7.2	y
II	7832532	7836727	II	7836645	7836787	T09A5.21	+	0				cpz-2	l			IV	1837378	1838972	K4finalpeaks1246	1594	+	IV	1837971	1838025	K07A9.5	+	0				R148.5	y
II	7838683	7839977	II	7837826	7841485	linc-133	+	0				cra-1	j			IV	1837378	1838972	K4finalpeaks1246	1594	+	IV	1834626	1846978	K07A9.3	+	0				R151.2	n
II	7841948	7842438	II	7842417	7845644	klp-3	+	0				crb-1	y			V	7224993	7226587	K4finalpeaks1760	1594	+	V	7223854	7225064	C13F10.1	+	0				R193.2	s
II	7845702	7846929	II	7846489	7847666	T09A5.4	+	0				crb-3	v			V	7224993	7226587	K4finalpeaks1760	1594	+	V	7225369	7226314	fkb-3	+	0				R74.10	m
II	7850364	7852183	II	7850593	7850812	T09A5.19	+	0				crh-1	j			X	11908467	11910057	K4finalpeaks2436	1590	+	X	11907267	11910141	Y62H9A.15	-	0				rab-28	l
II	7856637	7862873	II	7857873	7858334	T09A5.15	+	0				crh-2	r			I	14027928	14029514	K4finalpeaks366	1586	+	I	14027780	14028126	linc-124	-	0				rab-6.1	f
II	7856637	7862873	II	7858401	7859753	sds-22	+	0				cri-2	i			I	14027928	14029514	K4finalpeaks366	1586	+	I	14028997	14029212	ZC334.12	-	0				raga-1	g
II	7856637	7862873	II	7860593	7863563	lin-5	+	0				cri-3	q			I	14027928	14029514	K4finalpeaks366	1586	+	I	14029279	14029364	ZC334.17	+	0				ran-5	n
II	7863937	7865483	II	7864074	7866259	ostb-1	+	0				crls-1	c			X	976732	978316	K4finalpeaks2125	1584	+	X	975526	978445	abhd-3.2	-	0				rbm-28	t
II	7866088	7866784	II	7864074	7866259	ostb-1	+	0				crm-1	w			V	2763583	2765158	K4finalpeaks1641	1575	+	V	2763964	2765225	dhs-14	-	0				rcn-1	m
II	7876907	7880579	II	7879756	7880464	T01H3.5	+	0				crml-1	d			III	10197338	10198911	K4finalpeaks1115	1573	+	III	10197716	10198352	dod-6	+	0				rcor-1	c
II	7884663	7901109	II	7884403	7884801	linc-93	+	0				crn-1	e			III	5077288	5078855	K4finalpeaks938	1567	+	III	5077765	5080674	alh-1	+	0				reps-1	g
II	7884663	7901109	II	7888234	7888439	T01H3.8	+	0				crn-2	m			II	13334181	13335747	K4finalpeaks775	1566	+	II	13333763	13333827	mir-2215	-	-355				ret-1	r
II	7884663	7901109	II	7900647	7904636	rev-1	+	0				crn-4	g			II	13334181	13335747	K4finalpeaks775	1566	+	II	13338281	13339968	mrpl-20	+	2535				rfs-1	r
II	7884663	7901109	II	7900666	7900686	21ur-15116	+	0				crn-5	u			X	2257262	2258821	K4finalpeaks2163	1559	+	X	2255848	2258081	crn-4	-	0				rft-1	k
II	7884663	7901109	II	7893229	7900484	ptc-1	+	0				crn-7	i			I	10749763	10751321	K4finalpeaks305	1558	+	I	10750030	10750154	H36N01.1	-	0				rft-2	g
II	7929744	7932481	II	7930825	7930897	ZK669.9	+	0				crp-1	k			I	10749763	10751321	K4finalpeaks305	1558	+	I	10750563	10750705	H36N01.5	-	0				rgs-2	y
II	7940800	7945743	II	7941151	7942610	ZK669.3	+	0				crt-1	o			I	10749763	10751321	K4finalpeaks305	1558	+	I	10750030	10750293	H36N01.4	+	0				rgs-4	u
II	7981523	7987900	II	7976614	7994206	DH11.5	+	0				crtc-1	b			I	10749763	10751321	K4finalpeaks305	1558	+	I	10750343	10776700	daf-16	+	0				rho-1	q
II	7989172	7994137	II	7976614	7994206	DH11.5	+	0				csb-1	e			II	15197266	15198824	K4finalpeaks809	1558	+	II	15196214	15198075	Y46E12BR.1	+	0				ric-3	f
II	8008322	8009522	II	8008619	8011630	glna-2	+	0				csk-1	e			I	3434784	3436335	K4finalpeaks63	1551	+	I	3433157	3438543	Sep-1	-	0				ric-7	e
II	8011233	8021058	II	8008619	8011630	glna-2	+	0				csn-1	j			V	10036422	10037970	K4finalpeaks1837	1548	+	V	10037340	10048674	F57A8.1	+	0				rig-1	y
II	8011233	8021058	II	8012816	8015254	DH11.2	+	0				csn-2	e			V	7415538	7417084	K4finalpeaks1765	1546	+	V	7416116	7416819	F18E3.13	+	0				ril-1	q
II	8011233	8021058	II	8017680	8020759	zyg-11	+	0				csn-5	j			X	16901702	16903244	K4finalpeaks2550	1542	+	X	16902391	16904332	F39F10.4	-	0				riok-1	e
II	8026971	8034289	II	8028170	8028555	C08B11.11	+	0				csn-6	a			X	299406	300940	K4finalpeaks2109	1534	+	X	301832	308296	gcp-2.1	+	893				riok-2	c
II	8038246	8043783	II	8040006	8041737	C08B11.8	+	0				csnk-1	d			V	20769821	20771354	K4finalpeaks2104	1533	+	V	20764955	20770161	elp-1	-	0				rlbp-1	k
II	8038246	8043783	II	8042589	8047446	T05H10.1	+	0				csp-1	y			III	3772139	3773670	K4finalpeaks892	1531	+	III	3771421	3773333	lec-4	-	0				rnh-1.3	m
II	8047224	8047541	II	8042589	8047446	T05H10.1	+	0				csq-1	y			IV	5743697	5745225	K4finalpeaks1326	1528	+	IV	5744001	5744021	21ur-7539	-	0				rnp-8	g
II	8061867	8068835	II	8062743	8066193	ufd-2	+	0				csr-1	g			IV	5743697	5745225	K4finalpeaks1326	1528	+	IV	5744637	5744657	21ur-11197	-	0				rpb-11	o
II	8061867	8068835	II	8066111	8068184	pdha-1	+	0				cst-1	f			IV	5743697	5745225	K4finalpeaks1326	1528	+	IV	5744403	5747436	C45E5.1	+	0				rpb-6	f
II	8075131	8075523	II	8075509	8075643	K02C4.8	+	0				cst-2	x			I	4936516	4938041	K4finalpeaks110	1525	+	I	4934037	4949334	dip-2	+	0				rpc-2	c
II	8077929	8081205	II	8078457	8080828	K02C4.5	+	0				ctbp-1	x			I	14369402	14370920	K4finalpeaks369	1518	+	I	14367579	14369773	ech-7	-	0				rpl-11.1	c
II	8107122	8107623	II	8107178	8107272	C41C4.15	+	0				cTel55X.1	x			V	450080	451591	K4finalpeaks1605	1511	+	V	449963	450441	M02H5.8	+	0				rpm-1	f
II	8124011	8139557	II	8129960	8134726	ulp-4	+	0				ctg-1	x			V	450080	451591	K4finalpeaks1605	1511	+	V	451451	453755	nhr-123	+	0				rpoa-1	c
II	8124011	8139557	II	8130695	8130981	C41C4.16	+	0				ctg-2	x			I	12163396	12164903	K4finalpeaks333	1507	+	I	12162398	12163535	R05D7.1	-	0				rps-25	q
II	8124011	8139557	II	8132935	8133030	C41C4.17	+	0				cth-1	x			X	7901746	7903252	K4finalpeaks2350	1506	+	X	7901631	7901990	C39D10.9	-	0				rrf-2	g
II	8124011	8139557	II	8133529	8133619	C41C4.18	+	0				cth-2	x			III	7313682	7315184	K4finalpeaks1012	1502	+	III	7313143	7315251	F56C9.7	-	0				rskn-1	t
II	8124011	8139557	II	8133676	8133746	C41C4.19	+	0				ctl-1	x			V	14132571	14134073	K4finalpeaks1981	1502	+	V	14133057	14133077	21ur-15491	-	0				rsks-1	d
II	8124011	8139557	II	8133923	8133978	C41C4.20	+	0				ctl-2	x			V	14132571	14134073	K4finalpeaks1981	1502	+	V	14112039	14141119	par-1	-	0				rsp-8	d
II	8124011	8139557	II	8137880	8141276	cdc-48.2	+	0				ctl-3	x			II	10702249	10703749	K4finalpeaks700	1500	+	II	10702233	10714299	dph-2	-	0				rtfo-1	g
II	8141713	8145339	II	8143863	8144673	rpl-10	+	0				ctn-1	x			II	10702249	10703749	K4finalpeaks700	1500	+	II	10703618	10704574	col-79	+	0				saeg-1	r
II	8141713	8145339	II	8144797	8147242	F10B5.2	+	0				ctns-1	x			II	10702249	10703749	K4finalpeaks700	1500	+	II	10695054	10702524	ggr-1	+	0				sams-1	s
II	8158133	8158424	II	8158349	8159928	pch-2	+	0				ctps-1	x			III	5550949	5552448	K4finalpeaks951	1499	+	III	5551221	5552115	F09F7.6	-	0				samt-1	g
II	8159725	8163414	II	8162506	8168645	rrf-3	+	0				ctr-9	x			III	5550949	5552448	K4finalpeaks951	1499	+	III	5547068	5551241	F09F7.5	+	0				san-1	g
II	8159725	8163414	II	8158349	8159928	pch-2	+	0				cts-1	x			V	9926116	9927615	K4finalpeaks1833	1499	+	V	9926544	9927860	C50H2.13	+	0				saps-1	h
II	8169643	8170606	II	8169600	8169828	T05C12.15	+	0				ctsa-2	x			V	1804199	1805696	K4finalpeaks1623	1497	+	V	1804334	1804971	hsp-16.2	-	0				sbp-1	l
II	8184164	8186410	II	8185443	8187602	cct-1	+	0				cua-1	x			V	1804199	1805696	K4finalpeaks1623	1497	+	V	1805233	1805875	hsp-16.41	+	0				sca-1	n
II	8205507	8207867	II	8204341	8207573	col-76	+	0				cuc-1	x			V	18459787	18461283	K4finalpeaks2065	1496	+	V	18458236	18461231	ZK228.3	-	0				scav-1	k
II	8214640	8218355	II	8217231	8222201	ifg-1	+	0				cul-1	x			III	5776929	5778421	K4finalpeaks966	1492	+	III	5774678	5790650	Y37B11A.2	-	0				scav-2	j
II	8222643	8229682	II	8226132	8229150	dab-1	+	0				cul-2	x			II	9180068	9181559	K4finalpeaks653	1491	+	II	9178514	9188480	sym-2	-	0				scav-4	k
II	8248140	8250644	II	8246912	8248263	F35C11.3	+	0				cul-3	x			I	4145344	4146832	K4finalpeaks80	1488	+	I	4145312	4147136	poml-3	-	0				scav-5	v
II	8248140	8250644	II	8249920	8251981	F35C11.4	+	0				cul-4	x			V	10900244	10901732	K4finalpeaks1870	1488	+	V	10900250	10901288	spp-16	-	0				scrm-1	m
II	8257335	8260357	II	8256311	8257605	F35C11.7	+	0				cul-5	x			V	10900244	10901732	K4finalpeaks1870	1488	+	V	10901480	10902782	F32D8.8	-	0				scrm-4	m
II	8264763	8267653	II	8264661	8267353	K01C8.1	+	0				cul-6	x			V	10900244	10901732	K4finalpeaks1870	1488	+	V	10898466	10900701	F32D8.7	+	0				sdha-2	c
II	8275513	8277253	II	8276340	8277611	K01C8.7	+	0				cup-2	x			X	2214851	2216337	K4finalpeaks2160	1486	+	X	2215233	2215338	T14F9.16	-	0				sdpn-1	y
II	8282222	8284102	II	8283667	8285711	cct-4	+	0				cup-5	x			X	2214851	2216337	K4finalpeaks2160	1486	+	X	2215820	2215941	T14F9.12	-	0				sdz-35	b
II	8323920	8330112	II	8325466	8329658	C26D10.3	+	0				cutc-1	x			X	2214851	2216337	K4finalpeaks2160	1486	+	X	2214806	2214991	T14F9.22	+	0				sec-15	j
II	8323920	8330112	II	8329758	8333466	C26D10.4	+	0				cutl-1	x			X	2214851	2216337	K4finalpeaks2160	1486	+	X	2215230	2215446	T14F9.20	+	0				sek-1	a
II	8387917	8390109	II	8388125	8389891	drd-1	+	0				cutl-11	x			X	2214851	2216337	K4finalpeaks2160	1486	+	X	2215630	2218980	peb-1	+	0				sek-4	k
II	8393213	8394576	II	8393553	8393658	mir-85	+	0				cutl-14	x			X	16146235	16147720	K4finalpeaks2534	1485	+	X	16140525	16147022	F09C8.2	-	0				sek-6	k
II	8439136	8443779	II	8439150	8442152	lips-10	+	0				cutl-15	x			X	16146235	16147720	K4finalpeaks2534	1485	+	X	16147618	16147746	F09C8.4	+	0				sem-5	i
II	8439136	8443779	II	8442765	8444239	eif-3.G	+	0				cutl-17	x			IV	7444520	7446004	K4finalpeaks1375	1484	+	IV	7444634	7445365	valv-1	-	0				ser-3	h
II	8451706	8452434	II	8449701	8452679	F22B5.4	+	0				cutl-18	x			IV	4096771	4098255	K4finalpeaks1285	1484	+	IV	4086212	4102908	C35B1.2	+	0				sesn-1	x
II	8454361	8459333	II	8457818	8464565	zyg-9	+	0				cutl-21	x			IV	7444520	7446004	K4finalpeaks1375	1484	+	IV	7445369	7445504	B0496.13	+	0				set-12	w
II	8463616	8465432	II	8457818	8464565	zyg-9	+	0				cutl-29	x			IV	7444520	7446004	K4finalpeaks1375	1484	+	IV	7424496	7444662	unc-82	+	0				seu-1	n
II	8463616	8465432	II	8464848	8467079	fars-3	+	0				cutl-6	x			II	11376062	11377541	K4finalpeaks718	1479	+	II	11375652	11376271	C33B4.4	-	0				sftd-3	f
II	8478935	8488450	II	8485938	8487563	gbh-2	+	0				cux-7	x			X	3536988	3538467	K4finalpeaks2201	1479	+	X	3537641	3540940	gyg-1	+	0				sfxn-2	a
II	8512927	8515550	II	8514826	8517106	ctg-2	+	0				cwn-1	x			IV	3895780	3897258	K4finalpeaks1280	1478	+	IV	3895963	3897997	F56D6.17	+	0				sgcb-1	k
II	8516558	8517746	II	8514826	8517106	ctg-2	+	0				cya-1	x			I	10703860	10705322	K4finalpeaks299	1462	+	I	10699562	10703801	C34B2.9	-	-60				sgk-1	k
II	8516558	8517746	II	8517150	8518412	rnh-2	+	0				cyb-1	x			I	10703860	10705322	K4finalpeaks299	1462	+	I	10708363	10710375	B0205.10	+	3042				sid-3	c
II	8524489	8526504	II	8525685	8526806	mrps-18B	+	0				cyb-3	x			IV	7942291	7943751	K4finalpeaks1390	1460	+	IV	7943614	7946819	czw-1	-	0				sin-3	j
II	8546737	8548601	II	8545692	8546826	decr-1.2	+	0				cyc-1	x			IV	9798186	9799644	K4finalpeaks1441	1458	+	IV	9799429	9802231	fat-4	+	0				sir-2.3	u
II	8546737	8548601	II	8547209	8547338	W01C9.6	+	0				cyc-2.1	x			IV	15689339	15690796	K4finalpeaks1570	1457	+	IV	15689650	15689670	21ur-8264	+	0				skat-1	d
II	8568949	8573518	II	8569141	8569289	F54C9.15	+	0				cye-1	x			IV	15689339	15690796	K4finalpeaks1570	1457	+	IV	15689918	15689938	21ur-7367	+	0				skn-1	r
II	8568949	8573518	II	8569431	8569572	F54C9.16	+	0				cyk-1	x			IV	15689339	15690796	K4finalpeaks1570	1457	+	IV	15690034	15690054	21ur-4848	+	0				skpo-3	v
II	8568949	8573518	II	8569927	8571050	rpl-5	+	0				cyk-3	x			IV	15689339	15690796	K4finalpeaks1570	1457	+	IV	15690402	15690422	21ur-4324	+	0				skr-17	g
II	8568949	8573518	II	8571085	8572902	bcs-1	+	0				cyk-4	x			IV	15689339	15690796	K4finalpeaks1570	1457	+	IV	15690570	15690590	21ur-112	+	0				skr-5	m
II	8568949	8573518	II	8573352	8575045	F54C9.7	+	0				cyl-1	x			IV	15689339	15690796	K4finalpeaks1570	1457	+	IV	15690661	15690681	21ur-12432	+	0				slc-17.1	j
II	8577177	8578908	II	8575541	8577722	puf-5	+	0				cyld-1	q			IV	15689339	15690796	K4finalpeaks1570	1457	+	IV	15689201	15722383	Y105C5A.15	+	0				slc-17.2	n
II	8577177	8578908	II	8578049	8581514	F54C9.9	+	0				cyn-1	i			IV	10461068	10462524	K4finalpeaks1464	1456	+	IV	10458863	10461766	mec-3	-	0				slc-17.5	e
II	8582750	8589142	II	8581945	8583070	arl-1	+	0				cyn-10	o			V	12791466	12792917	K4finalpeaks1934	1451	+	V	12790700	12792965	ugt-5	-	0				slc-17.6	h
II	8601027	8605228	II	8602600	8603581	rpl-26	+	0				cyn-11	h			I	7632675	7634123	K4finalpeaks196	1448	+	I	7614176	7634143	lrp-1	+	0				slc-17.9	y
II	8601027	8605228	II	8602971	8603103	F28C6.11	+	0				cyn-12	h			I	8056458	8057904	K4finalpeaks205	1446	+	I	8055455	8057031	K04G2.9	-	0				slc-36.2	k
II	8601027	8605228	II	8603846	8606744	suf-1	+	0				cyn-13	b			I	8056458	8057904	K4finalpeaks205	1446	+	I	8057762	8060559	K04G2.10	+	0				sli-1	d
II	8637254	8641797	II	8637943	8638084	T22C8.10	+	0				cyn-15	g			X	9937894	9939334	K4finalpeaks2395	1440	+	X	9938204	9938316	C17G1.12	+	0				sma-1	u
II	8637254	8641797	II	8641381	8648202	D2085.7	+	0				cyn-2	u			X	9937894	9939334	K4finalpeaks2395	1440	+	X	9938813	9940042	C17G1.14	+	0				sma-9	d
II	8645435	8648089	II	8641381	8648202	D2085.7	+	0				cyn-3	o			I	8573470	8574907	K4finalpeaks218	1437	+	I	8571556	8573763	T01H8.2	-	0				smd-1	o
II	8650364	8657770	II	8651107	8658816	pyr-1	+	0				cyn-4	j			I	8573470	8574907	K4finalpeaks218	1437	+	I	8573851	8580157	rskn-1	-	0				smgl-2	d
II	8660880	8662468	II	8661869	8664722	D2085.3	+	0				cyn-5	q			X	725298	726734	K4finalpeaks2119	1436	+	X	720326	725957	sli-1	-	0				sms-1	r
II	8668658	8670473	II	8664831	8669158	D2085.4	+	0				cyn-6	g			I	9653247	9654683	K4finalpeaks264	1436	+	I	9653101	9657040	T05F1.11	+	0				snap-29	n
II	8683039	8685964	II	8685923	8686579	C34C6.9	+	0				cyn-7	o			V	16394217	16395648	K4finalpeaks2026	1431	+	V	16394031	16395077	F13A7.11	-	0				snr-6	r
II	8703970	8709745	II	8704822	8706765	prx-5	+	0				cyn-8	g			II	2921725	2923156	K4finalpeaks453	1431	+	II	2923917	2926951	ZK355.2	+	762				snx-1	g
II	8703970	8709745	II	8707155	8708854	C34C6.7	+	0				cyn-9	b			X	3242215	3243643	K4finalpeaks2194	1428	+	X	3235768	3243624	drd-2	-	0				snx-27	f
II	8715693	8719198	II	8715417	8715717	T01B7.13	+	0				cyp-13A2	y			II	11611539	11612967	K4finalpeaks727	1428	+	II	11612275	11614391	F07A11.5	+	0				sod-1	p
II	8715693	8719198	II	8716845	8721691	T01B7.5	+	0				cyp-13B2	y			II	7947095	7948522	K4finalpeaks603	1427	+	II	7945501	7946894	ZK669.5	-	-202				sod-4	f
II	8720837	8723798	II	8716845	8721691	T01B7.5	+	0				cyp-14A1	y			II	7947095	7948522	K4finalpeaks603	1427	+	II	7958844	7960237	C04H4.1	+	10323				sol-1	y
II	8720837	8723798	II	8722474	8725515	trcs-2	+	0				cyp-14A4	k			IV	10851847	10853271	K4finalpeaks1483	1424	+	IV	10849749	10851933	T11G6.4	-	0				sos-1	c
II	8740557	8748066	II	8743725	8747234	mak-1	+	0				cyp-14A5	y			IV	10851847	10853271	K4finalpeaks1483	1424	+	IV	10852681	10855312	T11G6.3	-	0				sox-2	m
II	8748986	8751071	II	8750332	8750635	K08F8.11	+	0				cyp-25A1	n			II	1297423	1298840	K4finalpeaks409	1417	+	II	1298469	1299716	Y57G7A.1	+	0				spd-5	d
II	8759833	8772591	II	8767185	8769307	K08F8.5	+	0				cyp-25A2	l			V	16746297	16747714	K4finalpeaks2030	1417	+	V	16747559	16788415	dkf-2	+	0				spdl-1	e
II	8759833	8772591	II	8770975	8782021	let-19	+	0				cyp-25A3	v			V	12087231	12088646	K4finalpeaks1915	1415	+	V	12087234	12088929	gana-1	+	0				spds-1	j
II	8782659	8790494	II	8784535	8785513	F07H5.3	+	0				cyp-25A4	h			V	4345522	4346936	K4finalpeaks1667	1414	+	V	4346088	4346919	hpo-18	-	0				spe-11	m
II	8782659	8790494	II	8786457	8787119	F07H5.4	+	0				cyp-29A2	k			V	4345522	4346936	K4finalpeaks1667	1414	+	V	4341427	4346050	figl-1	-	0				spe-26	t
II	8782659	8790494	II	8787770	8789716	F07H5.5	+	0				cyp-29A4	y			I	9437604	9439018	K4finalpeaks257	1414	+	I	9435377	9441029	C17E4.10	+	0				spl-1	j
II	8810191	8813858	II	8811353	8812632	rer-1	+	0				cyp-31A3	u			III	9850863	9852271	K4finalpeaks1100	1408	+	III	9851660	9851795	K11H3.10	-	0				spp-1	r
II	8842881	8844725	II	8844702	8844924	T14D7.4	+	0				cyp-32A1	m			I	8311679	8313087	K4finalpeaks210	1408	+	I	8312100	8312120	21ur-15539	+	0				spp-15	o
II	8846105	8854133	II	8845598	8849154	T14D7.1	+	0				cyp-32B1	y			III	9850863	9852271	K4finalpeaks1100	1408	+	III	9851659	9851794	K11H3.13	+	0				spp-16	l
II	8883457	8885573	II	8884901	8889683	ddx-19	+	0				cyp-33A1	i			III	9850863	9852271	K4finalpeaks1100	1408	+	III	9851854	9853822	K11H3.3	+	0				spp-18	k
II	8891140	8893329	II	8891707	8891838	B0457.14	+	0				cyp-33C12	y			V	13168733	13170140	K4finalpeaks1945	1407	+	V	13169697	13169844	T09E8.6	-	0				spp-2	l
II	8895843	8897504	II	8896841	8908653	lat-1	+	0				cyp-33C2	y			V	13168733	13170140	K4finalpeaks1945	1407	+	V	13155299	13176091	noca-1	+	0				spp-3	l
II	8917058	8929095	II	8922452	8924373	B0457.6	+	0				cyp-33C3	y			IV	5989649	5991051	K4finalpeaks1335	1402	+	IV	5966656	6004859	unc-44	+	0				spp-4	b
II	8917058	8929095	II	8926532	8926675	VT21B10L.1	+	0				cyp-33C4	g			III	4098512	4099912	K4finalpeaks902	1400	+	III	4096901	4098133	C03C10.4	-	-380				spp-5	o
II	8917058	8929095	II	8927741	8929815	cct-2	+	0				cyp-33C5	y			V	8412769	8414168	K4finalpeaks1787	1399	+	V	8411776	8413482	vha-18	-	0				spp-6	l
II	8930648	8935578	II	8929841	8930937	mrpl-50	+	0				cyp-33C7	g			II	6621313	6622712	K4finalpeaks555	1399	+	II	6622189	6623500	F54H5.3	+	0				spp-8	l
II	8930648	8935578	II	8930985	8933799	enol-1	+	0				cyp-33C8	o			II	6621313	6622712	K4finalpeaks555	1399	+	II	6618218	6622171	klf-3	+	0				spr-3	e
II	8930648	8935578	II	8934382	8939130	T21B10.3	+	0				cyp-33C9	g			V	8412769	8414168	K4finalpeaks1787	1399	+	V	8414085	8415255	pos-1	+	0				spsb-1	d
II	8939036	8940594	II	8934382	8939130	T21B10.3	+	0				cyp-33E1	g			X	2018491	2019890	K4finalpeaks2157	1399	+	X	2019170	2025737	Y102A11A.3	+	0				sptl-1	h
II	8946443	8948885	II	8946418	8946562	T21B10.9	+	0				cyp-33E2	g			I	1838005	1839401	K4finalpeaks30	1396	+	I	1835679	1841921	egl-30	+	0				sptl-2	l
II	8946443	8948885	II	8948434	8948806	T21B10.10	+	0				cyp-34A8	l			II	1830128	1831524	K4finalpeaks425	1396	+	II	1824629	1830195	math-41	+	0				sptl-3	n
II	8958969	8962349	II	8960712	8961570	cal-2	+	0				cyp-34A9	u			II	1830128	1831524	K4finalpeaks425	1396	+	II	1830632	1831789	math-40	+	0				sqst-1	q
II	8963914	8966322	II	8965053	8966919	C18E9.2	+	0				cyp-35A2	l			III	11149316	11150708	K4finalpeaks1146	1392	+	III	11142448	11154223	Y47D3A.29	+	0				sra-10	t
II	8968109	8974114	II	8969983	8971968	C18E9.5	+	0				cyp-35A4	w			II	11201926	11203316	K4finalpeaks715	1390	+	II	11203822	11220642	srap-1	+	507				srap-1	s
II	8987854	8993952	II	8993169	8994535	ooc-5	+	0				cyp-35C1	u			I	4515607	4516993	K4finalpeaks99	1386	+	I	4511440	4516083	Y119C1B.5	-	0				srd-48	u
II	8996567	8998466	II	8996364	8997037	F44G4.2	+	0				cyp-36A1	y			V	5840371	5841757	K4finalpeaks1718	1386	+	V	5838972	5845719	F26F12.3	-	0				srd-49	u
II	8996567	8998466	II	8997827	8999725	tdp-1	+	0				cyp-37B1	k			II	13955152	13956536	K4finalpeaks788	1384	+	II	13951905	13957523	zip-3	-	0				sre-44	t
II	9035710	9039310	II	9038863	9039150	F37B12.11	+	0				cyp-43A1	i			X	17637696	17639078	K4finalpeaks2565	1382	+	X	17622778	17640743	H18N23.2	-	0				srg-15	t
II	9053929	9057884	II	9054264	9054313	T24B8.14	+	0				cyp-44A1	l			II	7313040	7314421	K4finalpeaks582	1381	+	II	7313872	7314181	F45E12.6	-	0				srg-36	y
II	9053929	9057884	II	9054978	9056504	T24B8.2	+	0				cysl-3	s			II	7313040	7314421	K4finalpeaks582	1381	+	II	7310346	7313787	cnep-1	+	0				srg-69	v
II	9059006	9063164	II	9060731	9060812	T24B8.22	+	0				cytb-5.1	n			I	1299243	1300624	K4finalpeaks25	1381	+	I	1305575	1328228	dapk-1	+	4952				srgp-1	k
II	9059006	9063164	II	9061612	9061833	T24B8.10	+	0				cytb-5.2	n			V	9358443	9359823	K4finalpeaks1819	1380	+	V	9356750	9359750	gpa-3	-	0				srh-112	y
II	9059006	9063164	II	9061982	9062128	T24B8.21	+	0				cyy-1	d			X	6726591	6727966	K4finalpeaks2307	1375	+	X	6725781	6729657	K11G12.6	-	0				srh-235	y
II	9081361	9082939	II	9081268	9081403	T24B8.15	+	0				czw-1	d			II	4767381	4768754	K4finalpeaks492	1373	+	II	4764160	4770013	ttm-2	-	0				srh-237	a
II	9081361	9082939	II	9082193	9082340	T24B8.13	+	0				D1005.10	r			I	3564032	3565401	K4finalpeaks66	1369	+	I	3565040	3600677	lpd-3	-	0				srh-239	g
II	9098107	9099997	II	9099378	9100707	T24H10.1	+	0				D1005.4	f			I	3564032	3565401	K4finalpeaks66	1369	+	I	3564064	3565066	Y47G6A.33	+	0				srh-243	t
II	9107570	9119133	II	9109539	9111240	T24H10.4	+	0				D1007.10	f			III	12367244	12368609	K4finalpeaks1180	1365	+	III	12361859	12367373	Y75B8A.33	-	0				srh-76	y
II	9107570	9119133	II	9113219	9132213	Jun-1	+	0				D1007.15	g			III	12367244	12368609	K4finalpeaks1180	1365	+	III	12367474	12369050	his-72	-	0				sri-11	w
II	9122043	9122376	II	9113219	9132213	Jun-1	+	0				D1007.18	r			III	12367244	12368609	K4finalpeaks1180	1365	+	III	12368319	12368544	Y49E10.36	-	0				sri-39	y
II	9123243	9132621	II	9132215	9134539	C16D2.1	+	0				D1007.5	d			III	2647341	2648703	K4finalpeaks872	1362	+	III	2648346	2648471	H19M22.7	-	0				srj-10	u
II	9123243	9132621	II	9113219	9132213	Jun-1	+	0				D1014.4	f			III	7270732	7272094	K4finalpeaks1011	1362	+	III	7268414	7275396	psd-1	-	0				srj-14	y
II	9166697	9170423	II	9169910	9172563	dpl-1	+	0				D1022.4	l			V	17347596	17348958	K4finalpeaks2041	1362	+	V	17343312	17348239	fbxa-188	-	0				srp-2	m
II	9176080	9178061	II	9177300	9178631	pir-1	+	0				D1025.10	g			V	17347596	17348958	K4finalpeaks2041	1362	+	V	17348665	17350176	lsy-27	-	0				srr-3	u
II	9196164	9199736	II	9197518	9207208	let-23	+	0				D1037.1	d			V	17347596	17348958	K4finalpeaks2041	1362	+	V	17345228	17347709	fbxa-189	+	0				srr-4	y
II	9207890	9212768	II	9210376	9213097	ZK1067.4	+	0				D1044.1	t			V	17347596	17348958	K4finalpeaks2041	1362	+	V	17347906	17348712	skr-5	+	0				srsx-2	y
II	9207890	9212768	II	9211790	9211890	ZK1067.10	+	0				D1044.6	k			III	2553285	2554643	K4finalpeaks871	1358	+	III	2553769	2553919	Y54F10AM.12	-	0				srv-1	l
II	9214075	9215390	II	9213702	9222794	ZK1067.2	+	0				D1046.16	f			III	2553285	2554643	K4finalpeaks871	1358	+	III	2549927	2560686	feh-1	+	0				srv-8	y
II	9231075	9233108	II	9231497	9232341	gst-13	+	0				D1046.2	f			V	5033470	5034826	K4finalpeaks1694	1356	+	V	5034528	5035169	K11D12.6	-	0				srw-72	y
II	9238491	9240093	II	9236583	9249123	T26C5.3	+	0				D1053.3	w			V	5033470	5034826	K4finalpeaks1694	1356	+	V	5033353	5034175	K11D12.13	+	0				srw-86	y
II	9241390	9245310	II	9236583	9249123	T26C5.3	+	0				D1053.4	d			IV	6806768	6808121	K4finalpeaks1354	1353	+	IV	6807539	6807559	21ur-7065	-	0				srxa-8	u
II	9271896	9286735	II	9277976	9277996	21ur-15523	+	0				D1054.1	h			X	4860840	4862193	K4finalpeaks2250	1353	+	X	4854077	4860036	add-1	-	-805				srz-29	u
II	9271896	9286735	II	9285932	9289136	mtrr-1	+	0				D1054.10	m			IV	6806768	6808121	K4finalpeaks1354	1353	+	IV	6806766	6809630	C17H12.10	+	0				srz-85	b
II	9319104	9326072	II	9319865	9322045	wdfy-2	+	0				D1054.11	m			X	4860840	4862193	K4finalpeaks2250	1353	+	X	4862346	4862484	F39C12.6	+	154				srz-99	y
II	9319104	9326072	II	9323960	9324820	tag-175	+	0				D1054.18	o			V	18736514	18737866	K4finalpeaks2070	1352	+	V	18736683	18736790	mir-262	+	0				ssl-1	e
II	9319104	9326072	II	9324874	9329664	eat-3	+	0				D1054.19	y			V	18736514	18737866	K4finalpeaks2070	1352	+	V	18737166	18737894	ZK384.4	+	0				ssp-35	m
II	9330184	9331041	II	9329757	9331543	D2013.6	+	0				D1054.3	b			X	16732420	16733770	K4finalpeaks2544	1350	+	X	16729559	16744698	hda-4	+	0				sta-2	i
II	9333466	9333954	II	9331643	9333966	eif-3.F	+	0				D1054.5	g			X	13113584	13114927	K4finalpeaks2473	1343	+	X	13113936	13116347	F17H10.2	+	0				stn-2	d
II	9340637	9343187	II	9338958	9341409	ttll-12	+	0				D1054.8	l			V	8335263	8336600	K4finalpeaks1784	1337	+	V	8334256	8334307	C08D8.4	-	-957				sto-1	m
II	9351760	9353584	II	9353000	9354329	F42A8.3	+	0				D1069.3	g			V	8335263	8336600	K4finalpeaks1784	1337	+	V	8336658	8340675	tmd-2	+	59				str-41	y
II	9355303	9362132	II	9356152	9356295	F42A8.4	+	0				D1081.7	u			X	14489976	14491312	K4finalpeaks2501	1336	+	X	14490006	14490148	M163.19	-	0				strl-1	o
II	9355303	9362132	II	9358531	9369087	mel-11	+	0				D1086.1	s			X	14489976	14491312	K4finalpeaks2501	1336	+	X	14490327	14490548	M163.16	-	0				sucl-2	n
II	9363819	9369333	II	9358531	9369087	mel-11	+	0				D1086.11	m			X	14489976	14491312	K4finalpeaks2501	1336	+	X	14490107	14491111	his-24	+	0				suco-1	q
II	9374926	9375634	II	9375107	9375848	C06C3.12	+	0				D1086.12	s			II	1869295	1870629	K4finalpeaks428	1334	+	II	1869410	1870797	math-14	+	0				sue-1	g
II	9378372	9380298	II	9378557	9379596	C06C3.11	+	0				D1086.2	u			I	13691823	13693156	K4finalpeaks360	1333	+	I	13692929	13702954	Y6B3B.1	-	0				sumv-2	c
II	9415598	9422578	II	9416488	9416703	M176.15	+	0				D1086.3	w			II	1819117	1820450	K4finalpeaks424	1333	+	II	1818889	1820002	fbxa-3	-	0				sup-12	d
II	9415598	9422578	II	9417013	9418319	chch-3	+	0				D1086.6	k			II	1819117	1820450	K4finalpeaks424	1333	+	II	1820242	1820946	linc-16	-	0				sup-18	y
II	9415598	9422578	II	9422269	9423353	M176.11	+	0				D1086.8	l			III	372379	373712	K4finalpeaks819	1333	+	III	365949	377558	pll-1	+	0				sup-26	d
II	9415598	9422578	II	9420480	9422199	M176.4	+	0				D2005.3	o			V	15444739	15446071	K4finalpeaks2010	1332	+	V	15444910	15445372	T26H5.9	+	0				sup-37	e
II	9553635	9558394	II	9555503	9557492	F35H8.2	+	0				D2005.4	e			V	15444739	15446071	K4finalpeaks2010	1332	+	V	15445853	15447282	srh-239	+	0				sur-5	n
II	9553635	9558394	II	9557646	9559514	zfp-2	+	0				D2005.7	u			V	4356572	4357902	K4finalpeaks1668	1330	+	V	4349774	4361552	F32D1.3	-	0				suro-1	t
II	9564060	9566915	II	9566241	9566313	F35H8.t1	+	0				D2007.1	n			X	17600412	17601740	K4finalpeaks2563	1328	+	X	17601609	17610048	C16H3.3	-	0				svh-2	b
II	9572425	9578613	II	9575971	9581469	exc-7	+	0				D2007.2	t			X	17600412	17601740	K4finalpeaks2563	1328	+	X	17600472	17601503	lec-9	+	0				swan-2	y
II	9590416	9592208	II	9591303	9592934	tag-124	+	0				D2013.3	h			I	5384353	5385680	K4finalpeaks126	1327	+	I	5384639	5385737	C24A11.5	-	0				swm-1	r
II	9616982	9625411	II	9624590	9626628	ZK1307.8	+	0				D2013.6	s			I	5384353	5385680	K4finalpeaks126	1327	+	I	5372851	5384508	pqn-44	-	0				swt-3	r
II	9640386	9649990	II	9647938	9649224	sqv-8	+	0				D2023.1	w			III	10295570	10296895	K4finalpeaks1121	1325	+	III	10295137	10298680	vglu-2	+	0				syd-9	g
II	9640386	9649990	II	9649489	9650964	ZK1307.9	+	0				D2023.3	u			V	20506859	20508183	K4finalpeaks2100	1324	+	V	20506503	20509508	dct-10	+	0				sym-2	v
II	9654193	9660437	II	9656749	9657721	gstk-1	+	0				D2023.4	b			X	3031788	3033111	K4finalpeaks2182	1323	+	X	3031723	3033203	clec-265	+	0				sym-4	n
II	9666651	9670031	II	9667624	9668672	ZK1320.11	+	0				D2023.6	h			III	8113478	8114791	K4finalpeaks1048	1313	+	III	8111166	8121232	gei-8	-	0				syx-17	m
II	9666651	9670031	II	9669324	9671499	taf-8	+	0				D2030.11	o			V	16268687	16269999	K4finalpeaks2024	1312	+	V	16268239	16269541	fbxa-2	-	0				syx-2	d
II	9679606	9682170	II	9680798	9683058	ZK1320.13	+	0				D2030.12	f			IV	6891751	6893057	K4finalpeaks1359	1306	+	IV	6892386	6892406	21ur-11546	+	0				syx-6	k
II	9682806	9683114	II	9683110	9683830	ZK1320.14	+	0				D2030.2	p			IV	6891751	6893057	K4finalpeaks1359	1306	+	IV	6887948	6897777	T05A12.4	+	0				T01B11.1	u
II	9682806	9683114	II	9680798	9683058	ZK1320.13	+	0				D2030.3	c			I	13144817	13146122	K4finalpeaks352	1305	+	I	13143201	13145594	F22G12.7	+	0				T01B11.2	l
II	9713242	9714238	II	9713223	9713296	Y53C12A.12	+	0				D2030.4	n			I	13144817	13146122	K4finalpeaks352	1305	+	I	13145600	13146453	F22G12.8	+	0				T01B7.5	j
II	9737718	9742722	II	9733422	9738011	mab-3	+	0				D2030.7	j			IV	10157528	10158833	K4finalpeaks1451	1305	+	IV	10158036	10159247	ttr-53	+	0				T01E8.1	b
II	9745123	9747281	II	9746718	9750439	nos-3	+	0				D2030.8	c			II	1355172	1356476	K4finalpeaks413	1304	+	II	1350685	1355638	C13A10.1	-	0				T01E8.8	k
II	9760593	9761101	II	9758234	9768265	shk-1	+	0				D2045.2	d			V	5843174	5844478	K4finalpeaks1720	1304	+	V	5838972	5845719	F26F12.3	-	0				T01G1.2	g
II	9769175	9775382	II	9773654	9773728	T10B9.t1	+	0				D2045.8	k			X	7585949	7587252	K4finalpeaks2340	1303	+	X	7586498	7586830	F08C6.13	-	0				T01H8.2	e
II	9878611	9882972	II	9881193	9882532	C08H9.15	+	0				D2045.9	s			X	7585949	7587252	K4finalpeaks2340	1303	+	X	7586882	7587091	F08C6.17	-	0				T02B11.8	k
II	9886157	9893551	II	9892789	9894370	C08H9.16	+	0				D2085.3	h			X	7585949	7587252	K4finalpeaks2340	1303	+	X	7585587	7595489	adt-2	+	0				T02C5.1	l
II	9921546	9922471	II	9922248	9930830	C05C10.2	+	0				D2085.4	w			IV	4217146	4218447	K4finalpeaks1289	1301	+	IV	4205975	4218248	F30B5.4	+	0				T02E1.6	t
II	9923963	9925156	II	9922248	9930830	C05C10.2	+	0				D2085.7	e			V	9171864	9173164	K4finalpeaks1811	1300	+	V	9168392	9173024	gad-3	-	0				T02G5.7	n
II	9930688	9932618	II	9931845	9934443	pho-11	+	0				D2089.3	s			V	9171864	9173164	K4finalpeaks1811	1300	+	V	9171927	9171947	21ur-13393	-	0				T03F6.3	o
II	9930688	9932618	II	9922248	9930830	C05C10.2	+	0				D2092.10	u			II	8486438	8487732	K4finalpeaks619	1294	+	II	8487369	8508965	T13H5.1	-	0				T03F7.7	l
II	9933475	9937900	II	9931845	9934443	pho-11	+	0				D2092.4	v			II	8486438	8487732	K4finalpeaks619	1294	+	II	8485938	8487563	gbh-2	+	0				T04A6.1	o
II	9940267	9943060	II	9939154	9940337	C05C10.5	+	0				D2092.6	a			III	4539366	4540656	K4finalpeaks924	1290	+	III	4537277	4540637	ugt-62	-	0				T04A6.2	w
II	9940267	9943060	II	9940761	9944047	ufd-3	+	0				D2096.12	a			III	10983674	10984964	K4finalpeaks1139	1290	+	III	10984555	10985608	col-93	-	0				T04B8.5	k
II	9943922	9944749	II	9940761	9944047	ufd-3	+	0				D2096.7	n			V	5177206	5178496	K4finalpeaks1699	1290	+	V	5175026	5177256	ugt-51	-	0				T04C12.8	n
II	9943922	9944749	II	9944026	9947121	flad-1	+	0				dab-1	q			V	5177206	5178496	K4finalpeaks1699	1290	+	V	5178338	5181456	C03A7.12	-	0				T04C4.1	u
II	9954812	9955215	II	9955186	9962244	egl-43	+	0				dad-1	x			II	9993663	9994953	K4finalpeaks683	1290	+	II	9991160	10000346	lec-3	+	0				T04C4.3	y
II	9966527	9968901	II	9968454	9968583	R53.11	+	0				daf-1	y			IV	944345	945634	K4finalpeaks1234	1289	+	IV	940015	945651	faah-3	-	0				T04C9.1	e
II	9966527	9968901	II	9968608	9969635	psf-1	+	0				daf-10	e			IV	8728448	8729736	K4finalpeaks1411	1288	+	IV	8728139	8730519	otub-3	+	0				T04F3.2	a
II	9990879	9991728	II	9991160	10000346	lec-3	+	0				daf-12	a			V	19415727	19417015	K4finalpeaks2081	1288	+	V	19416633	19417894	C25F9.9	+	0				T05A12.4	e
II	9993662	9994953	II	9991160	10000346	lec-3	+	0				daf-14	s			X	8323549	8324837	K4finalpeaks2364	1288	+	X	8323592	8325043	R09F10.1	+	0				T05A8.1	u
II	9999789	10001580	II	9991160	10000346	lec-3	+	0				daf-15	g			V	18956263	18957547	K4finalpeaks2073	1284	+	V	18953137	18957306	Y80D3A.9	-	0				T05A8.2	w
II	10008826	10018326	II	10008231	10009381	ZK892.5	+	0				daf-16	q			V	12003167	12004448	K4finalpeaks1913	1281	+	V	12003028	12004600	F57F5.1	+	0				T05C3.6	y
II	10008826	10018326	II	10009039	10009099	F52H3.10	+	0				daf-18	d			IV	336355	337634	K4finalpeaks1223	1279	+	IV	334803	337178	F18F11.1	-	0				T05E12.6	k
II	10028294	10031245	II	10028933	10028953	21ur-14218	+	0				daf-19	g			I	2078058	2079334	K4finalpeaks37	1276	+	I	2078959	2085678	Y37E3.11	+	0				T05E7.1	k
II	10028294	10031245	II	10030206	10030970	F52H3.5	+	0				daf-21	p			IV	8862206	8863480	K4finalpeaks1415	1274	+	IV	8862425	8865483	C09G9.1	-	0				T05F1.11	k
II	10094334	10101278	II	10094873	10098785	lact-2	+	0				daf-22	l			IV	8862206	8863480	K4finalpeaks1415	1274	+	IV	8852500	8862487	alp-1	+	0				T05G5.1	y
II	10094334	10101278	II	10100098	10100303	ZK945.13	+	0				daf-3	d			III	7037294	7038566	K4finalpeaks1005	1272	+	III	7035430	7045724	R01H2.7	-	0				T05G5.5	f
II	10094334	10101278	II	10100310	10103059	puf-12	+	0				daf-31	i			V	13838727	13839997	K4finalpeaks1974	1270	+	V	13839769	13840281	F55B12.10	+	0				T06A1.5	y
II	10134828	10135188	II	10134938	10135829	F27E5.9	+	0				daf-36	k			IV	2931330	2932598	K4finalpeaks1266	1268	+	IV	2931409	2936826	samt-1	+	0				T06E6.1	i
II	10171021	10176279	II	10171270	10172496	gpd-4	+	0				daf-37	y			V	14408806	14410073	K4finalpeaks1991	1267	+	V	14409094	14409889	C15H11.16	-	0				T07C4.3	t
II	10171021	10176279	II	10172922	10174346	F33H1.3	+	0				daf-4	a			V	14408806	14410073	K4finalpeaks1991	1267	+	V	14409973	14410068	C15H11.12	-	0				T07D1.2	g
II	10171021	10176279	II	10174648	10180187	F33H1.4	+	0				daf-5	d			V	19405142	19406409	K4finalpeaks2079	1267	+	V	19403530	19405324	C25F9.6	-	0				T07G12.2	y
II	10197067	10198424	II	10197400	10198603	R05H5.3	+	0				daf-8	g			V	14408806	14410073	K4finalpeaks1991	1267	+	V	14409078	14411895	gnrr-2	+	0				T08B1.1	k
II	10204868	10207246	II	10206715	10209391	T01E8.1	+	0				dagl-2	j			V	19405142	19406409	K4finalpeaks2079	1267	+	V	19405726	19406394	C25F9.10	+	0				T08G11.1	c
II	10231212	10232852	II	10231309	10236014	T01E8.8	+	0				dao-3	c			V	13195775	13197041	K4finalpeaks1946	1266	+	V	13196203	13197923	F57B1.9	-	0				T08H10.1	l
II	10238889	10250613	II	10248991	10251171	atad-3	+	0				dao-5	h			X	7946992	7948256	K4finalpeaks2351	1264	+	X	7947451	7947970	linc-130	-	0				T09F5.12	g
II	10300731	10304983	II	10301163	10301888	mdt-22	+	0				dao-6	m			X	8069218	8070481	K4finalpeaks2358	1263	+	X	8069550	8070289	C18A11.1	+	0				T10B11.6	l
II	10300731	10304983	II	10302146	10302242	ZK970.11	+	0				dapk-1	y			I	1301567	1302828	K4finalpeaks26	1261	+	I	1305575	1328228	dapk-1	+	2748				T10B11.8	t
II	10300731	10304983	II	10302399	10302470	ZK970.t1	+	0				dars-1	j			IV	12884820	12886075	K4finalpeaks1531	1255	+	IV	12883505	12886127	ZK896.3	-	0				T10B5.7	k
II	10300731	10304983	II	10304761	10304846	ZK970.10	+	0				dbl-1	y			II	8258505	8259758	K4finalpeaks613	1253	+	II	8258074	8259137	F35C11.6	-	0				T10G3.3	k
II	10349156	10352267	II	10350760	10351617	C07E3.9	+	0				dbn-1	d			III	5609139	5610392	K4finalpeaks955	1253	+	III	5607508	5610346	C05D2.8	-	0				T11B7.2	g
II	10349156	10352267	II	10352105	10353463	C07E3.8	+	0				dbr-1	b			IV	16482641	16483894	K4finalpeaks1581	1253	+	IV	16482851	16489021	rho-1	-	0				T11G6.3	o
II	10369424	10371215	II	10371154	10371174	21ur-14788	+	0				DC2.5	i			I	8217149	8218401	K4finalpeaks209	1252	+	I	8212362	8218361	dhs-3	-	0				T11G6.4	d
II	10381726	10386736	II	10382582	10382651	C07E3.15	+	0				dcaf-1	g			I	2861168	2862420	K4finalpeaks52	1252	+	I	2862403	2864464	Y71F9AL.11	+	0				T12A7.2	g
II	10381726	10386736	II	10385333	10388133	ztf-27	+	0				dcap-1	d			I	8217149	8218401	K4finalpeaks209	1252	+	I	8214410	8218004	gla-3	+	0				T12A7.6	a
II	10387544	10393936	II	10391154	10393620	T09F3.2	+	0				dcap-2	g			II	4874680	4875931	K4finalpeaks495	1251	+	II	4875071	4875702	F11G11.13	-	0				T12B3.2	b
II	10387544	10393936	II	10385333	10388133	ztf-27	+	0				dcar-1	w			I	12559375	12560624	K4finalpeaks339	1249	+	I	12559275	12559672	W02D9.7	-	0				T12B3.3	q
II	10395083	10396111	II	10394114	10395348	gpd-1	+	0				dcn-1	n			I	12559375	12560624	K4finalpeaks339	1249	+	I	12560260	12560709	W02D9.6	-	0				T12D8.5	r
II	10395083	10396111	II	10395707	10396785	T09F3.4	+	0				dcp-66	g			III	13298846	13300089	K4finalpeaks1202	1243	+	III	13296853	13299118	npp-18	+	0				T12D8.9	j
II	10416112	10418333	II	10416786	10419418	E04D5.1	+	0				dcr-1	e			III	13298846	13300089	K4finalpeaks1202	1243	+	III	13299378	13302764	Y43F4B.5	+	0				T13C2.6	q
II	10444186	10451111	II	10443327	10445156	ZK673.1	+	0				dcs-1	g			III	146641	147883	K4finalpeaks817	1242	+	III	146983	150176	ver-2	-	0				T13G4.4	s
II	10444186	10451111	II	10448266	10450227	ZK673.2	+	0				dct-1	d			I	10775519	10776759	K4finalpeaks307	1240	+	I	10750343	10776700	daf-16	+	0				T13H5.1	v
II	10444186	10451111	II	10450658	10452003	lin-56	+	0				dct-10	v			IV	15214297	15215534	K4finalpeaks1565	1237	+	IV	15210122	15215626	Y40H7A.10	-	0				T13H5.6	v
II	10452208	10453254	II	10452920	10455199	ZK673.4	+	0				dct-11	n			IV	15214297	15215534	K4finalpeaks1565	1237	+	IV	15214364	15214384	21ur-5445	-	0				T14B1.1	k
II	10501020	10504929	II	10502652	10503191	F59B10.7	+	0				dct-15	v			IV	15214297	15215534	K4finalpeaks1565	1237	+	IV	15214365	15214385	21ur-11408	-	0				T14B4.5	i
II	10529182	10531086	II	10529447	10529798	R166.8	+	0				dct-16	o			IV	15214297	15215534	K4finalpeaks1565	1237	+	IV	15214367	15214387	21ur-585	-	0				T14B4.8	y
II	10529182	10531086	II	10530409	10533506	mab-10	+	0				dct-18	s			IV	15214297	15215534	K4finalpeaks1565	1237	+	IV	15214695	15214715	21ur-13552	-	0				T14D7.1	r
II	10573503	10579883	II	10572263	10574070	C06A1.3	+	0				dct-6	c			IV	15214297	15215534	K4finalpeaks1565	1237	+	IV	15214541	15214561	21ur-10758	+	0				T14G10.8	t
II	10573503	10579883	II	10579366	10579963	rpb-6	+	0				ddb-1	d			IV	15214297	15215534	K4finalpeaks1565	1237	+	IV	15214691	15214711	21ur-8561	+	0				T14G8.2	w
II	10593168	10594853	II	10592750	10593530	crn-5	+	0				ddo-2	n			IV	15214297	15215534	K4finalpeaks1565	1237	+	IV	15214892	15214912	21ur-3992	+	0				T15B12.1	s
II	10626446	10628668	II	10628269	10633217	M28.8	+	0				ddp-1	q			IV	15214297	15215534	K4finalpeaks1565	1237	+	IV	15215495	15215515	21ur-14952	+	0				T15B7.14	l
II	10630901	10631727	II	10628269	10633217	M28.8	+	0				ddx-15	d			V	11352548	11353784	K4finalpeaks1890	1236	+	V	11349321	11352993	npr-25	-	0				T15B7.15	n
II	10647286	10649131	II	10647516	10648676	M28.10	+	0				ddx-17	p			I	6415521	6416754	K4finalpeaks153	1233	+	I	6409060	6416883	ZC328.3	-	0				T16G12.1	a
II	10647286	10649131	II	10647691	10647711	21ur-14768	+	0				ddx-19	e			II	2177050	2178283	K4finalpeaks436	1233	+	II	2176892	2181975	gba-1	+	0				T16G12.4	m
II	10656238	10660649	II	10658897	10659108	M28.13	+	0				ddx-23	g			II	1771339	1772570	K4finalpeaks420	1231	+	II	1771647	1774955	math-26	+	0				T16H12.4	m
II	10656238	10660649	II	10659208	10662315	rsp-7	+	0				deb-1	c			I	9896632	9897861	K4finalpeaks276	1229	+	I	9895692	9900817	mom-4	-	0				T16H12.9	w
II	10662245	10662946	II	10659208	10662315	rsp-7	+	0				decr-1.2	y			V	8284399	8285627	K4finalpeaks1782	1228	+	V	8282375	8284885	slc-17.5	-	0				T18D3.6	o
II	10674273	10676382	II	10675602	10690406	ptb-1	+	0				deg-1	y			V	14898858	14900081	K4finalpeaks1999	1223	+	V	14899700	14899760	H12D21.17	-	0				T18D3.7	w
II	10695053	10695874	II	10695054	10702524	ggr-1	+	0				del-5	s			V	14898858	14900081	K4finalpeaks1999	1223	+	V	14895647	14899019	mpst-3	+	0				T18D3.9	j
[truncated: 13,607 more rows]
