# Supplementary material for: Unique patterns of trimethylation of histone H3 lysine 4 are prone to changes during aging in Caenorhabditis elegans somatic cells
Source: PLoS Genet. 2018 Jun 18;14(6):e1007466. doi: 10.1371/journal.pgen.1007466 (PMC6023244; doi:10.1371/journal.pgen.1007466)
Supplement: S5 Table — (A) Ranked D2 H3K4me3 peaks for GSEA analysis in Fig 2C. ngsplot (-GO diff) was used to rank D2 H3K4me3 peaks according to their H3K4me3 difference between D2 and L3. The peaks with higher D2 H3K4me3 levels relative to L3 are assigned with higher ranks for GSEA. (B) Ranked gene list for GSEA analysis in Fig 4A. ngsplot (-GO diff) was used to rank genes according to their H3K4me3 difference between D2 and L3. The genes with higher D2 H3K4me3 levels relative to L3 are assigned with higher ranks for GSEA. (C) Ranked gene list for GSEA analysis in Fig 4C. Genes were ranked according to their fold change in RNA expression upon ash-2 RNAi. (XLSX) [file pgen.1007466.s012.xlsx]

## Sheet: Fig.2C
Table S5: Ranked lists for GSEA analysis in Fig. 2C, Fig. 4A and Fig. 4C
A. Ranked D2 H3K4me3 peaks for GSEA analysis in Fig. 2C
D2_peak_name	rank_for_GSEA	D2_peak_chr	D2_peak_start	D2_peak_end	age-dynamic_peak_chr	diff_peak_start	age-dynamic_peak_end	age-dynamic_peak_name	D2_peak&age-dynamic_peak_overlapping (bp)
D2K4peak4390	6869	IV	15900801	15901092	.	-1	-1	NA	.
D2K4peak2594	6868	III	5267800	5268944	.	-1	-1	NA	.
D2K4peak4393	6867	IV	15951915	15952124	IV	15951916	15952124	K4finalpeaks1575	208
D2K4peak1091	6866	I	14422325	14422612	.	-1	-1	NA	.
D2K4peak4369	6865	IV	15385537	15385768	.	-1	-1	NA	.
D2K4peak2098	6864	II	13695930	13696547	.	-1	-1	NA	.
D2K4peak5374	6863	V	14595053	14596085	V	14595054	14596085	K4finalpeaks1993	1031
D2K4peak4953	6862	V	8972353	8972592	.	-1	-1	NA	.
D2K4peak3402	6861	IV	1186788	1187009	.	-1	-1	NA	.
D2K4peak6243	6860	X	8577115	8577336	.	-1	-1	NA	.
D2K4peak3465	6859	IV	2236617	2237028	IV	2236618	2237028	K4finalpeaks1255	410
D2K4peak3285	6858	III	13355387	13355597	.	-1	-1	NA	.
D2K4peak1198	6857	II	1190100	1190331	II	1190101	1190331	K4finalpeaks408	230
D2K4peak3351	6856	IV	320054	320254	.	-1	-1	NA	.
D2K4peak5563	6855	V	18459786	18461283	V	18459787	18461283	K4finalpeaks2065	1496
D2K4peak4389	6854	IV	15899780	15900596	.	-1	-1	NA	.
D2K4peak5582	6853	V	18800502	18800756	.	-1	-1	NA	.
D2K4peak4042	6852	IV	10428647	10429031	IV	10428648	10429031	K4finalpeaks1463	383
D2K4peak4394	6851	IV	15952407	15952725	IV	15952408	15952725	K4finalpeaks1576	317
D2K4peak4380	6850	IV	15604409	15604613	IV	15604410	15604613	K4finalpeaks1568	203
D2K4peak4512	6849	V	698868	699478	.	-1	-1	NA	.
D2K4peak3337	6848	IV	162605	163099	IV	162644	163050	K4finalpeaks1219	406
D2K4peak3012	6847	III	9740070	9740283	III	9740071	9740283	K4finalpeaks1094	212
D2K4peak3784	6846	IV	7290781	7291152	IV	7287225	7291437	K4finalpeaks1369	371
D2K4peak520	6845	I	6862497	6863544	I	6862498	6863544	K4finalpeaks165	1046
D2K4peak3232	6844	III	12547964	12548433	III	12547965	12548433	K4finalpeaks1187	468
D2K4peak72	6843	I	1344100	1345875	I	1344101	1345875	K4finalpeaks27	1774
D2K4peak5565	6842	V	18486863	18487095	.	-1	-1	NA	.
D2K4peak1190	6841	II	888388	889013	.	-1	-1	NA	.
D2K4peak3788	6840	IV	7326146	7326798	.	-1	-1	NA	.
D2K4peak5559	6839	V	18251792	18252344	.	-1	-1	NA	.
D2K4peak4403	6838	IV	16294135	16294643	.	-1	-1	NA	.
D2K4peak5686	6837	X	10797	11075	X	10798	11075	K4finalpeaks2108	277
D2K4peak2027	6836	II	12519064	12520661	II	12519065	12520661	K4finalpeaks754	1596
D2K4peak5752	6835	X	1045987	1046465	X	1045988	1046465	K4finalpeaks2132	477
D2K4peak3319	6834	III	13678994	13679651	.	-1	-1	NA	.
D2K4peak3547	6833	IV	3583351	3583549	.	-1	-1	NA	.
D2K4peak4058	6832	IV	10693636	10694107	IV	10693637	10694107	K4finalpeaks1473	470
D2K4peak4259	6831	IV	13252723	13252931	.	-1	-1	NA	.
D2K4peak1293	6830	II	3129289	3129576	II	3128898	3131194	K4finalpeaks457	287
D2K4peak3140	6829	III	11252454	11252664	III	11252455	11252664	K4finalpeaks1148	209
D2K4peak3117	6828	III	11025608	11025926	III	11025609	11025926	K4finalpeaks1143	317
D2K4peak4566	6827	V	1927224	1927538	V	1927225	1927538	K4finalpeaks1626	313
D2K4peak2341	6826	III	2309913	2311018	.	-1	-1	NA	.
D2K4peak1795	6825	II	9299993	9301024	II	9299994	9301024	K4finalpeaks658	1030
D2K4peak4258	6824	IV	13250343	13252567	.	-1	-1	NA	.
D2K4peak5763	6823	X	1273157	1273709	.	-1	-1	NA	.
D2K4peak5532	6822	V	17660254	17660739	.	-1	-1	NA	.
D2K4peak4455	6821	IV	17338786	17339190	IV	17338787	17339190	K4finalpeaks1595	403
D2K4peak4800	6820	V	6566404	6566844	V	6566405	6566844	K4finalpeaks1746	439
D2K4peak4645	6819	V	3784033	3784323	.	-1	-1	NA	.
D2K4peak1148	6818	II	57582	58260	II	57583	58260	K4finalpeaks390	677
D2K4peak199	6817	I	3196071	3196434	.	-1	-1	NA	.
D2K4peak4695	6816	V	4883903	4884238	V	4883904	4884238	K4finalpeaks1687	334
D2K4peak5630	6815	V	19982281	19982554	.	-1	-1	NA	.
D2K4peak6720	6814	X	15229475	15230492	X	15229476	15230492	K4finalpeaks2517	1016
D2K4peak3845	6813	IV	7956992	7957391	.	-1	-1	NA	.
D2K4peak5767	6812	X	1393353	1394332	X	1393354	1394332	K4finalpeaks2144	978
D2K4peak3467	6811	IV	2283794	2284509	IV	2283795	2284509	K4finalpeaks1256	714
D2K4peak5596	6810	V	19062052	19062701	V	19062053	19062701	K4finalpeaks2075	648
D2K4peak4358	6809	IV	15214296	15215534	IV	15214297	15215534	K4finalpeaks1565	1237
D2K4peak2596	6808	III	5291322	5291858	.	-1	-1	NA	.
D2K4peak3176	6807	III	11694244	11694901	III	11694245	11694901	K4finalpeaks1162	656
D2K4peak3557	6806	IV	3721790	3722159	.	-1	-1	NA	.
D2K4peak4344	6805	IV	14886000	14886403	IV	14886001	14886403	K4finalpeaks1562	402
D2K4peak2436	6804	III	3771133	3771385	III	3771134	3771385	K4finalpeaks891	251
D2K4peak3980	6803	IV	9653463	9655480	IV	9653464	9655480	K4finalpeaks1438	2016
D2K4peak4387	6802	IV	15850197	15850481	IV	15850198	15850481	K4finalpeaks1572	283
D2K4peak5539	6801	V	17888486	17889022	V	17888487	17889022	K4finalpeaks2054	535
D2K4peak3884	6800	IV	8463405	8463637	.	-1	-1	NA	.
D2K4peak5571	6799	V	18574475	18576734	V	18574476	18576734	K4finalpeaks2068	2258
D2K4peak2789	6798	III	7313681	7315184	III	7313682	7315184	K4finalpeaks1012	1502
D2K4peak6067	6797	X	6105391	6109491	X	6105491	6106239	K4finalpeaks2284	748
D2K4peak6067	6797	X	6105391	6109491	X	6106297	6109458	K4finalpeaks2285	3161
D2K4peak3386	6796	IV	855866	856403	.	-1	-1	NA	.
D2K4peak4791	6795	V	6498935	6499641	.	-1	-1	NA	.
D2K4peak4391	6794	IV	15930091	15930625	IV	15930092	15930625	K4finalpeaks1574	533
D2K4peak4225	6793	IV	12793835	12794644	.	-1	-1	NA	.
D2K4peak3789	6792	IV	7328432	7329004	.	-1	-1	NA	.
D2K4peak3718	6791	IV	6557026	6557675	IV	6557027	6557675	K4finalpeaks1348	648
D2K4peak3495	6790	IV	2796754	2798473	.	-1	-1	NA	.
D2K4peak3153	6789	III	11436670	11442666	III	11436671	11445403	K4finalpeaks1152	5995
D2K4peak3886	6788	IV	8481648	8483520	IV	8481649	8483520	K4finalpeaks1404	1871
D2K4peak5400	6787	V	14983776	14984319	.	-1	-1	NA	.
D2K4peak5612	6786	V	19519711	19527528	V	19520108	19521886	K4finalpeaks2084	1778
D2K4peak5317	6785	V	13617420	13617703	V	13617421	13617703	K4finalpeaks1964	282
D2K4peak6597	6784	X	13456278	13456536	.	-1	-1	NA	.
D2K4peak2276	6783	III	1259227	1259626	.	-1	-1	NA	.
D2K4peak5511	6782	V	17258497	17258769	.	-1	-1	NA	.
D2K4peak5531	6781	V	17659685	17660128	.	-1	-1	NA	.
D2K4peak3448	6780	IV	1871767	1872126	IV	1871768	1872126	K4finalpeaks1247	358
D2K4peak4401	6779	IV	16080371	16080703	.	-1	-1	NA	.
D2K4peak3899	6778	IV	8650977	8651317	.	-1	-1	NA	.
D2K4peak4284	6777	IV	13547999	13548241	.	-1	-1	NA	.
D2K4peak1109	6776	I	14691001	14691962	.	-1	-1	NA	.
D2K4peak4395	6775	IV	15953005	15953415	IV	15953006	15953415	K4finalpeaks1577	409
D2K4peak2631	6774	III	5609138	5610392	III	5609139	5610392	K4finalpeaks955	1253
D2K4peak1213	6773	II	1608239	1609084	.	-1	-1	NA	.
D2K4peak1297	6772	II	3244994	3245928	.	-1	-1	NA	.
D2K4peak5564	6771	V	18462753	18465772	V	18462754	18465772	K4finalpeaks2066	3018
D2K4peak6295	6770	X	9266244	9266498	.	-1	-1	NA	.
D2K4peak377	6769	I	5323549	5323863	.	-1	-1	NA	.
D2K4peak4523	6768	V	1026798	1026997	V	1026799	1026997	K4finalpeaks1612	198
D2K4peak3687	6767	IV	6079677	6080022	.	-1	-1	NA	.
D2K4peak3759	6766	IV	7026194	7027041	IV	7026195	7027041	K4finalpeaks1364	846
D2K4peak2421	6765	III	3547013	3547604	.	-1	-1	NA	.
D2K4peak3977	6764	IV	9645876	9646183	.	-1	-1	NA	.
D2K4peak3765	6763	IV	7048586	7049083	IV	7048587	7049083	K4finalpeaks1367	496
D2K4peak4019	6762	IV	10182504	10184196	IV	10182505	10184196	K4finalpeaks1452	1691
D2K4peak2278	6761	III	1268709	1269348	III	1268710	1269348	K4finalpeaks840	638
D2K4peak5590	6760	V	18956262	18957547	V	18956263	18957547	K4finalpeaks2073	1284
D2K4peak5001	6759	V	9526403	9529739	.	-1	-1	NA	.
D2K4peak5210	6758	V	12121363	12121918	.	-1	-1	NA	.
D2K4peak3006	6757	III	9626112	9626890	III	9626113	9626890	K4finalpeaks1091	777
D2K4peak4592	6756	V	2295067	2295267	.	-1	-1	NA	.
D2K4peak1197	6755	II	1160021	1160497	.	-1	-1	NA	.
D2K4peak6590	6754	X	13401159	13402186	.	-1	-1	NA	.
D2K4peak5616	6753	V	19696474	19697449	V	19696475	19697449	K4finalpeaks2085	974
D2K4peak2323	6752	III	1916886	1917108	III	1916887	1917108	K4finalpeaks859	221
D2K4peak1521	6751	II	6486636	6487340	II	6486626	6487340	K4finalpeaks552	704
D2K4peak2579	6750	III	5196976	5197492	III	5196977	5197492	K4finalpeaks942	515
D2K4peak2013	6749	II	12199201	12199888	.	-1	-1	NA	.
D2K4peak4729	6748	V	5547775	5548094	V	5547776	5548094	K4finalpeaks1709	318
D2K4peak4464	6747	IV	17468499	17470409	IV	17465958	17470409	K4finalpeaks1600	1910
D2K4peak1857	6746	II	10134828	10135188	II	10134829	10135188	K4finalpeaks686	359
D2K4peak573	6745	I	7354469	7354769	.	-1	-1	NA	.
D2K4peak4843	6744	V	7362345	7364101	V	7362346	7364101	K4finalpeaks1762	1755
D2K4peak2044	6743	II	12902737	12902942	II	12902738	12902942	K4finalpeaks763	204
D2K4peak6669	6742	X	14422863	14424586	X	14422902	14423112	K4finalpeaks2500	210
D2K4peak3335	6741	IV	130259	130457	IV	130260	130457	K4finalpeaks1218	197
D2K4peak5515	6740	V	17339050	17339411	V	17339051	17339411	K4finalpeaks2040	360
D2K4peak4530	6739	V	1219816	1221452	.	-1	-1	NA	.
D2K4peak3212	6738	III	12307656	12308537	.	-1	-1	NA	.
D2K4peak5778	6737	X	1597523	1597741	.	-1	-1	NA	.
D2K4peak2204	6736	III	183431	183869	III	183432	183869	K4finalpeaks818	437
D2K4peak879	6735	I	10670435	10671167	I	10670436	10671167	K4finalpeaks297	731
D2K4peak3134	6734	III	11194827	11195610	.	-1	-1	NA	.
D2K4peak4201	6733	IV	12413387	12413625	IV	12413388	12413625	K4finalpeaks1521	237
D2K4peak1059	6732	I	13749317	13749671	.	-1	-1	NA	.
D2K4peak4280	6731	IV	13508956	13509665	.	-1	-1	NA	.
D2K4peak3932	6730	IV	9010296	9012001	IV	9011700	9011962	K4finalpeaks1420	262
D2K4peak1230	6729	II	1904984	1906145	.	-1	-1	NA	.
D2K4peak2310	6728	III	1657651	1661090	.	-1	-1	NA	.
D2K4peak3735	6727	IV	6771816	6772043	.	-1	-1	NA	.
D2K4peak5018	6726	V	9725404	9725773	.	-1	-1	NA	.
D2K4peak4440	6725	IV	17188897	17190112	IV	17188898	17190112	K4finalpeaks1587	1214
D2K4peak2258	6724	III	1003329	1003562	III	1003330	1003562	K4finalpeaks836	232
D2K4peak1382	6723	II	4879903	4880130	II	4879904	4880130	K4finalpeaks496	226
D2K4peak5102	6722	V	10784210	10785342	V	10784211	10785342	K4finalpeaks1863	1131
D2K4peak2381	6721	III	2832896	2833256	III	2832897	2833256	K4finalpeaks879	359
D2K4peak5601	6720	V	19157422	19159060	.	-1	-1	NA	.
D2K4peak2277	6719	III	1267083	1267333	.	-1	-1	NA	.
D2K4peak1466	6718	II	5871660	5871967	.	-1	-1	NA	.
D2K4peak5533	6717	V	17661075	17661376	.	-1	-1	NA	.
D2K4peak5774	6716	X	1503485	1505182	X	1503024	1506071	K4finalpeaks2151	1697
D2K4peak4721	6715	V	5428133	5428336	.	-1	-1	NA	.
D2K4peak1864	6714	II	10221635	10221944	.	-1	-1	NA	.
D2K4peak4937	6713	V	8742656	8743187	.	-1	-1	NA	.
D2K4peak3745	6712	IV	6830224	6831675	IV	6829697	6831675	K4finalpeaks1355	1451
D2K4peak1238	6711	II	2103865	2105011	.	-1	-1	NA	.
D2K4peak5013	6710	V	9678169	9678463	V	9678170	9678463	K4finalpeaks1829	293
D2K4peak3298	6709	III	13525839	13528325	.	-1	-1	NA	.
D2K4peak1997	6708	II	12025338	12027929	II	12025339	12027929	K4finalpeaks746	2590
D2K4peak5149	6707	V	11520080	11520518	V	11520081	11520518	K4finalpeaks1895	437
D2K4peak3460	6706	IV	2111436	2113306	IV	2111437	2113306	K4finalpeaks1251	1869
D2K4peak5541	6705	V	17906284	17906838	V	17906284	17906484	K4finalpeaks2055	200
D2K4peak5903	6704	X	3695717	3696061	.	-1	-1	NA	.
D2K4peak2039	6703	II	12806599	12807055	II	12806600	12807055	K4finalpeaks759	455
D2K4peak1343	6702	II	4333339	4333725	.	-1	-1	NA	.
D2K4peak4985	6701	V	9355147	9356539	.	-1	-1	NA	.
D2K4peak4456	6700	IV	17341522	17342072	IV	17341523	17342072	K4finalpeaks1596	549
D2K4peak3080	6699	III	10482217	10482445	III	10482218	10482445	K4finalpeaks1129	227
D2K4peak5351	6698	V	14171061	14171415	V	14171062	14171415	K4finalpeaks1987	353
D2K4peak1101	6697	I	14615789	14616987	I	14615790	14616987	K4finalpeaks372	1197
D2K4peak3044	6696	III	10111639	10112074	III	10111640	10112074	K4finalpeaks1112	434
D2K4peak1216	6695	II	1728285	1730375	II	1728495	1730344	K4finalpeaks418	1849
D2K4peak4194	6694	IV	12302293	12302518	.	-1	-1	NA	.
D2K4peak2585	6693	III	5200687	5200931	.	-1	-1	NA	.
D2K4peak3979	6692	IV	9651614	9652455	IV	9651615	9652455	K4finalpeaks1437	840
D2K4peak4260	6691	IV	13253855	13255501	.	-1	-1	NA	.
D2K4peak5574	6690	V	18637980	18640518	V	18637981	18640518	K4finalpeaks2069	2537
D2K4peak2878	6689	III	8324662	8325582	III	8322821	8327827	K4finalpeaks1051	920
D2K4peak2286	6688	III	1322160	1322658	III	1322161	1322658	K4finalpeaks847	497
D2K4peak521	6687	I	6863658	6864603	I	6863659	6864603	K4finalpeaks166	944
D2K4peak4636	6686	V	3668339	3669391	V	3669154	3669358	K4finalpeaks1653	204
D2K4peak5561	6685	V	18322989	18323472	.	-1	-1	NA	.
D2K4peak3180	6684	III	11726016	11726666	.	-1	-1	NA	.
D2K4peak131	6683	I	2249458	2251217	I	2249459	2251217	K4finalpeaks39	1758
D2K4peak2366	6682	III	2612049	2612353	.	-1	-1	NA	.
D2K4peak6414	6681	X	11047561	11049705	X	11048605	11049197	K4finalpeaks2414	592
D2K4peak6017	6680	X	5348349	5348556	.	-1	-1	NA	.
D2K4peak4670	6679	V	4483031	4487025	V	4483032	4487025	K4finalpeaks1670	3993
D2K4peak1779	6678	II	9116217	9116459	II	9115657	9116459	K4finalpeaks648	242
D2K4peak5477	6677	V	16268686	16269999	V	16268687	16269999	K4finalpeaks2024	1312
D2K4peak2250	6676	III	935765	936158	.	-1	-1	NA	.
D2K4peak104	6675	I	1815742	1815976	.	-1	-1	NA	.
D2K4peak5473	6674	V	16143584	16143923	V	16143585	16143923	K4finalpeaks2020	338
D2K4peak6737	6673	X	15497493	15497811	.	-1	-1	NA	.
D2K4peak2420	6672	III	3545855	3546499	.	-1	-1	NA	.
D2K4peak5187	6671	V	11976901	11977564	V	11976902	11977564	K4finalpeaks1910	662
D2K4peak98	6670	I	1712248	1712451	.	-1	-1	NA	.
D2K4peak2257	6669	III	1002812	1003228	III	1002813	1003228	K4finalpeaks835	415
D2K4peak3844	6668	IV	7954481	7956040	.	-1	-1	NA	.
D2K4peak2094	6667	II	13645586	13645878	II	13645587	13645878	K4finalpeaks780	291
D2K4peak4849	6666	V	7447179	7447721	.	-1	-1	NA	.
D2K4peak1315	6665	II	3550266	3551234	II	3550267	3551234	K4finalpeaks466	967
D2K4peak3744	6664	IV	6825011	6826516	.	-1	-1	NA	.
D2K4peak2009	6663	II	12132607	12132862	II	12132608	12132862	K4finalpeaks750	254
D2K4peak5258	6662	V	12851739	12852585	.	-1	-1	NA	.
D2K4peak1359	6661	II	4590304	4601352	II	4590305	4601352	K4finalpeaks486	11047
D2K4peak3118	6660	III	11026133	11026518	III	11026134	11026518	K4finalpeaks1144	384
D2K4peak4055	6659	IV	10628235	10628872	IV	10628236	10628872	K4finalpeaks1470	636
D2K4peak2358	6658	III	2506060	2507993	III	2506061	2507993	K4finalpeaks870	1932
D2K4peak142	6657	I	2338860	2339179	I	2338861	2339179	K4finalpeaks41	318
D2K4peak227	6656	I	3564031	3565401	I	3564032	3565401	K4finalpeaks66	1369
D2K4peak3463	6655	IV	2146539	2149317	.	-1	-1	NA	.
D2K4peak6154	6654	X	7416201	7416489	.	-1	-1	NA	.
D2K4peak3962	6653	IV	9371351	9373131	IV	9371351	9373082	K4finalpeaks1430	1731
D2K4peak4501	6652	V	483091	485368	.	-1	-1	NA	.
D2K4peak3692	6651	IV	6149298	6150309	.	-1	-1	NA	.
D2K4peak1296	6650	II	3221681	3226189	II	3222353	3222777	K4finalpeaks459	424
D2K4peak1296	6650	II	3221681	3226189	II	3223025	3223289	K4finalpeaks460	264
D2K4peak1296	6650	II	3221681	3226189	II	3223966	3224435	K4finalpeaks461	469
D2K4peak1296	6650	II	3221681	3226189	II	3224770	3225371	K4finalpeaks462	601
D2K4peak1296	6650	II	3221681	3226189	II	3225591	3225962	K4finalpeaks463	371
D2K4peak1693	6649	II	8264763	8267653	II	8264764	8267653	K4finalpeaks614	2889
D2K4peak4439	6648	IV	17175177	17176894	IV	17175178	17176894	K4finalpeaks1586	1716
D2K4peak4613	6647	V	2849484	2849691	V	2849485	2849691	K4finalpeaks1643	206
D2K4peak2346	6646	III	2413163	2413805	.	-1	-1	NA	.
D2K4peak3375	6645	IV	672686	673440	.	-1	-1	NA	.
D2K4peak3699	6644	IV	6233028	6233958	.	-1	-1	NA	.
D2K4peak2290	6643	III	1349209	1349464	III	1349210	1349464	K4finalpeaks851	254
D2K4peak3450	6642	IV	1880223	1880565	IV	1880224	1880565	K4finalpeaks1249	341
D2K4peak843	6641	I	10306287	10306746	.	-1	-1	NA	.
D2K4peak2364	6640	III	2579571	2580021	.	-1	-1	NA	.
D2K4peak4397	6639	IV	15954950	15955177	.	-1	-1	NA	.
D2K4peak5579	6638	V	18736513	18737862	V	18736514	18737866	K4finalpeaks2070	1348
D2K4peak1108	6637	I	14690658	14690857	I	14690659	14690857	K4finalpeaks375	198
D2K4peak4499	6636	V	462475	462892	.	-1	-1	NA	.
D2K4peak2	6635	I	10902	13562	.	-1	-1	NA	.
D2K4peak2229	6634	III	651415	653831	III	651416	653831	K4finalpeaks825	2415
D2K4peak4513	6633	V	723851	728246	V	723852	728246	K4finalpeaks1608	4394
D2K4peak4547	6632	V	1600788	1601223	.	-1	-1	NA	.
D2K4peak3952	6631	IV	9236106	9244534	IV	9236107	9244534	K4finalpeaks1427	8427
D2K4peak1250	6630	II	2335867	2336322	.	-1	-1	NA	.
D2K4peak6867	6629	X	17695070	17695614	X	17695071	17695614	K4finalpeaks2567	543
D2K4peak3725	6628	IV	6626978	6627952	IV	6626979	6627970	K4finalpeaks1350	973
D2K4peak903	6627	I	11014409	11014658	I	11014410	11014658	K4finalpeaks311	248
D2K4peak6584	6626	X	13339618	13339962	X	13336964	13339962	K4finalpeaks2481	344
D2K4peak4705	6625	V	5080409	5081284	.	-1	-1	NA	.
D2K4peak3633	6624	IV	4930464	4930796	IV	4930465	4930796	K4finalpeaks1307	331
D2K4peak4411	6623	IV	16482640	16483894	IV	16482641	16483894	K4finalpeaks1581	1253
D2K4peak768	6622	I	9531770	9532851	.	-1	-1	NA	.
D2K4peak340	6621	I	4952314	4952740	.	-1	-1	NA	.
D2K4peak4509	6620	V	667253	667908	.	-1	-1	NA	.
D2K4peak3067	6619	III	10354589	10355466	III	10354590	10355466	K4finalpeaks1125	876
D2K4peak1769	6618	II	9041711	9041949	.	-1	-1	NA	.
D2K4peak5580	6617	V	18779420	18779705	V	18779421	18779705	K4finalpeaks2071	284
D2K4peak6282	6616	X	9034660	9035245	X	9034661	9035245	K4finalpeaks2375	584
D2K4peak5629	6615	V	19981655	19982156	V	19981656	19982156	K4finalpeaks2090	500
D2K4peak3791	6614	IV	7376863	7377296	IV	7376864	7377296	K4finalpeaks1373	432
D2K4peak4584	6613	V	2238259	2238708	.	-1	-1	NA	.
D2K4peak6037	6612	X	5650897	5654178	.	-1	-1	NA	.
D2K4peak3662	6611	IV	5704668	5705009	.	-1	-1	NA	.
D2K4peak5277	6610	V	13134572	13134912	.	-1	-1	NA	.
D2K4peak291	6609	I	4340812	4359526	I	4340813	4359526	K4finalpeaks87	18713
D2K4peak1885	6608	II	10595966	10596417	II	10595967	10596417	K4finalpeaks698	450
D2K4peak3370	6607	IV	626162	634316	.	-1	-1	NA	.
D2K4peak2977	6606	III	9264597	9265145	.	-1	-1	NA	.
D2K4peak4123	6605	IV	11470194	11471233	IV	11470195	11471233	K4finalpeaks1500	1038
D2K4peak4661	6604	V	4171470	4171810	V	4171471	4171810	K4finalpeaks1664	339
D2K4peak2287	6603	III	1322853	1323675	III	1322854	1323677	K4finalpeaks848	821
D2K4peak1464	6602	II	5854446	5855044	II	5854447	5855044	K4finalpeaks520	597
D2K4peak1468	6601	II	5872718	5872972	.	-1	-1	NA	.
D2K4peak3786	6600	IV	7310792	7311106	IV	7310793	7311106	K4finalpeaks1371	313
D2K4peak2282	6599	III	1301572	1301824	.	-1	-1	NA	.
D2K4peak3328	6598	IV	49625	50070	.	-1	-1	NA	.
D2K4peak3746	6597	IV	6831891	6832556	IV	6831892	6832556	K4finalpeaks1356	664
D2K4peak2597	6596	III	5292007	5293293	.	-1	-1	NA	.
D2K4peak6625	6595	X	13858464	13859421	.	-1	-1	NA	.
D2K4peak2208	6594	III	269694	270011	.	-1	-1	NA	.
D2K4peak272	6593	I	4073279	4073672	I	4073280	4073672	K4finalpeaks79	392
D2K4peak5693	6592	X	299405	300940	X	299406	300940	K4finalpeaks2109	1534
D2K4peak2243	6591	III	856742	857204	III	856743	857204	K4finalpeaks830	461
D2K4peak537	6590	I	6999204	6999622	.	-1	-1	NA	.
D2K4peak1852	6589	II	10029331	10031245	II	10028975	10031245	K4finalpeaks685	1914
D2K4peak2043	6588	II	12901224	12902070	II	12901225	12902070	K4finalpeaks762	845
D2K4peak2179	6587	II	15124462	15125123	II	15124463	15125123	K4finalpeaks806	660
D2K4peak4057	6586	IV	10691798	10692036	IV	10691799	10692036	K4finalpeaks1472	237
D2K4peak3943	6585	IV	9118199	9118499	.	-1	-1	NA	.
D2K4peak5780	6584	X	1718206	1718668	X	1718207	1718668	K4finalpeaks2154	461
D2K4peak4320	6583	IV	14454477	14454993	.	-1	-1	NA	.
D2K4peak3565	6582	IV	3818803	3819483	.	-1	-1	NA	.
D2K4peak5671	6581	V	20769820	20771354	V	20769821	20771354	K4finalpeaks2104	1533
D2K4peak62	6580	I	1161442	1162001	.	-1	-1	NA	.
D2K4peak5427	6579	V	15423456	15425465	V	15423457	15425465	K4finalpeaks2009	2008
D2K4peak4237	6578	IV	12892411	12892649	.	-1	-1	NA	.
D2K4peak5093	6577	V	10688354	10688648	.	-1	-1	NA	.
D2K4peak3425	6576	IV	1620042	1620520	.	-1	-1	NA	.
D2K4peak1931	6575	II	11260393	11261316	.	-1	-1	NA	.
D2K4peak1907	6574	II	10887684	10887995	II	10885574	10893988	K4finalpeaks708	311
D2K4peak3158	6573	III	11496702	11496997	.	-1	-1	NA	.
D2K4peak2167	6572	II	14864346	14868923	II	14864347	14868923	K4finalpeaks802	4576
D2K4peak1204	6571	II	1355171	1356476	II	1355172	1356476	K4finalpeaks413	1304
D2K4peak3255	6570	III	12966856	12967058	III	12966857	12967058	K4finalpeaks1197	201
D2K4peak5636	6569	V	20157994	20158757	.	-1	-1	NA	.
D2K4peak4697	6568	V	4894384	4894797	.	-1	-1	NA	.
D2K4peak3027	6567	III	9865093	9865564	.	-1	-1	NA	.
D2K4peak5478	6566	V	16278380	16278578	.	-1	-1	NA	.
D2K4peak5973	6565	X	4834694	4835697	X	4834695	4835697	K4finalpeaks2248	1002
D2K4peak5254	6564	V	12834961	12835856	.	-1	-1	NA	.
D2K4peak5749	6563	X	1010791	1012441	X	1010745	1012398	K4finalpeaks2128	1607
D2K4peak3442	6562	IV	1834637	1835141	IV	1834638	1835141	K4finalpeaks1245	503
D2K4peak786	6561	I	9684047	9684264	I	9683835	9684286	K4finalpeaks267	217
D2K4peak2767	6560	III	7108231	7108429	.	-1	-1	NA	.
D2K4peak4243	6559	IV	12988798	12988997	.	-1	-1	NA	.
D2K4peak5096	6558	V	10702460	10702836	.	-1	-1	NA	.
D2K4peak3882	6557	IV	8448686	8452095	IV	8448687	8452095	K4finalpeaks1402	3408
D2K4peak4459	6556	IV	17386922	17387720	.	-1	-1	NA	.
D2K4peak3586	6555	IV	4186952	4189458	IV	4186953	4189458	K4finalpeaks1288	2505
D2K4peak5716	6554	X	642229	646452	X	642230	646452	K4finalpeaks2116	4222
D2K4peak3819	6553	IV	7707094	7707390	.	-1	-1	NA	.
D2K4peak5075	6552	V	10451587	10453651	V	10451588	10453651	K4finalpeaks1849	2063
D2K4peak4111	6551	IV	11287697	11288012	.	-1	-1	NA	.
D2K4peak3356	6550	IV	336354	337621	IV	336355	337634	K4finalpeaks1223	1266
D2K4peak3839	6549	IV	7898675	7899171	.	-1	-1	NA	.
D2K4peak4507	6548	V	632053	632493	.	-1	-1	NA	.
D2K4peak4668	6547	V	4442241	4443163	V	4442242	4443163	K4finalpeaks1669	921
D2K4peak6093	6546	X	6476726	6477225	X	6476727	6477225	K4finalpeaks2297	498
D2K4peak5304	6545	V	13445773	13446053	.	-1	-1	NA	.
D2K4peak6068	6544	X	6112143	6112944	X	6112529	6112920	K4finalpeaks2286	391
D2K4peak5423	6543	V	15354973	15357535	.	-1	-1	NA	.
D2K4peak5928	6542	X	4245958	4247202	.	-1	-1	NA	.
D2K4peak4381	6541	IV	15615293	15617578	.	-1	-1	NA	.
D2K4peak5461	6540	V	15982137	15982814	.	-1	-1	NA	.
D2K4peak5296	6539	V	13359345	13360488	.	-1	-1	NA	.
D2K4peak4503	6538	V	494507	495292	.	-1	-1	NA	.
D2K4peak1921	6537	II	11149869	11154001	II	11150263	11150986	K4finalpeaks714	723
D2K4peak4804	6536	V	6652277	6652755	.	-1	-1	NA	.
D2K4peak2001	6535	II	12059511	12060122	II	12059512	12060122	K4finalpeaks748	610
D2K4peak957	6534	I	12111913	12112474	.	-1	-1	NA	.
D2K4peak1607	6533	II	7313383	7313657	II	7313040	7314421	K4finalpeaks582	274
D2K4peak3970	6532	IV	9508291	9508922	.	-1	-1	NA	.
D2K4peak4169	6531	IV	12046285	12046924	.	-1	-1	NA	.
D2K4peak2071	6530	II	13245460	13246547	.	-1	-1	NA	.
D2K4peak4416	6529	IV	16577096	16577317	.	-1	-1	NA	.
D2K4peak4173	6528	IV	12059744	12060155	.	-1	-1	NA	.
D2K4peak5642	6527	V	20224920	20229639	.	-1	-1	NA	.
D2K4peak1199	6526	II	1297422	1298840	II	1297423	1298840	K4finalpeaks409	1417
D2K4peak6120	6525	X	6928157	6928720	X	6928233	6928694	K4finalpeaks2318	461
D2K4peak5417	6524	V	15182665	15183180	V	15182666	15183180	K4finalpeaks2006	514
D2K4peak1780	6523	II	9116632	9117586	.	-1	-1	NA	.
D2K4peak5995	6522	X	5109408	5110105	X	5109305	5110105	K4finalpeaks2258	697
D2K4peak2285	6521	III	1321877	1322077	.	-1	-1	NA	.
D2K4peak4319	6520	IV	14444786	14445365	.	-1	-1	NA	.
D2K4peak6086	6519	X	6359954	6361068	X	6359955	6361087	K4finalpeaks2294	1113
D2K4peak4680	6518	V	4640441	4641809	.	-1	-1	NA	.
D2K4peak43	6517	I	680400	681120	.	-1	-1	NA	.
D2K4peak5458	6516	V	15924034	15924674	V	15924083	15924444	K4finalpeaks2015	361
D2K4peak6666	6515	X	14347069	14347630	X	14347070	14347630	K4finalpeaks2499	560
D2K4peak5560	6514	V	18265763	18266471	.	-1	-1	NA	.
D2K4peak6869	6513	X	17714596	17715100	.	-1	-1	NA	.
D2K4peak4939	6512	V	8768860	8769396	.	-1	-1	NA	.
D2K4peak3817	6511	IV	7705754	7706005	IV	7705755	7706005	K4finalpeaks1383	250
D2K4peak4611	6510	V	2810450	2812419	.	-1	-1	NA	.
D2K4peak2519	6509	III	4584426	4584723	III	4584427	4584723	K4finalpeaks926	296
D2K4peak4782	6508	V	6394576	6400577	V	6394577	6400577	K4finalpeaks1736	6000
D2K4peak4388	6507	IV	15850563	15850856	IV	15850564	15850856	K4finalpeaks1573	292
D2K4peak5639	6506	V	20201341	20202012	V	20201342	20202012	K4finalpeaks2092	670
D2K4peak200	6505	I	3206708	3209707	I	3206709	3209707	K4finalpeaks57	2998
D2K4peak5569	6504	V	18569803	18570111	.	-1	-1	NA	.
D2K4peak3570	6503	IV	3877219	3878827	.	-1	-1	NA	.
D2K4peak3935	6502	IV	9036728	9038299	IV	9037294	9037575	K4finalpeaks1421	281
D2K4peak6338	6501	X	9941597	9942119	.	-1	-1	NA	.
D2K4peak5472	6500	V	16128595	16129131	V	16125557	16129223	K4finalpeaks2018	536
D2K4peak3790	6499	IV	7374712	7376541	IV	7374713	7376541	K4finalpeaks1372	1828
D2K4peak3974	6498	IV	9593894	9594102	IV	9593895	9594102	K4finalpeaks1435	207
D2K4peak6142	6497	X	7290793	7296276	.	-1	-1	NA	.
D2K4peak3613	6496	IV	4562228	4563145	.	-1	-1	NA	.
D2K4peak4285	6495	IV	13607463	13609766	IV	13607464	13609826	K4finalpeaks1543	2302
D2K4peak3135	6494	III	11196748	11197107	.	-1	-1	NA	.
D2K4peak6483	6493	X	11792321	11793458	X	11791030	11793703	K4finalpeaks2433	1137
D2K4peak6278	6492	X	8992025	8992443	.	-1	-1	NA	.
D2K4peak3211	6491	III	12306953	12307493	.	-1	-1	NA	.
D2K4peak3858	6490	IV	8139179	8139740	.	-1	-1	NA	.
D2K4peak175	6489	I	2869714	2870578	.	-1	-1	NA	.
D2K4peak4098	6488	IV	11132372	11132670	.	-1	-1	NA	.
D2K4peak3741	6487	IV	6804164	6805114	IV	6803684	6805789	K4finalpeaks1353	950
D2K4peak1175	6486	II	505701	506317	II	505757	506211	K4finalpeaks397	454
D2K4peak4238	6485	IV	12893725	12894254	.	-1	-1	NA	.
D2K4peak2254	6484	III	957892	958324	III	957893	958324	K4finalpeaks833	431
D2K4peak2293	6483	III	1388070	1388662	III	1388071	1388662	K4finalpeaks852	591
D2K4peak4538	6482	V	1437566	1438357	.	-1	-1	NA	.
D2K4peak5506	6481	V	17076920	17077336	.	-1	-1	NA	.
D2K4peak3228	6480	III	12495332	12497750	III	12495333	12497750	K4finalpeaks1186	2417
D2K4peak1718	6479	II	8583079	8583350	.	-1	-1	NA	.
D2K4peak1806	6478	II	9378372	9380298	II	9378373	9380298	K4finalpeaks662	1925
D2K4peak2375	6477	III	2732596	2739944	III	2732911	2733395	K4finalpeaks875	484
D2K4peak2375	6477	III	2732596	2739944	III	2735565	2735873	K4finalpeaks876	308
D2K4peak2375	6477	III	2732596	2739944	III	2736312	2736610	K4finalpeaks877	298
D2K4peak2375	6477	III	2732596	2739944	III	2737732	2738479	K4finalpeaks878	747
D2K4peak3697	6476	IV	6225580	6226255	IV	6225581	6226255	K4finalpeaks1340	674
D2K4peak3695	6475	IV	6209950	6213458	.	-1	-1	NA	.
D2K4peak4828	6474	V	7075715	7081905	V	7075493	7081905	K4finalpeaks1757	6190
D2K4peak5044	6473	V	10103577	10104797	V	10104288	10104766	K4finalpeaks1840	478
D2K4peak3155	6472	III	11451464	11452017	III	11451465	11452017	K4finalpeaks1153	552
D2K4peak4945	6471	V	8819424	8820883	.	-1	-1	NA	.
D2K4peak6118	6470	X	6899257	6899975	X	6899258	6899975	K4finalpeaks2316	717
D2K4peak5446	6469	V	15598107	15598331	.	-1	-1	NA	.
D2K4peak4497	6468	V	453791	454595	.	-1	-1	NA	.
D2K4peak110	6467	I	1913364	1913861	I	1913365	1913861	K4finalpeaks31	496
D2K4peak4684	6466	V	4719602	4723126	V	4719603	4723126	K4finalpeaks1681	3523
D2K4peak5061	6465	V	10277872	10281409	V	10277849	10281409	K4finalpeaks1844	3537
D2K4peak6862	6464	X	17600427	17601740	X	17600412	17601740	K4finalpeaks2563	1313
D2K4peak948	6463	I	11994942	11999498	I	11994943	11999498	K4finalpeaks330	4555
D2K4peak2353	6462	III	2458328	2459278	.	-1	-1	NA	.
D2K4peak2593	6461	III	5267338	5267631	.	-1	-1	NA	.
D2K4peak2289	6460	III	1341791	1343310	.	-1	-1	NA	.
D2K4peak1740	6459	II	8794442	8794746	.	-1	-1	NA	.
D2K4peak2393	6458	III	3151885	3153619	.	-1	-1	NA	.
D2K4peak363	6457	I	5152816	5153076	.	-1	-1	NA	.
D2K4peak4726	6456	V	5508672	5514264	V	5508673	5514264	K4finalpeaks1708	5591
D2K4peak2723	6455	III	6508753	6510501	.	-1	-1	NA	.
D2K4peak192	6454	I	3084837	3085472	I	3084838	3085472	K4finalpeaks55	634
D2K4peak4359	6453	IV	15220643	15220978	IV	15220644	15220978	K4finalpeaks1566	334
D2K4peak5081	6452	V	10509210	10510774	.	-1	-1	NA	.
D2K4peak6187	6451	X	7879430	7880551	X	7879519	7879724	K4finalpeaks2349	205
D2K4peak6204	6450	X	8069507	8070129	X	8069218	8070481	K4finalpeaks2358	622
D2K4peak1602	6449	II	7286716	7287651	.	-1	-1	NA	.
D2K4peak3399	6448	IV	1145455	1150770	IV	1145456	1150770	K4finalpeaks1235	5314
D2K4peak4918	6447	V	8489178	8490697	.	-1	-1	NA	.
D2K4peak1040	6446	I	13512078	13512578	I	13512079	13512578	K4finalpeaks357	499
D2K4peak6053	6445	X	5943603	5943965	X	5941524	5944755	K4finalpeaks2280	362
D2K4peak6368	6444	X	10329755	10333408	X	10329885	10332572	K4finalpeaks2402	2687
D2K4peak6844	6443	X	17336591	17337159	.	-1	-1	NA	.
D2K4peak3629	6442	IV	4786066	4788544	.	-1	-1	NA	.
D2K4peak4844	6441	V	7384250	7386410	.	-1	-1	NA	.
D2K4peak2976	6440	III	9259062	9259290	.	-1	-1	NA	.
D2K4peak5540	6439	V	17895148	17896953	.	-1	-1	NA	.
D2K4peak1956	6438	II	11569038	11573523	II	11569039	11573523	K4finalpeaks724	4484
D2K4peak3936	6437	IV	9059058	9060496	.	-1	-1	NA	.
D2K4peak5004	6436	V	9554585	9556173	.	-1	-1	NA	.
D2K4peak5626	6435	V	19924048	19925603	.	-1	-1	NA	.
D2K4peak111	6434	I	1917755	1918924	I	1917756	1918924	K4finalpeaks32	1168
D2K4peak6805	6433	X	16675222	16675474	.	-1	-1	NA	.
D2K4peak4938	6432	V	8760369	8760578	.	-1	-1	NA	.
D2K4peak5841	6431	X	2694892	2698616	X	2696914	2697518	K4finalpeaks2173	604
D2K4peak5841	6431	X	2694892	2698616	X	2697585	2698135	K4finalpeaks2174	550
D2K4peak5641	6430	V	20211306	20213255	V	20211307	20213255	K4finalpeaks2093	1948
D2K4peak6658	6429	X	14214543	14220081	X	14213797	14220081	K4finalpeaks2497	5538
D2K4peak6566	6428	X	13060274	13060882	X	13060275	13060882	K4finalpeaks2471	607
D2K4peak6314	6427	X	9563855	9564065	.	-1	-1	NA	.
D2K4peak3449	6426	IV	1875557	1878802	IV	1875595	1876167	K4finalpeaks1248	572
D2K4peak5625	6425	V	19921727	19922638	V	19921728	19922638	K4finalpeaks2089	910
D2K4peak2336	6424	III	2264676	2266718	III	2264677	2266718	K4finalpeaks864	2041
D2K4peak1286	6423	II	2998461	3006855	II	3000742	3001455	K4finalpeaks455	713
D2K4peak5894	6422	X	3576474	3578123	X	3576532	3577660	K4finalpeaks2204	1128
D2K4peak5894	6422	X	3576474	3578123	X	3577760	3578038	K4finalpeaks2205	278
D2K4peak5309	6421	V	13529139	13532561	V	13529140	13532561	K4finalpeaks1961	3421
D2K4peak2253	6420	III	956255	957675	.	-1	-1	NA	.
D2K4peak5043	6419	V	10096249	10098589	V	10096250	10098589	K4finalpeaks1839	2339
D2K4peak5813	6418	X	2371045	2373073	.	-1	-1	NA	.
D2K4peak5028	6417	V	9950653	9952579	.	-1	-1	NA	.
D2K4peak5701	6416	X	395903	396543	.	-1	-1	NA	.
D2K4peak6428	6415	X	11232972	11233303	.	-1	-1	NA	.
D2K4peak6081	6414	X	6271986	6273742	.	-1	-1	NA	.
D2K4peak3890	6413	IV	8534135	8538549	.	-1	-1	NA	.
D2K4peak4998	6412	V	9504949	9511079	V	9504950	9511079	K4finalpeaks1823	6129
D2K4peak3217	6411	III	12358158	12359032	.	-1	-1	NA	.
D2K4peak4603	6410	V	2683167	2683408	.	-1	-1	NA	.
D2K4peak3420	6409	IV	1561596	1564414	.	-1	-1	NA	.
D2K4peak3364	6408	IV	438824	440608	.	-1	-1	NA	.
D2K4peak4691	6407	V	4818456	4828188	V	4818482	4818803	K4finalpeaks1684	321
D2K4peak4691	6407	V	4818456	4828188	V	4821417	4822041	K4finalpeaks1685	624
D2K4peak4691	6407	V	4818456	4828188	V	4822246	4822477	K4finalpeaks1686	231
D2K4peak5155	6406	V	11603690	11604849	V	11603691	11604849	K4finalpeaks1899	1158
D2K4peak5820	6405	X	2438087	2440006	.	-1	-1	NA	.
D2K4peak4318	6404	IV	14429106	14431600	IV	14430017	14430400	K4finalpeaks1554	383
D2K4peak1228	6403	II	1869274	1871256	II	1869295	1870629	K4finalpeaks428	1334
D2K4peak6608	6402	X	13621546	13621776	.	-1	-1	NA	.
D2K4peak5227	6401	V	12431482	12432262	.	-1	-1	NA	.
D2K4peak4056	6400	IV	10656956	10657249	.	-1	-1	NA	.
D2K4peak6330	6399	X	9881379	9883275	X	9881380	9883275	K4finalpeaks2394	1895
D2K4peak1352	6398	II	4438820	4439398	.	-1	-1	NA	.
D2K4peak6550	6397	X	12869578	12871746	.	-1	-1	NA	.
D2K4peak4465	6396	IV	17470511	17471922	.	-1	-1	NA	.
D2K4peak2118	6395	II	14011193	14011700	.	-1	-1	NA	.
D2K4peak4946	6394	V	8861527	8863155	.	-1	-1	NA	.
D2K4peak3585	6393	IV	4184501	4185316	.	-1	-1	NA	.
D2K4peak2798	6392	III	7362167	7362372	.	-1	-1	NA	.
D2K4peak6157	6391	X	7440379	7445811	X	7443087	7443334	K4finalpeaks2334	247
D2K4peak5379	6390	V	14634141	14635230	.	-1	-1	NA	.
D2K4peak676	6389	I	8563790	8564221	I	8563791	8564221	K4finalpeaks217	430
D2K4peak4720	6388	V	5426893	5427542	.	-1	-1	NA	.
D2K4peak2220	6387	III	559071	561038	III	559072	561038	K4finalpeaks823	1966
D2K4peak6308	6386	X	9445986	9447068	.	-1	-1	NA	.
D2K4peak2632	6385	III	5611801	5612395	III	5611802	5612395	K4finalpeaks956	593
D2K4peak3389	6384	IV	944344	945634	IV	944345	945634	K4finalpeaks1234	1289
D2K4peak2958	6383	III	9042774	9043210	.	-1	-1	NA	.
D2K4peak6382	6382	X	10529412	10530149	.	-1	-1	NA	.
D2K4peak5024	6381	V	9888732	9894810	V	9891186	9892974	K4finalpeaks1831	1788
D2K4peak5024	6381	V	9888732	9894810	V	9893479	9893930	K4finalpeaks1832	451
D2K4peak3421	6380	IV	1577065	1577581	.	-1	-1	NA	.
D2K4peak2272	6379	III	1215022	1215428	III	1214905	1215437	K4finalpeaks838	406
D2K4peak5892	6378	X	3555913	3558047	X	3557736	3558008	K4finalpeaks2202	272
D2K4peak4007	6377	IV	10009673	10009995	.	-1	-1	NA	.
D2K4peak478	6376	I	6415520	6416754	I	6415521	6416754	K4finalpeaks153	1233
D2K4peak2261	6375	III	1028104	1028358	.	-1	-1	NA	.
D2K4peak5534	6374	V	17723769	17728084	V	17724554	17727746	K4finalpeaks2052	3192
D2K4peak6580	6373	X	13309542	13311724	X	13309572	13309848	K4finalpeaks2477	276
D2K4peak6580	6373	X	13309542	13311724	X	13309965	13310788	K4finalpeaks2478	823
D2K4peak3175	6372	III	11692349	11692586	III	11692350	11692586	K4finalpeaks1161	236
D2K4peak6264	6371	X	8843338	8844216	.	-1	-1	NA	.
D2K4peak4652	6370	V	4035025	4035310	.	-1	-1	NA	.
D2K4peak2334	6369	III	2224722	2224967	.	-1	-1	NA	.
D2K4peak5422	6368	V	15296570	15298585	.	-1	-1	NA	.
D2K4peak6782	6367	X	16323831	16324259	.	-1	-1	NA	.
D2K4peak5399	6366	V	14948855	14950661	V	14948686	14953425	K4finalpeaks2000	1806
D2K4peak2177	6365	II	15111439	15113352	II	15111298	15113352	K4finalpeaks805	1913
D2K4peak592	6364	I	7567689	7568331	I	7567690	7568331	K4finalpeaks191	641
D2K4peak5055	6363	V	10224105	10225704	V	10224106	10225704	K4finalpeaks1843	1598
D2K4peak1748	6362	II	8891389	8892399	.	-1	-1	NA	.
D2K4peak4044	6361	IV	10463531	10472723	IV	10463532	10472723	K4finalpeaks1465	9191
D2K4peak3646	6360	IV	5344401	5344748	.	-1	-1	NA	.
D2K4peak5513	6359	V	17317895	17318272	.	-1	-1	NA	.
D2K4peak6403	6358	X	10889970	10890485	.	-1	-1	NA	.
D2K4peak1732	6357	II	8703970	8705741	II	8703971	8709745	K4finalpeaks628	1770
D2K4peak3781	6356	IV	7244263	7244756	.	-1	-1	NA	.
D2K4peak2064	6355	II	13165563	13165863	.	-1	-1	NA	.
D2K4peak1121	6354	I	14855441	14855777	.	-1	-1	NA	.
D2K4peak5497	6353	V	16780857	16788647	.	-1	-1	NA	.
D2K4peak3302	6352	III	13532390	13535627	III	13535296	13535699	K4finalpeaks1208	331
D2K4peak4490	6351	V	304613	305050	.	-1	-1	NA	.
D2K4peak1823	6350	II	9654193	9660413	II	9654194	9660437	K4finalpeaks670	6219
D2K4peak4240	6349	IV	12909033	12909408	IV	12909034	12909408	K4finalpeaks1532	374
D2K4peak6776	6348	X	16259701	16260784	X	16259702	16260784	K4finalpeaks2538	1082
D2K4peak760	6347	I	9455807	9456174	.	-1	-1	NA	.
D2K4peak3294	6346	III	13453857	13456822	.	-1	-1	NA	.
D2K4peak3740	6345	IV	6801123	6802276	.	-1	-1	NA	.
D2K4peak6005	6344	X	5252928	5257527	X	5252929	5257527	K4finalpeaks2264	4598
D2K4peak530	6343	I	6942869	6943490	I	6942870	6943490	K4finalpeaks171	620
D2K4peak2524	6342	III	4603031	4603239	.	-1	-1	NA	.
D2K4peak6671	6341	X	14476839	14477421	.	-1	-1	NA	.
D2K4peak5380	6340	V	14640533	14641446	.	-1	-1	NA	.
D2K4peak2251	6339	III	939568	947003	.	-1	-1	NA	.
D2K4peak2100	6338	II	13732627	13732846	.	-1	-1	NA	.
D2K4peak5086	6337	V	10572616	10576327	.	-1	-1	NA	.
D2K4peak1207	6336	II	1483563	1485898	II	1483564	1485898	K4finalpeaks414	2334
D2K4peak4168	6335	IV	12044070	12045189	.	-1	-1	NA	.
D2K4peak782	6334	I	9653246	9654683	I	9653247	9654683	K4finalpeaks264	1436
D2K4peak4889	6333	V	8183655	8184057	.	-1	-1	NA	.
D2K4peak1467	6332	II	5872125	5872345	.	-1	-1	NA	.
D2K4peak966	6331	I	12232346	12232899	I	12232347	12232899	K4finalpeaks334	552
D2K4peak3991	6330	IV	9758483	9758710	.	-1	-1	NA	.
D2K4peak3989	6329	IV	9735283	9735489	.	-1	-1	NA	.
D2K4peak6261	6328	X	8823908	8824460	.	-1	-1	NA	.
D2K4peak6034	6327	X	5628749	5632376	.	-1	-1	NA	.
D2K4peak4588	6326	V	2264215	2264869	.	-1	-1	NA	.
D2K4peak2103	6325	II	13766965	13767276	.	-1	-1	NA	.
D2K4peak4552	6324	V	1623921	1624665	V	1623922	1624665	K4finalpeaks1621	743
D2K4peak6510	6323	X	12226103	12226687	X	12226104	12226687	K4finalpeaks2446	583
D2K4peak1196	6322	II	1145670	1151839	II	1145671	1151839	K4finalpeaks407	6168
D2K4peak5489	6321	V	16543696	16544080	.	-1	-1	NA	.
D2K4peak6042	6320	X	5713355	5716314	.	-1	-1	NA	.
D2K4peak2760	6319	III	7002357	7002558	.	-1	-1	NA	.
D2K4peak3990	6318	IV	9756816	9758426	.	-1	-1	NA	.
D2K4peak1272	6317	II	2800160	2801061	.	-1	-1	NA	.
D2K4peak108	6316	I	1887956	1889491	.	-1	-1	NA	.
D2K4peak3610	6315	IV	4544023	4544276	IV	4544024	4544276	K4finalpeaks1300	252
D2K4peak4845	6314	V	7391390	7392020	.	-1	-1	NA	.
D2K4peak2170	6313	II	14957937	14958220	.	-1	-1	NA	.
D2K4peak2994	6312	III	9499322	9499527	III	9495398	9502503	K4finalpeaks1087	205
D2K4peak1212	6311	II	1607913	1608189	II	1607914	1608189	K4finalpeaks415	275
D2K4peak6514	6310	X	12350345	12353023	X	12350345	12353207	K4finalpeaks2450	2678
D2K4peak1240	6309	II	2152713	2155485	II	2152681	2155485	K4finalpeaks435	2772
D2K4peak5992	6308	X	5074005	5078137	X	5074006	5078137	K4finalpeaks2256	4131
D2K4peak2606	6307	III	5367448	5368711	.	-1	-1	NA	.
D2K4peak4671	6306	V	4491616	4494090	.	-1	-1	NA	.
D2K4peak3199	6305	III	12013277	12026423	III	12013246	12013697	K4finalpeaks1173	420
D2K4peak3199	6305	III	12013277	12026423	III	12015043	12015453	K4finalpeaks1174	410
D2K4peak385	6304	I	5407052	5416702	I	5407053	5416702	K4finalpeaks128	9649
D2K4peak3346	6303	IV	266094	266968	IV	266095	266968	K4finalpeaks1220	873
D2K4peak1446	6302	II	5605783	5608059	II	5606158	5606446	K4finalpeaks511	288
D2K4peak4309	6301	IV	14050706	14051375	IV	14050707	14051375	K4finalpeaks1551	668
D2K4peak545	6300	I	7112930	7114425	.	-1	-1	NA	.
D2K4peak3778	6299	IV	7211530	7211742	.	-1	-1	NA	.
D2K4peak6771	6298	X	16171254	16172128	.	-1	-1	NA	.
D2K4peak4614	6297	V	2871609	2875475	V	2871610	2875475	K4finalpeaks1644	3865
D2K4peak3160	6296	III	11515262	11515816	.	-1	-1	NA	.
D2K4peak1790	6295	II	9231075	9233108	II	9232374	9232895	K4finalpeaks654	521
D2K4peak2348	6294	III	2424276	2424757	III	2424277	2424757	K4finalpeaks868	480
D2K4peak4891	6293	V	8201697	8203812	.	-1	-1	NA	.
D2K4peak6020	6292	X	5374986	5375485	X	5374987	5375485	K4finalpeaks2269	498
D2K4peak4518	6291	V	877958	878927	V	878184	878559	K4finalpeaks1611	375
D2K4peak4790	6290	V	6484403	6488976	V	6484404	6488976	K4finalpeaks1739	4572
D2K4peak450	6289	I	6122566	6122879	.	-1	-1	NA	.
D2K4peak3707	6288	IV	6432668	6434302	IV	6433198	6433464	K4finalpeaks1346	266
D2K4peak3696	6287	IV	6217334	6220354	IV	6219690	6220298	K4finalpeaks1339	608
D2K4peak1304	6286	II	3321283	3325824	.	-1	-1	NA	.
D2K4peak1532	6285	II	6624837	6625636	.	-1	-1	NA	.
D2K4peak4553	6284	V	1628311	1629540	.	-1	-1	NA	.
D2K4peak5632	6283	V	20010992	20012462	.	-1	-1	NA	.
D2K4peak1592	6282	II	7164991	7165423	.	-1	-1	NA	.
D2K4peak6192	6281	X	7946991	7948256	X	7946992	7948256	K4finalpeaks2351	1264
D2K4peak3102	6280	III	10755847	10756566	.	-1	-1	NA	.
D2K4peak384	6279	I	5383908	5389121	I	5384353	5385680	K4finalpeaks126	1327
D2K4peak384	6279	I	5383908	5389121	I	5389003	5389226	K4finalpeaks127	118
D2K4peak4283	6278	IV	13540670	13540882	.	-1	-1	NA	.
D2K4peak3522	6277	IV	3242637	3243015	.	-1	-1	NA	.
D2K4peak4582	6276	V	2219004	2219822	.	-1	-1	NA	.
D2K4peak4597	6275	V	2615320	2616190	V	2615321	2618385	K4finalpeaks1639	869
D2K4peak5416	6274	V	15166240	15166486	V	15166104	15170312	K4finalpeaks2005	246
D2K4peak4548	6273	V	1607675	1607891	V	1607663	1607863	K4finalpeaks1619	188
D2K4peak5562	6272	V	18372436	18372674	.	-1	-1	NA	.
D2K4peak708	6271	I	8876389	8876686	I	8876390	8876686	K4finalpeaks232	296
D2K4peak5507	6270	V	17077389	17077739	.	-1	-1	NA	.
D2K4peak1517	6269	II	6403112	6405112	.	-1	-1	NA	.
D2K4peak3644	6268	IV	5318803	5319775	.	-1	-1	NA	.
D2K4peak2101	6267	II	13734462	13736796	.	-1	-1	NA	.
D2K4peak3818	6266	IV	7706474	7706980	IV	7706475	7706980	K4finalpeaks1384	505
D2K4peak186	6265	I	3019543	3020190	.	-1	-1	NA	.
D2K4peak2391	6264	III	3129337	3130757	.	-1	-1	NA	.
D2K4peak2517	6263	III	4577284	4577681	.	-1	-1	NA	.
D2K4peak162	6262	I	2667565	2673139	.	-1	-1	NA	.
D2K4peak5014	6261	V	9679650	9680018	.	-1	-1	NA	.
D2K4peak2884	6260	III	8378650	8379630	.	-1	-1	NA	.
D2K4peak916	6259	I	11340006	11341528	.	-1	-1	NA	.
D2K4peak5794	6258	X	2018490	2019890	X	2018491	2019890	K4finalpeaks2157	1399
D2K4peak5553	6257	V	18222103	18225373	.	-1	-1	NA	.
D2K4peak2583	6256	III	5199464	5199770	.	-1	-1	NA	.
D2K4peak217	6255	I	3472518	3472827	.	-1	-1	NA	.
D2K4peak6620	6254	X	13752767	13757522	.	-1	-1	NA	.
D2K4peak4987	6253	V	9371360	9373558	V	9371361	9373558	K4finalpeaks1820	2197
D2K4peak2294	6252	III	1392610	1393271	III	1392611	1393271	K4finalpeaks853	660
D2K4peak4929	6251	V	8640193	8643259	V	8640194	8643259	K4finalpeaks1795	3065
D2K4peak3549	6250	IV	3606539	3607292	.	-1	-1	NA	.
D2K4peak4392	6249	IV	15930853	15932252	.	-1	-1	NA	.
D2K4peak2200	6248	III	105517	111039	III	105518	111039	K4finalpeaks814	5521
D2K4peak3390	6247	IV	988130	988715	.	-1	-1	NA	.
D2K4peak2464	6246	III	4038397	4039893	.	-1	-1	NA	.
D2K4peak4549	6245	V	1610262	1610753	.	-1	-1	NA	.
D2K4peak5577	6244	V	18701493	18702054	.	-1	-1	NA	.
D2K4peak6294	6243	X	9231883	9232635	X	9231884	9232635	K4finalpeaks2378	751
D2K4peak4876	6242	V	7899980	7900459	V	7899981	7900459	K4finalpeaks1775	478
D2K4peak5518	6241	V	17375991	17376728	.	-1	-1	NA	.
D2K4peak1774	6240	II	9090674	9094791	II	9093338	9094472	K4finalpeaks646	1134
D2K4peak6126	6239	X	7126578	7127021	.	-1	-1	NA	.
D2K4peak6092	6238	X	6445560	6449017	X	6445561	6449262	K4finalpeaks2296	3456
D2K4peak5000	6237	V	9517527	9518895	.	-1	-1	NA	.
D2K4peak1977	6236	II	11758437	11760123	.	-1	-1	NA	.
D2K4peak3661	6235	IV	5703221	5703759	.	-1	-1	NA	.
D2K4peak1621	6234	II	7528713	7531448	.	-1	-1	NA	.
D2K4peak1825	6233	II	9677743	9677990	.	-1	-1	NA	.
D2K4peak3414	6232	IV	1452731	1461336	IV	1452961	1453468	K4finalpeaks1240	507
D2K4peak3414	6232	IV	1452731	1461336	IV	1459877	1460806	K4finalpeaks1241	929
D2K4peak3594	6231	IV	4283980	4285021	IV	4283981	4285021	K4finalpeaks1291	1040
D2K4peak1908	6230	II	10893292	10893590	II	10885574	10893988	K4finalpeaks708	298
D2K4peak6710	6229	X	15094712	15097821	X	15094713	15097821	K4finalpeaks2515	3108
D2K4peak6167	6228	X	7556186	7560116	X	7556187	7560116	K4finalpeaks2337	3929
D2K4peak4557	6227	V	1778278	1779104	V	1778333	1778942	K4finalpeaks1622	609
D2K4peak3883	6226	IV	8460565	8460928	IV	8460566	8460928	K4finalpeaks1403	362
D2K4peak5420	6225	V	15192310	15193167	.	-1	-1	NA	.
D2K4peak1523	6224	II	6516939	6526842	II	6516940	6526842	K4finalpeaks554	9902
D2K4peak624	6223	I	7869798	7873648	I	7869799	7873648	K4finalpeaks202	3849
D2K4peak3133	6222	III	11138483	11138873	.	-1	-1	NA	.
D2K4peak6127	6221	X	7143237	7143494	.	-1	-1	NA	.
D2K4peak3966	6220	IV	9450716	9450919	.	-1	-1	NA	.
D2K4peak1812	6219	II	9435714	9438205	.	-1	-1	NA	.
D2K4peak1442	6218	II	5570553	5575323	II	5570554	5575323	K4finalpeaks509	4769
D2K4peak3086	6217	III	10566029	10566818	.	-1	-1	NA	.
D2K4peak5288	6216	V	13261266	13261824	.	-1	-1	NA	.
D2K4peak2337	6215	III	2271439	2272215	.	-1	-1	NA	.
D2K4peak6540	6214	X	12780964	12781330	X	12780965	12781330	K4finalpeaks2460	365
D2K4peak1221	6213	II	1813438	1815201	.	-1	-1	NA	.
D2K4peak4997	6212	V	9489472	9491983	.	-1	-1	NA	.
D2K4peak2352	6211	III	2453544	2454734	III	2453545	2454734	K4finalpeaks869	1189
D2K4peak6300	6210	X	9362724	9363940	X	9362985	9363212	K4finalpeaks2381	227
D2K4peak4665	6209	V	4325077	4325517	.	-1	-1	NA	.
D2K4peak226	6208	I	3562295	3562923	I	3562296	3562923	K4finalpeaks65	627
D2K4peak6101	6207	X	6607181	6609376	X	6607174	6609376	K4finalpeaks2304	2195
D2K4peak3474	6206	IV	2412188	2413039	IV	2412189	2413039	K4finalpeaks1258	850
D2K4peak3760	6205	IV	7027134	7027617	IV	7027135	7027617	K4finalpeaks1365	482
D2K4peak1176	6204	II	521577	524635	II	521578	524635	K4finalpeaks398	3057
D2K4peak4605	6203	V	2711351	2711554	.	-1	-1	NA	.
D2K4peak3497	6202	IV	2829239	2829639	.	-1	-1	NA	.
D2K4peak4580	6201	V	2211524	2212212	.	-1	-1	NA	.
D2K4peak2629	6200	III	5607014	5607811	III	5607015	5607811	K4finalpeaks953	796
D2K4peak883	6199	I	10703859	10705322	I	10703860	10705322	K4finalpeaks299	1462
D2K4peak572	6198	I	7345475	7350725	I	7348378	7350674	K4finalpeaks182	2296
D2K4peak2312	6197	III	1697772	1699950	III	1697773	1699950	K4finalpeaks855	2177
D2K4peak4646	6196	V	3800899	3803551	V	3800622	3801315	K4finalpeaks1656	416
D2K4peak4646	6196	V	3800899	3803551	V	3801505	3803523	K4finalpeaks1657	2018
D2K4peak591	6195	I	7562404	7566839	I	7562405	7566839	K4finalpeaks190	4434
D2K4peak6485	6194	X	11803750	11805302	X	11804998	11805220	K4finalpeaks2434	222
D2K4peak3461	6193	IV	2130985	2131803	IV	2130986	2131803	K4finalpeaks1252	817
D2K4peak153	6192	I	2580539	2588036	I	2580540	2588036	K4finalpeaks45	7496
D2K4peak4576	6191	V	2122107	2122965	.	-1	-1	NA	.
D2K4peak3309	6190	III	13603565	13606622	III	13603566	13606627	K4finalpeaks1213	3056
D2K4peak3658	6189	IV	5613401	5614724	.	-1	-1	NA	.
D2K4peak3127	6188	III	11107346	11107574	.	-1	-1	NA	.
D2K4peak2797	6187	III	7356687	7362024	.	-1	-1	NA	.
D2K4peak3305	6186	III	13546566	13550404	.	-1	-1	NA	.
D2K4peak5401	6185	V	14984801	14985094	.	-1	-1	NA	.
D2K4peak4650	6184	V	3964474	3967983	V	3964880	3965235	K4finalpeaks1659	355
D2K4peak5510	6183	V	17158926	17159243	.	-1	-1	NA	.
D2K4peak3398	6182	IV	1127009	1128360	.	-1	-1	NA	.
D2K4peak2630	6181	III	5608622	5609088	III	5608623	5609088	K4finalpeaks954	465
D2K4peak4648	6180	V	3850801	3851826	.	-1	-1	NA	.
D2K4peak5850	6179	X	2890112	2891302	.	-1	-1	NA	.
D2K4peak2371	6178	III	2681095	2681332	III	2681096	2681332	K4finalpeaks873	236
D2K4peak1593	6177	II	7166473	7166764	.	-1	-1	NA	.
D2K4peak2095	6176	II	13661733	13662025	.	-1	-1	NA	.
D2K4peak352	6175	I	5040828	5041569	I	5040829	5041569	K4finalpeaks114	740
D2K4peak4869	6174	V	7836682	7837928	.	-1	-1	NA	.
D2K4peak6021	6173	X	5399401	5400592	X	5399402	5400592	K4finalpeaks2270	1190
D2K4peak5388	6172	V	14813691	14816057	.	-1	-1	NA	.
D2K4peak5226	6171	V	12411445	12415751	V	12411446	12415751	K4finalpeaks1923	4305
D2K4peak2836	6170	III	7933304	7934082	.	-1	-1	NA	.
D2K4peak4502	6169	V	489635	490150	.	-1	-1	NA	.
D2K4peak6679	6168	X	14588303	14590839	.	-1	-1	NA	.
D2K4peak1700	6167	II	8387917	8390109	II	8387918	8390109	K4finalpeaks616	2191
D2K4peak4877	6166	V	7954827	7956415	.	-1	-1	NA	.
D2K4peak5076	6165	V	10461205	10462012	V	10461206	10462012	K4finalpeaks1851	806
D2K4peak4528	6164	V	1201765	1202373	.	-1	-1	NA	.
D2K4peak4958	6163	V	9060516	9065643	.	-1	-1	NA	.
D2K4peak141	6162	I	2333309	2333832	I	2333310	2333832	K4finalpeaks40	522
D2K4peak4059	6161	IV	10695159	10695408	IV	10694738	10702491	K4finalpeaks1474	249
D2K4peak3352	6160	IV	320323	320553	.	-1	-1	NA	.
D2K4peak5232	6159	V	12487682	12488723	.	-1	-1	NA	.
D2K4peak5854	6158	X	2908643	2917983	.	-1	-1	NA	.
D2K4peak5264	6157	V	12962949	12963271	.	-1	-1	NA	.
D2K4peak4296	6156	IV	13869991	13870209	IV	13869992	13870209	K4finalpeaks1547	217
D2K4peak5292	6155	V	13304973	13306256	V	13304972	13305560	K4finalpeaks1952	587
D2K4peak207	6154	I	3295114	3297302	I	3295160	3296177	K4finalpeaks58	1017
D2K4peak168	6153	I	2800716	2802136	.	-1	-1	NA	.
D2K4peak87	6152	I	1588341	1588819	.	-1	-1	NA	.
D2K4peak5366	6151	V	14408053	14410005	V	14408806	14410073	K4finalpeaks1991	1199
D2K4peak6311	6150	X	9539893	9540452	.	-1	-1	NA	.
D2K4peak27	6149	I	364026	364897	I	364027	364897	K4finalpeaks10	870
D2K4peak6346	6148	X	10030810	10031565	X	10030811	10031565	K4finalpeaks2396	754
D2K4peak5955	6147	X	4579034	4579326	.	-1	-1	NA	.
D2K4peak960	6146	I	12193692	12194501	.	-1	-1	NA	.
D2K4peak5905	6145	X	3729345	3730420	X	3729346	3730420	K4finalpeaks2209	1074
D2K4peak4792	6144	V	6501040	6503262	.	-1	-1	NA	.
D2K4peak696	6143	I	8732301	8732986	I	8731453	8733399	K4finalpeaks225	685
D2K4peak4747	6142	V	5811765	5813572	.	-1	-1	NA	.
D2K4peak6267	6141	X	8874961	8875818	X	8874962	8875818	K4finalpeaks2373	856
D2K4peak4346	6140	IV	14950705	14950935	.	-1	-1	NA	.
D2K4peak466	6139	I	6264158	6264536	.	-1	-1	NA	.
D2K4peak3761	6138	IV	7036167	7036568	.	-1	-1	NA	.
D2K4peak3456	6137	IV	1989706	1990220	.	-1	-1	NA	.
D2K4peak1597	6136	II	7221835	7223045	.	-1	-1	NA	.
D2K4peak3499	6135	IV	2854097	2856142	IV	2854098	2856142	K4finalpeaks1264	2044
D2K4peak4771	6134	V	6274611	6279381	.	-1	-1	NA	.
D2K4peak126	6133	I	2078057	2079334	I	2078058	2079334	K4finalpeaks37	1276
D2K4peak5657	6132	V	20509751	20510150	.	-1	-1	NA	.
D2K4peak3596	6131	IV	4326620	4326942	IV	4326621	4326942	K4finalpeaks1292	321
D2K4peak4783	6130	V	6404870	6408990	V	6404871	6408990	K4finalpeaks1737	4119
D2K4peak5856	6129	X	2937502	2937932	X	2937503	2937932	K4finalpeaks2179	429
D2K4peak2275	6128	III	1248785	1251624	.	-1	-1	NA	.
D2K4peak5465	6127	V	16071487	16073086	V	16071409	16073086	K4finalpeaks2017	1599
D2K4peak907	6126	I	11169975	11170564	.	-1	-1	NA	.
D2K4peak1008	6125	I	13144816	13146122	I	13144817	13146122	K4finalpeaks352	1305
D2K4peak5045	6124	V	10105820	10108215	V	10107519	10108159	K4finalpeaks1841	640
D2K4peak2537	6123	III	4777935	4780411	III	4777936	4780411	K4finalpeaks931	2475
D2K4peak6491	6122	X	11908466	11910057	X	11908467	11910057	K4finalpeaks2436	1590
D2K4peak2509	6121	III	4462108	4468902	III	4462109	4468910	K4finalpeaks917	6793
D2K4peak3210	6120	III	12305113	12305377	III	12305113	12305504	K4finalpeaks1177	264
D2K4peak5250	6119	V	12791465	12792917	V	12791466	12792917	K4finalpeaks1934	1451
D2K4peak2803	6118	III	7453780	7456032	III	7453781	7456032	K4finalpeaks1019	2251
D2K4peak3037	6117	III	10005310	10006886	.	-1	-1	NA	.
D2K4peak6697	6116	X	14848907	14849693	X	14848908	14849693	K4finalpeaks2508	785
D2K4peak3944	6115	IV	9118743	9119158	IV	9118744	9119158	K4finalpeaks1423	414
D2K4peak1962	6114	II	11611538	11612967	II	11611539	11612967	K4finalpeaks727	1428
D2K4peak4234	6113	IV	12882606	12882805	IV	12882607	12882805	K4finalpeaks1530	198
D2K4peak6668	6112	X	14412586	14413258	.	-1	-1	NA	.
D2K4peak3783	6111	IV	7287224	7288036	IV	7287225	7291437	K4finalpeaks1369	811
D2K4peak3512	6110	IV	3011918	3014750	IV	3012649	3014661	K4finalpeaks1270	2012
D2K4peak1980	6109	II	11797373	11799190	.	-1	-1	NA	.
D2K4peak6455	6108	X	11509794	11519157	X	11509795	11519157	K4finalpeaks2427	9362
D2K4peak5208	6107	V	12103937	12105797	.	-1	-1	NA	.
D2K4peak5496	6106	V	16746296	16747714	V	16746297	16747714	K4finalpeaks2030	1417
D2K4peak4302	6105	IV	13890607	13890862	.	-1	-1	NA	.
D2K4peak6794	6104	X	16503142	16503538	.	-1	-1	NA	.
D2K4peak5768	6103	X	1416936	1417451	.	-1	-1	NA	.
D2K4peak3296	6102	III	13514319	13522126	III	13514354	13514787	K4finalpeaks1205	433
D2K4peak5719	6101	X	722937	723651	X	723029	723555	K4finalpeaks2118	526
D2K4peak5494	6100	V	16724868	16726020	.	-1	-1	NA	.
D2K4peak3825	6099	IV	7746328	7747943	.	-1	-1	NA	.
D2K4peak6826	6098	X	17067737	17068600	.	-1	-1	NA	.
D2K4peak6444	6097	X	11392880	11394233	.	-1	-1	NA	.
D2K4peak2279	6096	III	1271129	1274290	III	1273086	1273555	K4finalpeaks841	469
D2K4peak4424	6095	IV	16736207	16740798	.	-1	-1	NA	.
D2K4peak3119	6094	III	11033084	11033598	.	-1	-1	NA	.
D2K4peak1741	6093	II	8806577	8806935	II	8806578	8806935	K4finalpeaks631	357
D2K4peak4842	6092	V	7341174	7341465	.	-1	-1	NA	.
D2K4peak2012	6091	II	12186299	12189045	.	-1	-1	NA	.
D2K4peak1348	6090	II	4393037	4393642	II	4393038	4393642	K4finalpeaks484	604
D2K4peak4599	6089	V	2652295	2652590	.	-1	-1	NA	.
D2K4peak5853	6088	X	2903813	2904599	.	-1	-1	NA	.
D2K4peak5554	6087	V	18231277	18232811	.	-1	-1	NA	.
D2K4peak5245	6086	V	12741589	12745111	V	12741590	12745111	K4finalpeaks1932	3521
D2K4peak1043	6085	I	13533869	13534478	.	-1	-1	NA	.
D2K4peak3712	6084	IV	6501902	6504760	.	-1	-1	NA	.
D2K4peak4079	6083	IV	10909899	10914024	IV	10909855	10914024	K4finalpeaks1485	4125
D2K4peak6378	6082	X	10474782	10476151	.	-1	-1	NA	.
D2K4peak1834	6081	II	9737718	9742722	II	9737960	9740500	K4finalpeaks674	2540
D2K4peak2125	6080	II	14140099	14140373	.	-1	-1	NA	.
D2K4peak6734	6079	X	15446614	15447333	.	-1	-1	NA	.
D2K4peak4797	6078	V	6545883	6547004	V	6545884	6547004	K4finalpeaks1745	1120
D2K4peak4101	6077	IV	11174298	11174687	.	-1	-1	NA	.
D2K4peak5262	6076	V	12922572	12923347	.	-1	-1	NA	.
D2K4peak6868	6075	X	17711241	17711647	X	17711242	17711647	K4finalpeaks2568	405
D2K4peak1093	6074	I	14475761	14476540	.	-1	-1	NA	.
D2K4peak3152	6073	III	11427273	11428470	III	11427274	11428470	K4finalpeaks1151	1196
D2K4peak5621	6072	V	19845648	19846493	.	-1	-1	NA	.
D2K4peak6498	6071	X	11994773	11996077	.	-1	-1	NA	.
D2K4peak3313	6070	III	13625735	13626626	III	13626027	13626625	K4finalpeaks1215	598
D2K4peak4591	6069	V	2285332	2285626	.	-1	-1	NA	.
D2K4peak5706	6068	X	532767	533565	.	-1	-1	NA	.
D2K4peak6812	6067	X	16773649	16775411	X	16774479	16774740	K4finalpeaks2546	261
D2K4peak181	6066	I	2958908	2962409	.	-1	-1	NA	.
D2K4peak3325	6065	III	13731387	13733782	.	-1	-1	NA	.
D2K4peak4236	6064	IV	12889476	12890031	.	-1	-1	NA	.
D2K4peak6677	6063	X	14537213	14539446	.	-1	-1	NA	.
D2K4peak18	6062	I	237019	238087	.	-1	-1	NA	.
D2K4peak4617	6061	V	3094320	3094558	.	-1	-1	NA	.
D2K4peak5523	6060	V	17546621	17547904	V	17546657	17546993	K4finalpeaks2048	336
D2K4peak14	6059	I	171256	171894	I	171257	175559	K4finalpeaks6	637
D2K4peak398	6058	I	5568090	5571364	I	5568091	5571364	K4finalpeaks132	3273
D2K4peak3978	6057	IV	9646428	9648176	.	-1	-1	NA	.
D2K4peak900	6056	I	10924038	10927703	I	10926088	10926798	K4finalpeaks309	710
D2K4peak4272	6055	IV	13388642	13395362	IV	13388785	13389616	K4finalpeaks1541	831
D2K4peak4272	6055	IV	13388642	13395362	IV	13390386	13391194	K4finalpeaks1542	808
D2K4peak4163	6054	IV	11959576	11962239	.	-1	-1	NA	.
D2K4peak475	6053	I	6389357	6389697	.	-1	-1	NA	.
D2K4peak5094	6052	V	10696699	10697291	.	-1	-1	NA	.
D2K4peak3288	6051	III	13387934	13391020	III	13389075	13389996	K4finalpeaks1204	921
D2K4peak5437	6050	V	15531381	15533573	.	-1	-1	NA	.
D2K4peak5594	6049	V	18995113	18995378	.	-1	-1	NA	.
D2K4peak5285	6048	V	13203631	13206533	V	13205632	13205949	K4finalpeaks1948	317
D2K4peak4526	6047	V	1175914	1179843	V	1175915	1179843	K4finalpeaks1613	3928
D2K4peak2203	6046	III	146640	147880	III	146641	147883	K4finalpeaks817	1239
D2K4peak2004	6045	II	12079367	12081546	II	12081374	12081595	K4finalpeaks749	172
D2K4peak1845	6044	II	9943922	9944749	.	-1	-1	NA	.
D2K4peak3523	6043	IV	3258830	3263853	IV	3258831	3263853	K4finalpeaks1273	5022
D2K4peak4595	6042	V	2585223	2586411	.	-1	-1	NA	.
D2K4peak6085	6041	X	6341438	6341898	X	6341439	6341898	K4finalpeaks2293	459
D2K4peak4801	6040	V	6579057	6581104	V	6579058	6581104	K4finalpeaks1747	2046
D2K4peak5290	6039	V	13272007	13278450	V	13272008	13278450	K4finalpeaks1951	6442
D2K4peak4118	6038	IV	11359474	11359727	.	-1	-1	NA	.
D2K4peak4143	6037	IV	11659336	11660098	.	-1	-1	NA	.
D2K4peak4519	6036	V	902399	903751	.	-1	-1	NA	.
D2K4peak2526	6035	III	4640793	4643414	III	4640794	4643414	K4finalpeaks927	2620
D2K4peak417	6034	I	5803281	5804303	.	-1	-1	NA	.
D2K4peak6265	6033	X	8846534	8848195	.	-1	-1	NA	.
D2K4peak4104	6032	IV	11183050	11184408	.	-1	-1	NA	.
D2K4peak432	6031	I	6021742	6023132	.	-1	-1	NA	.
D2K4peak1152	6030	II	120809	122928	.	-1	-1	NA	.
D2K4peak3688	6029	IV	6091046	6093659	.	-1	-1	NA	.
D2K4peak423	6028	I	5898078	5906191	.	-1	-1	NA	.
D2K4peak3279	6027	III	13298845	13300089	III	13298846	13300089	K4finalpeaks1202	1243
D2K4peak3837	6026	IV	7896401	7896692	.	-1	-1	NA	.
D2K4peak1241	6025	II	2177049	2178283	II	2177050	2178283	K4finalpeaks436	1233
D2K4peak2089	6024	II	13609246	13609683	.	-1	-1	NA	.
D2K4peak4555	6023	V	1764943	1765614	.	-1	-1	NA	.
D2K4peak5807	6022	X	2257947	2258663	X	2257262	2258821	K4finalpeaks2163	716
D2K4peak5119	6021	V	11042804	11043160	.	-1	-1	NA	.
D2K4peak4127	6020	IV	11498228	11501389	.	-1	-1	NA	.
D2K4peak2770	6019	III	7128239	7129593	.	-1	-1	NA	.
D2K4peak3785	6018	IV	7309985	7310346	IV	7309986	7310346	K4finalpeaks1370	360
D2K4peak5256	6017	V	12843416	12847141	V	12843763	12844904	K4finalpeaks1937	1141
D2K4peak2795	6016	III	7346729	7347341	III	7346730	7347341	K4finalpeaks1016	611
D2K4peak6417	6015	X	11080294	11081164	.	-1	-1	NA	.
D2K4peak1247	6014	II	2304531	2309578	II	2307072	2307709	K4finalpeaks438	637
D2K4peak5769	6013	X	1419269	1421251	.	-1	-1	NA	.
D2K4peak4569	6012	V	1986133	1987188	V	1986134	1987188	K4finalpeaks1628	1054
D2K4peak6011	6011	X	5305184	5305989	.	-1	-1	NA	.
D2K4peak5663	6010	V	20658971	20662117	V	20659725	20660122	K4finalpeaks2102	397
D2K4peak2482	6009	III	4276160	4277337	.	-1	-1	NA	.
D2K4peak3256	6008	III	12967387	12967691	.	-1	-1	NA	.
D2K4peak2356	6007	III	2477593	2477863	.	-1	-1	NA	.
D2K4peak874	6006	I	10629036	10629621	.	-1	-1	NA	.
D2K4peak5110	6005	V	10900243	10901704	V	10900244	10901732	K4finalpeaks1870	1460
D2K4peak4396	6004	IV	15953762	15954416	IV	15953763	15954416	K4finalpeaks1578	653
D2K4peak6507	6003	X	12208871	12210246	.	-1	-1	NA	.
D2K4peak3544	6002	IV	3548200	3548492	.	-1	-1	NA	.
D2K4peak3821	6001	IV	7711120	7713206	IV	7711121	7713206	K4finalpeaks1385	2085
D2K4peak1672	6000	II	8047224	8047541	.	-1	-1	NA	.
D2K4peak4673	5999	V	4516480	4520204	V	4516525	4516922	K4finalpeaks1672	397
D2K4peak4673	5999	V	4516480	4520204	V	4517155	4517393	K4finalpeaks1673	238
D2K4peak4673	5999	V	4516480	4520204	V	4519905	4520123	K4finalpeaks1674	218
D2K4peak3987	5998	IV	9715630	9717190	.	-1	-1	NA	.
D2K4peak4643	5997	V	3771015	3771472	.	-1	-1	NA	.
D2K4peak2660	5996	III	5873062	5877235	.	-1	-1	NA	.
D2K4peak795	5995	I	9746591	9748316	.	-1	-1	NA	.
D2K4peak2047	5994	II	12931331	12933924	II	12931332	12933924	K4finalpeaks764	2592
D2K4peak4674	5993	V	4548818	4551078	V	4548819	4551078	K4finalpeaks1676	2259
D2K4peak5746	5992	X	974033	978353	X	975657	975866	K4finalpeaks2124	209
D2K4peak5746	5992	X	974033	978353	X	976732	978316	K4finalpeaks2125	1584
D2K4peak1805	5991	II	9374926	9375634	II	9374927	9375634	K4finalpeaks661	707
D2K4peak2201	5990	III	120491	128165	III	120463	128165	K4finalpeaks816	7674
D2K4peak4775	5989	V	6321555	6321774	.	-1	-1	NA	.
D2K4peak1827	5988	II	9682806	9683114	II	9682807	9683114	K4finalpeaks672	307
D2K4peak2104	5987	II	13781187	13781704	.	-1	-1	NA	.
D2K4peak2940	5986	III	8864210	8868349	.	-1	-1	NA	.
D2K4peak34	5985	I	510692	514115	.	-1	-1	NA	.
D2K4peak1984	5984	II	11849232	11849562	.	-1	-1	NA	.
D2K4peak5855	5983	X	2932232	2934432	X	2932233	2934432	K4finalpeaks2178	2199
D2K4peak2727	5982	III	6591798	6593574	III	6591799	6593574	K4finalpeaks996	1775
D2K4peak3870	5981	IV	8261086	8267301	IV	8261051	8267301	K4finalpeaks1397	6215
D2K4peak2042	5980	II	12894152	12898023	II	12894153	12898023	K4finalpeaks761	3870
D2K4peak1787	5979	II	9196164	9198449	.	-1	-1	NA	.
D2K4peak4239	5978	IV	12896564	12898188	.	-1	-1	NA	.
D2K4peak3751	5977	IV	6905949	6906184	.	-1	-1	NA	.
D2K4peak1171	5976	II	416916	417377	.	-1	-1	NA	.
D2K4peak3836	5975	IV	7881000	7882921	.	-1	-1	NA	.
D2K4peak3301	5974	III	13530763	13531024	.	-1	-1	NA	.
D2K4peak3498	5973	IV	2838831	2846829	IV	2838745	2846829	K4finalpeaks1263	7998
D2K4peak4848	5972	V	7431897	7439136	V	7432209	7435338	K4finalpeaks1766	3129
D2K4peak5845	5971	X	2812873	2814649	X	2812874	2814649	K4finalpeaks2176	1775
D2K4peak5647	5970	V	20412275	20413666	.	-1	-1	NA	.
D2K4peak6586	5969	X	13366749	13367098	.	-1	-1	NA	.
D2K4peak3590	5968	IV	4217145	4218447	IV	4217146	4218447	K4finalpeaks1289	1301
D2K4peak4906	5967	V	8383880	8386596	V	8383881	8386596	K4finalpeaks1785	2715
D2K4peak1536	5966	II	6661431	6665382	II	6662370	6662841	K4finalpeaks556	471
D2K4peak5589	5965	V	18951191	18951789	.	-1	-1	NA	.
D2K4peak5267	5964	V	12995105	12997415	V	12995594	12996667	K4finalpeaks1939	1073
D2K4peak5495	5963	V	16728701	16730548	V	16728702	16730548	K4finalpeaks2029	1846
D2K4peak4572	5962	V	2057592	2058184	V	2055849	2061346	K4finalpeaks1629	592
D2K4peak5527	5961	V	17614626	17615713	.	-1	-1	NA	.
D2K4peak4774	5960	V	6302631	6304666	.	-1	-1	NA	.
D2K4peak1181	5959	II	598263	598508	.	-1	-1	NA	.
D2K4peak2581	5958	III	5198609	5198856	III	5198610	5198856	K4finalpeaks943	246
D2K4peak5298	5957	V	13379443	13383459	V	13381212	13382983	K4finalpeaks1956	1771
D2K4peak5298	5957	V	13379443	13383459	V	13383117	13383415	K4finalpeaks1957	298
D2K4peak3297	5956	III	13523947	13525786	III	13523948	13525786	K4finalpeaks1206	1838
D2K4peak6564	5955	X	13039019	13039393	X	13039020	13039393	K4finalpeaks2470	373
D2K4peak4681	5954	V	4651633	4652105	V	4651634	4652105	K4finalpeaks1679	471
D2K4peak5491	5953	V	16610447	16610877	.	-1	-1	NA	.
D2K4peak4700	5952	V	5000304	5000554	V	5000305	5000554	K4finalpeaks1691	249
D2K4peak6191	5951	X	7906202	7906538	.	-1	-1	NA	.
D2K4peak6234	5950	X	8428559	8429442	.	-1	-1	NA	.
D2K4peak3822	5949	IV	7713385	7713583	.	-1	-1	NA	.
D2K4peak1107	5948	I	14656940	14663518	I	14656941	14663518	K4finalpeaks374	6577
D2K4peak5080	5947	V	10498435	10501792	V	10498436	10501792	K4finalpeaks1853	3356
D2K4peak5485	5946	V	16394905	16395186	V	16394217	16395648	K4finalpeaks2026	281
D2K4peak6509	5945	X	12221920	12222453	X	12222027	12222227	K4finalpeaks2445	200
D2K4peak21	5944	I	305055	306405	.	-1	-1	NA	.
D2K4peak6524	5943	X	12484087	12485137	.	-1	-1	NA	.
D2K4peak6199	5942	X	7997767	7998046	.	-1	-1	NA	.
D2K4peak1325	5941	II	3910675	3911294	.	-1	-1	NA	.
D2K4peak5161	5940	V	11672149	11672543	.	-1	-1	NA	.
D2K4peak3617	5939	IV	4605850	4610091	IV	4605851	4610091	K4finalpeaks1303	4240
D2K4peak5649	5938	V	20431292	20432025	.	-1	-1	NA	.
D2K4peak4678	5937	V	4628313	4632815	V	4628314	4632815	K4finalpeaks1677	4501
D2K4peak51	5936	I	933453	934614	.	-1	-1	NA	.
D2K4peak5684	5935	V	20902515	20905307	.	-1	-1	NA	.
D2K4peak4148	5934	IV	11722171	11722609	.	-1	-1	NA	.
D2K4peak5656	5933	V	20496918	20499088	V	20496919	20499088	K4finalpeaks2099	2169
D2K4peak2288	5932	III	1331014	1332232	III	1331015	1332232	K4finalpeaks849	1217
D2K4peak5098	5931	V	10749596	10750684	V	10749597	10750684	K4finalpeaks1862	1087
D2K4peak5327	5930	V	13754654	13759391	V	13754655	13759391	K4finalpeaks1970	4736
D2K4peak5793	5929	X	1998017	1998387	.	-1	-1	NA	.
D2K4peak1405	5928	II	5085546	5086629	.	-1	-1	NA	.
D2K4peak6336	5927	X	9924454	9925000	.	-1	-1	NA	.
D2K4peak6582	5926	X	13327994	13329901	.	-1	-1	NA	.
D2K4peak5998	5925	X	5159431	5160048	.	-1	-1	NA	.
D2K4peak1266	5924	II	2727926	2729007	.	-1	-1	NA	.
D2K4peak4032	5923	IV	10348947	10349981	.	-1	-1	NA	.
D2K4peak1257	5922	II	2420586	2422383	.	-1	-1	NA	.
D2K4peak3939	5921	IV	9088241	9092599	.	-1	-1	NA	.
D2K4peak840	5920	I	10266299	10271747	.	-1	-1	NA	.
D2K4peak5175	5919	V	11817414	11823877	V	11817415	11824320	K4finalpeaks1906	6462
D2K4peak4451	5918	IV	17320704	17325381	IV	17320354	17325381	K4finalpeaks1593	4677
D2K4peak6480	5917	X	11738118	11738610	X	11738119	11738610	K4finalpeaks2432	491
D2K4peak3554	5916	IV	3644716	3654493	IV	3653180	3653639	K4finalpeaks1276	459
D2K4peak5980	5915	X	4927006	4927857	X	4927007	4927857	K4finalpeaks2251	850
D2K4peak5557	5914	V	18240981	18242330	.	-1	-1	NA	.
D2K4peak319	5913	I	4706529	4706867	.	-1	-1	NA	.
D2K4peak5811	5912	X	2319224	2320684	X	2314403	2321844	K4finalpeaks2164	1460
D2K4peak6692	5911	X	14808801	14811164	X	14808867	14809611	K4finalpeaks2507	744
D2K4peak5454	5910	V	15814644	15816922	.	-1	-1	NA	.
D2K4peak2295	5909	III	1395696	1396198	III	1395697	1396198	K4finalpeaks854	501
D2K4peak1453	5908	II	5694615	5695748	II	5694616	5699798	K4finalpeaks512	1132
D2K4peak3094	5907	III	10656172	10657490	III	10656765	10657006	K4finalpeaks1133	241
D2K4peak3606	5906	IV	4481227	4482682	.	-1	-1	NA	.
D2K4peak6144	5905	X	7314543	7317811	X	7314544	7317811	K4finalpeaks2329	3267
D2K4peak4110	5904	IV	11259292	11259501	.	-1	-1	NA	.
D2K4peak5766	5903	X	1371982	1372942	X	1371983	1372942	K4finalpeaks2143	959
D2K4peak5761	5902	X	1190192	1191784	X	1190232	1190807	K4finalpeaks2140	575
D2K4peak3427	5901	IV	1627013	1627437	.	-1	-1	NA	.
D2K4peak4781	5900	V	6363510	6366612	.	-1	-1	NA	.
D2K4peak5638	5899	V	20191994	20193301	.	-1	-1	NA	.
D2K4peak5888	5898	X	3504976	3506934	.	-1	-1	NA	.
D2K4peak5517	5897	V	17352385	17353541	.	-1	-1	NA	.
D2K4peak5913	5896	X	3840615	3842651	.	-1	-1	NA	.
D2K4peak934	5895	I	11772742	11777893	.	-1	-1	NA	.
D2K4peak6772	5894	X	16189012	16190752	.	-1	-1	NA	.
D2K4peak3174	5893	III	11689058	11691354	III	11689059	11691354	K4finalpeaks1160	2295
D2K4peak3466	5892	IV	2275338	2281643	.	-1	-1	NA	.
D2K4peak2916	5891	III	8654020	8654218	.	-1	-1	NA	.
D2K4peak6023	5890	X	5411436	5412215	.	-1	-1	NA	.
D2K4peak5483	5889	V	16353953	16357831	.	-1	-1	NA	.
D2K4peak2372	5888	III	2684616	2687466	III	2684617	2687466	K4finalpeaks874	2849
D2K4peak1647	5887	II	7801753	7802049	II	7801754	7802049	K4finalpeaks593	295
D2K4peak2742	5886	III	6818531	6819617	III	6818607	6818958	K4finalpeaks1001	351
D2K4peak1251	5885	II	2337879	2338315	.	-1	-1	NA	.
D2K4peak4207	5884	IV	12525733	12529337	.	-1	-1	NA	.
D2K4peak5635	5883	V	20147909	20148780	.	-1	-1	NA	.
D2K4peak4847	5882	V	7415537	7417084	V	7415538	7417084	K4finalpeaks1765	1546
D2K4peak4857	5881	V	7685745	7686552	.	-1	-1	NA	.
D2K4peak4764	5880	V	6209431	6218145	.	-1	-1	NA	.
D2K4peak4923	5879	V	8583399	8587038	.	-1	-1	NA	.
D2K4peak4402	5878	IV	16166774	16170771	IV	16166775	16170950	K4finalpeaks1580	3996
D2K4peak3306	5877	III	13555750	13556023	.	-1	-1	NA	.
D2K4peak2065	5876	II	13171799	13172169	.	-1	-1	NA	.
D2K4peak3154	5875	III	11444363	11445086	III	11436671	11445403	K4finalpeaks1152	723
D2K4peak4934	5874	V	8696017	8696592	.	-1	-1	NA	.
D2K4peak3767	5873	IV	7049996	7050255	.	-1	-1	NA	.
D2K4peak6488	5872	X	11852446	11854487	X	11852447	11854487	K4finalpeaks2435	2040
D2K4peak4936	5871	V	8739337	8739833	V	8739338	8739833	K4finalpeaks1797	495
D2K4peak967	5870	I	12343190	12343858	I	12343191	12343858	K4finalpeaks336	667
D2K4peak5619	5869	V	19752229	19755352	V	19752230	19755352	K4finalpeaks2087	3122
D2K4peak4496	5868	V	450079	451568	V	450080	451591	K4finalpeaks1605	1488
D2K4peak5608	5867	V	19443513	19445254	.	-1	-1	NA	.
D2K4peak3330	5866	IV	81487	82962	.	-1	-1	NA	.
D2K4peak2644	5865	III	5735082	5735801	.	-1	-1	NA	.
D2K4peak3782	5864	IV	7275051	7275293	.	-1	-1	NA	.
D2K4peak5791	5863	X	1977801	1978325	.	-1	-1	NA	.
D2K4peak5603	5862	V	19210752	19212269	V	19211173	19211548	K4finalpeaks2076	375
D2K4peak1056	5861	I	13677928	13678217	.	-1	-1	NA	.
D2K4peak6322	5860	X	9705251	9708882	X	9704703	9708939	K4finalpeaks2388	3631
D2K4peak3487	5859	IV	2674467	2675102	.	-1	-1	NA	.
D2K4peak3123	5858	III	11059980	11060206	.	-1	-1	NA	.
D2K4peak6587	5857	X	13367955	13369199	.	-1	-1	NA	.
D2K4peak2134	5856	II	14296447	14302724	.	-1	-1	NA	.
D2K4peak4317	5855	IV	14422295	14423216	.	-1	-1	NA	.
D2K4peak236	5854	I	3670085	3673149	.	-1	-1	NA	.
D2K4peak3701	5853	IV	6273957	6275851	IV	6273958	6275851	K4finalpeaks1343	1893
D2K4peak2020	5852	II	12341318	12341850	.	-1	-1	NA	.
D2K4peak4653	5851	V	4038899	4042783	.	-1	-1	NA	.
D2K4peak4679	5850	V	4633698	4635792	V	4633699	4635792	K4finalpeaks1678	2093
D2K4peak1281	5849	II	2975603	2977088	.	-1	-1	NA	.
D2K4peak6408	5848	X	10979169	10979533	.	-1	-1	NA	.
D2K4peak4659	5847	V	4166066	4166763	.	-1	-1	NA	.
D2K4peak4740	5846	V	5689837	5692774	V	5689838	5692774	K4finalpeaks1714	2936
D2K4peak5112	5845	V	10932662	10944658	V	10933868	10934181	K4finalpeaks1871	313
D2K4peak1547	5844	II	6767396	6769041	II	6768236	6769001	K4finalpeaks562	765
D2K4peak2602	5843	III	5317600	5319208	III	5318234	5318892	K4finalpeaks945	658
D2K4peak2602	5843	III	5317600	5319208	III	5319009	5319282	K4finalpeaks946	199
D2K4peak1253	5842	II	2407167	2407954	II	2407460	2407896	K4finalpeaks442	436
D2K4peak3905	5841	IV	8730820	8731069	IV	8730821	8731069	K4finalpeaks1412	248
D2K4peak2438	5840	III	3772138	3773670	III	3772139	3773670	K4finalpeaks892	1531
D2K4peak4242	5839	IV	12985840	12986100	.	-1	-1	NA	.
D2K4peak2445	5838	III	3829099	3838360	III	3829392	3830457	K4finalpeaks895	1065
D2K4peak2445	5838	III	3829099	3838360	III	3835162	3835578	K4finalpeaks896	416
D2K4peak5476	5837	V	16230667	16233111	.	-1	-1	NA	.
D2K4peak3354	5836	IV	324105	326511	IV	324106	326511	K4finalpeaks1221	2405
D2K4peak3777	5835	IV	7188612	7190917	.	-1	-1	NA	.
D2K4peak1074	5834	I	14046680	14051511	I	14046404	14051511	K4finalpeaks367	4831
D2K4peak5611	5833	V	19479088	19480668	V	19479694	19480095	K4finalpeaks2083	401
D2K4peak4517	5832	V	858844	859327	.	-1	-1	NA	.
D2K4peak265	5831	I	3996539	3996762	I	3996540	3996762	K4finalpeaks77	222
D2K4peak2959	5830	III	9045680	9046405	III	9045681	9046405	K4finalpeaks1079	724
D2K4peak2183	5829	II	15173279	15173570	.	-1	-1	NA	.
D2K4peak5426	5828	V	15402089	15403091	V	15402090	15403091	K4finalpeaks2008	1001
D2K4peak1195	5827	II	1141074	1144012	II	1141075	1144012	K4finalpeaks406	2937
D2K4peak3885	5826	IV	8475508	8478847	.	-1	-1	NA	.
D2K4peak4540	5825	V	1459445	1462109	.	-1	-1	NA	.
D2K4peak1460	5824	II	5826273	5830385	II	5826274	5830385	K4finalpeaks517	4111
D2K4peak5412	5823	V	15106092	15106338	.	-1	-1	NA	.
D2K4peak5257	5822	V	12848403	12850775	.	-1	-1	NA	.
D2K4peak3831	5821	IV	7828182	7832644	IV	7828285	7829413	K4finalpeaks1388	1128
D2K4peak1449	5820	II	5629371	5632823	.	-1	-1	NA	.
D2K4peak5555	5819	V	18233825	18235017	.	-1	-1	NA	.
D2K4peak4942	5818	V	8792813	8793129	.	-1	-1	NA	.
D2K4peak6329	5817	X	9861340	9863388	X	9861341	9863617	K4finalpeaks2393	2047
D2K4peak5278	5816	V	13135915	13138021	V	13135916	13138069	K4finalpeaks1943	2105
D2K4peak3967	5815	IV	9451464	9451756	.	-1	-1	NA	.
D2K4peak4965	5814	V	9171863	9173149	V	9171864	9173164	K4finalpeaks1811	1285
D2K4peak5194	5813	V	12018655	12019677	.	-1	-1	NA	.
D2K4peak1440	5812	II	5508504	5512971	II	5509284	5510239	K4finalpeaks507	955
D2K4peak6009	5811	X	5278058	5280158	X	5278662	5279073	K4finalpeaks2265	411
D2K4peak6639	5810	X	14012391	14013054	.	-1	-1	NA	.
D2K4peak3748	5809	IV	6876173	6881330	IV	6876174	6881412	K4finalpeaks1358	5156
D2K4peak3846	5808	IV	7957733	7957934	.	-1	-1	NA	.
D2K4peak2171	5807	II	14962548	14964849	II	14962549	14964849	K4finalpeaks803	2300
D2K4peak771	5806	I	9583946	9584149	I	9583947	9584293	K4finalpeaks261	202
D2K4peak3737	5805	IV	6779178	6779738	.	-1	-1	NA	.
D2K4peak6819	5804	X	16864658	16865095	X	16864659	16865095	K4finalpeaks2549	436
D2K4peak2541	5803	III	4809379	4809588	.	-1	-1	NA	.
D2K4peak2096	5802	II	13668995	13670893	.	-1	-1	NA	.
D2K4peak1084	5801	I	14268148	14268454	.	-1	-1	NA	.
D2K4peak1486	5800	II	6023188	6026669	II	6024563	6025066	K4finalpeaks531	503
D2K4peak1486	5800	II	6023188	6026669	II	6025155	6025750	K4finalpeaks532	595
D2K4peak5543	5799	V	17916773	17917356	V	17914014	17917616	K4finalpeaks2056	583
D2K4peak4710	5798	V	5191868	5192603	V	5192088	5192584	K4finalpeaks1700	496
D2K4peak6063	5797	X	6057404	6059198	.	-1	-1	NA	.
D2K4peak1866	5796	II	10238889	10249677	II	10238890	10250613	K4finalpeaks690	10787
D2K4peak4900	5795	V	8265313	8268958	V	8267004	8267291	K4finalpeaks1780	287
D2K4peak5604	5794	V	19405141	19406409	V	19405142	19406409	K4finalpeaks2079	1267
D2K4peak5085	5793	V	10563370	10567038	.	-1	-1	NA	.
D2K4peak996	5792	I	12937961	12939722	.	-1	-1	NA	.
D2K4peak6353	5791	X	10124082	10124412	.	-1	-1	NA	.
D2K4peak4630	5790	V	3505300	3506469	.	-1	-1	NA	.
D2K4peak6352	5789	X	10106168	10106466	.	-1	-1	NA	.
D2K4peak4977	5788	V	9262460	9264097	.	-1	-1	NA	.
D2K4peak3126	5787	III	11086114	11089438	III	11086115	11089438	K4finalpeaks1145	3323
D2K4peak3521	5786	IV	3232112	3234856	.	-1	-1	NA	.
D2K4peak1279	5785	II	2921211	2927468	II	2921185	2921593	K4finalpeaks452	382
D2K4peak1279	5785	II	2921211	2927468	II	2921725	2923156	K4finalpeaks453	1431
D2K4peak4995	5784	V	9458063	9458282	V	9458064	9458282	K4finalpeaks1821	218
D2K4peak5058	5783	V	10251802	10257343	.	-1	-1	NA	.
D2K4peak5247	5782	V	12756026	12760869	V	12756027	12760869	K4finalpeaks1933	4842
D2K4peak3647	5781	IV	5352588	5353444	.	-1	-1	NA	.
D2K4peak5469	5780	V	16100432	16103092	.	-1	-1	NA	.
D2K4peak6410	5779	X	11005888	11009563	.	-1	-1	NA	.
D2K4peak1691	5778	II	8248324	8250644	.	-1	-1	NA	.
D2K4peak1567	5777	II	6932622	6933643	.	-1	-1	NA	.
D2K4peak86	5776	I	1581550	1581779	.	-1	-1	NA	.
D2K4peak4823	5775	V	6982165	6982878	.	-1	-1	NA	.
D2K4peak4913	5774	V	8444683	8446172	.	-1	-1	NA	.
D2K4peak1801	5773	II	9345215	9346339	II	9345216	9346339	K4finalpeaks660	1123
D2K4peak2185	5772	II	15197265	15198824	II	15197266	15198824	K4finalpeaks809	1558
D2K4peak4109	5771	IV	11245660	11249168	IV	11246336	11246710	K4finalpeaks1495	374
D2K4peak1444	5770	II	5584897	5588221	II	5586115	5588017	K4finalpeaks510	1902
D2K4peak331	5769	I	4847751	4848919	I	4847752	4848919	K4finalpeaks107	1167
D2K4peak2080	5768	II	13459302	13468884	II	13462486	13462766	K4finalpeaks776	280
D2K4peak3066	5767	III	10337005	10340136	.	-1	-1	NA	.
D2K4peak5362	5766	V	14331722	14332792	.	-1	-1	NA	.
D2K4peak4744	5765	V	5747708	5748419	.	-1	-1	NA	.
D2K4peak2339	5764	III	2294732	2295757	III	2294733	2295757	K4finalpeaks866	1024
D2K4peak1871	5763	II	10387544	10393936	.	-1	-1	NA	.
D2K4peak3568	5762	IV	3871076	3874993	.	-1	-1	NA	.
D2K4peak2347	5761	III	2417708	2420604	III	2419581	2420134	K4finalpeaks867	553
D2K4peak5335	5760	V	13891435	13898453	V	13891436	13898453	K4finalpeaks1976	7017
D2K4peak5542	5759	V	17908355	17908817	.	-1	-1	NA	.
D2K4peak6446	5758	X	11406892	11407269	.	-1	-1	NA	.
D2K4peak3355	5757	IV	327993	331186	IV	327994	331186	K4finalpeaks1222	3192
D2K4peak3652	5756	IV	5385760	5389742	IV	5385761	5389742	K4finalpeaks1316	3981
D2K4peak1351	5755	II	4433199	4436140	II	4433200	4436140	K4finalpeaks485	2940
D2K4peak1922	5754	II	11156040	11162332	.	-1	-1	NA	.
D2K4peak4794	5753	V	6522889	6523188	V	6522890	6523188	K4finalpeaks1743	298
D2K4peak811	5752	I	9878896	9883793	.	-1	-1	NA	.
D2K4peak6281	5751	X	9029188	9029403	.	-1	-1	NA	.
D2K4peak4060	5750	IV	10695470	10698083	IV	10694738	10702491	K4finalpeaks1474	2613
D2K4peak6146	5749	X	7323433	7323783	.	-1	-1	NA	.
D2K4peak5623	5748	V	19896964	19897783	.	-1	-1	NA	.
D2K4peak4795	5747	V	6524442	6532977	V	6524443	6532977	K4finalpeaks1744	8534
D2K4peak1955	5746	II	11556487	11557008	.	-1	-1	NA	.
D2K4peak5084	5745	V	10557362	10561580	V	10560802	10561094	K4finalpeaks1855	292
D2K4peak4737	5744	V	5660582	5660847	.	-1	-1	NA	.
D2K4peak3651	5743	IV	5373975	5377776	IV	5373976	5377776	K4finalpeaks1315	3800
D2K4peak5893	5742	X	3562125	3563874	X	3562126	3563874	K4finalpeaks2203	1748
D2K4peak367	5741	I	5241477	5241936	.	-1	-1	NA	.
D2K4peak4287	5740	IV	13639306	13644763	IV	13639307	13644763	K4finalpeaks1545	5456
D2K4peak2914	5739	III	8652456	8653404	.	-1	-1	NA	.
D2K4peak6601	5738	X	13518397	13519827	.	-1	-1	NA	.
D2K4peak1537	5737	II	6666894	6667231	.	-1	-1	NA	.
D2K4peak5736	5736	X	872541	874252	X	872573	873179	K4finalpeaks2122	606
D2K4peak5659	5735	V	20521732	20523846	.	-1	-1	NA	.
D2K4peak4386	5734	IV	15793063	15793408	.	-1	-1	NA	.
D2K4peak4947	5733	V	8905513	8907112	V	8905514	8907112	K4finalpeaks1800	1598
D2K4peak2259	5732	III	1010540	1010786	.	-1	-1	NA	.
D2K4peak775	5731	I	9603662	9604355	I	9603341	9604552	K4finalpeaks263	693
D2K4peak5490	5730	V	16591875	16595577	.	-1	-1	NA	.
D2K4peak1508	5729	II	6327456	6329218	II	6327457	6329218	K4finalpeaks546	1761
D2K4peak355	5728	I	5079578	5083881	I	5079603	5082757	K4finalpeaks116	3154
D2K4peak2209	5727	III	295331	299222	.	-1	-1	NA	.
D2K4peak5858	5726	X	2969134	2972995	X	2968963	2973655	K4finalpeaks2180	3861
D2K4peak6331	5725	X	9892001	9892305	.	-1	-1	NA	.
D2K4peak1229	5724	II	1897966	1901841	II	1897967	1901841	K4finalpeaks429	3874
D2K4peak5606	5723	V	19415726	19417015	V	19415727	19417015	K4finalpeaks2081	1288
D2K4peak4493	5722	V	385089	387747	V	385090	387747	K4finalpeaks1604	2657
D2K4peak2024	5721	II	12423350	12425960	II	12423351	12425960	K4finalpeaks753	2609
D2K4peak3224	5720	III	12438296	12438598	.	-1	-1	NA	.
D2K4peak6104	5719	X	6674789	6676630	.	-1	-1	NA	.
D2K4peak6842	5718	X	17304761	17305476	.	-1	-1	NA	.
D2K4peak4773	5717	V	6291666	6292516	V	6291667	6292516	K4finalpeaks1733	849
D2K4peak6654	5716	X	14162136	14171056	X	14162137	14171056	K4finalpeaks2494	8919
D2K4peak4023	5715	IV	10236338	10240331	IV	10236339	10240331	K4finalpeaks1455	3992
D2K4peak5120	5714	V	11045264	11046877	.	-1	-1	NA	.
D2K4peak2086	5713	II	13593209	13593661	II	13590832	13593921	K4finalpeaks779	452
D2K4peak2413	5712	III	3468736	3469885	.	-1	-1	NA	.
D2K4peak6409	5711	X	10990463	10993051	.	-1	-1	NA	.
D2K4peak6225	5710	X	8323582	8324837	X	8323549	8324837	K4finalpeaks2364	1255
D2K4peak2260	5709	III	1025532	1026344	III	1025486	1025715	K4finalpeaks837	183
D2K4peak3266	5708	III	13138886	13139610	III	13138887	13139610	K4finalpeaks1200	723
D2K4peak6834	5707	X	17197002	17197633	X	17197003	17197633	K4finalpeaks2556	630
D2K4peak3200	5706	III	12028003	12030528	.	-1	-1	NA	.
D2K4peak5655	5705	V	20493419	20494429	.	-1	-1	NA	.
D2K4peak4278	5704	IV	13502305	13504615	.	-1	-1	NA	.
D2K4peak6095	5703	X	6510195	6512806	X	6510148	6512806	K4finalpeaks2299	2611
D2K4peak2569	5702	III	5111174	5112957	.	-1	-1	NA	.
D2K4peak4510	5701	V	676274	676632	.	-1	-1	NA	.
D2K4peak5932	5700	X	4279590	4283832	X	4282677	4282942	K4finalpeaks2230	265
D2K4peak6153	5699	X	7397959	7399578	.	-1	-1	NA	.
D2K4peak1375	5698	II	4793637	4796221	.	-1	-1	NA	.
D2K4peak561	5697	I	7227713	7229285	.	-1	-1	NA	.
D2K4peak5180	5696	V	11872241	11872746	V	11872242	11872746	K4finalpeaks1908	504
D2K4peak1013	5695	I	13277787	13279099	.	-1	-1	NA	.
D2K4peak6449	5694	X	11418328	11419952	.	-1	-1	NA	.
D2K4peak4442	5693	IV	17223275	17224012	.	-1	-1	NA	.
D2K4peak2513	5692	III	4537092	4543339	III	4537776	4538034	K4finalpeaks922	258
D2K4peak2513	5692	III	4537092	4543339	III	4538238	4538818	K4finalpeaks923	580
D2K4peak2513	5692	III	4537092	4543339	III	4539366	4540656	K4finalpeaks924	1290
D2K4peak1360	5691	II	4602306	4604394	.	-1	-1	NA	.
D2K4peak6807	5690	X	16688747	16690673	X	16688748	16690673	K4finalpeaks2541	1925
D2K4peak4607	5689	V	2782235	2782617	V	2782236	2782617	K4finalpeaks1642	381
D2K4peak4712	5688	V	5233314	5233959	.	-1	-1	NA	.
D2K4peak1668	5687	II	8008431	8009522	.	-1	-1	NA	.
D2K4peak6059	5686	X	6028878	6035125	.	-1	-1	NA	.
D2K4peak278	5685	I	4185188	4190024	.	-1	-1	NA	.
D2K4peak3571	5684	IV	3895779	3897258	IV	3895780	3897258	K4finalpeaks1280	1478
D2K4peak6406	5683	X	10914927	10915345	.	-1	-1	NA	.
D2K4peak1248	5682	II	2317773	2321585	II	2317774	2321585	K4finalpeaks439	3811
D2K4peak3922	5681	IV	8914555	8915999	IV	8914352	8914707	K4finalpeaks1417	152
D2K4peak712	5680	I	8915517	8918919	I	8915881	8916190	K4finalpeaks233	309
D2K4peak6833	5679	X	17193052	17195122	.	-1	-1	NA	.
D2K4peak4301	5678	IV	13890339	13890548	IV	13890340	13890548	K4finalpeaks1548	208
D2K4peak6714	5677	X	15166428	15167755	.	-1	-1	NA	.
D2K4peak164	5676	I	2686420	2689471	I	2686731	2687175	K4finalpeaks47	444
D2K4peak6457	5675	X	11536757	11537477	X	11535706	11537592	K4finalpeaks2428	720
D2K4peak5424	5674	V	15392077	15392895	.	-1	-1	NA	.
D2K4peak1893	5673	II	10693297	10693854	.	-1	-1	NA	.
D2K4peak5295	5672	V	13357215	13357949	.	-1	-1	NA	.
D2K4peak1379	5671	II	4850987	4859232	.	-1	-1	NA	.
D2K4peak1254	5670	II	2411806	2413232	.	-1	-1	NA	.
D2K4peak4983	5669	V	9326866	9335510	.	-1	-1	NA	.
D2K4peak2852	5668	III	8047942	8051430	III	8047943	8051430	K4finalpeaks1046	3487
D2K4peak1061	5667	I	13794845	13797543	.	-1	-1	NA	.
D2K4peak4286	5666	IV	13632198	13633963	IV	13633433	13633882	K4finalpeaks1544	449
D2K4peak861	5665	I	10514346	10515710	.	-1	-1	NA	.
D2K4peak5220	5664	V	12295902	12307288	V	12295089	12307406	K4finalpeaks1920	11386
D2K4peak6381	5663	X	10527669	10528018	.	-1	-1	NA	.
D2K4peak2643	5662	III	5731412	5733805	III	5731413	5733805	K4finalpeaks964	2392
D2K4peak6047	5661	X	5775646	5776790	.	-1	-1	NA	.
D2K4peak919	5660	I	11439236	11439834	.	-1	-1	NA	.
D2K4peak1539	5659	II	6673852	6674565	.	-1	-1	NA	.
D2K4peak3538	5658	IV	3498116	3498757	.	-1	-1	NA	.
D2K4peak5556	5657	V	18235929	18238025	V	18235930	18238025	K4finalpeaks2058	2095
D2K4peak3946	5656	IV	9126158	9130612	IV	9126159	9130612	K4finalpeaks1424	4453
D2K4peak4212	5655	IV	12590171	12590654	.	-1	-1	NA	.
D2K4peak17	5654	I	217289	217662	.	-1	-1	NA	.
D2K4peak970	5653	I	12498073	12500322	I	12497613	12501661	K4finalpeaks337	2249
D2K4peak1889	5652	II	10647392	10649131	.	-1	-1	NA	.
D2K4peak640	5651	I	8055582	8058456	I	8056458	8057904	K4finalpeaks205	1446
D2K4peak2844	5650	III	7988515	7990281	III	7988516	7990281	K4finalpeaks1044	1765
D2K4peak6562	5649	X	12981818	12982768	X	12981819	12982768	K4finalpeaks2469	949
D2K4peak1337	5648	II	4178683	4180570	.	-1	-1	NA	.
D2K4peak623	5647	I	7865691	7868409	.	-1	-1	NA	.
D2K4peak4321	5646	IV	14456480	14459967	IV	14456481	14459967	K4finalpeaks1555	3486
D2K4peak4634	5645	V	3632501	3634844	.	-1	-1	NA	.
D2K4peak4545	5644	V	1594183	1595136	.	-1	-1	NA	.
D2K4peak6105	5643	X	6722834	6730019	X	6726591	6727966	K4finalpeaks2307	1375
D2K4peak2109	5642	II	13860440	13860919	II	13860441	13860919	K4finalpeaks784	478
D2K4peak5953	5641	X	4569205	4569453	X	4569206	4569453	K4finalpeaks2240	247
D2K4peak5342	5640	V	14037378	14039211	.	-1	-1	NA	.
D2K4peak4563	5639	V	1882087	1883660	.	-1	-1	NA	.
D2K4peak6226	5638	X	8357980	8360417	.	-1	-1	NA	.
D2K4peak1906	5637	II	10880761	10881942	.	-1	-1	NA	.
D2K4peak5255	5636	V	12839490	12840138	V	12839491	12840138	K4finalpeaks1936	647
D2K4peak4362	5635	IV	15269829	15270462	IV	15269830	15270462	K4finalpeaks1567	632
D2K4peak2108	5634	II	13844590	13846537	II	13844591	13846537	K4finalpeaks783	1946
D2K4peak3710	5633	IV	6478927	6479399	.	-1	-1	NA	.
D2K4peak6598	5632	X	13469417	13472177	X	13470812	13471169	K4finalpeaks2482	357
D2K4peak5125	5631	V	11118295	11125479	.	-1	-1	NA	.
D2K4peak6713	5630	X	15156968	15158458	X	15156965	15159558	K4finalpeaks2516	1490
D2K4peak2790	5629	III	7315675	7315920	III	7315676	7315920	K4finalpeaks1013	244
D2K4peak6827	5628	X	17092525	17094004	.	-1	-1	NA	.
D2K4peak500	5627	I	6637222	6638535	.	-1	-1	NA	.
D2K4peak5354	5626	V	14193373	14198121	.	-1	-1	NA	.
D2K4peak4704	5625	V	5063359	5069658	V	5063865	5064401	K4finalpeaks1696	536
D2K4peak5361	5624	V	14321375	14324653	.	-1	-1	NA	.
D2K4peak4786	5623	V	6441548	6441948	.	-1	-1	NA	.
D2K4peak3814	5622	IV	7678513	7683008	.	-1	-1	NA	.
D2K4peak6350	5621	X	10073663	10074560	.	-1	-1	NA	.
D2K4peak3569	5620	IV	3875326	3875740	.	-1	-1	NA	.
D2K4peak1223	5619	II	1829485	1833347	II	1830128	1831524	K4finalpeaks425	1396
D2K4peak2498	5618	III	4393022	4397108	III	4393023	4397108	K4finalpeaks914	4085
D2K4peak4486	5617	V	203651	205829	.	-1	-1	NA	.
D2K4peak2816	5616	III	7594646	7595075	.	-1	-1	NA	.
D2K4peak574	5615	I	7356203	7356821	.	-1	-1	NA	.
D2K4peak5846	5614	X	2837325	2838626	.	-1	-1	NA	.
D2K4peak933	5613	I	11763863	11771529	I	11764351	11764806	K4finalpeaks324	455
D2K4peak5217	5612	V	12285496	12285918	.	-1	-1	NA	.
D2K4peak5536	5611	V	17826546	17826846	.	-1	-1	NA	.
D2K4peak1387	5610	II	4918917	4925999	II	4918689	4925999	K4finalpeaks498	7082
D2K4peak2255	5609	III	961477	964173	III	961478	964173	K4finalpeaks834	2695
D2K4peak5324	5608	V	13743929	13744954	.	-1	-1	NA	.
D2K4peak3795	5607	IV	7445068	7445585	IV	7444520	7446004	K4finalpeaks1375	517
D2K4peak4846	5606	V	7412719	7414371	V	7412720	7414371	K4finalpeaks1764	1651
D2K4peak932	5605	I	11701438	11703491	I	11701945	11702568	K4finalpeaks323	623
D2K4peak5683	5604	V	20891441	20891786	.	-1	-1	NA	.
D2K4peak3973	5603	IV	9563766	9565896	.	-1	-1	NA	.
D2K4peak6190	5602	X	7901938	7903252	X	7901746	7903252	K4finalpeaks2350	1314
D2K4peak1037	5601	I	13489478	13490061	I	13489479	13490061	K4finalpeaks356	582
D2K4peak5570	5600	V	18571168	18572218	V	18571169	18572218	K4finalpeaks2067	1049
D2K4peak6013	5599	X	5329485	5331421	X	5329486	5331421	K4finalpeaks2266	1935
D2K4peak2745	5598	III	6862609	6864065	.	-1	-1	NA	.
D2K4peak1499	5597	II	6257437	6266076	.	-1	-1	NA	.
D2K4peak5504	5596	V	16981898	16983363	.	-1	-1	NA	.
D2K4peak721	5595	I	9046124	9050039	.	-1	-1	NA	.
D2K4peak4461	5594	IV	17439644	17443031	IV	17441816	17442068	K4finalpeaks1597	252
D2K4peak4461	5594	IV	17439644	17443031	IV	17442654	17443397	K4finalpeaks1598	377
D2K4peak6840	5593	X	17291721	17292449	.	-1	-1	NA	.
D2K4peak3198	5592	III	12005574	12006348	III	12004488	12006446	K4finalpeaks1172	774
D2K4peak1811	5591	II	9433347	9433636	II	9433348	9433636	K4finalpeaks666	288
D2K4peak6709	5590	X	15089365	15089718	X	15089366	15089718	K4finalpeaks2514	352
D2K4peak1610	5589	II	7346380	7346820	.	-1	-1	NA	.
D2K4peak4463	5588	IV	17465957	17468324	IV	17465958	17470409	K4finalpeaks1600	2366
D2K4peak2363	5587	III	2578729	2579377	.	-1	-1	NA	.
D2K4peak3225	5586	III	12444996	12445970	III	12444997	12445970	K4finalpeaks1184	973
D2K4peak3349	5585	IV	292201	296588	.	-1	-1	NA	.
D2K4peak6328	5584	X	9849683	9851886	.	-1	-1	NA	.
D2K4peak4370	5583	IV	15398947	15401082	.	-1	-1	NA	.
D2K4peak4140	5582	IV	11644010	11649627	IV	11644053	11645098	K4finalpeaks1506	1045
D2K4peak4140	5582	IV	11644010	11649627	IV	11645336	11645567	K4finalpeaks1507	231
D2K4peak1317	5581	II	3555652	3556954	.	-1	-1	NA	.
D2K4peak4009	5580	IV	10056054	10063094	IV	10056749	10058416	K4finalpeaks1447	1667
D2K4peak4009	5580	IV	10056054	10063094	IV	10059400	10060227	K4finalpeaks1448	827
D2K4peak6736	5579	X	15496992	15497361	X	15496993	15497361	K4finalpeaks2519	368
D2K4peak5375	5578	V	14596214	14599181	.	-1	-1	NA	.
D2K4peak422	5577	I	5886337	5889208	I	5886279	5889208	K4finalpeaks141	2871
D2K4peak5969	5576	X	4748708	4749189	.	-1	-1	NA	.
D2K4peak5289	5575	V	13267481	13270674	.	-1	-1	NA	.
D2K4peak1233	5574	II	1993585	1999010	II	1995493	1995874	K4finalpeaks431	381
D2K4peak1233	5574	II	1993585	1999010	II	1997230	1997815	K4finalpeaks432	585
D2K4peak2663	5573	III	5900282	5901013	.	-1	-1	NA	.
D2K4peak2382	5572	III	2842426	2845137	.	-1	-1	NA	.
D2K4peak3951	5571	IV	9216550	9219100	.	-1	-1	NA	.
D2K4peak1118	5570	I	14819205	14820977	.	-1	-1	NA	.
D2K4peak6501	5569	X	12105817	12107077	X	12106389	12106965	K4finalpeaks2442	576
D2K4peak1601	5568	II	7279615	7280646	II	7279874	7280077	K4finalpeaks579	203
D2K4peak1601	5568	II	7279615	7280646	II	7280238	7280566	K4finalpeaks580	328
D2K4peak1606	5567	II	7311209	7311693	II	7311210	7311693	K4finalpeaks581	483
D2K4peak1791	5566	II	9238491	9240093	II	9239793	9239990	K4finalpeaks655	197
D2K4peak228	5565	I	3582203	3582522	.	-1	-1	NA	.
D2K4peak3537	5564	IV	3468979	3469446	.	-1	-1	NA	.
D2K4peak6043	5563	X	5717696	5718024	.	-1	-1	NA	.
D2K4peak4862	5562	V	7751396	7755619	.	-1	-1	NA	.
D2K4peak937	5561	I	11848650	11849106	.	-1	-1	NA	.
D2K4peak3506	5560	IV	2918098	2918817	IV	2918343	2918740	K4finalpeaks1265	397
D2K4peak513	5559	I	6802267	6802662	.	-1	-1	NA	.
D2K4peak3984	5558	IV	9675560	9678057	.	-1	-1	NA	.
D2K4peak939	5557	I	11871603	11871821	I	11871333	11871776	K4finalpeaks326	173
D2K4peak5329	5556	V	13775769	13778994	.	-1	-1	NA	.
D2K4peak2181	5555	II	15163160	15167377	II	15163161	15167377	K4finalpeaks807	4216
D2K4peak3937	5554	IV	9063317	9064896	.	-1	-1	NA	.
D2K4peak6371	5553	X	10376882	10379758	.	-1	-1	NA	.
D2K4peak4363	5552	IV	15274589	15274878	.	-1	-1	NA	.
D2K4peak6321	5551	X	9700421	9700716	.	-1	-1	NA	.
D2K4peak4709	5550	V	5177205	5178496	V	5177206	5178496	K4finalpeaks1699	1290
D2K4peak6756	5549	X	15838300	15838530	.	-1	-1	NA	.
D2K4peak5831	5548	X	2566437	2569241	X	2566438	2569295	K4finalpeaks2171	2803
D2K4peak6025	5547	X	5458274	5459276	.	-1	-1	NA	.
D2K4peak6481	5546	X	11757620	11758207	.	-1	-1	NA	.
D2K4peak1465	5545	II	5864129	5867689	.	-1	-1	NA	.
D2K4peak1768	5544	II	9041393	9041656	.	-1	-1	NA	.
D2K4peak4968	5543	V	9196658	9197906	.	-1	-1	NA	.
D2K4peak6653	5542	X	14145828	14148296	.	-1	-1	NA	.
D2K4peak4043	5541	IV	10461067	10462524	IV	10461068	10462524	K4finalpeaks1464	1456
D2K4peak2743	5540	III	6848522	6853946	III	6850799	6852012	K4finalpeaks1002	1213
D2K4peak4235	5539	IV	12884819	12886075	IV	12884820	12886075	K4finalpeaks1531	1255
D2K4peak3591	5538	IV	4241451	4242645	.	-1	-1	NA	.
D2K4peak437	5537	I	6055649	6056084	I	6053247	6056751	K4finalpeaks143	435
D2K4peak4802	5536	V	6603639	6606352	V	6598967	6606722	K4finalpeaks1748	2713
D2K4peak4303	5535	IV	13913561	13914458	IV	13913562	13914458	K4finalpeaks1549	896
D2K4peak4756	5534	V	5989709	5993230	V	5990220	5990637	K4finalpeaks1723	417
D2K4peak4756	5534	V	5989709	5993230	V	5992402	5992646	K4finalpeaks1724	244
D2K4peak2768	5533	III	7114345	7117099	.	-1	-1	NA	.
D2K4peak1895	5532	II	10702248	10703749	II	10702249	10703749	K4finalpeaks700	1500
D2K4peak3665	5531	IV	5743696	5745225	IV	5743697	5745225	K4finalpeaks1326	1528
D2K4peak4651	5530	V	4024599	4026058	.	-1	-1	NA	.
D2K4peak2582	5529	III	5199119	5199320	.	-1	-1	NA	.
D2K4peak4504	5528	V	518706	519616	V	518899	519128	K4finalpeaks1606	229
D2K4peak3376	5527	IV	673646	673870	.	-1	-1	NA	.
D2K4peak3816	5526	IV	7697076	7697331	.	-1	-1	NA	.
D2K4peak888	5525	I	10747451	10777658	I	10748383	10748836	K4finalpeaks303	453
D2K4peak888	5525	I	10747451	10777658	I	10749216	10749455	K4finalpeaks304	239
D2K4peak888	5525	I	10747451	10777658	I	10749763	10751321	K4finalpeaks305	1558
D2K4peak888	5525	I	10747451	10777658	I	10772911	10773160	K4finalpeaks306	249
D2K4peak888	5525	I	10747451	10777658	I	10775519	10776759	K4finalpeaks307	1240
D2K4peak4222	5524	IV	12714852	12715940	.	-1	-1	NA	.
D2K4peak276	5523	I	4159406	4162888	I	4159407	4162888	K4finalpeaks81	3481
D2K4peak647	5522	I	8216628	8219827	I	8217149	8218401	K4finalpeaks209	1252
D2K4peak3726	5521	IV	6630941	6633013	.	-1	-1	NA	.
D2K4peak4030	5520	IV	10323948	10332360	IV	10326600	10327106	K4finalpeaks1460	506
D2K4peak4955	5519	V	8977263	8977486	.	-1	-1	NA	.
D2K4peak6474	5518	X	11680005	11680812	.	-1	-1	NA	.
D2K4peak5136	5517	V	11265091	11265636	V	11265092	11265636	K4finalpeaks1887	544
D2K4peak6522	5516	X	12466439	12466787	.	-1	-1	NA	.
D2K4peak5637	5515	V	20161220	20164652	.	-1	-1	NA	.
D2K4peak4383	5514	IV	15689338	15690796	IV	15689339	15690796	K4finalpeaks1570	1457
D2K4peak6543	5513	X	12822280	12823149	X	12822281	12823149	K4finalpeaks2463	868
D2K4peak6411	5512	X	11012478	11012804	.	-1	-1	NA	.
D2K4peak790	5511	I	9717505	9718422	.	-1	-1	NA	.
D2K4peak1583	5510	II	7070155	7077537	II	7070156	7077537	K4finalpeaks574	7381
D2K4peak6479	5509	X	11723173	11727818	X	11723174	11727818	K4finalpeaks2431	4644
D2K4peak4585	5508	V	2250276	2250843	V	2250016	2252476	K4finalpeaks1636	567
D2K4peak4962	5507	V	9095137	9098498	.	-1	-1	NA	.
D2K4peak1941	5506	II	11434491	11438664	II	11434492	11438664	K4finalpeaks720	4172
D2K4peak5984	5505	X	4978970	4979921	X	4979383	4979635	K4finalpeaks2255	252
D2K4peak2136	5504	II	14320306	14321644	.	-1	-1	NA	.
D2K4peak5726	5503	X	812661	813114	.	-1	-1	NA	.
D2K4peak1288	5502	II	3038806	3041460	.	-1	-1	NA	.
D2K4peak350	5501	I	5024490	5027465	I	5026303	5027218	K4finalpeaks112	915
D2K4peak3036	5500	III	10001267	10002035	.	-1	-1	NA	.
D2K4peak4699	5499	V	4969708	4969928	V	4969709	4969928	K4finalpeaks1690	219
D2K4peak6558	5498	X	12937394	12937643	X	12937395	12937643	K4finalpeaks2468	248
D2K4peak457	5497	I	6203944	6204842	I	6203945	6204842	K4finalpeaks146	897
D2K4peak5879	5496	X	3260916	3261420	X	3260839	3261331	K4finalpeaks2195	415
D2K4peak5672	5495	V	20776580	20785609	.	-1	-1	NA	.
D2K4peak1887	5494	II	10626943	10628668	.	-1	-1	NA	.
D2K4peak678	5493	I	8573469	8574907	I	8573470	8574907	K4finalpeaks218	1437
D2K4peak4327	5492	IV	14574841	14577288	.	-1	-1	NA	.
D2K4peak6366	5491	X	10243104	10246639	.	-1	-1	NA	.
D2K4peak6109	5490	X	6791159	6792931	X	6791160	6792931	K4finalpeaks2312	1771
D2K4peak6592	5489	X	13418821	13420927	.	-1	-1	NA	.
D2K4peak5772	5488	X	1476544	1489890	X	1478543	1478745	K4finalpeaks2146	202
D2K4peak5772	5488	X	1476544	1489890	X	1478805	1479260	K4finalpeaks2147	455
D2K4peak5772	5488	X	1476544	1489890	X	1488076	1488585	K4finalpeaks2148	509
D2K4peak5772	5488	X	1476544	1489890	X	1488910	1489153	K4finalpeaks2149	243
D2K4peak5772	5488	X	1476544	1489890	X	1489498	1489847	K4finalpeaks2150	349
D2K4peak4688	5487	V	4770640	4771844	.	-1	-1	NA	.
D2K4peak5271	5486	V	13056875	13058877	.	-1	-1	NA	.
D2K4peak1531	5485	II	6613200	6622742	II	6621313	6622712	K4finalpeaks555	1399
D2K4peak5830	5484	X	2563773	2565584	X	2563774	2565584	K4finalpeaks2170	1810
D2K4peak69	5483	I	1299242	1300624	I	1299243	1300624	K4finalpeaks25	1381
D2K4peak1495	5482	II	6234052	6236702	.	-1	-1	NA	.
D2K4peak5896	5481	X	3599952	3600538	X	3599953	3600538	K4finalpeaks2206	585
D2K4peak4852	5480	V	7546242	7547557	.	-1	-1	NA	.
D2K4peak5479	5479	V	16299716	16299977	.	-1	-1	NA	.
D2K4peak4702	5478	V	5040894	5041541	.	-1	-1	NA	.
D2K4peak5528	5477	V	17616711	17617286	.	-1	-1	NA	.
D2K4peak3	5476	I	14876	15258	.	-1	-1	NA	.
D2K4peak2082	5475	II	13492779	13495997	.	-1	-1	NA	.
D2K4peak3690	5474	IV	6109281	6110886	.	-1	-1	NA	.
D2K4peak2975	5473	III	9250700	9251049	.	-1	-1	NA	.
D2K4peak6184	5472	X	7797714	7800021	X	7799096	7799652	K4finalpeaks2346	556
D2K4peak5952	5471	X	4565091	4565713	X	4565092	4565713	K4finalpeaks2239	621
D2K4peak6175	5470	X	7667632	7669458	.	-1	-1	NA	.
D2K4peak6702	5469	X	15002232	15004516	X	15003346	15004247	K4finalpeaks2511	901
D2K4peak129	5468	I	2118448	2119127	I	2118449	2119127	K4finalpeaks38	678
D2K4peak1246	5467	II	2286675	2292730	.	-1	-1	NA	.
D2K4peak5481	5466	V	16342439	16342966	V	16342440	16342966	K4finalpeaks2025	526
D2K4peak2019	5465	II	12339086	12340511	.	-1	-1	NA	.
D2K4peak3433	5464	IV	1721094	1723619	IV	1721095	1723619	K4finalpeaks1244	2524
D2K4peak3587	5463	IV	4192461	4194525	.	-1	-1	NA	.
D2K4peak5177	5462	V	11836473	11838716	.	-1	-1	NA	.
D2K4peak6784	5461	X	16337700	16338294	.	-1	-1	NA	.
D2K4peak868	5460	I	10577145	10581335	.	-1	-1	NA	.
D2K4peak4901	5459	V	8272320	8274393	V	8273348	8273639	K4finalpeaks1781	291
D2K4peak6148	5458	X	7329922	7331977	X	7330972	7331526	K4finalpeaks2331	554
D2K4peak2502	5457	III	4413335	4415167	III	4411340	4415167	K4finalpeaks915	1832
D2K4peak6145	5456	X	7318774	7320370	X	7318775	7320370	K4finalpeaks2330	1595
D2K4peak2283	5455	III	1308087	1308605	.	-1	-1	NA	.
D2K4peak5231	5454	V	12481583	12484541	V	12481584	12484541	K4finalpeaks1926	2957
D2K4peak4305	5453	IV	13978068	13980542	.	-1	-1	NA	.
D2K4peak222	5452	I	3533801	3535091	.	-1	-1	NA	.
D2K4peak3173	5451	III	11684910	11685694	.	-1	-1	NA	.
D2K4peak4824	5450	V	6993187	6994411	.	-1	-1	NA	.
D2K4peak5698	5449	X	369958	370545	.	-1	-1	NA	.
D2K4peak2905	5448	III	8575539	8575818	.	-1	-1	NA	.
D2K4peak634	5447	I	8009905	8016086	.	-1	-1	NA	.
D2K4peak6134	5446	X	7238363	7244709	X	7241879	7242219	K4finalpeaks2326	340
D2K4peak6502	5445	X	12145621	12146942	.	-1	-1	NA	.
D2K4peak1734	5444	II	8720837	8723798	II	8720838	8723798	K4finalpeaks629	2960
D2K4peak1562	5443	II	6906822	6910148	II	6910024	6910356	K4finalpeaks571	124
D2K4peak5718	5442	X	670108	670639	.	-1	-1	NA	.
D2K4peak1132	5441	I	14966448	14967821	.	-1	-1	NA	.
D2K4peak4053	5440	IV	10606673	10608423	IV	10606674	10608423	K4finalpeaks1468	1749
D2K4peak238	5439	I	3679797	3685581	.	-1	-1	NA	.
D2K4peak4856	5438	V	7678840	7681889	.	-1	-1	NA	.
D2K4peak2331	5437	III	2099467	2102873	.	-1	-1	NA	.
D2K4peak132	5436	I	2252308	2254579	.	-1	-1	NA	.
D2K4peak5708	5435	X	550786	551412	.	-1	-1	NA	.
D2K4peak5046	5434	V	10110125	10114193	.	-1	-1	NA	.
D2K4peak4443	5433	IV	17244963	17246057	IV	17244964	17246057	K4finalpeaks1589	1093
D2K4peak1364	5432	II	4677398	4681025	.	-1	-1	NA	.
D2K4peak2437	5431	III	3771456	3771849	.	-1	-1	NA	.
D2K4peak4606	5430	V	2763582	2765158	V	2763583	2765158	K4finalpeaks1641	1575
D2K4peak6497	5429	X	11991550	11993907	.	-1	-1	NA	.
D2K4peak5575	5428	V	18654897	18664058	.	-1	-1	NA	.
D2K4peak5709	5427	X	553275	553861	.	-1	-1	NA	.
D2K4peak2335	5426	III	2253256	2253635	III	2253257	2253635	K4finalpeaks863	378
D2K4peak2673	5425	III	5978177	5981861	.	-1	-1	NA	.
D2K4peak1784	5424	II	9166697	9170423	II	9167385	9167687	K4finalpeaks652	302
D2K4peak4577	5423	V	2126375	2130463	V	2126376	2130463	K4finalpeaks1632	4087
D2K4peak2235	5422	III	746038	749080	.	-1	-1	NA	.
D2K4peak3150	5421	III	11371335	11372114	.	-1	-1	NA	.
D2K4peak5525	5420	V	17594022	17594559	.	-1	-1	NA	.
D2K4peak290	5419	I	4330395	4339529	I	4336563	4336863	K4finalpeaks86	300
D2K4peak3214	5418	III	12327173	12332765	III	12326384	12332765	K4finalpeaks1179	5592
D2K4peak4550	5417	V	1617636	1618277	V	1617637	1618277	K4finalpeaks1620	640
D2K4peak914	5416	I	11292403	11294056	.	-1	-1	NA	.
D2K4peak3423	5415	IV	1601107	1601421	.	-1	-1	NA	.
D2K4peak1147	5414	II	50658	53643	II	50666	52695	K4finalpeaks388	2029
D2K4peak1147	5414	II	50658	53643	II	52880	53580	K4finalpeaks389	700
D2K4peak1600	5413	II	7255523	7258923	II	7256705	7257068	K4finalpeaks578	363
D2K4peak4570	5412	V	2008265	2009375	.	-1	-1	NA	.
D2K4peak4037	5411	IV	10388205	10391336	IV	10388206	10391336	K4finalpeaks1462	3130
D2K4peak770	5410	I	9578089	9581680	.	-1	-1	NA	.
D2K4peak4559	5409	V	1845865	1848385	V	1845866	1848385	K4finalpeaks1624	2519
D2K4peak6572	5408	X	13218297	13221546	X	13218298	13221546	K4finalpeaks2475	3248
D2K4peak646	5407	I	8211656	8214813	I	8211657	8214813	K4finalpeaks208	3156
D2K4peak3380	5406	IV	770103	770412	.	-1	-1	NA	.
D2K4peak411	5405	I	5698852	5700524	.	-1	-1	NA	.
D2K4peak6699	5404	X	14945408	14947019	.	-1	-1	NA	.
D2K4peak5440	5403	V	15555647	15556183	.	-1	-1	NA	.
D2K4peak2182	5402	II	15169600	15169845	II	15169601	15169845	K4finalpeaks808	244
D2K4peak5705	5401	X	529280	530188	X	529281	530188	K4finalpeaks2113	907
D2K4peak5759	5400	X	1147385	1148489	X	1147386	1148489	K4finalpeaks2138	1103
D2K4peak3447	5399	IV	1870296	1870504	.	-1	-1	NA	.
D2K4peak1299	5398	II	3294916	3299465	II	3294917	3299465	K4finalpeaks464	4548
D2K4peak5468	5397	V	16095051	16096302	.	-1	-1	NA	.
D2K4peak3213	5396	III	12311435	12312217	.	-1	-1	NA	.
D2K4peak2050	5395	II	12993998	12996621	II	12993999	12996621	K4finalpeaks765	2622
D2K4peak5889	5394	X	3534160	3534650	.	-1	-1	NA	.
D2K4peak5815	5393	X	2381101	2383379	X	2381068	2381842	K4finalpeaks2165	741
D2K4peak4991	5392	V	9407089	9407531	.	-1	-1	NA	.
D2K4peak2506	5391	III	4441588	4444622	III	4443745	4444369	K4finalpeaks916	624
D2K4peak1940	5390	II	11425085	11425466	II	11425086	11425466	K4finalpeaks719	380
D2K4peak122	5389	I	2048925	2050427	.	-1	-1	NA	.
D2K4peak6651	5388	X	14134608	14137656	.	-1	-1	NA	.
D2K4peak6627	5387	X	13908735	13909806	X	13909072	13909269	K4finalpeaks2489	197
D2K4peak3318	5386	III	13671651	13674946	.	-1	-1	NA	.
D2K4peak3750	5385	IV	6891750	6893057	IV	6891751	6893057	K4finalpeaks1359	1306
D2K4peak4863	5384	V	7759495	7761304	.	-1	-1	NA	.
D2K4peak127	5383	I	2084167	2085807	.	-1	-1	NA	.
D2K4peak5355	5382	V	14199552	14199837	.	-1	-1	NA	.
D2K4peak6860	5381	X	17560775	17561209	.	-1	-1	NA	.
D2K4peak5286	5380	V	13211752	13213699	V	13211753	13213699	K4finalpeaks1949	1946
D2K4peak1141	5379	I	15059658	15072213	.	-1	-1	NA	.
D2K4peak6596	5378	X	13448926	13449155	.	-1	-1	NA	.
D2K4peak2619	5377	III	5545982	5549021	.	-1	-1	NA	.
D2K4peak3333	5376	IV	128346	128692	.	-1	-1	NA	.
D2K4peak3670	5375	IV	5776924	5779430	IV	5777773	5777996	K4finalpeaks1328	223
D2K4peak1217	5374	II	1767682	1769164	.	-1	-1	NA	.
D2K4peak3927	5373	IV	8949300	8950538	.	-1	-1	NA	.
D2K4peak5572	5372	V	18582075	18582867	.	-1	-1	NA	.
D2K4peak2448	5371	III	3854289	3858395	.	-1	-1	NA	.
D2K4peak1596	5370	II	7206780	7212125	II	7208936	7209188	K4finalpeaks576	252
D2K4peak6542	5369	X	12816863	12819505	.	-1	-1	NA	.
D2K4peak5680	5368	V	20866736	20868715	V	20866780	20867150	K4finalpeaks2105	370
D2K4peak5680	5368	V	20866736	20868715	V	20867844	20868646	K4finalpeaks2106	802
D2K4peak1330	5367	II	3992603	3995974	II	3993580	3993864	K4finalpeaks476	284
D2K4peak4574	5366	V	2108832	2109710	.	-1	-1	NA	.
D2K4peak4730	5365	V	5557034	5560321	.	-1	-1	NA	.
D2K4peak3604	5364	IV	4468127	4472957	IV	4468063	4474265	K4finalpeaks1298	4830
D2K4peak5964	5363	X	4673233	4674875	.	-1	-1	NA	.
D2K4peak5802	5362	X	2203081	2203852	.	-1	-1	NA	.
D2K4peak433	5361	I	6027419	6028646	.	-1	-1	NA	.
D2K4peak1924	5360	II	11170477	11171390	.	-1	-1	NA	.
D2K4peak4506	5359	V	610397	611207	.	-1	-1	NA	.
D2K4peak6838	5358	X	17259638	17260449	X	17259639	17260449	K4finalpeaks2557	810
D2K4peak1331	5357	II	4011039	4016255	II	4011931	4012641	K4finalpeaks477	710
D2K4peak1331	5357	II	4011039	4016255	II	4013247	4013457	K4finalpeaks478	210
D2K4peak5166	5356	V	11715991	11716931	V	11715992	11716931	K4finalpeaks1901	939
D2K4peak3918	5355	IV	8861922	8867851	IV	8862206	8863480	K4finalpeaks1415	1274
D2K4peak842	5354	I	10296463	10300032	.	-1	-1	NA	.
D2K4peak1884	5353	II	10593168	10594853	II	10593169	10594853	K4finalpeaks697	1684
D2K4peak6313	5352	X	9560697	9561361	.	-1	-1	NA	.
D2K4peak1201	5351	II	1315552	1316118	II	1315553	1316118	K4finalpeaks410	565
D2K4peak6218	5350	X	8236177	8236768	X	8230734	8239453	K4finalpeaks2361	591
D2K4peak6454	5349	X	11490859	11500332	X	11490860	11500332	K4finalpeaks2426	9472
D2K4peak2073	5348	II	13297825	13298315	.	-1	-1	NA	.
D2K4peak6112	5347	X	6818063	6821587	.	-1	-1	NA	.
D2K4peak3362	5346	IV	407862	411142	IV	409113	409376	K4finalpeaks1227	263
D2K4peak3097	5345	III	10710244	10720796	III	10712147	10712486	K4finalpeaks1134	339
D2K4peak3097	5345	III	10710244	10720796	III	10712666	10713127	K4finalpeaks1135	461
D2K4peak71	5344	I	1336906	1341551	.	-1	-1	NA	.
D2K4peak5994	5343	X	5101044	5106815	X	5101045	5106815	K4finalpeaks2257	5770
D2K4peak3685	5342	IV	6053606	6054748	.	-1	-1	NA	.
D2K4peak6499	5341	X	12017694	12019768	.	-1	-1	NA	.
D2K4peak2059	5340	II	13073335	13076067	II	13073336	13076067	K4finalpeaks771	2731
D2K4peak1219	5339	II	1775158	1779241	II	1775159	1779241	K4finalpeaks421	4082
D2K4peak3541	5338	IV	3524462	3525002	.	-1	-1	NA	.
D2K4peak5906	5337	X	3731492	3733359	X	3731493	3733359	K4finalpeaks2210	1866
D2K4peak5390	5336	V	14824480	14824680	.	-1	-1	NA	.
D2K4peak1767	5335	II	9035710	9039292	II	9037064	9039281	K4finalpeaks644	2217
D2K4peak6334	5334	X	9906010	9906290	.	-1	-1	NA	.
D2K4peak6657	5333	X	14211198	14211622	.	-1	-1	NA	.
D2K4peak3403	5332	IV	1215898	1217894	IV	1215899	1217894	K4finalpeaks1237	1995
D2K4peak5584	5331	V	18839220	18839475	.	-1	-1	NA	.
D2K4peak4694	5330	V	4861697	4863856	.	-1	-1	NA	.
D2K4peak1249	5329	II	2322909	2323963	II	2322910	2323963	K4finalpeaks440	1053
D2K4peak5773	5328	X	1499282	1499821	.	-1	-1	NA	.
D2K4peak1291	5327	II	3110570	3111370	.	-1	-1	NA	.
D2K4peak1215	5326	II	1661453	1664291	.	-1	-1	NA	.
D2K4peak6865	5325	X	17631547	17632880	X	17631714	17632256	K4finalpeaks2564	542
D2K4peak5357	5324	V	14203241	14204411	.	-1	-1	NA	.
D2K4peak4013	5323	IV	10141949	10146809	IV	10141950	10146809	K4finalpeaks1449	4859
D2K4peak1421	5322	II	5319606	5341432	.	-1	-1	NA	.
D2K4peak5445	5321	V	15589615	15591936	.	-1	-1	NA	.
D2K4peak2194	5320	III	13162	18097	III	13163	18097	K4finalpeaks813	4934
D2K4peak6846	5319	X	17391175	17392858	.	-1	-1	NA	.
D2K4peak5466	5318	V	16075020	16075816	.	-1	-1	NA	.
D2K4peak6735	5317	X	15492370	15495694	.	-1	-1	NA	.
D2K4peak922	5316	I	11528163	11529703	I	11528899	11529110	K4finalpeaks316	211
D2K4peak6333	5315	X	9903949	9904589	.	-1	-1	NA	.
D2K4peak5993	5314	X	5085266	5087188	.	-1	-1	NA	.
D2K4peak4787	5313	V	6450172	6452215	.	-1	-1	NA	.
D2K4peak2114	5312	II	13951167	13958805	II	13951565	13951777	K4finalpeaks785	212
D2K4peak2114	5312	II	13951167	13958805	II	13951965	13952223	K4finalpeaks786	258
D2K4peak2114	5312	II	13951167	13958805	II	13953129	13953387	K4finalpeaks787	258
D2K4peak2114	5312	II	13951167	13958805	II	13955152	13956536	K4finalpeaks788	1384
D2K4peak2114	5312	II	13951167	13958805	II	13956716	13957228	K4finalpeaks789	512
D2K4peak681	5311	I	8587306	8588178	.	-1	-1	NA	.
D2K4peak6052	5310	X	5913067	5913268	.	-1	-1	NA	.
D2K4peak5552	5309	V	18114972	18115500	.	-1	-1	NA	.
D2K4peak6369	5308	X	10338905	10341079	X	10338906	10341082	K4finalpeaks2403	2173
D2K4peak3584	5307	IV	4179713	4181460	.	-1	-1	NA	.
D2K4peak4075	5306	IV	10850075	10857021	IV	10851847	10853271	K4finalpeaks1483	1424
D2K4peak2749	5305	III	6897687	6900836	.	-1	-1	NA	.
D2K4peak4294	5304	IV	13842114	13843970	.	-1	-1	NA	.
D2K4peak5070	5303	V	10371600	10373540	V	10371601	10373540	K4finalpeaks1847	1939
D2K4peak5610	5302	V	19466997	19467617	.	-1	-1	NA	.
D2K4peak3797	5301	IV	7459287	7460211	.	-1	-1	NA	.
D2K4peak6268	5300	X	8877009	8877269	.	-1	-1	NA	.
D2K4peak3764	5299	IV	7047655	7048015	.	-1	-1	NA	.
D2K4peak3254	5298	III	12958873	12959297	.	-1	-1	NA	.
D2K4peak2903	5297	III	8551999	8553969	.	-1	-1	NA	.
D2K4peak837	5296	I	10226097	10227086	.	-1	-1	NA	.
D2K4peak2083	5295	II	13507594	13512550	II	13507595	13512550	K4finalpeaks777	4955
D2K4peak4892	5294	V	8207110	8210664	.	-1	-1	NA	.
D2K4peak6292	5293	X	9213055	9214430	.	-1	-1	NA	.
D2K4peak252	5292	I	3858279	3861923	.	-1	-1	NA	.
D2K4peak5942	5291	X	4468771	4471812	X	4468804	4471496	K4finalpeaks2233	2692
D2K4peak2338	5290	III	2291389	2291663	.	-1	-1	NA	.
D2K4peak2319	5289	III	1828238	1828705	.	-1	-1	NA	.
D2K4peak2169	5288	II	14952508	14952818	.	-1	-1	NA	.
D2K4peak6824	5287	X	16994081	17004879	.	-1	-1	NA	.
D2K4peak1456	5286	II	5749996	5752867	II	5749923	5752867	K4finalpeaks515	2871
D2K4peak5337	5285	V	13952343	13956546	.	-1	-1	NA	.
D2K4peak2180	5284	II	15154774	15160282	.	-1	-1	NA	.
D2K4peak5336	5283	V	13906272	13910762	.	-1	-1	NA	.
D2K4peak5775	5282	X	1524741	1526564	.	-1	-1	NA	.
D2K4peak6649	5281	X	14125065	14126157	.	-1	-1	NA	.
D2K4peak427	5280	I	5981510	5983304	.	-1	-1	NA	.
D2K4peak2984	5279	III	9387153	9391185	III	9387154	9391185	K4finalpeaks1084	4031
D2K4peak4629	5278	V	3480948	3482610	.	-1	-1	NA	.
D2K4peak6340	5277	X	9965434	9966156	.	-1	-1	NA	.
D2K4peak2149	5276	II	14525245	14529221	II	14526213	14526556	K4finalpeaks796	343
D2K4peak5339	5275	V	13977768	13978287	V	13977591	13980794	K4finalpeaks1977	519
D2K4peak4108	5274	IV	11208867	11212872	IV	11208868	11212872	K4finalpeaks1494	4004
D2K4peak5710	5273	X	554725	555173	.	-1	-1	NA	.
D2K4peak3257	5272	III	12971126	12972490	.	-1	-1	NA	.
D2K4peak5409	5271	V	15069560	15070100	.	-1	-1	NA	.
D2K4peak2311	5270	III	1679117	1681178	.	-1	-1	NA	.
D2K4peak321	5269	I	4727286	4727554	.	-1	-1	NA	.
D2K4peak1519	5268	II	6448832	6450222	.	-1	-1	NA	.
D2K4peak5036	5267	V	10002746	10007585	.	-1	-1	NA	.
D2K4peak4005	5266	IV	10001326	10005008	.	-1	-1	NA	.
D2K4peak4122	5265	IV	11437521	11439823	.	-1	-1	NA	.
D2K4peak3367	5264	IV	568548	571171	IV	568549	571171	K4finalpeaks1229	2622
D2K4peak2899	5263	III	8499581	8501331	.	-1	-1	NA	.
D2K4peak4500	5262	V	477988	478521	.	-1	-1	NA	.
D2K4peak1534	5261	II	6636469	6637956	.	-1	-1	NA	.
D2K4peak3609	5260	IV	4528184	4530668	IV	4528185	4530668	K4finalpeaks1299	2483
D2K4peak494	5259	I	6591781	6592626	.	-1	-1	NA	.
D2K4peak998	5258	I	12950265	12955525	I	12951095	12951685	K4finalpeaks349	590
D2K4peak998	5258	I	12950265	12955525	I	12952432	12952699	K4finalpeaks350	267
D2K4peak998	5258	I	12950265	12955525	I	12952784	12953029	K4finalpeaks351	245
D2K4peak5522	5257	V	17542424	17542836	.	-1	-1	NA	.
D2K4peak2703	5256	III	6287142	6287599	.	-1	-1	NA	.
D2K4peak1173	5255	II	481449	482125	.	-1	-1	NA	.
D2K4peak5467	5254	V	16080621	16082173	.	-1	-1	NA	.
D2K4peak6706	5253	X	15048326	15049829	.	-1	-1	NA	.
D2K4peak4778	5252	V	6341228	6341839	.	-1	-1	NA	.
D2K4peak1256	5251	II	2416710	2418130	.	-1	-1	NA	.
D2K4peak5008	5250	V	9596363	9596666	V	9596364	9596666	K4finalpeaks1826	302
D2K4peak3472	5249	IV	2387663	2391130	.	-1	-1	NA	.
D2K4peak5087	5248	V	10577963	10583255	V	10580870	10582078	K4finalpeaks1856	1208
D2K4peak2333	5247	III	2171973	2173816	.	-1	-1	NA	.
D2K4peak5370	5246	V	14482407	14484558	.	-1	-1	NA	.
D2K4peak5103	5245	V	10799564	10803290	.	-1	-1	NA	.
D2K4peak3873	5244	IV	8359868	8362354	.	-1	-1	NA	.
D2K4peak6040	5243	X	5694595	5696864	X	5695043	5695515	K4finalpeaks2274	472
D2K4peak5406	5242	V	15051807	15053129	.	-1	-1	NA	.
D2K4peak2692	5241	III	6163361	6165515	III	6164635	6165074	K4finalpeaks985	439
D2K4peak6049	5240	X	5829075	5830681	.	-1	-1	NA	.
D2K4peak4533	5239	V	1285041	1287307	.	-1	-1	NA	.
D2K4peak6482	5238	X	11786861	11789379	.	-1	-1	NA	.
D2K4peak5170	5237	V	11755875	11758292	V	11755876	11758292	K4finalpeaks1902	2416
D2K4peak5172	5236	V	11770839	11771593	V	11770840	11771593	K4finalpeaks1903	753
D2K4peak6475	5235	X	11689217	11689571	.	-1	-1	NA	.
D2K4peak1764	5234	II	9026475	9026736	II	9026476	9026736	K4finalpeaks642	260
D2K4peak1082	5233	I	14194578	14195447	.	-1	-1	NA	.
D2K4peak2887	5232	III	8400634	8400882	.	-1	-1	NA	.
D2K4peak1023	5231	I	13349249	13349548	.	-1	-1	NA	.
D2K4peak1357	5230	II	4550431	4553392	.	-1	-1	NA	.
D2K4peak6581	5229	X	13318959	13321686	.	-1	-1	NA	.
D2K4peak6519	5228	X	12448952	12452346	X	12448953	12452346	K4finalpeaks2453	3393
D2K4peak3227	5227	III	12472521	12473304	III	12472583	12473278	K4finalpeaks1185	695
D2K4peak1227	5226	II	1864785	1865885	II	1864786	1865885	K4finalpeaks427	1099
D2K4peak5283	5225	V	13195774	13197041	V	13195775	13197041	K4finalpeaks1946	1266
D2K4peak5151	5224	V	11530853	11541573	V	11537550	11537913	K4finalpeaks1896	363
D2K4peak5151	5224	V	11530853	11541573	V	11540688	11541272	K4finalpeaks1897	584
D2K4peak3406	5223	IV	1274920	1275732	.	-1	-1	NA	.
D2K4peak5107	5222	V	10868080	10878549	V	10875720	10876928	K4finalpeaks1868	1208
D2K4peak1372	5221	II	4762749	4765734	.	-1	-1	NA	.
D2K4peak5395	5220	V	14895651	14897525	V	14895521	14897525	K4finalpeaks1998	1874
D2K4peak6221	5219	X	8258289	8260385	X	8257570	8262565	K4finalpeaks2363	2096
D2K4peak853	5218	I	10429584	10430434	I	10429585	10430434	K4finalpeaks292	849
D2K4peak3223	5217	III	12428980	12431350	III	12430419	12431318	K4finalpeaks1183	899
D2K4peak5206	5216	V	12098070	12098731	.	-1	-1	NA	.
D2K4peak1345	5215	II	4368398	4372658	II	4368693	4369134	K4finalpeaks481	441
D2K4peak1345	5215	II	4368398	4372658	II	4371400	4371608	K4finalpeaks482	208
D2K4peak1345	5215	II	4368398	4372658	II	4371776	4372283	K4finalpeaks483	507
D2K4peak5215	5214	V	12241381	12246986	.	-1	-1	NA	.
D2K4peak4724	5213	V	5490463	5491078	V	5490464	5491078	K4finalpeaks1706	614
D2K4peak5514	5212	V	17321736	17323183	V	17321840	17322043	K4finalpeaks2039	203
D2K4peak4475	5211	V	16298	17646	.	-1	-1	NA	.
D2K4peak6512	5210	X	12337728	12338420	X	12337729	12338420	K4finalpeaks2449	691
D2K4peak4097	5209	IV	11130906	11132267	.	-1	-1	NA	.
D2K4peak4489	5208	V	265062	267180	.	-1	-1	NA	.
D2K4peak6534	5207	X	12667904	12668219	.	-1	-1	NA	.
D2K4peak33	5206	I	488250	492744	I	488251	492744	K4finalpeaks12	4493
D2K4peak6288	5205	X	9096942	9097981	.	-1	-1	NA	.
D2K4peak4935	5204	V	8730780	8732624	V	8730781	8732624	K4finalpeaks1796	1843
D2K4peak1422	5203	II	5346255	5348122	.	-1	-1	NA	.
D2K4peak5269	5202	V	13008375	13012529	.	-1	-1	NA	.
D2K4peak167	5201	I	2773683	2776653	.	-1	-1	NA	.
D2K4peak2052	5200	II	13013908	13014836	II	13013218	13015356	K4finalpeaks767	928
D2K4peak4859	5199	V	7730767	7731022	V	7727839	7731061	K4finalpeaks1769	255
D2K4peak2048	5198	II	12939391	12939735	.	-1	-1	NA	.
D2K4peak1676	5197	II	8072910	8073298	.	-1	-1	NA	.
D2K4peak5279	5196	V	13163401	13165353	V	13163402	13165353	K4finalpeaks1944	1951
D2K4peak2601	5195	III	5310875	5311227	.	-1	-1	NA	.
D2K4peak1735	5194	II	8739377	8739986	.	-1	-1	NA	.
D2K4peak748	5193	I	9312316	9315999	I	9312668	9313585	K4finalpeaks248	917
D2K4peak5443	5192	V	15580718	15581387	.	-1	-1	NA	.
D2K4peak4066	5191	IV	10795416	10800419	IV	10797316	10797565	K4finalpeaks1479	249
D2K4peak4066	5191	IV	10795416	10800419	IV	10797621	10798519	K4finalpeaks1480	898
D2K4peak1706	5190	II	8478935	8488450	II	8480271	8480520	K4finalpeaks618	249
D2K4peak1706	5190	II	8478935	8488450	II	8486438	8487732	K4finalpeaks619	1294
D2K4peak3468	5189	IV	2310994	2317329	IV	2310995	2317329	K4finalpeaks1257	6334
D2K4peak3616	5188	IV	4593569	4593775	IV	4593570	4593775	K4finalpeaks1302	205
D2K4peak247	5187	I	3797742	3798704	I	3797743	3798704	K4finalpeaks69	961
D2K4peak3321	5186	III	13693911	13694890	.	-1	-1	NA	.
D2K4peak1673	5185	II	8057803	8058593	.	-1	-1	NA	.
D2K4peak1703	5184	II	8454361	8455984	.	-1	-1	NA	.
D2K4peak2823	5183	III	7718391	7738196	III	7726820	7727916	K4finalpeaks1036	1096
D2K4peak2823	5183	III	7718391	7738196	III	7729595	7738172	K4finalpeaks1037	8577
D2K4peak5356	5182	V	14199936	14201050	.	-1	-1	NA	.
D2K4peak5505	5181	V	17067637	17067874	.	-1	-1	NA	.
D2K4peak6487	5180	X	11849382	11849931	.	-1	-1	NA	.
D2K4peak5972	5179	X	4822268	4828568	X	4822269	4828568	K4finalpeaks2247	6299
D2K4peak4128	5178	IV	11503942	11506101	.	-1	-1	NA	.
D2K4peak594	5177	I	7573373	7585183	.	-1	-1	NA	.
D2K4peak2269	5176	III	1164827	1165196	.	-1	-1	NA	.
D2K4peak6419	5175	X	11102626	11103907	X	11102670	11103158	K4finalpeaks2415	488
D2K4peak3509	5174	IV	2934028	2934263	IV	2934029	2934263	K4finalpeaks1267	234
D2K4peak2480	5173	III	4238967	4240733	III	4239168	4239929	K4finalpeaks906	761
D2K4peak5065	5172	V	10333007	10333923	.	-1	-1	NA	.
D2K4peak6837	5171	X	17234750	17236449	.	-1	-1	NA	.
D2K4peak171	5170	I	2855130	2858782	I	2855131	2858782	K4finalpeaks51	3651
D2K4peak6450	5169	X	11454792	11455134	X	11454793	11455134	K4finalpeaks2422	341
D2K4peak5140	5168	V	11320804	11322293	.	-1	-1	NA	.
D2K4peak533	5167	I	6957234	6963180	.	-1	-1	NA	.
D2K4peak3222	5166	III	12423682	12424267	.	-1	-1	NA	.
D2K4peak3964	5165	IV	9401947	9404022	.	-1	-1	NA	.
D2K4peak148	5164	I	2418550	2422155	.	-1	-1	NA	.
D2K4peak2609	5163	III	5400843	5402644	.	-1	-1	NA	.
D2K4peak5526	5162	V	17596534	17599283	V	17596535	17599283	K4finalpeaks2050	2748
D2K4peak3833	5161	IV	7841402	7842231	.	-1	-1	NA	.
D2K4peak6472	5160	X	11664070	11664284	.	-1	-1	NA	.
D2K4peak6379	5159	X	10480807	10481789	.	-1	-1	NA	.
D2K4peak4288	5158	IV	13691001	13691287	.	-1	-1	NA	.
D2K4peak6198	5157	X	7992207	7993098	.	-1	-1	NA	.
D2K4peak353	5156	I	5050109	5050489	.	-1	-1	NA	.
D2K4peak5947	5155	X	4506660	4508861	.	-1	-1	NA	.
D2K4peak4165	5154	IV	12012079	12012357	.	-1	-1	NA	.
D2K4peak2296	5153	III	1397721	1398687	.	-1	-1	NA	.
D2K4peak4683	5152	V	4689354	4690148	.	-1	-1	NA	.
D2K4peak3892	5151	IV	8585634	8595167	IV	8585696	8586248	K4finalpeaks1405	552
D2K4peak3892	5151	IV	8585634	8595167	IV	8586959	8587880	K4finalpeaks1406	921
D2K4peak3892	5151	IV	8585634	8595167	IV	8588050	8588448	K4finalpeaks1407	398
D2K4peak3892	5151	IV	8585634	8595167	IV	8589459	8589706	K4finalpeaks1408	247
D2K4peak6210	5150	X	8148736	8149144	.	-1	-1	NA	.
D2K4peak2249	5149	III	931256	931733	.	-1	-1	NA	.
D2K4peak3572	5148	IV	3898526	3898927	.	-1	-1	NA	.
D2K4peak1944	5147	II	11446551	11446937	.	-1	-1	NA	.
D2K4peak6703	5146	X	15006001	15007484	.	-1	-1	NA	.
D2K4peak751	5145	I	9353738	9355862	I	9353739	9355862	K4finalpeaks252	2123
D2K4peak5457	5144	V	15897176	15897477	.	-1	-1	NA	.
D2K4peak38	5143	I	548106	557108	I	550699	550938	K4finalpeaks14	239
D2K4peak38	5143	I	548106	557108	I	551044	551288	K4finalpeaks15	244
D2K4peak5751	5142	X	1034362	1036412	.	-1	-1	NA	.
D2K4peak4511	5141	V	687385	688272	.	-1	-1	NA	.
D2K4peak4772	5140	V	6288970	6289402	V	6288971	6289402	K4finalpeaks1732	431
D2K4peak3898	5139	IV	8647672	8648455	.	-1	-1	NA	.
D2K4peak1979	5138	II	11790035	11791298	II	11790766	11791296	K4finalpeaks739	530
D2K4peak123	5137	I	2054270	2054892	.	-1	-1	NA	.
D2K4peak5823	5136	X	2527483	2528980	.	-1	-1	NA	.
D2K4peak3105	5135	III	10810900	10822322	III	10813461	10817476	K4finalpeaks1136	4015
D2K4peak3105	5135	III	10810900	10822322	III	10822065	10822286	K4finalpeaks1137	221
D2K4peak6200	5134	X	8014519	8020512	X	8014216	8027601	K4finalpeaks2356	5993
D2K4peak4083	5133	IV	10957017	10957616	.	-1	-1	NA	.
D2K4peak798	5132	I	9759190	9760852	.	-1	-1	NA	.
D2K4peak2452	5131	III	3907265	3908825	.	-1	-1	NA	.
D2K4peak4068	5130	IV	10809774	10810637	.	-1	-1	NA	.
D2K4peak3261	5129	III	13019133	13020873	III	13019134	13020873	K4finalpeaks1198	1739
D2K4peak5127	5128	V	11138738	11143606	V	11143360	11143587	K4finalpeaks1880	227
D2K4peak6119	5127	X	6902799	6905690	.	-1	-1	NA	.
D2K4peak2280	5126	III	1278578	1282536	.	-1	-1	NA	.
D2K4peak6630	5125	X	13919798	13922624	X	13919799	13922624	K4finalpeaks2490	2825
D2K4peak2239	5124	III	828182	837038	.	-1	-1	NA	.
D2K4peak5732	5123	X	860340	860829	.	-1	-1	NA	.
D2K4peak2970	5122	III	9168264	9170515	.	-1	-1	NA	.
D2K4peak4907	5121	V	8397818	8402921	.	-1	-1	NA	.
D2K4peak3347	5120	IV	274104	276203	.	-1	-1	NA	.
D2K4peak2240	5119	III	840479	841223	.	-1	-1	NA	.
D2K4peak3706	5118	IV	6422783	6427099	IV	6422784	6427188	K4finalpeaks1345	4315
D2K4peak6806	5117	X	16676933	16679637	.	-1	-1	NA	.
D2K4peak3215	5116	III	12335425	12337261	.	-1	-1	NA	.
D2K4peak2603	5115	III	5326067	5326846	.	-1	-1	NA	.
D2K4peak449	5114	I	6121789	6122365	.	-1	-1	NA	.
D2K4peak3906	5113	IV	8737341	8737860	.	-1	-1	NA	.
D2K4peak501	5112	I	6663128	6665615	I	6664907	6665634	K4finalpeaks158	708
D2K4peak3525	5111	IV	3311121	3315175	IV	3312225	3312557	K4finalpeaks1274	332
D2K4peak4209	5110	IV	12546855	12548519	.	-1	-1	NA	.
D2K4peak1657	5109	II	7866088	7866784	.	-1	-1	NA	.
D2K4peak6241	5108	X	8556463	8559225	.	-1	-1	NA	.
D2K4peak1295	5107	II	3212314	3213072	.	-1	-1	NA	.
D2K4peak6478	5106	X	11715612	11716574	.	-1	-1	NA	.
D2K4peak5101	5105	V	10775389	10777047	.	-1	-1	NA	.
D2K4peak5315	5104	V	13577167	13582040	.	-1	-1	NA	.
D2K4peak1303	5103	II	3316225	3320290	II	3316226	3320290	K4finalpeaks465	4064
D2K4peak6312	5102	X	9547273	9555288	.	-1	-1	NA	.
D2K4peak3359	5101	IV	382390	383484	IV	382391	383484	K4finalpeaks1225	1093
D2K4peak1386	5100	II	4914297	4915978	II	4914298	4915978	K4finalpeaks497	1680
D2K4peak5960	5099	X	4632325	4633210	.	-1	-1	NA	.
D2K4peak6541	5098	X	12794647	12798091	X	12795998	12796856	K4finalpeaks2461	858
D2K4peak5240	5097	V	12635446	12639867	.	-1	-1	NA	.
D2K4peak1804	5096	II	9364678	9369333	.	-1	-1	NA	.
D2K4peak626	5095	I	7889360	7889990	.	-1	-1	NA	.
D2K4peak6162	5094	X	7493232	7495385	X	7492408	7496251	K4finalpeaks2336	2153
D2K4peak6672	5093	X	14478965	14479249	.	-1	-1	NA	.
D2K4peak2765	5092	III	7077980	7083582	III	7078357	7081732	K4finalpeaks1006	3375
D2K4peak1808	5091	II	9396482	9397488	II	9397032	9397457	K4finalpeaks663	425
D2K4peak2843	5090	III	7985922	7986541	III	7985923	7986541	K4finalpeaks1043	618
D2K4peak5926	5089	X	4189916	4193514	X	4190288	4193463	K4finalpeaks2228	3175
D2K4peak6129	5088	X	7169956	7174269	X	7170574	7171113	K4finalpeaks2321	539
D2K4peak5202	5087	V	12079234	12080280	.	-1	-1	NA	.
D2K4peak895	5086	I	10858160	10858571	I	10857263	10858858	K4finalpeaks308	411
D2K4peak4589	5085	V	2277825	2278898	.	-1	-1	NA	.
D2K4peak5334	5084	V	13878436	13881279	.	-1	-1	NA	.
D2K4peak2620	5083	III	5550219	5552373	III	5550949	5552448	K4finalpeaks951	1424
D2K4peak6122	5082	X	7019398	7021487	X	7019399	7021487	K4finalpeaks2319	2088
D2K4peak1045	5081	I	13545668	13548607	I	13548024	13548586	K4finalpeaks358	562
D2K4peak1224	5080	II	1835625	1836893	.	-1	-1	NA	.
D2K4peak6182	5079	X	7787245	7788417	.	-1	-1	NA	.
D2K4peak5516	5078	V	17344610	17346009	.	-1	-1	NA	.
D2K4peak5782	5077	X	1844876	1845853	.	-1	-1	NA	.
D2K4peak1580	5076	II	7029301	7032096	.	-1	-1	NA	.
D2K4peak2003	5075	II	12075029	12076184	.	-1	-1	NA	.
D2K4peak5743	5074	X	938137	939830	X	938138	939830	K4finalpeaks2123	1692
D2K4peak6349	5073	X	10068727	10071771	.	-1	-1	NA	.
D2K4peak4949	5072	V	8934680	8939915	.	-1	-1	NA	.
D2K4peak1591	5071	II	7155442	7160767	.	-1	-1	NA	.
D2K4peak6707	5070	X	15075369	15077723	.	-1	-1	NA	.
D2K4peak5474	5069	V	16158982	16160506	.	-1	-1	NA	.
D2K4peak6205	5068	X	8077882	8084480	X	8077999	8078377	K4finalpeaks2359	378
D2K4peak5512	5067	V	17314798	17315973	.	-1	-1	NA	.
D2K4peak5699	5066	X	380872	383360	.	-1	-1	NA	.
D2K4peak5535	5065	V	17755007	17756114	.	-1	-1	NA	.
D2K4peak5073	5064	V	10432417	10435187	.	-1	-1	NA	.
D2K4peak4757	5063	V	6000139	6003654	.	-1	-1	NA	.
D2K4peak5487	5062	V	16506344	16506733	.	-1	-1	NA	.
D2K4peak1338	5061	II	4203404	4204007	II	4203405	4204007	K4finalpeaks480	602
D2K4peak455	5060	I	6179743	6181641	.	-1	-1	NA	.
D2K4peak6760	5059	X	15857348	15858098	.	-1	-1	NA	.
D2K4peak4398	5058	IV	15983981	15984482	.	-1	-1	NA	.
D2K4peak1362	5057	II	4655109	4657457	II	4655110	4657457	K4finalpeaks488	2347
D2K4peak393	5056	I	5528361	5528983	I	5528669	5528928	K4finalpeaks131	259
D2K4peak4445	5055	IV	17260746	17263815	.	-1	-1	NA	.
D2K4peak1214	5054	II	1654804	1659516	.	-1	-1	NA	.
D2K4peak2029	5053	II	12604007	12604981	.	-1	-1	NA	.
D2K4peak6273	5052	X	8938325	8939676	.	-1	-1	NA	.
D2K4peak5201	5051	V	12075324	12076525	.	-1	-1	NA	.
D2K4peak6356	5050	X	10144755	10145309	.	-1	-1	NA	.
D2K4peak5193	5049	V	12011405	12014078	.	-1	-1	NA	.
D2K4peak3550	5048	IV	3608636	3613561	.	-1	-1	NA	.
D2K4peak5909	5047	X	3793621	3793920	.	-1	-1	NA	.
D2K4peak4986	5046	V	9358442	9359823	V	9358443	9359823	K4finalpeaks1819	1380
D2K4peak3714	5045	IV	6522111	6523718	.	-1	-1	NA	.
D2K4peak6829	5044	X	17138005	17139212	.	-1	-1	NA	.
D2K4peak3125	5043	III	11083609	11084576	.	-1	-1	NA	.
D2K4peak5389	5042	V	14820753	14822103	.	-1	-1	NA	.
D2K4peak5727	5041	X	815339	815924	.	-1	-1	NA	.
D2K4peak6818	5040	X	16860234	16861911	.	-1	-1	NA	.
D2K4peak3632	5039	IV	4819206	4821972	IV	4819207	4821972	K4finalpeaks1306	2765
D2K4peak3353	5038	IV	322689	323166	.	-1	-1	NA	.
D2K4peak2981	5037	III	9324867	9327209	III	9324868	9327209	K4finalpeaks1083	2341
D2K4peak1510	5036	II	6334550	6335106	.	-1	-1	NA	.
D2K4peak2683	5035	III	6123761	6124201	III	6123762	6124201	K4finalpeaks982	439
D2K4peak6811	5034	X	16768617	16768826	.	-1	-1	NA	.
D2K4peak2761	5033	III	7018131	7025826	.	-1	-1	NA	.
D2K4peak3192	5032	III	11877937	11879130	III	11878225	11878677	K4finalpeaks1168	452
D2K4peak2805	5031	III	7478489	7490188	III	7479219	7480203	K4finalpeaks1020	984
D2K4peak2805	5031	III	7478489	7490188	III	7480616	7480905	K4finalpeaks1021	289
D2K4peak2805	5031	III	7478489	7490188	III	7481430	7481834	K4finalpeaks1022	404
D2K4peak2805	5031	III	7478489	7490188	III	7482052	7482389	K4finalpeaks1023	337
D2K4peak2805	5031	III	7478489	7490188	III	7483659	7484338	K4finalpeaks1024	679
D2K4peak2805	5031	III	7478489	7490188	III	7484395	7485192	K4finalpeaks1025	797
D2K4peak4208	5030	IV	12545599	12545911	IV	12545615	12545855	K4finalpeaks1523	240
D2K4peak3851	5029	IV	8034664	8035302	.	-1	-1	NA	.
D2K4peak4536	5028	V	1414535	1415538	V	1414536	1415538	K4finalpeaks1615	1002
D2K4peak6696	5027	X	14844955	14845176	.	-1	-1	NA	.
D2K4peak5558	5026	V	18244269	18244578	V	18244270	18244578	K4finalpeaks2059	308
D2K4peak6262	5025	X	8827299	8831561	X	8828051	8828483	K4finalpeaks2370	432
D2K4peak6262	5025	X	8827299	8831561	X	8828744	8829300	K4finalpeaks2371	556
D2K4peak5405	5024	V	15047733	15048420	.	-1	-1	NA	.
D2K4peak1237	5023	II	2099474	2100041	II	2099475	2100041	K4finalpeaks434	566
D2K4peak519	5022	I	6854271	6854662	.	-1	-1	NA	.
D2K4peak3263	5021	III	13066192	13075021	.	-1	-1	NA	.
D2K4peak5291	5020	V	13301488	13302181	.	-1	-1	NA	.
D2K4peak477	5019	I	6408678	6413294	I	6408679	6413294	K4finalpeaks152	4615
D2K4peak2040	5018	II	12811026	12812975	II	12809258	12813779	K4finalpeaks760	1949
D2K4peak2281	5017	III	1283943	1289135	III	1287324	1287600	K4finalpeaks843	276
D2K4peak2281	5017	III	1283943	1289135	III	1288371	1289126	K4finalpeaks844	755
D2K4peak3032	5016	III	9922191	9929481	III	9928979	9929249	K4finalpeaks1107	270
D2K4peak311	5015	I	4577668	4579473	.	-1	-1	NA	.
D2K4peak1028	5014	I	13391600	13391810	I	13390893	13393767	K4finalpeaks355	210
D2K4peak6150	5013	X	7340279	7343089	X	7340280	7343089	K4finalpeaks2332	2809
D2K4peak4633	5012	V	3579239	3588538	V	3579497	3583358	K4finalpeaks1648	3861
D2K4peak4633	5012	V	3579239	3588538	V	3583542	3584392	K4finalpeaks1649	850
D2K4peak4633	5012	V	3579239	3588538	V	3584551	3585023	K4finalpeaks1650	472
D2K4peak4633	5012	V	3579239	3588538	V	3585179	3585419	K4finalpeaks1651	240
D2K4peak4633	5012	V	3579239	3588538	V	3586005	3586262	K4finalpeaks1652	257
D2K4peak4973	5011	V	9235238	9239470	.	-1	-1	NA	.
D2K4peak1232	5010	II	1988851	1991790	II	1989257	1989458	K4finalpeaks430	201
D2K4peak5884	5009	X	3403528	3409388	X	3403529	3409388	K4finalpeaks2196	5859
D2K4peak4008	5008	IV	10017686	10020818	IV	10017687	10020818	K4finalpeaks1446	3131
D2K4peak5471	5007	V	16127306	16127589	V	16125557	16129223	K4finalpeaks2018	283
D2K4peak4537	5006	V	1432642	1433224	.	-1	-1	NA	.
D2K4peak1177	5005	II	555393	556233	.	-1	-1	NA	.
D2K4peak5712	5004	X	587585	588808	.	-1	-1	NA	.
D2K4peak4718	5003	V	5391971	5392999	V	5391972	5392999	K4finalpeaks1704	1027
D2K4peak531	5002	I	6944440	6952370	I	6944977	6945903	K4finalpeaks172	926
D2K4peak4810	5001	V	6737282	6737611	V	6736031	6739319	K4finalpeaks1752	329
D2K4peak304	5000	I	4502711	4509672	I	4502495	4502917	K4finalpeaks96	206
D2K4peak304	5000	I	4502711	4509672	I	4505714	4506030	K4finalpeaks97	316
D2K4peak304	5000	I	4502711	4509672	I	4506629	4506876	K4finalpeaks98	247
D2K4peak5685	4999	V	20908971	20909341	V	20908972	20909341	K4finalpeaks2107	369
D2K4peak5397	4998	V	14917543	14921633	.	-1	-1	NA	.
D2K4peak4948	4997	V	8922729	8926510	V	8922730	8926510	K4finalpeaks1802	3780
D2K4peak1743	4996	II	8816916	8818331	.	-1	-1	NA	.
D2K4peak3900	4995	IV	8652560	8653507	.	-1	-1	NA	.
D2K4peak4356	4994	IV	15170121	15170327	.	-1	-1	NA	.
D2K4peak2578	4993	III	5195578	5196870	.	-1	-1	NA	.
D2K4peak4811	4992	V	6752138	6753150	.	-1	-1	NA	.
D2K4peak6799	4991	X	16553274	16554387	.	-1	-1	NA	.
D2K4peak2442	4990	III	3799300	3809467	III	3804059	3804788	K4finalpeaks894	729
D2K4peak4841	4989	V	7242311	7247718	V	7242395	7242835	K4finalpeaks1761	440
D2K4peak4295	4988	IV	13863913	13865277	IV	13863195	13865363	K4finalpeaks1546	1364
D2K4peak5723	4987	X	772348	773149	.	-1	-1	NA	.
D2K4peak6084	4986	X	6336407	6338442	.	-1	-1	NA	.
D2K4peak1335	4985	II	4091407	4095146	.	-1	-1	NA	.
D2K4peak2792	4984	III	7321866	7322856	.	-1	-1	NA	.
D2K4peak213	4983	I	3412195	3413276	.	-1	-1	NA	.
D2K4peak3207	4982	III	12223219	12224965	.	-1	-1	NA	.
D2K4peak6383	4981	X	10532458	10534370	.	-1	-1	NA	.
D2K4peak3642	4980	IV	5188345	5189987	IV	5187945	5189987	K4finalpeaks1311	1642
D2K4peak1239	4979	II	2125050	2128706	.	-1	-1	NA	.
D2K4peak45	4978	I	719495	720120	.	-1	-1	NA	.
D2K4peak1900	4977	II	10789207	10789478	.	-1	-1	NA	.
D2K4peak6072	4976	X	6161075	6161999	.	-1	-1	NA	.
D2K4peak4233	4975	IV	12866120	12871453	IV	12866121	12871453	K4finalpeaks1529	5332
D2K4peak6753	4974	X	15741530	15742144	.	-1	-1	NA	.
D2K4peak546	4973	I	7115588	7116844	.	-1	-1	NA	.
D2K4peak6764	4972	X	16038183	16041845	X	16038800	16039271	K4finalpeaks2531	471
D2K4peak6764	4972	X	16038183	16041845	X	16041449	16041802	K4finalpeaks2532	353
D2K4peak5876	4971	X	3233715	3243688	X	3234507	3234704	K4finalpeaks2187	197
D2K4peak5876	4971	X	3233715	3243688	X	3234948	3235456	K4finalpeaks2188	508
D2K4peak5876	4971	X	3233715	3243688	X	3235965	3236173	K4finalpeaks2189	208
D2K4peak5876	4971	X	3233715	3243688	X	3237222	3237427	K4finalpeaks2190	205
D2K4peak5876	4971	X	3233715	3243688	X	3237675	3237990	K4finalpeaks2191	315
D2K4peak5876	4971	X	3233715	3243688	X	3239654	3239862	K4finalpeaks2192	208
D2K4peak5876	4971	X	3233715	3243688	X	3241431	3242126	K4finalpeaks2193	695
D2K4peak5876	4971	X	3233715	3243688	X	3242215	3243643	K4finalpeaks2194	1428
D2K4peak3303	4970	III	13539552	13540203	III	13539553	13540203	K4finalpeaks1209	650
D2K4peak225	4969	I	3559407	3560116	I	3559544	3559793	K4finalpeaks64	249
D2K4peak3308	4968	III	13565597	13566749	.	-1	-1	NA	.
D2K4peak3189	4967	III	11830391	11835177	III	11830460	11830928	K4finalpeaks1166	468
D2K4peak5847	4966	X	2839998	2842362	.	-1	-1	NA	.
D2K4peak1951	4965	II	11489207	11497728	II	11489494	11489855	K4finalpeaks722	361
D2K4peak605	4964	I	7678681	7679994	.	-1	-1	NA	.
D2K4peak6701	4963	X	14975298	14984510	X	14980865	14981822	K4finalpeaks2509	957
D2K4peak4696	4962	V	4887342	4889506	V	4889121	4889444	K4finalpeaks1688	323
D2K4peak3683	4961	IV	6014421	6027113	IV	6014422	6027113	K4finalpeaks1337	12691
D2K4peak6050	4960	X	5837533	5845979	X	5837692	5838632	K4finalpeaks2277	940
D2K4peak6050	4960	X	5837533	5845979	X	5838788	5839702	K4finalpeaks2278	914
D2K4peak3564	4959	IV	3816781	3817329	IV	3816782	3817329	K4finalpeaks1279	547
[truncated: 5,113 more rows]

## Sheet: Fig. 4A
B. Ranked gene list for GSEA analysis in Fig. 4A
gene name	rank from ngsplot*
ZC239.16	6891
Y54G2A.15	6890
fbxa-59	6889
ZC239.17	6888
F31F7.1	6887
F54D5.4	6886
fbxa-60	6885
fat-5	6884
fbxa-57	6883
ttr-51	6882
F54D5.3	6881
ZK1320.2	6880
pnk-1	6879
F11E6.4	6878
math-40	6877
brp-1	6876
lys-1	6875
C29F9.12	6874
gst-27	6873
nhr-76	6872
T22B7.7	6871
gstk-1	6870
lys-2	6869
gst-26	6868
ZK228.4	6867
C41H7.5	6866
T20D3.2	6865
C29F9.3	6864
C41H7.6	6863
F21C10.10	6862
F52E1.14	6861
ZK1320.3	6860
F42F12.4	6859
ctl-2	6858
F19C7.1	6857
C36A4.10	6856
ZC395.5	6855
Y34B4A.9	6854
F28A12.3	6853
pqm-1	6852
btb-17	6851
ttr-2	6850
ttr-44	6849
CC8.2	6848
R06B9.5	6847
ZC239.13	6846
ugt-44	6845
ZK418.7	6844
F40F12.7	6843
lec-10	6842
F25H5.8	6841
col-110	6840
F19B2.5	6839
C50F4.1	6838
skr-4	6837
fbxa-209	6836
ttr-46	6835
W09D10.4	6834
cdr-2	6833
ZC239.15	6832
ZK1248.11	6831
hacd-1	6830
C42D4.1	6829
K06G5.1	6828
rab-28	6827
B0281.3	6826
F57C2.4	6825
Y106G6D.6	6824
gst-4	6823
gbh-2	6822
clec-63	6821
ttr-22	6820
clec-178	6819
F48D6.4	6818
ZK355.2	6817
Y77E11A.2	6816
hsp-17	6815
C24A11.5	6814
dct-16	6813
C15C8.7	6812
col-8	6811
fbxa-51	6810
Y106G6D.8	6809
ceh-19	6808
C17F4.7	6807
R08E3.2	6806
F55B11.4	6805
cyp-25A1	6804
Y53C12B.2	6803
math-18	6802
gst-13	6801
sptl-3	6800
spp-8	6799
clec-85	6798
asp-6	6797
T21H3.1	6796
C07H4.1	6795
F01D5.1	6794
Y105C5B.5	6793
F32H5.3	6792
Y48A6B.7	6791
F26G1.2	6790
cpi-1	6789
K07B1.4	6788
clec-83	6787
lec-11	6786
clc-1	6785
ech-8	6784
E04F6.8	6783
ipla-1	6782
tyr-4	6781
dct-11	6780
Y14H12A.1	6779
acs-14	6778
C06B3.6	6777
Y22D7AL.15	6776
gst-22	6775
col-101	6774
Y60A3A.16	6773
math-14	6772
W01F3.2	6771
cpr-6	6770
btb-9	6769
Y17G7B.8	6768
F17C11.12	6767
lec-9	6766
C05D2.8	6765
lys-8	6764
F29B9.8	6763
PDB1.1	6762
C29F9.4	6761
ugt-43	6760
ttr-41	6759
H20E11.3	6758
Y71H2AM.13	6757
D2007.1	6756
T11G6.3	6755
F10E9.12	6754
folt-2	6753
Y66H1A.5	6752
F47B8.4	6751
C49A9.6	6750
F25E5.8	6749
gst-36	6748
sesn-1	6747
F11E6.3	6746
F16H6.10	6745
W03D2.6	6744
ZK1307.1	6743
T05A7.1	6742
K07C11.3	6741
gst-42	6740
cyp-25A2	6739
F29C6.1	6738
ZK287.3	6737
icl-1	6736
smd-1	6735
Y105C5B.15	6734
srv-1	6733
R11H6.4	6732
C04G6.5	6731
R11A5.6	6730
F15G9.1	6729
pah-1	6728
spp-6	6727
msp-38	6726
Y58A7A.3	6725
F01D5.2	6724
ZK1240.3	6723
fbxa-54	6722
F46G10.1	6721
lips-14	6720
ceeh-1	6719
Y69H2.3	6718
col-184	6717
sym-4	6716
fshr-1	6715
Y46D2A.2	6714
B0302.5	6713
W05H9.1	6712
C29F3.7	6711
fbxa-156	6710
cpz-2	6709
T02C5.1	6708
F44E7.5	6707
F22H10.3	6706
npa-1	6705
ugt-62	6704
math-39	6703
folt-1	6702
C32F10.4	6701
dhs-25	6700
vit-6	6699
D1005.4	6698
act-5	6697
cyp-35A2	6696
zip-3	6695
C05G5.3	6694
Y66A7A.7	6693
Y119D3B.21	6692
C54G10.1	6691
H10E21.1	6690
C49F5.7	6689
Y11D7A.3	6688
gst-10	6687
K11G12.6	6686
dhs-18	6685
fbp-1	6684
F57F5.1	6683
E04F6.9	6682
far-5	6681
W01A11.1	6680
C49G7.6	6679
K11G12.5	6678
T28H10.3	6677
K09F6.7	6676
T15B7.15	6675
F54E2.1	6674
F56C9.7	6673
ugt-47	6672
col-106	6671
F42F12.3	6670
C17C3.1	6669
F57F4.4	6668
F32B5.6	6667
F13H8.3	6666
ZK512.7	6665
T23F2.5	6664
coq-1	6663
ads-1	6662
clec-186	6661
C34F11.8	6660
R11D1.10	6659
C17G10.7	6658
asp-4	6657
C40H1.7	6656
W02D7.4	6655
try-9	6654
klf-1	6653
F17C11.11	6652
fbxa-74	6651
F40A3.2	6650
K07E3.4	6649
Y46G5A.20	6648
F25B4.8	6647
H28G03.1	6646
elo-5	6645
tag-234	6644
C41H7.4	6643
cpr-3	6642
T08H10.1	6641
C01H6.4	6640
nmy-1	6639
M106.3	6638
inx-15	6637
T03F7.7	6636
R07E5.11	6635
F12A10.7	6634
C54E4.5	6633
cri-2	6632
H20E11.1	6631
cyp-34A8	6630
F13D12.3	6629
math-24	6628
K12H4.7	6627
F17A9.5	6626
C50F4.8	6625
F23H12.3	6624
ipp-5	6623
C49G7.10	6622
C09G9.1	6621
vit-2	6620
F54B8.4	6619
ZK1290.5	6618
F36H9.4	6617
Y39B6A.5	6616
F58B4.5	6615
R102.4	6614
C08F11.13	6613
T26C12.1	6612
pod-1	6611
rhr-1	6610
fbxa-99	6609
C10C5.2	6608
lem-3	6607
acs-2	6606
D2030.2	6605
ttr-47	6604
E02C12.8	6603
T04H1.2	6602
ndg-4	6601
Y57G11B.5	6600
sbp-1	6599
B0410.3	6598
B0454.5	6597
W02D7.5	6596
F53C11.1	6595
Y42G9A.2	6594
K08A2.1	6593
K09D9.1	6592
T04F8.8	6591
T12D8.5	6590
T23B12.6	6589
R102.5	6588
acl-14	6587
F47B8.3	6586
ttr-15	6585
nhr-69	6584
C14A4.6	6583
clec-50	6582
F16B4.4	6581
C35A5.3	6580
E03H4.8	6579
ttr-32	6578
maoc-1	6577
rmd-1	6576
K12H4.2	6575
gln-3	6574
ZC239.5	6573
C11G10.1	6572
T19D12.2	6571
F09B12.3	6570
fat-4	6569
asp-3	6568
lys-7	6567
C05D12.5	6566
C35A5.6	6565
F20D1.9	6564
math-20	6563
cst-1	6562
C44H9.6	6561
F59B1.2	6560
Y71A12C.2	6559
Y71H2AM.12	6558
nhr-176	6557
hsp-25	6556
ZK228.3	6555
acs-1	6554
fbxa-14	6553
sptl-2	6552
C01B10.3	6551
R13H4.2	6550
spp-1	6549
pes-9	6548
T23G7.3	6547
F55B11.2	6546
emb-8	6545
T25D10.1	6544
R02D5.3	6543
C23H5.8	6542
prx-14	6541
F53C11.3	6540
K12C11.1	6539
lec-8	6538
T02E1.6	6537
C17H12.11	6536
fbxa-69	6535
mif-2	6534
F54H5.3	6533
hsp-43	6532
R12C12.9	6531
nhr-104	6530
C54G10.4	6529
T05E12.3	6528
C44H9.5	6527
ZK669.3	6526
clec-41	6525
acdh-1	6524
maa-1	6523
stdh-1	6522
F47B8.8	6521
C23H3.2	6520
K07E1.1	6519
C12D12.1	6518
mup-4	6517
F20D1.3	6516
col-152	6515
W02F12.4	6514
clec-265	6513
Y54G11A.7	6512
clec-65	6511
ZK6.11	6510
T04A6.1	6509
Y47D3B.6	6508
nekl-2	6507
C25E10.12	6506
F21C10.9	6505
toh-1	6504
C07D8.6	6503
6R55.2	6502
R11F4.1	6501
ttr-31	6500
gfi-1	6499
ttr-1	6498
Y51F10.7	6497
F40H3.2	6496
C33F10.4	6495
Y53C10A.5	6494
C35C5.9	6493
twk-42	6492
fbxa-77	6491
cyp-35C1	6490
F18E3.11	6489
gcs-1	6488
R07E3.1	6487
pyc-1	6486
nhr-47	6485
C52E2.5	6484
ckc-1	6483
clec-183	6482
dhs-14	6481
dhs-21	6480
Y43C5A.4	6479
mdt-15	6478
vha-6	6477
F23F12.12	6476
T02G5.7	6475
F08B12.4	6474
F41B4.1	6473
M04D5.3	6472
tag-18	6471
cpn-4	6470
vit-4	6469
tre-1	6468
ugt-22	6467
cdr-6	6466
D2030.3	6465
gnrr-2	6464
C25E10.8	6463
ttr-48	6462
ceeh-2	6461
ndx-9	6460
fat-3	6459
lec-6	6458
C41H7.3	6457
egl-44	6456
moc-2	6455
Y58A7A.1	6454
B0286.3	6453
mlc-4	6452
clec-187	6451
T05B9.1	6450
cyp-43A1	6449
dod-19	6448
C46G7.1	6447
nex-3	6446
ttr-35	6445
C14F11.4	6444
spp-14	6443
H20E11.2	6442
Y37H9A.5	6441
ZK593.2	6440
Y51A2D.13	6439
K11H12.3	6438
grl-4	6437
ugt-58	6436
F42G4.5	6435
C10G11.6	6434
F01D5.3	6433
F42G2.5	6432
ptr-20	6431
msp-33	6430
ilys-4	6429
rpm-1	6428
ugt-17	6427
Y105C5B.9	6426
mys-1	6425
col-143	6424
pmp-2	6423
F40G9.5	6422
E01G4.3	6421
T03F6.3	6420
mtl-1	6419
F55H12.4	6418
Y58A7A.4	6417
E02H9.2	6416
C03B1.14	6415
fbxa-18	6414
F57C2.5	6413
glt-1	6412
fos-1	6411
Y47G6A.22	6410
srp-6	6409
gst-9	6408
Y40C5A.4	6407
C05B5.8	6406
F46H5.7	6405
K01C8.1	6404
mce-1	6403
C16B8.3	6402
ZK822.1	6401
ttm-2	6400
T09F3.2	6399
acl-12	6398
anc-1	6397
nhr-92	6396
F35D11.5	6395
math-22	6394
T24C2.5	6393
fbxa-55	6392
Y45G5AM.3	6391
nhr-22	6390
F14B8.4	6389
C18A11.1	6388
ptr-13	6387
K04G2.9	6386
gta-1	6385
T15B7.14	6384
Y46D2A.1	6383
dao-3	6382
C34H4.2	6381
ech-3	6380
C29F7.3	6379
B0250.5	6378
C06G3.3	6377
ZK669.4	6376
nhr-8	6375
C49A9.4	6374
T27D12.1	6373
W01C8.5	6372
F22H10.6	6371
nsy-1	6370
fat-2	6369
hil-1	6368
rfl-1	6367
tre-2	6366
ced-9	6365
W10G11.2	6364
T05A7.7	6363
R09H10.3	6362
daf-36	6361
JC8.7	6360
stam-1	6359
C05B5.11	6358
Y105C5A.8	6357
wdr-23	6356
F52A8.6	6355
C46F2.1	6354
Y71F9B.1	6353
T25G3.4	6352
math-26	6351
C08B6.3	6350
F56C9.8	6349
snb-2	6348
Y41D4B.17	6347
cnc-3	6346
C08B6.11	6345
C39E9.8	6344
nhr-153	6343
qdpr-1	6342
F18F11.1	6341
F25H9.6	6340
F56A11.5	6339
fbxa-6	6338
clec-1	6337
C10B5.3	6336
lmp-1	6335
sre-44	6334
Y37D8A.19	6333
Y43F8B.9	6332
Y57A10A.14	6331
pab-2	6330
acl-8	6329
F01F1.3	6328
srh-243	6327
C14A4.7	6326
ttr-23	6325
F11G11.13	6324
EGAP9.3	6323
C18E9.5	6322
srh-49	6321
dlk-1	6320
ZK829.7	6319
M02H5.8	6318
math-21	6317
Y48G9A.9	6316
asp-5	6315
C30F12.1	6314
F56C3.9	6313
F26H9.5	6312
col-20	6311
F38E9.1	6310
W04B5.3	6309
T05E12.6	6308
C23H3.3	6307
Y62H9A.4	6306
T12B3.2	6305
ptps-1	6304
F55C12.5	6303
nmgp-1	6302
C50B8.5	6301
mlp-1	6300
ZC204.12	6299
sur-5	6298
ZC410.5	6297
Y51A2D.14	6296
F22B8.7	6295
R08E3.1	6294
pfn-1	6293
B0334.3	6292
C32F10.8	6291
inx-14	6290
mom-5	6289
F25E5.9	6288
ZK1055.7	6287
cyp-33C8	6286
C56E6.4	6285
F28H1.4	6284
F39G3.5	6283
nhr-212	6282
hint-3	6281
fbxa-40	6280
gst-6	6279
K09G1.1	6278
gpa-3	6277
frm-7	6276
str-204	6275
Y76A2B.5	6274
C52D10.3	6273
T25B9.1	6272
F17E9.4	6271
C31H5.5	6270
cat-4	6269
F41D9.2	6268
fat-1	6267
swm-1	6266
cpi-2	6265
T28C6.8	6264
Y43F8B.2	6263
D1086.2	6262
Y44A6D.3	6261
F11G11.5	6260
F22B5.6	6259
xpg-1	6258
lbp-7	6257
fbxa-27	6256
K10G4.3	6255
Y17G7B.10	6254
F08G2.5	6253
ztf-26	6252
nhr-80	6251
F54D10.3	6250
col-98	6249
Y54F10AM.8	6248
K07C11.7	6247
F23F1.7	6246
smp-2	6245
F37C4.6	6244
Y75B12B.3	6243
K07H8.2	6242
ets-4	6241
dhs-7	6240
cdd-2	6239
F45H10.2	6238
W04C9.2	6237
F16H6.9	6236
H41C03.3	6235
ugt-39	6234
Y51H4A.25	6233
erm-1	6232
C49C8.2	6231
puf-11	6230
dct-18	6229
C06B3.7	6228
C26B9.5	6227
R09H10.5	6226
C10G8.8	6225
obr-1	6224
frm-10	6223
M02D8.2	6222
F19G12.4	6221
F13H10.3	6220
T20D3.3	6219
prx-2	6218
C08E8.4	6217
F40E10.6	6216
Y59H11AR.3	6215
rme-1	6214
vit-5	6213
fbxa-82	6212
nhr-263	6211
pin-2	6210
pmt-2	6209
T18D3.6	6208
nhr-109	6207
nhr-130	6206
H19N07.3	6205
B0454.8	6204
hif-1	6203
F33D4.4	6202
fbxa-84	6201
pes-23	6200
nlp-40	6199
Y80D3A.9	6198
T21F4.1	6197
fbxa-3	6196
rab-10	6195
xbx-5	6194
spp-10	6193
R12H7.4	6192
F15B10.3	6191
dhs-3	6190
Y39E4B.6	6189
ZK177.8	6188
R10E8.3	6187
ras-2	6186
F52E1.9	6185
Y113G7B.15	6184
F15D4.5	6183
F54F7.3	6182
H34I24.2	6181
tag-153	6180
Y71G12B.32	6179
ugt-5	6178
K08D8.6	6177
cpl-1	6176
gla-3	6175
C34B2.5	6174
nlp-36	6173
mvb-12	6172
ehbp-1	6171
F54D5.2	6170
lact-2	6169
vhp-1	6168
F25B3.5	6167
C52E2.4	6166
gei-15	6165
pmp-1	6164
C45B11.6	6163
T23B3.2	6162
T20F7.3	6161
ZK185.3	6160
T07D3.4	6159
math-41	6158
mel-11	6157
unc-116	6156
vps-54	6155
nhr-238	6154
C49G7.12	6153
unc-83	6152
ttr-53	6151
col-95	6150
tre-5	6149
R10E11.6	6148
ZK1248.13	6147
kat-1	6146
btb-18	6145
LLC1.2	6144
K06G5.3	6143
F35C8.5	6142
dhs-28	6141
C01B10.4	6140
K09E2.3	6139
nxf-1	6138
C01G6.5	6137
Y105C5A.24	6136
F18H3.1	6135
Y111B2A.3	6134
K08D8.1	6133
T28F12.1	6132
hlh-11	6131
T05B11.1	6130
F32A5.8	6129
C18E9.9	6128
nhr-286	6127
mxl-2	6126
C36B1.6	6125
T05B11.4	6124
hum-8	6123
kin-16	6122
Y43C5A.2	6121
F09F7.5	6120
Y50D4A.1	6119
B0238.9	6118
W04B5.2	6117
fbxa-19	6116
C01H6.8	6115
zak-1	6114
fbxa-104	6113
gob-1	6112
ptr-14	6111
lact-4	6110
Y57G7A.1	6109
C29F9.8	6108
ser-3	6107
T10B11.6	6106
nrf-6	6105
ZC247.1	6104
F33D11.10	6103
vit-1	6102
C46C2.2	6101
W09B6.5	6100
M04C9.4	6099
prx-11	6098
nhr-108	6097
Y71H2B.8	6096
F41E6.12	6095
K08F8.5	6094
C45E5.1	6093
C08B6.10	6092
C27H6.9	6091
C29A12.6	6090
R07E3.4	6089
lec-4	6088
Y34B4A.5	6087
str-238	6086
haf-4	6085
C52B11.5	6084
inx-16	6083
K07H8.8	6082
aqp-11	6081
tag-120	6080
sptl-1	6079
pgk-1	6078
F37H8.3	6077
ula-1	6076
nhr-79	6075
cTel55X.1	6074
Y54G2A.28	6073
lpd-9	6072
Y7A5A.2	6071
F17C11.7	6070
pod-2	6069
xbx-6	6068
snr-6	6067
F41E6.5	6066
fbxa-114	6065
fbxa-58	6064
spe-26	6063
K08E4.3	6062
ttr-6	6061
F37B12.3	6060
col-124	6059
R10D12.10	6058
F29G6.2	6057
C33F10.14	6056
Y71F9AL.10	6055
T01B11.1	6054
oac-13	6053
C07D10.5	6052
C15H9.4	6051
F48E3.4	6050
amph-1	6049
daf-16	6048
H06H21.8	6047
ZC196.2	6046
pqn-52	6045
ZK418.6	6044
fbxa-15	6043
T11G6.4	6042
dhs-12	6041
ceh-13	6040
Y41D4B.15	6039
ugt-12	6038
sms-1	6037
C24B5.4	6036
C25F9.9	6035
C36C9.4	6034
C33E10.1	6033
alh-12	6032
sqv-1	6031
F52H2.7	6030
aat-4	6029
C18B12.6	6028
C06G3.5	6027
lbp-3	6026
fbxa-98	6025
cir-1	6024
dct-6	6023
pqn-44	6022
D1054.5	6021
C55A6.7	6020
Y12A6A.1	6019
F22G12.7	6018
C34C12.4	6017
Y42G9A.1	6016
alh-11	6015
sma-4	6014
F53F10.3	6013
T21C9.6	6012
nhr-123	6011
xtr-1	6010
C24H10.1	6009
F09F7.6	6008
spp-16	6007
Y69E1A.5	6006
ftn-1	6005
F43H9.3	6004
fzr-1	6003
F21H7.3	6002
acs-11	6001
Y53G8B.1	6000
vha-16	5999
F35B12.3	5998
C06E1.7	5997
csr-1	5996
F58F9.7	5995
F08G12.5	5994
C06G4.1	5993
F43H9.4	5992
cyk-1	5991
npl-4.2	5990
EGAP2.1	5989
cpz-1	5988
C39H7.4	5987
tufm-1	5986
Y43F8C.13	5985
E02H9.6	5984
bath-44	5983
plc-4	5982
F19B2.6	5981
spp-18	5980
K04G2.10	5979
F46C3.2	5978
F45D3.3	5977
R01B10.4	5976
B0336.7	5975
col-119	5974
Y53F4B.23	5973
amx-3	5972
numr-2	5971
cyp-33A1	5970
srx-125	5969
Y53C10A.6	5968
W04B5.5	5967
D1086.1	5966
F59C6.16	5965
cpin-1	5964
vha-11	5963
math-3	5962
uev-3	5961
aakb-1	5960
Y113G7B.12	5959
mab-9	5958
F57F5.3	5957
C46G7.2	5956
F32D8.3	5955
dkf-2	5954
zyg-11	5953
C28G1.5	5952
srp-2	5951
lsm-5	5950
F28B3.10	5949
F58F9.3	5948
Y105E8B.6	5947
F14H3.12	5946
vpr-1	5945
T14G10.8	5944
fbxa-10	5943
ZK112.5	5942
prx-5	5941
M176.11	5940
C03A7.13	5939
W09D12.1	5938
Y82E9BR.5	5937
gst-28	5936
ZK909.3	5935
ceh-60	5934
F32H5.1	5933
nhr-31	5932
ttr-24	5931
W01B11.6	5930
rop-1	5929
T27F6.8	5928
T22F3.3	5927
nhr-210	5926
str-206	5925
F26F12.2	5924
clec-225	5923
F35C11.6	5922
Y57E12AM.1	5921
ptr-21	5920
prx-3	5919
kgb-2	5918
C50A2.3	5917
Y45G5AM.7	5916
R13A5.7	5915
Y6G8.2	5914
acr-6	5913
C26E1.2	5912
tag-321	5911
ZC373.5	5910
pkc-2	5909
ctg-1	5908
fbxc-20	5907
T25B9.8	5906
gcy-28	5905
F40F4.7	5904
M01H9.4	5903
F58F9.4	5902
ZK355.3	5901
F49E8.2	5900
tap-1	5899
B0507.3	5898
Y38C1AA.6	5897
fbxa-80	5896
C49C3.9	5895
C35A5.4	5894
col-122	5893
rab-6.1	5892
Y40H7A.10	5891
clec-62	5890
Y41D4B.14	5889
ZK1240.2	5888
F37B4.10	5887
sma-6	5886
ifb-1	5885
tag-260	5884
zfp-3	5883
itr-1	5882
F45H10.3	5881
C18B2.5	5880
srd-49	5879
gcy-34	5878
R10H10.3	5877
Y46E12BR.1	5876
F25E5.5	5875
C06A1.3	5874
ncl-1	5873
T27A3.6	5872
aman-3	5871
bar-1	5870
F09G2.1	5869
ZC239.14	5868
ubc-23	5867
nhr-97	5866
D1022.4	5865
mlh-1	5864
F11A3.2	5863
tni-3	5862
crh-1	5861
col-140	5860
math-27	5859
npp-18	5858
akt-1	5857
T08E11.8	5856
C01C10.2	5855
T07E3.3	5854
H32C10.1	5853
M60.7	5852
zip-5	5851
F09E10.5	5850
F41H10.3	5849
math-44	5848
col-80	5847
F54D11.3	5846
M28.10	5845
W05E10.1	5844
C49C3.4	5843
prk-1	5842
pqn-22	5841
nhr-110	5840
dnc-2	5839
Y76A2B.4	5838
cutl-18	5837
W09G12.9	5836
ccch-1	5835
C49A9.2	5834
F11F1.1	5833
D2007.2	5832
F37H8.5	5831
B0393.6	5830
atg-16.2	5829
elo-6	5828
K04A8.1	5827
srj-10	5826
praf-3	5825
T23F2.3	5824
lfe-2	5823
ent-2	5822
T10B11.7	5821
clh-1	5820
T01C8.2	5819
btb-1	5818
rab-5	5817
srz-29	5816
uri-1	5815
C27H5.2	5814
csn-5	5813
C46H11.3	5812
ech-9	5811
sqv-8	5810
T10B5.8	5809
C01B10.10	5808
F40A3.3	5807
glrx-10	5806
Y42G9A.3	5805
fbxa-105	5804
2RSSE.1	5803
Y50D7A.1	5802
M05D6.5	5801
Y38H6C.9	5800
F44E5.1	5799
str-41	5798
F08F1.3	5797
unc-57	5796
ifc-2	5795
Y111B2A.1	5794
ZC328.3	5793
wrt-3	5792
rsks-1	5791
ZK177.4	5790
tsp-13	5789
idi-1	5788
R08E5.3	5787
F47B10.5	5786
AC3.5	5785
tgt-1	5784
B0393.7	5783
2L52.1	5782
cdh-8	5781
add-2	5780
F28H1.1	5779
ttll-12	5778
F07F6.2	5777
pam-1	5776
ugt-48	5775
aex-1	5774
col-142	5773
nhr-68	5772
F47G9.4	5771
ver-2	5770
C37C3.7	5769
C15A11.7	5768
cdf-1	5767
mua-6	5766
cpt-2	5765
elt-7	5764
Y32F6A.5	5763
B0041.5	5762
elo-2	5761
H03A11.2	5760
T25B9.9	5759
fbxa-176	5758
osm-6	5757
ifd-2	5756
T04B2.7	5755
F22F7.2	5754
kgb-1	5753
atg-18	5752
lpl-1	5751
F09E5.3	5750
F20H11.1	5749
K02E2.6	5748
nhr-14	5747
C30G12.2	5746
thk-1	5745
K08D12.6	5744
T05E7.1	5743
F54D8.6	5742
elt-3	5741
fpn-1.2	5740
gpd-3	5739
atf-5	5738
T11G6.2	5737
C06E8.5	5736
T21D12.12	5735
skr-3	5734
wht-2	5733
flp-13	5732
sec-15	5731
sod-3	5730
T26C12.2	5729
F38B2.4	5728
Y32F6A.4	5727
T10G3.3	5726
mec-3	5725
F26A3.4	5724
rsd-3	5723
math-35	5722
F53C11.4	5721
cah-5	5720
nhr-131	5719
fat-6	5718
acdh-2	5717
slo-2	5716
nlt-1	5715
C42D8.1	5714
T04F3.4	5713
rskn-2	5712
ttr-25	5711
W07G4.5	5710
F26E4.2	5709
F13D12.6	5708
ard-1	5707
srsx-30	5706
F28B4.3	5705
gpa-8	5704
srt-73	5703
met-2	5702
gon-14	5701
W10G11.19	5700
C01A2.2	5699
Y54G2A.16	5698
M01A8.1	5697
gtl-1	5696
F57B1.6	5695
clec-221	5694
K02F3.9	5693
atg-13	5692
col-93	5691
ugt-60	5690
fbxa-11	5689
str-7	5688
glb-5	5687
T28F4.5	5686
C49C8.5	5685
R08E3.3	5684
F42A8.1	5683
F58A3.4	5682
dnj-9	5681
C05C8.7	5680
F31D4.8	5679
fbxa-157	5678
F36A2.3	5677
sru-21	5676
Y55B1AR.2	5675
F26G1.1	5674
pig-1	5673
fbxa-38	5672
ZK1240.5	5671
coq-4	5670
T12G3.2	5669
inx-10	5668
pmp-3	5667
app-1	5666
B0252.3	5665
K11E4.2	5664
Y43B11AR.1	5663
tat-4	5662
prx-12	5661
Y45F10A.7	5660
gly-8	5659
H24K24.4	5658
btb-4	5657
Y9C9A.8	5656
F59C12.3	5655
C06H2.2	5654
W09G3.7	5653
lsm-3	5652
F56H9.2	5651
C15C7.5	5650
Y32F6B.1	5649
F53B2.5	5648
T27A1.1	5647
C27C7.1	5646
sago-1	5645
hst-2	5644
Y37A1B.5	5643
K11H3.3	5642
acr-5	5641
sos-1	5640
hsp-6	5639
Y2H9A.4	5638
aap-1	5637
cka-1	5636
csn-2	5635
C29F9.2	5634
C28H8.2	5633
pcca-1	5632
F29B9.7	5631
ced-1	5630
F10G8.9	5629
hpk-1	5628
D2030.4	5627
sph-1	5626
drr-1	5625
W01C8.1	5624
nfm-1	5623
T27E4.1	5622
F53H4.2	5621
spat-2	5620
frm-4	5619
R10E11.5	5618
ugt-41	5617
F52B11.5	5616
btb-12	5615
nhr-53	5614
vha-19	5613
lin-1	5612
F25A2.1	5611
egl-4	5610
F37C4.8	5609
H11L12.1	5608
fbxa-63	5607
R01B10.3	5606
vit-3	5605
ZK1127.3	5604
cal-1	5603
dhhc-2	5602
W06F12.2	5601
F32D8.12	5600
nucb-1	5599
nhr-55	5598
B0457.2	5597
F33G12.2	5596
fbxa-190	5595
Y71H2AM.3	5594
K03C7.3	5593
R03H10.7	5592
dmd-7	5591
D1014.4	5590
clec-49	5589
R11.1	5588
R10D12.8	5587
nhr-10	5586
Y37D8A.21	5585
wht-7	5584
secs-1	5583
K08H2.7	5582
T13H5.1	5581
nhr-121	5580
F20D12.2	5579
uig-1	5578
Y11D7A.5	5577
fbxa-76	5576
C31H5.6	5575
dpf-4	5574
E04F6.6	5573
W03G11.2	5572
sir-2.3	5571
ifd-1	5570
M04C3.1	5569
tbg-1	5568
Y71H2AL.2	5567
str-131	5566
uda-1	5565
clec-147	5564
F08C6.5	5563
ZK1321.4	5562
tag-173	5561
F09E10.1	5560
C16D9.4	5559
mmab-1	5558
F54D7.2	5557
F43C11.7	5556
nhr-232	5555
F28C1.3	5554
lbp-2	5553
mak-2	5552
T26H5.8	5551
F25E2.3	5550
T04B8.5	5549
C09D4.2	5548
T06E6.1	5547
bca-1	5546
csn-1	5545
tkr-1	5544
tbc-2	5543
ttr-8	5542
C18D11.1	5541
lim-8	5540
M03D4.3	5539
col-79	5538
F44B9.5	5537
tra-1	5536
F13E6.1	5535
lpd-8	5534
sgca-1	5533
R10E8.1	5532
pal-1	5531
rho-1	5530
ZK1320.9	5529
mel-26	5528
Y116A8C.29	5527
Y11D7A.10	5526
atg-11	5525
C34F6.5	5524
fbxa-13	5523
ver-3	5522
gsp-1	5521
F22F7.7	5520
clh-5	5519
F56H11.6	5518
F35D11.4	5517
C41H7.2	5516
lin-39	5515
nhr-180	5514
nhr-88	5513
F31F7.2	5512
F01F1.11	5511
F35C12.3	5510
Y17G7B.17	5509
Y7A5A.1	5508
rhi-1	5507
ech-5	5506
F31E9.6	5505
tre-4	5504
K10D2.1	5503
C44B7.11	5502
asp-2	5501
plp-1	5500
F07C3.9	5499
Y37E11B.3	5498
ZK809.8	5497
Y25C1A.13	5496
ugt-29	5495
T19B4.3	5494
adm-4	5493
fbxa-53	5492
hsp-12.1	5491
K08D8.4	5490
ptr-8	5489
C35A11.4	5488
nhr-117	5487
asna-2	5486
tps-2	5485
Y54E10BR.4	5484
acl-9	5483
F08A8.5	5482
F09E8.1	5481
lips-9	5480
mab-3	5479
M01E5.2	5478
F52G3.3	5477
math-42	5476
F42C5.3	5475
T28F4.6	5474
ZK470.4	5473
nhr-101	5472
Y34F4.2	5471
pho-4	5470
cyp-34A9	5469
mdf-1	5468
K07G5.5	5467
apy-1	5466
K06A1.2	5465
C44H9.4	5464
C35B1.2	5463
F46G10.2	5462
bra-2	5461
fbxa-150	5460
T24B8.5	5459
W07E6.2	5458
dnj-4	5457
pms-2	5456
prx-6	5455
F26F12.3	5454
R08C7.1	5453
twk-46	5452
F23F1.6	5451
R02F11.4	5450
ZK1193.4	5449
C17G10.9	5448
taf-9	5447
san-1	5446
srx-41	5445
spp-4	5444
fbxa-182	5443
Y17G7B.13	5442
ZK616.5	5441
fkh-9	5440
Y62E10A.13	5439
fbxa-189	5438
lon-1	5437
Y37E11AM.3	5436
F23C8.5	5435
F20D1.1	5434
nhr-43	5433
nhr-122	5432
lin-23	5431
pho-1	5430
T04C12.1	5429
sur-6	5428
R03H10.1	5427
C04H5.7	5426
F37C4.5	5425
hyl-1	5424
nhr-204	5423
F54D1.6	5422
far-3	5421
nhr-228	5420
flr-4	5419
fbxa-149	5418
R10E4.11	5417
ooc-3	5416
gpdh-2	5415
F52H3.5	5414
atg-2	5413
pqn-70	5412
ZC196.5	5411
H12D21.6	5410
W02D9.2	5409
ZK673.2	5408
dod-18	5407
F49D11.10	5406
Y65B4A.6	5405
Y119C1B.10	5404
nhr-106	5403
hoe-1	5402
C49C3.10	5401
sir-2.2	5400
C16D2.1	5399
snb-1	5398
W10G11.1	5397
R12E2.1	5396
nhr-202	5395
F14B6.6	5394
dnj-11	5393
fbxa-143	5392
Y37D8A.6	5391
F53F8.4	5390
R01H10.4	5389
lec-2	5388
M153.5	5387
R11H6.5	5386
ZK1055.5	5385
Y54G2A.12	5384
C34H4.1	5383
elp-1	5382
nhr-111	5381
K04G11.3	5380
sid-1	5379
K02D10.4	5378
tag-322	5377
nhr-177	5376
C13A10.1	5375
M04C3.2	5374
atx-3	5373
ZK550.6	5372
ugt-19	5371
efk-1	5370
F21F3.6	5369
ZK287.4	5368
pph-1	5367
F01F1.15	5366
T15B12.1	5365
acdh-12	5364
F21A3.3	5363
pqn-53	5362
hmg-1.2	5361
T08E11.1	5360
F17C11.4	5359
F18C5.10	5358
C34D1.4	5357
C56G7.3	5356
C24H10.2	5355
nhr-170	5354
ncr-1	5353
ttr-18	5352
sem-5	5351
col-19	5350
R04F11.2	5349
sid-2	5348
valv-1	5347
egrh-1	5346
F39H12.1	5345
fbxa-163	5344
C14H10.2	5343
skr-19	5342
C04F5.9	5341
srh-269	5340
F19C6.4	5339
cgt-2	5338
W07E6.5	5337
twk-34	5336
dnj-17	5335
M04C9.3	5334
R07B7.10	5333
R02D5.4	5332
sdc-3	5331
nlp-27	5330
ugt-50	5329
ugt-11	5328
F42G2.2	5327
T07E3.4	5326
nhr-193	5325
F22B7.9	5324
R03G5.6	5323
C04E6.7	5322
nhr-5	5321
C16H3.3	5320
Y38F1A.6	5319
let-413	5318
cnt-1	5317
Y52B11A.8	5316
tbx-9	5315
Y71H10B.1	5314
gst-39	5313
C32D5.1	5312
M28.8	5311
E04A4.5	5310
R11H6.2	5309
ZK792.1	5308
ZK809.5	5307
Y71H2AM.1	5306
lgg-3	5305
fog-1	5304
nhr-226	5303
twk-9	5302
vab-1	5301
F55H12.3	5300
C18C4.5	5299
art-1	5298
R57.2	5297
soc-1	5296
C13C4.6	5295
cgt-3	5294
D2045.8	5293
hlh-33	5292
vps-28	5291
F56C11.5	5290
Y45F10B.13	5289
T10B11.8	5288
gst-20	5287
AH9.3	5286
Y54F10AM.5	5285
F42C5.4	5284
ZC373.4	5283
nhr-98	5282
fbxa-188	5281
amt-1	5280
R107.2	5279
cyp-33E1	5278
R08F11.1	5277
F40H3.1	5276
ugt-31	5275
cpt-1	5274
Y48A6B.10	5273
K04C1.2	5272
Y51B9A.9	5271
let-2	5270
fmo-5	5269
T08B1.1	5268
fbxa-73	5267
C16D9.3	5266
H28G03.2	5265
exl-1	5264
F18F11.4	5263
clec-150	5262
F13B6.2	5261
asm-1	5260
F23F1.2	5259
C06C3.3	5258
K09G1.2	5257
C15C7.7	5256
acl-5	5255
F34D10.4	5254
unc-70	5253
F08F1.4	5252
skn-1	5251
mai-1	5250
F43G6.4	5249
gst-40	5248
F35H8.2	5247
nhr-133	5246
R09H10.2	5245
lin-35	5244
K02A11.3	5243
crn-5	5242
T27E4.7	5241
F13H8.8	5240
F13E6.5	5239
dct-15	5238
T14G8.3	5237
cey-4	5236
T23G7.2	5235
nhr-16	5234
ZK632.12	5233
ugt-54	5232
F56F10.2	5231
Y39A3CR.5	5230
K09H11.1	5229
T18D3.1	5228
R186.1	5227
alh-10	5226
zyx-1	5225
C06G8.3	5224
Y45F10D.6	5223
rgs-7	5222
pptr-1	5221
ucr-2.1	5220
M163.1	5219
ZC581.9	5218
F52G2.3	5217
vps-34	5216
gei-3	5215
fbxa-192	5214
D1086.3	5213
C08F11.7	5212
plc-3	5211
nhr-71	5210
rmd-2	5209
Y46G5A.18	5208
zip-1	5207
unc-43	5206
T19D7.6	5205
igcm-3	5204
C29G2.6	5203
vps-39	5202
ZK795.1	5201
pph-4.1	5200
F56D5.6	5199
nhr-143	5198
R05G6.5	5197
arx-5	5196
cpn-1	5195
F35C11.4	5194
dsc-4	5193
cutl-11	5192
Y62H9A.3	5191
C14H10.1	5190
F15B9.10	5189
gem-4	5188
col-181	5187
T02H6.1	5186
zip-2	5185
sec-10	5184
Y71G12B.6	5183
cua-1	5182
C05G5.5	5181
F12A10.8	5180
pgp-3	5179
F20C5.4	5178
Y49E10.16	5177
nlp-28	5176
pqn-83	5175
F41C3.2	5174
clec-55	5173
F53H8.3	5172
T01H8.2	5171
acdh-11	5170
seld-1	5169
C30H7.2	5168
M02B1.3	5167
nhr-90	5166
fbxa-179	5165
F09G2.2	5164
F57C12.2	5163
ttr-16	5162
set-12	5161
C06G4.4	5160
pxn-1	5159
F02C12.1	5158
tli-1	5157
Y6B3B.7	5156
H03A11.1	5155
gln-1	5154
C15B12.1	5153
hda-2	5152
asb-2	5151
C05D9.9	5150
sre-11	5149
dhhc-1	5148
cdr-7	5147
ugt-26	5146
K03A1.4	5145
F21A3.2	5144
prx-13	5143
C25H3.10	5142
F44A2.3	5141
F59B2.3	5140
H40L08.3	5139
H10E21.4	5138
ttll-15	5137
twk-25	5136
T19D12.1	5135
ftn-2	5134
F41H10.12	5133
C25F9.5	5132
ttm-1	5131
T04F8.7	5130
daf-3	5129
cyld-1	5128
Y57G11B.3	5127
eat-4	5126
T04F3.1	5125
F54D5.7	5124
mtm-3	5123
R12C12.1	5122
acl-4	5121
C29F7.2	5120
W09D6.5	5119
W02H3.1	5118
C03A7.12	5117
sgk-1	5116
Y43C5A.3	5115
nhr-203	5114
misc-1	5113
Y54G11A.2	5112
K07A1.13	5111
dyci-1	5110
C27H5.4	5109
Y20F4.4	5108
math-19	5107
F21G4.1	5106
T28F4.4	5105
Y65B4BL.7	5104
fbxa-90	5103
lbp-6	5102
vab-15	5101
Y44E3A.4	5100
Y18H1A.11	5099
T13G4.4	5098
F58E2.3	5097
Y57A10A.13	5096
B0361.4	5095
Y37E3.11	5094
hsp-70	5093
Y43F8B.3	5092
ZK643.2	5091
Y49E10.18	5090
ugt-23	5089
nhr-57	5088
aos-1	5087
cyp-36A1	5086
Y47G6A.5	5085
F16H11.1	5084
hpd-1	5083
C18D4.6	5082
C01B10.9	5081
C34D10.2	5080
Y66H1A.4	5079
C11H1.8	5078
mlk-1	5077
F18H3.4	5076
B0353.1	5075
patr-1	5074
F54C9.3	5073
ZK899.1	5072
F15D3.6	5071
nhr-227	5070
E01A2.1	5069
cyp-33C7	5068
F53E10.1	5067
F21H7.2	5066
R13G10.4	5065
nhr-136	5064
R07B1.9	5063
dylt-2	5062
mxl-3	5061
R02D3.3	5060
D1044.1	5059
dct-10	5058
C26B9.1	5057
Y76B12C.6	5056
git-1	5055
brc-2	5054
C33A12.1	5053
B0379.1	5052
Y37E11B.1	5051
mec-6	5050
F08F8.7	5049
cyp-37B1	5048
ugt-63	5047
F56F3.4	5046
F45E1.4	5045
C24A11.2	5044
M05D6.6	5043
F08F3.4	5042
lag-1	5041
C10B5.1	5040
ZK1127.4	5039
cdc-14	5038
Y48G8AL.13	5037
nhr-152	5036
col-151	5035
rab-30	5034
ZK896.4	5033
glo-4	5032
ugt-46	5031
C03B1.13	5030
fbxa-128	5029
cln-3.1	5028
cdr-4	5027
F32B5.7	5026
set-25	5025
C11E4.7	5024
adt-1	5023
R148.3	5022
haf-6	5021
ZK470.2	5020
F52H2.6	5019
Y75B12B.1	5018
K03H6.2	5017
ZK84.1	5016
F47B7.1	5015
C37C3.1	5014
C41A3.2	5013
dhs-13	5012
aco-2	5011
alx-1	5010
T19C4.5	5009
C37H5.13	5008
R02F2.6	5007
W10C8.4	5006
dhs-6	5005
K11D2.1	5004
wts-1	5003
F14B8.5	5002
C41G11.1	5001
K02E10.6	5000
dhs-30	4999
sma-3	4998
K04C1.3	4997
F57B1.5	4996
nipi-3	4995
H18N23.2	4994
F35E12.10	4993
smf-1	4992
T20F10.2	4991
K08E4.2	4990
B0395.3	4989
elt-2	4988
nhr-35	4987
srz-58	4986
Y38F2AR.12	4985
Y46B2A.3	4984
alh-1	4983
clc-5	4982
Y102A11A.3	4981
crn-4	4980
unc-108	4979
R07B7.6	4978
F13A7.11	4977
arf-1.1	4976
clh-6	4975
sod-1	4974
tag-281	4973
cutl-14	4972
glc-1	4971
Y116F11B.6	4970
smo-1	4969
F39G3.4	4968
C15C8.4	4967
akt-2	4966
R193.2	4965
Y45F10A.3	4964
T23B12.5	4963
nhr-209	4962
ugt-51	4961
Y116A8C.27	4960
F17A9.4	4959
Y75B8A.4	4958
gstk-2	4957
Y119D3B.12	4956
kin-18	4955
ugt-64	4954
Y34D9A.8	4953
fbxa-67	4952
C55A6.12	4951
B0563.5	4950
Y87G2A.2	4949
csnk-1	4948
F02A9.4	4947
F35E12.9	4946
nhr-28	4945
gst-29	4944
bath-29	4943
C27B7.7	4942
T25B2.2	4941
dhs-22	4940
B0280.13	4939
R03A10.5	4938
pssy-1	4937
crp-1	4936
acs-13	4935
lgc-54	4934
frm-1	4933
pcbd-1	4932
flr-1	4931
Y75B8A.16	4930
gly-2	4929
ZK632.10	4928
F28C10.3	4927
C09E9.1	4926
T23G11.7	4925
K10B4.3	4924
Y41C4A.12	4923
str-177	4922
ZK370.4	4921
C48B6.3	4920
T25G12.3	4919
W03D8.2	4918
srv-16	4917
mut-14	4916
ant-1.2	4915
fbxa-141	4914
Y95B8A.8	4913
Y4C6B.3	4912
unc-23	4911
fbxa-134	4910
ckb-4	4909
F23B12.4	4908
R08E5.1	4907
Y53H1B.2	4906
F07A11.4	4905
cyp-33E2	4904
D1054.3	4903
K12H6.6	4902
pmp-4	4901
VC5.2	4900
Y54F10BM.9	4899
Y47H9C.8	4898
lpd-3	4897
dyf-2	4896
nhr-119	4895
C25E10.10	4894
[truncated: 4,894 more rows]

## Sheet: Fig. 4C
C. Ranked gene list for GSEA analysis in Fig. 4C
Gene-name	RNA Fold Change
K04H8.3	0.950821
ash-2	0.93388
F08G5.6	0.790114
try-9	0.72417
clec-4	0.649878
H04M03.3	0.648077
srsx-19	0.637053
K02D3.1	0.633431
clec-265	0.617823
hsp-12.6	0.601985
srt-39	0.592878
C36A4.10	0.585511
F13H6.5	0.566972
Y60C6A.1	0.562848
clec-72	0.560522
srd-3	0.559945
C50F7.9	0.558183
M03F8.1	0.556156
str-94	0.550461
B0507.3	0.534855
srx-58	0.528667
hsp-16.41	0.524021
Y19D10B.4	0.521708
srd-32	0.515718
spp-12	0.515615
ggr-1	0.511689
cav-2	0.508611
srx-51	0.499084
clec-204	0.49735
clec-3	0.496868
tag-38	0.493455
Y53G8AM.5	0.487438
acdh-1	0.484575
Y105C5B.14	0.484294
Y38E10A.9	0.483789
lbp-8	0.483695
fipr-16	0.483616
K05B2.4	0.481992
ZK892.6	0.477833
T26H5.4	0.475146
clec-106	0.467654
dpy-17	0.462557
grl-10	0.461958
cyp-33C1	0.460474
cyp-13B1	0.45938
sri-16	0.449771
cyp-35C1	0.448677
cpg-2	0.447791
sip-1	0.434779
Y55F3AM.11	0.431901
C41A3.2	0.429062
nhx-6	0.425002
col-183	0.418322
dhs-23	0.417733
B0563.5	0.41264
T15B7.14	0.410933
T20G5.8	0.410507
clec-17	0.408809
prg-1	0.403611
cpg-3	0.400766
C29F9.6	0.399088
clec-87	0.39506
nxf-2	0.390194
T04F3.2	0.386289
pos-1	0.382154
fmo-1	0.381904
T08G5.1	0.381051
srh-10	0.375494
ZC581.7	0.371411
jkk-1	0.369751
F14H12.6	0.368712
cpg-1	0.367647
his-62	0.365958
K07H8.5	0.365363
C05B5.2	0.362954
cyp-33B1	0.360327
fip-1	0.357411
Y71A12B.8	0.353952
wrt-1	0.351
gale-1	0.349256
srw-84	0.34786
hsp-16.2	0.347498
T25B6.6	0.347248
T05C1.3	0.345772
Y39G8B.7	0.341885
dct-17	0.341375
flr-4	0.34041
fkb-7	0.339767
oma-2	0.336779
D2096.5	0.336449
T05E12.6	0.335085
rfc-4	0.331621
C02E7.10	0.331475
ugt-43	0.321784
sir-2.3	0.318185
W06D4.3	0.317702
wht-1	0.317016
nduf-2.2	0.316856
C05E11.6	0.31559
C50F7.3	0.313287
cey-3	0.313147
Y54G11A.3	0.312072
F13H8.9	0.307578
aak-1	0.305548
tag-124	0.304332
clx-1	0.303491
R10E8.3	0.303364
C49A9.5	0.301537
C31E10.5	0.300861
srv-5	0.30035
F45E4.5	0.300271
cey-2	0.295943
K08F4.3	0.292334
col-20	0.291899
cyp-25A1	0.290625
W03F11.5	0.289831
F23H11.2	0.288953
B0252.1	0.287127
clec-45	0.286861
F40E10.5	0.286134
K02E10.7	0.284417
srg-62	0.283799
oac-6	0.283186
C17G10.2	0.282053
C42C1.13	0.280869
F39D8.3	0.280304
T23F6.5	0.278246
lips-11	0.277977
F55F3.4	0.274924
fbxa-215	0.274625
far-7	0.272734
uig-1	0.272599
C15A11.4	0.271785
secs-1	0.271091
cex-1	0.27074
nmgp-1	0.269453
F10C2.7	0.269377
his-4	0.268497
dod-22	0.267398
F10D2.10	0.267352
exos-2	0.267335
F46B3.1	0.267286
kin-15	0.264661
dao-2	0.26302
F15D4.5	0.262397
F25H9.7	0.26135
hus-1	0.261334
sri-39	0.260169
hmg-5	0.258654
his-42	0.257773
ptd-2	0.256885
rha-2	0.256743
hil-2	0.25609
R13H4.6	0.255902
F35E12.5	0.255052
F44F4.3	0.253783
set-31	0.253769
W08F4.12	0.252356
srh-239	0.252328
T23F2.4	0.25206
zig-4	0.251583
T07F10.3	0.251466
rpl-11.1	0.250905
ZK686.2	0.250553
clec-205	0.250112
his-68	0.249827
Y105E8B.9	0.248678
klp-19	0.248177
twk-28	0.247974
cyp-14A3	0.247849
knl-2	0.247418
K07A1.10	0.246463
ptr-11	0.24562
T10G3.4	0.245267
str-131	0.244906
C49F5.3	0.244452
clec-91	0.244068
egg-3	0.244009
pcn-1	0.243579
lgc-54	0.243128
C10G8.3	0.242792
F32H2.6	0.242169
C47B2.9	0.240966
T23F11.2	0.24088
hlh-8	0.240308
cyb-2.1	0.240119
cacn-1	0.239528
R04B5.7	0.239404
fmo-5	0.238886
ZK512.2	0.238853
K11H12.4	0.238531
B0252.5	0.238184
T05D4.3	0.237516
nol-9	0.237461
F09F9.5	0.237224
F13H8.8	0.236723
K03A11.1	0.235997
T22B7.4	0.235316
cyp-33C2	0.234635
bcmo-1	0.234484
ncx-7	0.232714
pssy-2	0.232401
R02E4.1	0.231673
clec-61	0.230444
Y17D7B.3	0.229794
F32D8.5	0.22939
F41E6.8	0.228982
iff-1	0.228872
T23G4.2	0.228825
F22F4.4	0.228426
puf-3	0.228397
fbxc-47	0.228019
clec-58	0.227845
gro-1	0.226931
C23F12.4	0.226637
C26E6.12	0.226356
abf-1	0.226321
nhr-152	0.226204
C15C6.1	0.22608
W02D9.6	0.225958
mex-3	0.225682
clec-174	0.225306
ins-35	0.225129
folt-3	0.22437
F16G10.7	0.223838
K09E9.3	0.223603
R04F11.5	0.223447
hil-3	0.22299
F17E9.3	0.222034
C25E10.7	0.221981
Y32H12A.2	0.22195
sra-14	0.221626
mcm-7	0.221582
F35C5.12	0.221565
lips-3	0.220868
sra-13	0.220667
ZK616.3	0.219761
ugt-24	0.219687
B0024.11	0.219426
dct-15	0.219231
cdc-25.1	0.219054
Y37D8A.4	0.218785
C04G2.10	0.218772
F22F4.1	0.218321
hmit-1.1	0.218318
cyn-10	0.218071
T24H7.3	0.217677
C05D11.1	0.217315
F26F12.4	0.216509
C46F2.1	0.215438
cbd-1	0.215322
D2096.9	0.21479
D2045.7	0.214741
srab-4	0.21473
F56H6.2	0.214648
F59C12.4	0.21417
acl-13	0.213697
eri-3	0.21368
E01G4.5	0.213412
T20G5.12	0.213189
clec-57	0.212506
lips-5	0.212474
W03F8.3	0.212449
lig-1	0.212012
W04A8.4	0.211443
cyp-25A2	0.210668
Y39B6A.1	0.210379
H24K24.4	0.210206
ZK353.2	0.210016
crn-5	0.209716
F14D7.6	0.209539
K10D11.2	0.209532
fbxa-114	0.208349
clec-143	0.208153
C03F11.4	0.207946
clec-9	0.20758
R12A1.3	0.207354
nhr-115	0.206979
clec-55	0.206905
nhr-11	0.206898
ZK546.14	0.206809
E02H1.6	0.206729
egg-1	0.206473
tin-9.1	0.206208
pgl-1	0.206189
F21C10.6	0.205926
F26C11.1	0.205799
K07A1.3	0.205445
K02F6.4	0.205398
acbp-4	0.205192
his-39	0.205101
B0454.9	0.204708
cyb-1	0.204548
H23N18.5	0.203285
W07E6.2	0.203066
T10E9.1	0.203023
K02C4.2	0.202825
cyb-2.2	0.202762
haf-1	0.201784
dhs-2	0.201202
K06G5.3	0.201143
Y39A1A.14	0.200904
F52H2.7	0.200334
rnr-2	0.200264
his-74	0.200242
clec-121	0.200235
C13G3.1	0.200177
Y106G6H.6	0.199864
clec-127	0.199397
K12B6.8	0.199238
glh-1	0.199108
odr-1	0.198462
C26B2.7	0.198322
sdha-2	0.198303
tag-321	0.19771
nhr-108	0.197583
F52B11.5	0.197455
C07A4.2	0.197133
C13A2.5	0.19691
F37B4.10	0.196278
gld-1	0.195969
prx-12	0.195339
stip-1	0.195303
dod-6	0.194969
chs-1	0.194747
ZK795.3	0.194539
F58A6.1	0.194003
F08G5.3	0.193804
F40H3.2	0.193747
lbp-4	0.193746
trm-1	0.193612
C39B10.3	0.193607
F35H10.5	0.193425
emb-27	0.193382
F34D10.3	0.193339
Y54G2A.16	0.192718
T01D1.4	0.192391
R10E11.6	0.192159
oac-3	0.192098
F52H2.4	0.191772
glrx-21	0.191254
C37C3.9	0.190934
F32H5.4	0.190902
E02H1.2	0.190866
Y54H5A.2	0.190706
F59F4.1	0.190649
vrk-1	0.190533
clec-60	0.190528
him-8	0.190351
skpt-1	0.19033
C13A2.2	0.189999
fipr-24	0.189841
ZK265.6	0.189439
dap-3	0.189004
C25H3.10	0.18883
mys-2	0.18862
H35B03.2	0.188423
C05C8.5	0.188423
fbxa-27	0.188312
F08A8.5	0.188293
B0491.7	0.188105
C10E2.4	0.187779
col-116	0.187733
cwn-1	0.187729
C47E12.7	0.187618
srb-16	0.187088
prx-6	0.187002
rhy-1	0.18694
R10E4.6	0.186769
acc-2	0.186761
cut-3	0.186721
C36B1.11	0.186668
B0432.8	0.18665
oac-20	0.186639
Y65A5A.1	0.186436
prk-2	0.186231
clec-266	0.186133
C17G10.1	0.186101
ZK1127.5	0.185755
kin-14	0.185654
Y75B12B.3	0.185397
D1054.1	0.185393
F54F7.6	0.185218
dlc-4	0.18508
F13D12.9	0.184458
C01G6.3	0.184312
F49H6.13	0.184243
tbx-33	0.184076
D2030.3	0.184066
ZK287.7	0.183911
sas-6	0.183798
H25K10.1	0.183788
srh-278	0.183149
C01G5.5	0.183131
F43H9.4	0.182545
rba-1	0.182191
F02D10.2	0.182023
clec-227	0.181823
Y51H7C.7	0.181691
F43E2.1	0.181521
C55A6.7	0.181407
C01B12.8	0.181112
T19H12.2	0.181046
cyp-29A2	0.181023
C07E3.10	0.180482
srv-24	0.180091
W04A4.5	0.180058
F15G9.5	0.179734
T16A9.3	0.179632
F40G9.14	0.179282
T25B6.5	0.179163
F58E2.3	0.179064
puf-7	0.178673
F08F8.4	0.178655
srab-2	0.178176
T16G12.8	0.178069
Y54G9A.5	0.178031
cps-6	0.177983
Y73E7A.3	0.177474
C04E6.11	0.177444
set-10	0.177432
syp-1	0.177368
bath-41	0.177291
C48B4.9	0.177198
B0361.6	0.177172
C04H5.7	0.177031
sri-31	0.177025
F13C5.1	0.176987
W05F2.3	0.176532
srbc-16	0.176513
C54F6.6	0.176447
B0511.7	0.176434
F39H2.3	0.175715
C28G1.2	0.175677
C43E11.9	0.175516
ZK1067.3	0.175114
K01D12.5	0.175074
D1044.1	0.175032
F25H9.6	0.174857
hlh-3	0.17485
K11H3.4	0.174573
sri-62	0.174563
ugt-35	0.174541
T01G1.2	0.174518
F18A1.7	0.174162
F53C3.11	0.174129
F18A11.2	0.174081
B0207.6	0.174034
skr-17	0.173999
rnf-1	0.173943
col-90	0.173813
Y43E12A.3	0.17371
Y71G12B.27	0.173428
nol-6	0.173401
ZC434.4	0.173205
C50E3.5	0.173143
acc-1	0.173019
C25G4.2	0.172762
pie-1	0.172645
F35H10.6	0.172511
ZK858.7	0.172487
W02B12.10	0.172472
Y71G12B.17	0.172157
ncs-3	0.172152
F53F4.14	0.171967
cat-1	0.171958
ins-11	0.171886
Y38H6C.16	0.171782
lact-7	0.171601
pqn-26	0.171447
T01C3.3	0.171416
R02D3.7	0.170917
aat-2	0.170713
str-122	0.170712
ech-8	0.170499
F42A9.8	0.170402
npp-22	0.17038
ZK795.2	0.170254
Y57A10A.27	0.169987
clec-2	0.169852
C33F10.4	0.169533
fbxb-52	0.169396
clec-126	0.169393
srbc-84	0.169295
ugt-40	0.169061
flp-2	0.168654
srt-54	0.16853
rsr-1	0.168377
B0273.1	0.168178
Y48E1B.8	0.168155
srw-94	0.167943
M04B2.4	0.167681
ZK1193.3	0.167677
ram-2	0.167609
C03H5.3	0.16754
F22E5.1	0.167524
fbxa-64	0.167517
str-7	0.167429
ztf-23	0.167358
coh-3	0.167315
clec-190	0.166991
dhs-24	0.16693
exos-3	0.166911
F25D7.5	0.166778
fbxb-100	0.166556
F45H11.5	0.166115
F59D12.5	0.165545
Y34D9A.3	0.165127
C01B10.8	0.165045
F28B4.1	0.165004
F08F3.6	0.164924
F35C11.5	0.164866
D2096.10	0.164463
C08B6.8	0.164378
R11.2	0.164235
atf-2	0.164206
Y7A5A.3	0.164201
K09C4.4	0.163925
C17H12.6	0.163827
K01A2.10	0.163743
Y24F12A.1	0.163742
F38B6.2	0.163216
T10B10.3	0.163001
srbc-39	0.16291
ugt-41	0.162789
B0205.9	0.162724
tag-141	0.16236
top-2	0.161864
F55F8.2	0.161817
rig-5	0.161785
C17H12.12	0.161512
pqn-82	0.161019
C48B4.6	0.160967
Y59A8B.21	0.160318
scrm-4	0.160256
F32B6.3	0.160147
Y48G1C.1	0.16004
C29F9.5	0.160024
scc-3	0.159945
cpar-1	0.159861
str-225	0.15935
rnh-1.3	0.159226
F01F1.2	0.158763
C28F5.1	0.158633
T25G3.3	0.158521
unc-39	0.158395
nhr-68	0.158263
tag-281	0.157858
Y53G8AR.8	0.157712
spd-2	0.157711
ctg-2	0.157682
spp-11	0.157497
Y14H12B.1	0.157454
thoc-1	0.157157
col-159	0.157056
fli-1	0.156956
F52H2.5	0.156943
R06F6.12	0.156789
B0454.8	0.156777
sri-46	0.156772
srt-69	0.156677
col-12	0.15623
rfc-3	0.156152
Y53F4B.25	0.156116
C15C6.4	0.156106
F10C2.4	0.15603
C31C9.2	0.156029
fbxc-45	0.155863
C38C3.4	0.155616
C24D10.5	0.155582
F21G4.5	0.155543
F13H8.6	0.155497
nob-1	0.154812
spn-4	0.154753
twk-13	0.154573
Y45G12B.3	0.154552
dhs-11	0.154497
rsa-1	0.154451
Y73C8B.3	0.154281
Y48B6A.1	0.154198
F23D12.1	0.154145
set-12	0.153835
Y97E10AL.3	0.153679
F16H6.3	0.15364
Y51F10.2	0.153487
C24A11.1	0.153477
F01D5.10	0.153397
lin-11	0.153376
T06E6.1	0.153154
ZK622.1	0.153101
sfxn-1.3	0.152975
C45B2.6	0.152755
cyp-35B2	0.152715
F15B10.3	0.152688
srh-190	0.152507
npp-16	0.152456
dve-1	0.152451
C05D11.9	0.152449
mdt-1.2	0.152302
cav-1	0.152204
C33F10.1	0.152142
try-5	0.151824
clec-104	0.151805
F40E3.5	0.151792
F14H3.6	0.151698
F07H5.10	0.151679
M142.8	0.151676
Y75B8A.4	0.151576
T04A6.2	0.15157
Y18D10A.9	0.151507
F33H2.6	0.151452
Y23H5A.3	0.151278
taf-11.3	0.151264
Y14H12B.2	0.151255
F33H2.8	0.151172
B0207.2	0.150778
Y41C4A.9	0.15068
C45G9.2	0.150678
his-59	0.150507
aap-1	0.150479
ZK1127.12	0.150448
cpt-4	0.150377
ify-1	0.150303
F44A2.7	0.150258
ZK550.2	0.150157
srh-137	0.150064
F43H9.3	0.150035
cpb-1	0.150002
clec-88	0.149962
ZC328.3	0.149923
ceh-19	0.149849
C50F4.4	0.149845
glr-8	0.149456
ist-1	0.148991
ugt-37	0.148931
R13A1.5	0.148673
spr-1	0.148538
F43C11.9	0.148483
T05F1.2	0.148286
Y41D4B.1	0.148088
T20B12.3	0.148019
cwp-3	0.147992
srg-32	0.147949
npp-2	0.147937
E02H1.1	0.147909
nol-1	0.147591
lin-53	0.14751
mec-3	0.147493
C34C12.2	0.147475
frm-4	0.147386
klp-20	0.147348
pop-1	0.147307
ada-2	0.147267
nkcc-1	0.147262
F30A10.2	0.147155
K03B8.4	0.147093
smu-2	0.147066
K07E3.2	0.147017
pcaf-1	0.146978
Y105C5B.15	0.146973
C26B9.2	0.146887
Y57A10A.8	0.146842
F34H10.4	0.14679
Y110A2AL.1	0.146698
Y22D7AL.11	0.146681
mcm-2	0.146547
mppb-1	0.146274
W05B10.3	0.146269
Y49F6B.2	0.146265
F01D5.6	0.146249
B0395.3	0.146207
srbc-82	0.146178
F42A8.3	0.146094
F55D1.2	0.145957
cdr-1	0.145916
fbxa-140	0.145838
F54F2.7	0.145594
cyn-1	0.14539
nfyc-1	0.145379
fbxa-88	0.145368
T28B11.1	0.145141
egl-9	0.145023
sgo-1	0.14501
R02D3.8	0.144834
Y54G9A.7	0.144817
T07A9.12	0.144681
npp-13	0.144185
C33B4.2	0.144129
F12A10.8	0.144104
F29C12.6	0.144024
col-142	0.143951
Y111B2A.3	0.143834
nhr-159	0.143717
Y97E10AR.3	0.143677
sdz-38	0.143601
Y57G11B.3	0.14355
hcp-3	0.143535
mex-5	0.143507
F19B6.1	0.143488
C05C8.2	0.143415
F32B4.5	0.143353
F28C10.1	0.143253
C31H1.8	0.143115
F46H5.5	0.143087
R08D7.2	0.143044
Y37E11B.3	0.14296
elpc-4	0.142867
K04C1.3	0.142829
tag-267	0.142793
C07A9.9	0.142764
M28.5	0.142723
rbg-3	0.142606
mtss-1	0.142421
cyp-31A2	0.142418
clec-225	0.142402
F49C5.4	0.14229
nhr-125	0.142059
C28H8.5	0.141995
F19C6.5	0.14194
B0001.7	0.141915
acdh-5	0.14188
C08F8.2	0.141705
K11H12.6	0.141699
C24H12.2	0.14161
ins-37	0.141566
srw-47	0.141406
T22C8.3	0.141401
atg-16.1	0.141222
lir-1	0.141027
lpd-2	0.141021
cdk-1	0.140952
Y51H4A.23	0.140889
Y38E10A.20	0.140887
D2045.8	0.14079
rib-2	0.140785
F35A5.4	0.140672
T03F1.6	0.140666
Y32B12A.4	0.140523
Y52E8A.1	0.140478
F26B1.5	0.140431
kal-1	0.140253
npp-15	0.140163
rfc-2	0.140093
Y73C8B.1	0.140068
pph-4.2	0.140064
T26G10.1	0.139965
dod-24	0.139957
C44C10.7	0.139953
fbxb-36	0.139796
spe-11	0.139779
F35F10.5	0.139774
F56F11.4	0.139755
H21P03.2	0.139703
clec-53	0.139397
C56A3.5	0.139366
T16A1.4	0.139344
pri-1	0.139307
fbxc-39	0.139304
W01G7.4	0.139283
prx-13	0.139265
fbxa-65	0.139071
Y46E12BL.2	0.139051
B0393.3	0.138961
dpf-6	0.13896
Y32B12B.2	0.138629
R07E5.15	0.138607
T10B5.3	0.138593
col-99	0.138583
C17B7.9	0.138539
T09B9.4	0.138502
F44G4.1	0.138482
F20D6.8	0.138479
B0464.6	0.138472
mtr-4	0.13841
fbxa-101	0.138383
W04G5.5	0.138382
hst-6	0.138284
zig-3	0.13827
lys-6	0.138227
brc-2	0.138222
T20B3.1	0.138152
F22F7.2	0.138127
F36H12.2	0.138099
C24D10.6	0.13808
gfl-1	0.138034
F36F12.2	0.138033
mei-1	0.137871
Y39B6A.8	0.137759
T01B7.8	0.137528
Y53G8AM.7	0.137516
tra-4	0.137464
pqn-48	0.137441
sulp-5	0.137427
Y43F8B.10	0.137412
ZK688.4	0.137302
mdt-22	0.137284
R05G6.4	0.13726
tin-13	0.137216
mrp-6	0.137126
ZK563.5	0.137109
acr-24	0.137045
T01C3.2	0.136936
far-4	0.136835
F22D3.6	0.136821
F35C8.8	0.136789
clec-147	0.136777
Y57A10A.31	0.136738
F23B12.7	0.136577
bpl-1	0.136469
puf-11	0.136458
col-86	0.136131
C27H6.9	0.135953
F26A10.1	0.135693
nkat-3	0.135676
csb-1	0.135658
Y38E10A.2	0.135644
tag-65	0.135552
F32A7.4	0.13532
C14A4.8	0.135292
str-61	0.135268
nhr-95	0.135255
C27C12.1	0.135239
fbxa-76	0.135159
str-83	0.135095
fbxa-3	0.135007
nhr-72	0.134966
F38B6.7	0.134889
hil-1	0.134785
T28A8.3	0.134742
icp-1	0.134576
C29F3.7	0.134481
elo-7	0.134401
M02G9.1	0.134348
K01C8.7	0.134231
T02H6.8	0.134175
H20E11.2	0.134091
clec-86	0.134062
T12G3.2	0.134043
F25B4.4	0.133868
ZK470.6	0.133721
ekl-5	0.133681
R11H6.5	0.133681
F27D9.7	0.13368
F25B5.5	0.133661
M60.2	0.133633
str-223	0.133518
C49C3.8	0.133499
glb-15	0.133473
F55F8.9	0.133447
ZK354.6	0.133388
T12F5.2	0.133352
srh-173	0.133297
hrg-1	0.133285
odr-7	0.133225
fkb-4	0.133108
F58A4.6	0.1331
polk-1	0.133064
F32E10.5	0.133016
F52B5.2	0.133015
T13H5.8	0.133001
cpf-1	0.13278
lon-8	0.132765
glt-5	0.13268
srx-21	0.132666
F53F4.11	0.13265
fbxb-10	0.132552
ran-3	0.132524
C33E10.1	0.132355
nol-5	0.132261
set-3	0.13214
lag-1	0.132107
fbxc-15	0.13208
T05H4.15	0.132066
Y39B6A.3	0.13183
T14B4.3	0.131824
din-1	0.13182
Y95D11A.1	0.131804
brf-1	0.131746
cya-2	0.131565
ZK470.4	0.131537
pqn-62	0.131529
nhr-233	0.131465
T27E4.7	0.131293
C04F5.2	0.131218
T22C1.1	0.131193
Y53C12A.3	0.130881
Y32H12A.7	0.130849
srh-217	0.1308
F13D11.4	0.130707
mig-5	0.130637
B0336.13	0.130626
inx-9	0.130579
klp-15	0.13055
K07A1.4	0.130528
ruvb-1	0.13052
srh-172	0.130517
col-83	0.130479
C50F2.2	0.130368
M02F4.3	0.130187
T09F3.5	0.13011
F54B11.4	0.129965
F56C9.3	0.129885
F26E4.2	0.129804
srg-15	0.129794
F26C11.3	0.129713
M163.7	0.129705
F36D1.8	0.129678
ins-23	0.129589
R09B3.2	0.129552
F41E6.7	0.129529
T03D3.5	0.12939
B0244.9	0.129235
C27H5.4	0.129206
fkb-8	0.129066
T22D1.5	0.129042
M03F8.3	0.128847
F54D10.7	0.128834
ima-2	0.1288
col-81	0.128793
thoc-3	0.128742
drh-3	0.128643
ZK1236.1	0.128555
bath-24	0.128447
lsm-7	0.128426
C18E3.3	0.128402
srx-43	0.12838
C26E1.1	0.1283
aspm-1	0.128218
sdz-31	0.128214
F19B10.10	0.128097
cyn-11	0.127898
F47G3.3	0.127867
Y38F1A.6	0.127864
C30F12.2	0.127861
kbp-5	0.127811
str-124	0.127796
Y38F1A.1	0.127769
lea-1	0.127638
stdh-4	0.127618
rfc-1	0.127613
T04A6.3	0.127501
srh-211	0.127481
acl-3	0.127301
rga-3	0.127285
srh-83	0.1272
Y51F10.7	0.126965
clec-259	0.126925
F58F12.2	0.126904
F20G2.5	0.126899
C47F8.7	0.126856
D1081.4	0.126741
D2030.7	0.126737
B0564.7	0.126687
ero-1	0.126664
srh-102	0.126663
ech-2	0.12666
F29A7.3	0.126653
mdh-1	0.126531
F36H12.17	0.126475
K01A11.2	0.126463
R02D5.8	0.126446
H03G16.1	0.126422
ZK370.8	0.126412
ubl-5	0.126408
T23F4.1	0.126404
ugt-14	0.126313
klc-1	0.126215
T09A5.7	0.126194
srh-177	0.126073
T25G3.1	0.126053
ril-2	0.125986
col-160	0.125959
D1086.18	0.125905
dgn-1	0.125787
K10D2.1	0.125786
ccb-2	0.125785
egl-13	0.125746
ncx-5	0.125568
C17A2.4	0.12556
F55F10.1	0.125527
F44E7.9	0.125357
F58F12.3	0.125346
nas-21	0.125197
C13C12.2	0.125141
T24B8.5	0.125065
F08B6.1	0.125009
F33A8.4	0.124863
R05H5.7	0.124824
sup-9	0.124799
F26G1.5	0.124785
B0205.8	0.124773
C46F11.4	0.124729
srxa-15	0.124712
col-49	0.124684
T01C3.9	0.124623
nas-6	0.12447
str-134	0.12444
K04G2.10	0.124423
F10E7.5	0.124347
Y62H9A.11	0.124309
bath-4	0.124056
math-6	0.123837
bath-5	0.123822
tag-138	0.123815
Y24D9A.5	0.123808
cks-1	0.123707
rpb-5	0.123658
F18F11.4	0.12362
F13G3.6	0.123596
cpt-3	0.123564
C09B9.1	0.123502
Y48C3A.18	0.12346
Y92H12BL.1	0.123451
spe-38	0.123443
C27F2.9	0.123416
F36D1.6	0.123368
F07E5.5	0.123356
efl-1	0.123282
T21B10.4	0.123268
C30B5.4	0.123259
B0564.2	0.123168
Y73C8C.3	0.123092
C18E9.7	0.122993
R11G10.2	0.122941
ncx-6	0.122939
R11A5.3	0.122927
T23D8.3	0.122887
W02H5.5	0.122859
set-14	0.122784
Y71H2B.2	0.122719
F36A2.2	0.122713
srbc-15	0.122688
F14H12.7	0.122614
rpb-2	0.122596
sre-29	0.122455
C18B12.6	0.122421
pcm-1	0.12233
H06I04.3	0.12232
ZK1225.5	0.122238
B0001.2	0.122062
his-2	0.121967
rgs-4	0.121946
K08F9.4	0.121838
F32H2.7	0.121763
lin-37	0.121752
ZK792.5	0.121721
pqn-67	0.121531
Y39C12A.9	0.12153
fbxb-108	0.121447
cutl-22	0.12141
cul-2	0.121283
Y52E8A.2	0.121255
ZK637.2	0.121226
srd-26	0.121203
ndx-3	0.121054
T21E8.5	0.121033
F10E9.7	0.121016
mec-14	0.120943
T21E3.2	0.120894
ani-1	0.12089
F49E7.2	0.120771
K06A9.2	0.120729
F10E9.3	0.120672
B0281.5	0.120668
Y41E3.1	0.120645
fbxa-5	0.120616
Y55F3AR.1	0.120596
T06A10.3	0.120576
sru-9	0.120545
lsm-4	0.120507
T23G11.1	0.120478
C36E6.2	0.120344
C14E2.6	0.120328
clec-163	0.120284
nas-4	0.120169
skr-16	0.120145
let-49	0.120074
wrn-1	0.120021
abts-4	0.119916
ptr-15	0.119906
cutl-19	0.11988
srbc-7	0.119827
puf-8	0.119798
Y37H9A.2	0.11972
sre-33	0.119685
mre-11	0.119645
F40H3.3	0.11963
drr-2	0.11962
Y56A3A.18	0.119612
srz-70	0.11961
F53A9.3	0.119556
F59A1.13	0.119534
ptr-2	0.119509
F57A8.6	0.119467
gpa-3	0.119453
hlh-14	0.119431
C50B6.9	0.119385
hil-6	0.119383
ZK813.2	0.119359
F21F3.2	0.119316
Y41D4B.11	0.11925
C25A11.2	0.119225
oac-54	0.119126
ZK262.2	0.119028
col-80	0.119017
C17G1.1	0.11891
rnf-113	0.118874
ape-1	0.118837
C04F1.1	0.118792
ZK418.7	0.118773
tag-280	0.118681
K01A12.3	0.118673
F23H12.7	0.118637
T21H8.5	0.118614
sdz-16	0.118595
T13G4.7	0.118588
pst-1	0.118586
C30H6.9	0.118574
T13F3.4	0.118544
rpb-10	0.118538
C42C1.12	0.118519
dct-14	0.118343
fbf-2	0.118187
F56H11.6	0.118163
rnr-1	0.118036
ZK484.4	0.117966
ZK899.3	0.117853
C09G1.4	0.117802
syp-2	0.117602
Y48A6B.3	0.117581
Y87G2A.11	0.117577
D2021.4	0.117569
dhs-7	0.117544
ZK783.3	0.117517
T14B4.2	0.117422
C03B1.4	0.117407
K11D2.1	0.117396
F26A1.1	0.117254
F55G7.1	0.117251
npp-1	0.11725
F26B1.2	0.11725
F58F9.7	0.117209
K11D12.6	0.117105
pqn-84	0.117013
F01D4.5	0.116962
C01G8.1	0.11696
Y60A9.3	0.11692
Y47G6A.5	0.116882
ZK1128.1	0.116878
dgk-1	0.116758
H05C05.2	0.116757
plk-1	0.116739
set-4	0.116569
ZK1236.9	0.11653
Y57A10A.29	0.116508
F02E11.3	0.1165
cutl-16	0.116408
srab-17	0.116348
W02D9.7	0.116265
seld-1	0.116263
arl-1	0.116241
srh-210	0.116223
mdf-1	0.116167
Y45G5AM.2	0.116156
elpc-1	0.116135
K02F3.2	0.116047
Y57A10A.3	0.116001
srab-23	0.115855
srab-8	0.115754
F26E4.4	0.115733
C48B4.8	0.115715
col-56	0.115689
F25H8.2	0.11567
B0280.9	0.11565
M04D8.4	0.115596
Y43D4A.5	0.115555
rab-30	0.115519
B0511.13	0.115439
ZK1240.2	0.115363
C36B7.1	0.115299
inx-22	0.11525
F35H12.7	0.115224
rpb-11	0.115174
C27B7.2	0.115172
CC8.2	0.115085
npp-20	0.115078
Y23H5A.2	0.114999
D1046.4	0.114993
M03B6.3	0.114976
F52C6.14	0.114851
bus-8	0.114839
T19C3.3	0.114597
ZK632.2	0.114528
ddx-19	0.114519
C40A11.4	0.114512
sri-17	0.114475
C33H5.8	0.114436
lsm-5	0.114388
fbxc-49	0.114381
hcp-4	0.114321
C49H3.3	0.114289
dut-1	0.114277
F09F7.4	0.114184
Y69A2AR.3	0.114171
pen-2	0.11416
C07E3.9	0.114054
Y41D4B.15	0.114012
Y71H2AM.6	0.113849
sdz-8	0.113846
T13C5.2	0.113833
twk-24	0.113814
srj-55	0.113807
F10E9.4	0.113805
Y57A10C.1	0.113755
clec-230	0.113727
nhr-79	0.113704
Y57E12AL.4	0.113662
F41D3.8	0.113657
D1007.13	0.113645
K01D12.6	0.11358
amt-2	0.113579
C11D2.4	0.113526
dnj-7	0.113518
srj-11	0.113424
osm-9	0.113359
C16C8.13	0.113347
cutl-21	0.113345
K11H12.9	0.113293
W06H8.6	0.113262
T16H12.1	0.113224
F28B1.4	0.113121
F30A10.9	0.112875
fbxb-63	0.112843
E02H4.6	0.112819
mom-1	0.112694
C05C8.1	0.112598
T22F3.2	0.112557
sas-5	0.112542
C33A12.1	0.112454
Y53G8AM.4	0.112399
glt-4	0.112379
dnj-30	0.112374
Y57A10A.13	0.112356
T28A8.4	0.11233
Y37E11B.6	0.112277
taf-11.1	0.112267
K10D6.3	0.112263
K04F10.1	0.112216
srx-50	0.112214
mes-6	0.112166
bir-1	0.112134
M01E11.2	0.112097
C34F6.9	0.11207
F55G11.2	0.112063
Y105E8A.8	0.112035
D1054.9	0.111989
F36H5.8	0.111872
ebp-2	0.111866
aqp-6	0.111829
gon-14	0.111748
nhr-22	0.11174
C27C12.3	0.111713
srab-1	0.11163
F58A4.2	0.111578
lip-1	0.111574
C39E9.12	0.111559
Y74C10AR.2	0.111499
mdt-18	0.11147
Y7A5A.8	0.111437
C05E7.2	0.111369
K07F5.14	0.11136
T24H10.1	0.111315
cutl-12	0.111266
pro-2	0.111238
lpd-8	0.111196
H24K24.2	0.111159
Y105C5B.18	0.111142
T24B8.3	0.111112
elo-2	0.111013
hlh-13	0.111007
K04G11.1	0.110958
tag-262	0.110953
cids-2	0.110898
F17A9.2	0.110888
tag-307	0.110856
C27F2.6	0.110856
srh-295	0.110846
rnp-2	0.110839
rnh-2	0.110791
C49C3.7	0.110776
Y46G5A.29	0.110714
lite-1	0.11063
F44F4.10	0.110598
gpb-2	0.11059
R03H10.4	0.11057
srg-68	0.110567
gar-2	0.110554
dhs-8	0.110487
T08G5.3	0.11038
ent-1	0.110309
col-120	0.110169
Y54H5A.1	0.110162
T07H6.4	0.110152
F09E5.11	0.110073
Y110A2AL.4	0.110044
C50D2.1	0.110025
srt-73	0.109988
R10D12.10	0.109982
fbxb-51	0.109941
C26F1.3	0.109891
hsp-70	0.109872
pch-2	0.10985
fbxa-159	0.109837
nhr-37	0.10978
W04D2.4	0.109753
mcm-4	0.109749
ubc-24	0.109713
spr-5	0.109697
folt-1	0.109696
kle-2	0.109685
Y52B11A.10	0.109595
C50F7.5	0.109578
F43E2.9	0.109575
C16C4.1	0.109544
Y6D1A.1	0.109484
cyp-31A3	0.10943
C34F11.2	0.109409
T24D5.2	0.109299
T05E7.3	0.109288
exos-4.1	0.109288
ppfr-2	0.10924
T09E11.8	0.109215
sec-15	0.109202
F10D11.2	0.109137
zen-4	0.109087
ZK666.2	0.109078
asna-2	0.109059
C15B12.2	0.108912
nhr-67	0.108908
T19B10.2	0.108907
ugt-54	0.108886
F53B7.3	0.108883
C38C6.3	0.108854
taf-10	0.108829
Y17G7B.18	0.108776
flh-2	0.108764
F53H4.2	0.108715
F11A10.7	0.1087
Y82E9BL.5	0.108688
clec-12	0.10859
C16C10.9	0.108562
T20F7.5	0.108554
F08G12.2	0.108492
vps-18	0.108439
ZK180.6	0.108414
Y71F9AL.6	0.108338
F44E2.6	0.108314
ugt-55	0.108284
pes-1	0.108283
Y51A2D.7	0.108237
T04F3.4	0.108214
C30B5.6	0.108174
F38A5.8	0.108146
str-68	0.108105
rpb-4	0.108077
F46A8.3	0.108064
K12H6.12	0.107984
srx-97	0.10791
F16G10.9	0.107808
C35A11.2	0.107798
W09D6.1	0.107747
K05C4.5	0.107736
fbxb-59	0.107695
K12H4.2	0.107688
F57B9.8	0.107679
C35D10.6	0.107532
ZK930.2	0.107445
C34F6.5	0.107381
T13F3.9	0.107357
C33F10.14	0.107331
bre-1	0.107322
utx-1	0.1073
cul-4	0.107256
sri-51	0.107239
F25E2.3	0.107192
E01A2.5	0.107147
srw-97	0.107067
cah-1	0.107024
K02D10.4	0.107013
C56A3.6	0.106954
T05F1.5	0.106915
ZK1127.4	0.106869
B0238.11	0.106869
srxa-7	0.106845
Y38H6C.20	0.106774
vps-16	0.106758
F55F8.3	0.106755
F54C4.4	0.106753
srbc-26	0.106712
T01G5.7	0.106678
srt-23	0.106674
F49E8.7	0.106652
D1079.1	0.106644
fbxa-83	0.106611
C03A3.3	0.106607
srx-47	0.106604
C35A5.4	0.106514
nhr-39	0.106496
F31D4.9	0.106325
cdc-25.3	0.106295
F43D9.3	0.106262
AC7.3	0.106235
nhr-265	0.106221
sra-25	0.106148
scl-26	0.106142
F26G1.1	0.106099
T09A12.1	0.106086
C37H5.5	0.106068
Y46G5A.22	0.106021
hmg-11	0.106007
C23G10.7	0.105997
F28H7.4	0.105997
F54D10.5	0.105977
F44G3.7	0.105926
erv-46	0.105914
Y76B12C.4	0.105866
hop-1	0.105795
F10E7.1	0.105789
ugt-15	0.105754
Y113G7C.1	0.105697
tag-151	0.105638
mrt-2	0.105522
E03H4.11	0.10542
T21H3.5	0.105408
ZK829.9	0.105363
srv-34	0.105317
T18D3.5	0.105309
C04F5.8	0.105268
nhr-272	0.105211
C39D10.6	0.10516
srw-33	0.105141
C56A3.8	0.105096
mop-25.3	0.105073
C41G7.3	0.105072
sre-52	0.105049
C25F6.1	0.104992
F29A7.6	0.104888
Y51H7C.13	0.104888
Y55B1AR.4	0.104879
evl-20	0.104837
Y48A6B.9	0.104802
F13H8.2	0.104793
T24E12.10	0.104792
D1005.5	0.104731
W04A8.1	0.10469
ugt-36	0.104685
T02E1.2	0.10465
sod-2	0.10465
Y5H2B.1	0.104641
K09E4.3	0.104595
Y51H7BR.7	0.10459
K10D2.5	0.104471
K11D2.4	0.104464
Y52E8A.3	0.10443
srz-79	0.104379
ZK550.3	0.104374
T27A8.2	0.104364
T09B4.2	0.104322
his-32	0.104312
W02H5.4	0.104255
F23B12.1	0.104219
Y37E11B.5	0.104184
F36H9.5	0.104143
rbx-2	0.104135
F20B6.5	0.104135
srz-90	0.104105
cah-3	0.104095
B0432.7	0.104006
T13C5.3	0.103983
F10B5.8	0.103977
F01F1.14	0.103975
Y51H4A.15	0.103966
F32A11.3	0.103964
Y61A9LA.10	0.103808
F16C3.1	0.103663
C34E10.10	0.103647
paf-1	0.103626
srj-6	0.103622
F42H10.2	0.103605
F43C11.12	0.103591
K02B9.3	0.10359
wrt-2	0.103543
ZK945.7	0.103525
H25P06.4	0.103468
dnj-10	0.103465
ZK380.4	0.103338
C13A10.2	0.103325
ZK105.3	0.103318
fbxb-61	0.103314
W05H5.2	0.103308
K07A12.5	0.103164
T05H10.3	0.103152
lsm-6	0.103113
T08A11.2	0.103054
Y75B8A.28	0.103025
F38B7.3	0.103001
cah-6	0.102941
lgc-31	0.102907
klp-13	0.102881
Y47G6A.26	0.102857
rnh-1.1	0.102772
F55G11.10	0.102734
K03B8.6	0.102722
srd-51	0.102608
sel-12	0.102543
lec-7	0.102541
ZC395.4	0.102508
srh-279	0.102436
sdz-33	0.102402
fbxa-106	0.102363
T28D9.1	0.102362
F57B1.6	0.102358
Y45G5AM.7	0.102348
T05C12.9	0.102269
gcy-31	0.102236
F59E12.8	0.102183
osm-6	0.102146
B0361.4	0.102124
C45H4.14	0.102103
B0228.8	0.10209
C16C8.12	0.102071
set-16	0.102013
F16G10.13	0.102004
F13B12.4	0.101962
R11A5.6	0.101908
nhr-226	0.101905
F32D1.7	0.1019
cdd-2	0.10187
R11A8.1	0.101812
mdt-8	0.101761
Y47H9C.8	0.101744
srw-60	0.101677
B0238.12	0.101674
nhr-156	0.101672
nhr-205	0.101666
K06A9.3	0.101628
D1069.1	0.101627
Y57G7A.3	0.101518
F35G12.12	0.101499
ZK632.4	0.101494
W09H1.4	0.101437
ttb-1	0.101343
F43C11.6	0.101284
F09G2.8	0.101255
srw-55	0.101232
vhl-1	0.101223
col-164	0.10122
K11B4.2	0.101185
nrde-3	0.101081
gei-15	0.101069
ckb-1	0.100903
2RSSE.1	0.10083
exoc-8	0.100823
srt-63	0.100823
lin-25	0.100808
C03B1.2	0.100799
Y71F9AL.2	0.100783
aat-8	0.100765
T27A1.1	0.10074
scpl-3	0.10072
T04D3.5	0.100698
wve-1	0.100657
Y54G2A.19	0.100654
skr-2	0.100608
T27F6.7	0.100598
F13C5.2	0.100587
zip-5	0.100525
ztf-20	0.100524
C08G5.1	0.10051
R03G8.6	0.100498
W04C9.4	0.100482
C47D12.2	0.100398
srm-2	0.100339
C02E7.8	0.100338
fbxa-22	0.100195
T22B3.3	0.100151
Y38A10A.2	0.1001
clec-128	0.100072
C27F2.7	0.0999934
C17E4.4	0.0999914
C39B5.2	0.0999894
K08A2.2	0.0999703
rnf-121	0.0999238
C49C3.6	0.0999224
set-32	0.0999128
ccb-1	0.0999084
cul-5	0.0999019
F44A2.5	0.0998972
Y106G6A.4	0.0998525
C07A9.2	0.0998435
C47G2.4	0.099831
F33D11.2	0.0997486
Y34F4.3	0.0997398
rsa-2	0.0997232
D1053.2	0.0997224
ZC239.16	0.0995776
Y54E5A.2	0.0995748
acr-14	0.0995736
F56C3.8	0.0995625
F32B4.8	0.0995505
F59B1.6	0.099536
M195.4	0.0995032
snr-1	0.0995026
ced-8	0.0994955
M01E11.1	0.0994919
srz-53	0.099413
Y54E10A.12	0.0993725
frk-1	0.0993489
rpb-9	0.0993321
hpr-17	0.0993066
str-244	0.0992951
rfp-1	0.0992832
srbc-41	0.0992736
C41G6.12	0.0992655
tag-179	0.0992623
srb-17	0.0992204
ZC328.5	0.0992059
mab-3	0.0991851
prp-17	0.0991719
mex-6	0.099167
Y71F9AL.1	0.0990852
T13F2.2	0.0990275
Y4C6A.3	0.099
suf-1	0.098998
C11H1.7	0.0989914
mif-3	0.0988816
col-176	0.0988658
pmp-4	0.0987484
F40F8.11	0.0987137
B0280.7	0.0986995
C33D12.2	0.0986938
twk-29	0.0986782
nhr-20	0.0986701
R10E8.2	0.0986331
dod-17	0.0986133
clec-113	0.098538
twk-31	0.0984321
fkh-5	0.098408
K04H4.2	0.0983672
H36L18.1	0.0983205
rsp-1	0.0983161
K05C4.4	0.0982964
Y37H9A.1	0.0982832
srx-96	0.0980957
Y25C1A.8	0.0980557
C16D6.1	0.0980467
C02F5.3	0.0979957
elpc-3	0.097971
C44E4.4	0.0979412
rheb-1	0.0979065
F20D6.6	0.097898
F58E6.13	0.097878
rgs-11	0.0978574
EGAP2.1	0.0978464
sqv-8	0.0977112
F53A3.1	0.0976378
F13A7.1	0.0976278
F48C1.5	0.0975917
fzo-1	0.0975803
Y51H7C.8	0.0975225
F22G12.4	0.097517
scl-13	0.0974902
Y75B8A.18	0.0974487
gut-2	0.0974045
acs-1	0.0973455
mnk-1	0.0973444
rgs-9	0.0973322
B0281.6	0.0973261
nipi-3	0.0973207
C07H6.2	0.0973165
npr-9	0.0972798
gpr-2	0.0972565
sfxn-1.1	0.097246
F34D10.4	0.0972258
glt-6	0.0971857
pal-1	0.0971685
F10C1.1	0.0971309
rsp-5	0.0971189
C40A11.8	0.0971184
sru-38	0.097114
arr-1	0.097114
fbxa-11	0.0970716
JC8.7	0.0970492
C28A5.1	0.0970163
twk-30	0.096994
nekl-1	0.0969533
sdz-28	0.0967837
fbxb-1	0.096779
Y106G6E.1	0.0967409
R11F4.1	0.0967121
srd-31	0.0966807
C52E12.1	0.0966696
ZK1073.1	0.0966686
str-60	0.0966685
Y71F9AL.4	0.0966575
toca-2	0.0966234
str-222	0.0965525
srsx-30	0.0965023
nhr-225	0.0964612
mel-26	0.096455
C04A11.2	0.0964524
T22D1.3	0.0964237
tufm-2	0.096411
ndc-80	0.0964058
B0348.1	0.0963985
Y38H6C.15	0.0963943
oac-7	0.0963683
C17H12.8	0.0963639
Y53F4B.13	0.0963289
prx-19	0.0962679
aex-1	0.0962522
F38E9.6	0.0962477
C50B8.5	0.0962313
ZC404.1	0.0962141
F28B1.9	0.0961266
T14G8.4	0.0960988
C47F8.1	0.0960732
R07H5.9	0.0960152
JC8.2	0.0959414
ZK1321.4	0.0959358
scl-1	0.0959274
mlcd-1	0.0959087
D2030.4	0.0958866
cyn-12	0.0958047
W02D7.3	0.0957953
srz-5	0.0957777
F49E2.1	0.0957624
Y4C6B.1	0.0957566
scl-14	0.0957159
ngp-1	0.0956787
C10A4.1	0.0956423
F23A7.3	0.0956208
swan-1	0.0955449
C17H12.3	0.0955124
math-7	0.0954064
F22F1.3	0.0953745
F11F1.5	0.0953587
T20F7.1	0.0953392
col-173	0.0953331
Y53F4B.9	0.0953239
C23H3.5	0.0953132
srh-241	0.0952991
dog-1	0.0952926
W04E12.2	0.0952909
H04D03.2	0.0952681
rnp-4	0.0952295
W09C3.4	0.0952207
col-140	0.0952185
Y55D5A.2	0.0951794
F49H12.4	0.0951667
srj-20	0.0951586
tsp-17	0.0951461
R07E3.4	0.0951372
pzf-1	0.0951346
C05C10.5	0.0951346
Y38H6C.13	0.0951302
T10E9.8	0.095112
C44B11.1	0.0950424
C35D6.3	0.0950174
C26B2.8	0.0950121
R08E3.3	0.0950075
fbxa-77	0.0949908
vha-19	0.0948905
ZC8.6	0.0948737
K07C5.6	0.0948551
Y57G11B.2	0.0948027
nhr-38	0.0947904
ace-1	0.0947638
C14B9.8	0.0947618
cle-1	0.0947428
F54D10.9	0.0947254
srh-303	0.0947165
sru-15	0.0946821
png-1	0.0946783
Y59A8B.10	0.0946512
Y26D4A.8	0.0946004
plc-3	0.0945572
snf-5	0.0945453
B0281.3	0.0945184
F28C10.3	0.0945161
C47G2.3	0.0945114
Y57A10A.28	0.0944821
B0495.9	0.094424
Y106G6H.8	0.0943969
F09E10.5	0.0943967
ZK265.3	0.0943865
scl-19	0.094353
F44F1.4	0.0943379
ZK945.4	0.0943261
srh-38	0.0943062
W10G11.19	0.0942513
T05A7.3	0.0942084
dpl-1	0.094191
grl-14	0.094177
sri-26	0.0941762
ddp-1	0.0941571
btb-20	0.0941395
ZK930.6	0.0941281
hmg-4	0.0941098
T24B8.2	0.0941094
try-1	0.0940997
T14B4.1	0.0940494
str-247	0.0940384
fre-1	0.0940093
C08A9.8	0.0937931
sma-2	0.0937569
T09A5.5	0.0937265
C36H8.1	0.0937204
ZK973.8	0.0936997
eif-6	0.0936833
fbxb-20	0.0936494
npp-19	0.0936413
numr-2	0.0935671
srz-104	0.0934974
nhr-164	0.0934316
gst-28	0.093386
clec-130	0.0933737
F42G4.2	0.0933554
lagr-1	0.0933254
cyn-4	0.0933225
csn-4	0.0932626
him-14	0.0932405
col-172	0.093108
F39H11.1	0.0930347
str-199	0.0930331
F42A6.2	0.0930136
H03G16.5	0.0929974
fkh-6	0.0929772
sms-2	0.0929571
dgn-2	0.0929453
grd-2	0.0929438
F21D12.2	0.0927919
lin-44	0.0927835
let-23	0.0927402
lsd-1	0.0927065
C16C10.8	0.0926904
W06D11.5	0.0926043
tag-51	0.0925387
srt-38	0.092437
sri-73	0.0924358
srh-61	0.0924244
ttr-14	0.0923817
str-238	0.0923766
npp-3	0.0923712
har-1	0.0923576
san-1	0.0923531
acdh-7	0.0923468
elo-5	0.0923309
sri-36	0.092326
F31E8.4	0.0923083
T20D3.5	0.0922258
C24A3.1	0.092166
R07D5.2	0.0921354
F54B11.5	0.0920806
srg-60	0.0919644
R01H2.4	0.091964
T06D4.1	0.0919023
cpsf-2	0.0919016
F38E11.9	0.0918996
T24D1.2	0.0917976
E01A2.1	0.0917824
C48B4.10	0.0917737
F46F11.10	0.0917441
K09C4.2	0.0917282
mak-2	0.0916462
R12C12.8	0.0915601
col-75	0.0915591
sri-71	0.0915299
F20B6.4	0.0915276
Y44E3A.6	0.09148
T20D4.11	0.0914463
mtx-1	0.0914021
ZK218.1	0.0913445
F44D12.6	0.0913017
srx-125	0.0912983
C18G1.7	0.0912982
ztf-13	0.0912829
srw-108	0.0912827
nhr-254	0.0912765
R04B5.11	0.0912117
srbc-65	0.0911834
F17A2.4	0.0911698
C38H2.2	0.0911342
Y54G11A.2	0.0911025
wah-1	0.0910775
clec-149	0.0909596
R09E10.4	0.0909181
F56E10.1	0.090913
F40E12.1	0.0909069
T14B4.5	0.0909002
T13G4.5	0.0907986
C18A3.3	0.0907633
Y20F4.4	0.090756
str-48	0.0907476
sre-7	0.0907341
str-96	0.0907258
T02E1.7	0.0907102
C02F5.12	0.0906648
abf-4	0.0906578
B0222.10	0.0906484
str-256	0.0906482
pqn-21	0.0906437
Y48G1BM.7	0.0906358
F31C3.2	0.0906112
tgt-2	0.0905964
F28D1.2	0.0905522
C49G7.1	0.0905436
B0361.2	0.0904853
T07C12.12	0.0904774
clec-79	0.0904699
gst-16	0.090427
abcf-3	0.0904125
Y119C1B.3	0.090403
C30H6.7	0.0903768
Y8A9A.3	0.090318
D1014.6	0.0902779
cdk-7	0.0902374
T16G12.4	0.0901949
F48B9.8	0.0901815
col-78	0.0901772
Y75B7AR.1	0.0901715
srx-35	0.0901316
K12H4.5	0.0900809
sir-2.4	0.0900176
Y34F4.4	0.0899815
F10E7.6	0.0898971
bir-2	0.0898756
F55F1.2	0.0898436
F26F12.5	0.0898315
atgp-2	0.0898109
lin-54	0.0898074
C45G7.4	0.0897588
ceh-30	0.0897476
F21F3.4	0.0897468
R04B3.3	0.0897434
K11H12.5	0.0897197
srz-20	0.0897064
Y48E1C.2	0.089673
lrx-1	0.0896691
Y39F10A.1	0.0896355
K05F1.9	0.0896071
T10B11.7	0.0895521
F11E6.7	0.0894865
F35F11.3	0.0894801
C08F1.10	0.0894673
srz-4	0.0894253
F26D11.4	0.0893964
ceh-32	0.0892802
F33H12.1	0.0892635
fbxb-72	0.0891878
K09E4.1	0.0890728
ced-4	0.0890558
sdz-26	0.0888863
C14E2.3	0.0888663
rpb-6	0.088863
ulp-2	0.0888458
C26E6.1	0.0888255
Y53G8AR.6	0.0887841
tag-322	0.0887685
Y38H6C.8	0.0886116
F54D5.11	0.088579
F21H7.5	0.0885744
nst-1	0.0885214
T13H5.4	0.0885013
deps-1	0.0884842
T20F5.5	0.0883839
C17E4.1	0.0883542
ZK632.5	0.0883389
ZK1248.15	0.0883109
mtl-1	0.088309
Y39H10A.1	0.0883024
C30F8.3	0.0882801
F54H12.8	0.0882334
W03D8.3	0.0882281
Y40D12A.1	0.08822
R151.8	0.0882189
srz-19	0.0882117
pqn-71	0.0880996
fbxb-38	0.0880929
srab-11	0.0880786
ZK1127.3	0.0880516
dnj-9	0.0880238
B0416.3	0.0879966
alg-2	0.0879915
cdk-2	0.0879748
Y116A8C.23	0.0879143
Y57A10A.14	0.0878874
Y54E2A.9	0.0878765
[truncated: 12,721 more rows]
