# Supplementary material for: Unique patterns of trimethylation of histone H3 lysine 4 are prone to changes during aging in Caenorhabditis elegans somatic cells
Source: PLoS Genet. 2018 Jun 18;14(6):e1007466. doi: 10.1371/journal.pgen.1007466 (PMC6023244; doi:10.1371/journal.pgen.1007466)
Supplement: S6 Table — The overlapping between the peak subgroups below (A and B) and age-dynamic H3K4me3 peaks are listed in the table. (A) D2-L3 differential Peaks with H3K4me3 levels higher at D2 relative to L3 (B) D2-L3 differential Peaks with H3K4me3 levels higher at L3 relative to D2. (XLSX) [file pgen.1007466.s013.xlsx]

## Sheet: diff_D2L3 vs diff_aging
Table S6: Overlapping between D2 vs L3 differential peaks and age-dynamic peaks
A. D2L3 differential Peaks with D2 H3K4me3 higher than L3 H3K4me3											B. D2L3 differential Peaks with L3 H3K4me3 higher than D2 H3K4me3
D2>L3 H3K4me3 peak				age-dynamic H3K4me3 peak				overlap			D2<L3 H3K4me3 peak				age-dynamic H3K4me3 peak				overlap
chromosome	start	end	peak name	chromosome	start	end	peak name	overlap(bp)			chromosome	start	end	peak name	chromosome	start	end	peak name	overlap(bp)
chrX	299405	300940	highD2peak1	chrX	299406	300940	K4finalpeaks2109	1534			chrX	601756	602599	highL3peak1	chrX	601155	604239	K4finalpeaks2115	843
chrX	642511	645691	highD2peak2	chrX	642230	646452	K4finalpeaks2116	3180			chrX	692867	694032	highL3peak2	chrX	693077	694292	K4finalpeaks2117	955
chrX	723028	723555	highD2peak3	chrX	723029	723555	K4finalpeaks2118	526			chrX	980707	981929	highL3peak3	chrX	981403	981678	K4finalpeaks2126	275
chrX	976731	978316	highD2peak4	chrX	976732	978316	K4finalpeaks2125	1584			chrX	1016109	1023741	highL3peak4	chrX	1022309	1022743	K4finalpeaks2129	434
chrX	1148145	1148426	highD2peak5	chrX	1147386	1148489	K4finalpeaks2138	281			chrX	1080184	1080553	highL3peak5	chrX	1080062	1080678	K4finalpeaks2134	369
chrX	1372034	1372356	highD2peak6	chrX	1371983	1372942	K4finalpeaks2143	322			chrX	1081347	1081600	highL3peak6	chrX	1081389	1081666	K4finalpeaks2135	211
chrX	1393353	1394332	highD2peak7	chrX	1393354	1394332	K4finalpeaks2144	978			chrX	1117992	1120624	highL3peak7	chrX	1120214	1120491	K4finalpeaks2136	277
chrX	1455928	1456268	highD2peak8	chrX	1449973	1457519	K4finalpeaks2145	340			chrX	1131216	1131895	highL3peak8	chrX	1131435	1131909	K4finalpeaks2137	460
chrX	1503897	1504823	highD2peak9	chrX	1503024	1506071	K4finalpeaks2151	926			chrX	1179941	1180882	highL3peak9	chrX	1180444	1180760	K4finalpeaks2139	316
chrX	1718206	1718668	highD2peak10	chrX	1718207	1718668	K4finalpeaks2154	461			chrX	2074314	2075326	highL3peak10	chrX	2074527	2074850	K4finalpeaks2158	323
chrX	2381119	2381516	highD2peak11	chrX	2381068	2381842	K4finalpeaks2165	397			chrX	2212142	2219685	highL3peak11	chrX	2214851	2216337	K4finalpeaks2160	1486
chrX	2813438	2813916	highD2peak12	chrX	2812874	2814649	K4finalpeaks2176	478			chrX	2430893	2431828	highL3peak12	chrX	2431024	2431543	K4finalpeaks2166	519
chrX	2934030	2934397	highD2peak13	chrX	2932233	2934432	K4finalpeaks2178	367			chrX	2801653	2804452	highL3peak13	chrX	2802789	2803279	K4finalpeaks2175	490
chrX	3239653	3239862	highD2peak14	chrX	3239654	3239862	K4finalpeaks2192	208			chrX	3536768	3537060	highL3peak14	chrX	3536988	3538467	K4finalpeaks2201	72
chrX	3576531	3577660	highD2peak15	chrX	3576532	3577660	K4finalpeaks2204	1128			chrX	3537580	3539023	highL3peak15	chrX	3536988	3538467	K4finalpeaks2201	887
chrX	3599952	3600538	highD2peak16	chrX	3599953	3600538	K4finalpeaks2206	585			chrX	3900688	3907252	highL3peak16	chrX	3901028	3901714	K4finalpeaks2217	686
chrX	3729368	3729662	highD2peak17	chrX	3729346	3730420	K4finalpeaks2209	294			chrX	3900688	3907252	highL3peak17	chrX	3904553	3904759	K4finalpeaks2218	206
chrX	4822595	4823872	highD2peak18	chrX	4822269	4828568	K4finalpeaks2247	1277			chrX	4142311	4142559	highL3peak18	chrX	4142260	4142483	K4finalpeaks2223	172
chrX	5329537	5330315	highD2peak19	chrX	5329486	5331421	K4finalpeaks2266	778			chrX	4156822	4160029	highL3peak19	chrX	4157118	4160416	K4finalpeaks2226	2911
chrX	6105490	6106239	highD2peak20	chrX	6105491	6106239	K4finalpeaks2284	748			chrX	4720260	4720574	highL3peak20	chrX	4720299	4720496	K4finalpeaks2243	197
chrX	6112528	6112920	highD2peak21	chrX	6112529	6112920	K4finalpeaks2286	391			chrX	5140107	5141401	highL3peak21	chrX	5140159	5141251	K4finalpeaks2262	1092
chrX	6359954	6361068	highD2peak22	chrX	6359955	6361087	K4finalpeaks2294	1113			chrX	5818171	5823168	highL3peak22	chrX	5819396	5821673	K4finalpeaks2275	2277
chrX	6476726	6477225	highD2peak23	chrX	6476727	6477225	K4finalpeaks2297	498			chrX	5818171	5823168	highL3peak23	chrX	5822759	5823170	K4finalpeaks2276	409
chrX	6511680	6511960	highD2peak24	chrX	6510148	6512806	K4finalpeaks2299	280			chrX	6641945	6643108	highL3peak24	chrX	6641473	6643792	K4finalpeaks2305	1163
chrX	6518885	6522820	highD2peak25	chrX	6518886	6522820	K4finalpeaks2300	3934			chrX	6736456	6738584	highL3peak25	chrX	6738464	6738741	K4finalpeaks2308	120
chrX	7314891	7315336	highD2peak26	chrX	7314544	7317811	K4finalpeaks2329	445			chrX	7216399	7222754	highL3peak26	chrX	7219166	7219387	K4finalpeaks2324	221
chrX	7319528	7320320	highD2peak27	chrX	7318775	7320370	K4finalpeaks2330	792			chrX	7458978	7461069	highL3peak27	chrX	7459056	7459303	K4finalpeaks2335	247
chrX	7443086	7443334	highD2peak28	chrX	7443087	7443334	K4finalpeaks2334	247			chrX	7678751	7679147	highL3peak28	chrX	7678734	7679043	K4finalpeaks2343	292
chrX	8246339	8246590	highD2peak29	chrX	8246043	8246751	K4finalpeaks2362	251			chrX	8018439	8018777	highL3peak29	chrX	8014216	8027601	K4finalpeaks2356	338
chrX	8676117	8677028	highD2peak30	chrX	8676009	8677917	K4finalpeaks2367	911			chrX	8158959	8160351	highL3peak30	chrX	8159099	8160310	K4finalpeaks2360	1211
chrX	8739162	8739379	highD2peak31	chrX	8739163	8739379	K4finalpeaks2369	216			chrX	8721611	8723376	highL3peak31	chrX	8721314	8723417	K4finalpeaks2368	1765
chrX	8829064	8829279	highD2peak32	chrX	8828744	8829300	K4finalpeaks2371	215			chrX	10079230	10080002	highL3peak32	chrX	10079252	10079941	K4finalpeaks2398	689
chrX	9370053	9370366	highD2peak33	chrX	9370054	9370366	K4finalpeaks2383	312			chrX	10427195	10436874	highL3peak33	chrX	10430490	10430878	K4finalpeaks2405	388
chrX	9371023	9371240	highD2peak34	chrX	9371024	9371240	K4finalpeaks2384	216			chrX	11367663	11368140	highL3peak34	chrX	11367859	11368193	K4finalpeaks2421	281
chrX	9881763	9882220	highD2peak35	chrX	9881380	9883275	K4finalpeaks2394	457			chrX	11471469	11477291	highL3peak35	chrX	11471081	11473227	K4finalpeaks2424	1758
chrX	10030810	10031565	highD2peak36	chrX	10030811	10031565	K4finalpeaks2396	754			chrX	11471469	11477291	highL3peak36	chrX	11473631	11474725	K4finalpeaks2425	1094
chrX	10329755	10333408	highD2peak37	chrX	10329885	10332572	K4finalpeaks2402	2687			chrX	11570030	11573252	highL3peak37	chrX	11571732	11572314	K4finalpeaks2429	582
chrX	10339751	10340022	highD2peak38	chrX	10338906	10341082	K4finalpeaks2403	271			chrX	11961676	11964733	highL3peak38	chrX	11963885	11964521	K4finalpeaks2437	636
chrX	11102669	11103158	highD2peak39	chrX	11102670	11103158	K4finalpeaks2415	488			chrX	12176265	12176910	highL3peak39	chrX	12176632	12176876	K4finalpeaks2443	244
chrX	11510780	11512308	highD2peak40	chrX	11509795	11519157	K4finalpeaks2427	1528			chrX	12201351	12206084	highL3peak40	chrX	12199860	12207569	K4finalpeaks2444	4733
chrX	11515702	11516278	highD2peak41	chrX	11509795	11519157	K4finalpeaks2427	576			chrX	12440299	12440522	highL3peak41	chrX	12440241	12440946	K4finalpeaks2452	223
chrX	11726305	11727790	highD2peak42	chrX	11723174	11727818	K4finalpeaks2431	1485			chrX	12440696	12440907	highL3peak42	chrX	12440241	12440946	K4finalpeaks2452	211
chrX	11792321	11793458	highD2peak43	chrX	11791030	11793703	K4finalpeaks2433	1137			chrX	12452209	12452459	highL3peak43	chrX	12448953	12452346	K4finalpeaks2453	137
chrX	11804997	11805220	highD2peak44	chrX	11804998	11805220	K4finalpeaks2434	222			chrX	12641913	12642257	highL3peak44	chrX	12641815	12642034	K4finalpeaks2455	121
chrX	11909428	11910030	highD2peak45	chrX	11908467	11910057	K4finalpeaks2436	602			chrX	12644143	12644992	highL3peak45	chrX	12643862	12644216	K4finalpeaks2456	73
chrX	12221920	12222453	highD2peak46	chrX	12222027	12222227	K4finalpeaks2445	200			chrX	12644143	12644992	highL3peak46	chrX	12644321	12645071	K4finalpeaks2457	671
chrX	12351880	12352994	highD2peak47	chrX	12350345	12353207	K4finalpeaks2450	1114			chrX	12899278	12899555	highL3peak47	chrX	12899354	12899738	K4finalpeaks2466	201
chrX	13309571	13309848	highD2peak48	chrX	13309572	13309848	K4finalpeaks2477	276			chrX	13169030	13172781	highL3peak48	chrX	13168906	13171380	K4finalpeaks2474	2350
chrX	13339618	13339962	highD2peak49	chrX	13336964	13339962	K4finalpeaks2481	344			chrX	14489779	14491474	highL3peak49	chrX	14489976	14491312	K4finalpeaks2501	1336
chrX	13470811	13471169	highD2peak50	chrX	13470812	13471169	K4finalpeaks2482	357			chrX	14561384	14561978	highL3peak50	chrX	14556398	14564375	K4finalpeaks2505	594
chrX	13919860	13920155	highD2peak51	chrX	13919799	13922624	K4finalpeaks2490	295			chrX	14562130	14562360	highL3peak51	chrX	14556398	14564375	K4finalpeaks2505	230
chrX	14347069	14347630	highD2peak52	chrX	14347070	14347630	K4finalpeaks2499	560			chrX	15554875	15555488	highL3peak52	chrX	15555169	15555434	K4finalpeaks2521	265
chrX	14422863	14424586	highD2peak53	chrX	14422902	14423112	K4finalpeaks2500	210			chrX	15659739	15660131	highL3peak53	chrX	15659745	15660238	K4finalpeaks2523	386
chrX	14848907	14849693	highD2peak54	chrX	14848908	14849693	K4finalpeaks2508	785			chrX	16021917	16024977	highL3peak54	chrX	16022335	16022542	K4finalpeaks2529	207
chrX	15003345	15004247	highD2peak55	chrX	15003346	15004247	K4finalpeaks2511	901			chrX	16021917	16024977	highL3peak55	chrX	16023511	16023995	K4finalpeaks2530	484
chrX	15089397	15089625	highD2peak56	chrX	15089366	15089718	K4finalpeaks2514	228			chrX	16132573	16134000	highL3peak56	chrX	16132503	16134309	K4finalpeaks2533	1427
chrX	15772304	15772749	highD2peak57	chrX	15770777	15773503	K4finalpeaks2525	445			chrX	16147152	16147951	highL3peak57	chrX	16146235	16147720	K4finalpeaks2534	568
chrX	16688855	16690170	highD2peak58	chrX	16688748	16690673	K4finalpeaks2541	1315			chrX	16732506	16734290	highL3peak58	chrX	16732420	16733770	K4finalpeaks2544	1264
chrX	16943766	16944312	highD2peak59	chrX	16936015	16944312	K4finalpeaks2551	546			chrX	16794936	16797246	highL3peak59	chrX	16796540	16796846	K4finalpeaks2547	306
chrX	17185886	17186628	highD2peak60	chrX	17185887	17186628	K4finalpeaks2555	741			chrX	16901897	16903187	highL3peak60	chrX	16901702	16903244	K4finalpeaks2550	1290
chrV	451021	451352	highD2peak61	chrV	450080	451591	K4finalpeaks1605	331			chrX	17464639	17465277	highL3peak61	chrX	17464665	17465184	K4finalpeaks2561	519
chrV	723851	728246	highD2peak62	chrV	723852	728246	K4finalpeaks1608	4394			chrV	3815136	3815620	highL3peak62	chrV	3814150	3816230	K4finalpeaks1658	484
chrV	878183	878559	highD2peak63	chrV	878184	878559	K4finalpeaks1611	375			chrV	4169384	4169900	highL3peak63	chrV	4169495	4169898	K4finalpeaks1663	403
chrV	1414608	1414919	highD2peak64	chrV	1414536	1415538	K4finalpeaks1615	311			chrV	4691814	4693052	highL3peak64	chrV	4692209	4694254	K4finalpeaks1680	843
chrV	1617769	1618040	highD2peak65	chrV	1617637	1618277	K4finalpeaks1620	271			chrV	5017857	5019156	highL3peak65	chrV	5017137	5019305	K4finalpeaks1692	1299
chrV	1624226	1624631	highD2peak66	chrV	1623922	1624665	K4finalpeaks1621	405			chrV	5843789	5844221	highL3peak66	chrV	5843174	5844478	K4finalpeaks1720	432
chrV	1927224	1927538	highD2peak67	chrV	1927225	1927538	K4finalpeaks1626	313			chrV	6692893	6693388	highL3peak67	chrV	6690940	6699087	K4finalpeaks1750	495
chrV	2128608	2130361	highD2peak68	chrV	2126376	2130463	K4finalpeaks1632	1753			chrV	6697828	6698158	highL3peak68	chrV	6690940	6699087	K4finalpeaks1750	330
chrV	2849484	2849691	highD2peak69	chrV	2849485	2849691	K4finalpeaks1643	206			chrV	6768331	6768648	highL3peak69	chrV	6765657	6769317	K4finalpeaks1753	317
chrV	2871857	2872140	highD2peak70	chrV	2871610	2875475	K4finalpeaks1644	283			chrV	7727823	7731022	highL3peak70	chrV	7727839	7731061	K4finalpeaks1769	3183
chrV	2874219	2874565	highD2peak71	chrV	2871610	2875475	K4finalpeaks1644	346			chrV	7827213	7827758	highL3peak71	chrV	7827193	7827692	K4finalpeaks1772	479
chrV	3584550	3585023	highD2peak72	chrV	3584551	3585023	K4finalpeaks1650	472			chrV	8780249	8790281	highL3peak72	chrV	8784469	8784688	K4finalpeaks1798	219
chrV	3668339	3669391	highD2peak73	chrV	3669154	3669358	K4finalpeaks1653	204			chrV	9089679	9091692	highL3peak73	chrV	9088905	9090509	K4finalpeaks1808	830
chrV	3964879	3965235	highD2peak74	chrV	3964880	3965235	K4finalpeaks1659	355			chrV	9664770	9666108	highL3peak74	chrV	9664775	9665202	K4finalpeaks1828	427
chrV	4442241	4443163	highD2peak75	chrV	4442242	4443163	K4finalpeaks1669	921			chrV	10327484	10332340	highL3peak75	chrV	10326963	10329794	K4finalpeaks1846	2310
chrV	4483368	4483957	highD2peak76	chrV	4483032	4487025	K4finalpeaks1670	589			chrV	10712253	10727348	highL3peak76	chrV	10712262	10720487	K4finalpeaks1861	8225
chrV	4486658	4487006	highD2peak77	chrV	4483032	4487025	K4finalpeaks1670	348			chrV	11076364	11076594	highL3peak77	chrV	11076339	11079546	K4finalpeaks1877	230
chrV	4634700	4635748	highD2peak78	chrV	4633699	4635792	K4finalpeaks1678	1048			chrV	11080330	11082790	highL3peak78	chrV	11079759	11082465	K4finalpeaks1878	2135
chrV	4719638	4720130	highD2peak79	chrV	4719603	4723126	K4finalpeaks1681	492			chrV	11219939	11223190	highL3peak79	chrV	11221319	11221607	K4finalpeaks1883	288
chrV	4721329	4721801	highD2peak80	chrV	4719603	4723126	K4finalpeaks1681	472			chrV	11219939	11223190	highL3peak80	chrV	11222076	11222273	K4finalpeaks1884	197
chrV	4822245	4822477	highD2peak81	chrV	4822246	4822477	K4finalpeaks1686	231			chrV	11219939	11223190	highL3peak81	chrV	11222428	11222707	K4finalpeaks1885	279
chrV	4883903	4884238	highD2peak82	chrV	4883904	4884238	K4finalpeaks1687	334			chrV	11341045	11342944	highL3peak82	chrV	11341764	11342124	K4finalpeaks1889	360
chrV	4889120	4889444	highD2peak83	chrV	4889121	4889444	K4finalpeaks1688	323			chrV	12021234	12030938	highL3peak83	chrV	12027626	12027891	K4finalpeaks1914	265
chrV	5177571	5178109	highD2peak84	chrV	5177206	5178496	K4finalpeaks1699	538			chrV	12536142	12543351	highL3peak84	chrV	12536035	12536800	K4finalpeaks1927	658
chrV	5192087	5192584	highD2peak85	chrV	5192088	5192584	K4finalpeaks1700	496			chrV	12536142	12543351	highL3peak85	chrV	12537640	12542818	K4finalpeaks1928	5178
chrV	5242576	5243097	highD2peak86	chrV	5241893	5244265	K4finalpeaks1701	521			chrV	12810807	12811431	highL3peak86	chrV	12809291	12819982	K4finalpeaks1935	624
chrV	5327683	5329622	highD2peak87	chrV	5327684	5329622	K4finalpeaks1703	1938			chrV	13168763	13169643	highL3peak87	chrV	13168733	13170140	K4finalpeaks1945	880
chrV	5547775	5548094	highD2peak88	chrV	5547776	5548094	K4finalpeaks1709	318			chrV	13627597	13627815	highL3peak88	chrV	13627113	13627886	K4finalpeaks1965	218
chrV	5691122	5692114	highD2peak89	chrV	5689838	5692774	K4finalpeaks1714	992			chrV	13687263	13687987	highL3peak89	chrV	13687334	13687666	K4finalpeaks1968	332
chrV	6399440	6400116	highD2peak90	chrV	6394577	6400577	K4finalpeaks1736	676			chrV	14005745	14007064	highL3peak90	chrV	14006726	14006935	K4finalpeaks1978	209
chrV	6407193	6408053	highD2peak91	chrV	6404871	6408990	K4finalpeaks1737	860			chrV	14128792	14129143	highL3peak91	chrV	14128764	14128993	K4finalpeaks1979	201
chrV	6436253	6437992	highD2peak92	chrV	6436254	6437992	K4finalpeaks1738	1738			chrV	14367484	14368974	highL3peak92	chrV	14367527	14367745	K4finalpeaks1990	218
chrV	6484424	6484720	highD2peak93	chrV	6484404	6488976	K4finalpeaks1739	296			chrV	14850554	14851460	highL3peak93	chrV	14845261	14852826	K4finalpeaks1997	906
chrV	6566404	6566844	highD2peak94	chrV	6566405	6566844	K4finalpeaks1746	439			chrV	15074955	15075214	highL3peak94	chrV	15075034	15075254	K4finalpeaks2003	180
chrV	6604542	6606317	highD2peak95	chrV	6598967	6606722	K4finalpeaks1748	1775			chrV	18989803	18991148	highL3peak95	chrV	18989804	18990017	K4finalpeaks2074	213
chrV	6837097	6837897	highD2peak96	chrV	6831422	6840781	K4finalpeaks1754	800			chrV	20407186	20409671	highL3peak96	chrV	20408215	20410643	K4finalpeaks2097	1456
chrV	7081122	7081848	highD2peak97	chrV	7075493	7081905	K4finalpeaks1757	726			chrIV	1212788	1217894	highL3peak97	chrIV	1215899	1217894	K4finalpeaks1237	1995
chrV	7416241	7416747	highD2peak98	chrV	7415538	7417084	K4finalpeaks1765	506			chrIV	2217254	2224498	highL3peak98	chrIV	2219180	2220865	K4finalpeaks1254	1685
chrV	8019166	8019714	highD2peak99	chrV	8019167	8019714	K4finalpeaks1776	547			chrIV	2991821	2999222	highL3peak99	chrIV	2994819	2996883	K4finalpeaks1269	2064
chrV	8079274	8079534	highD2peak100	chrV	8079275	8079534	K4finalpeaks1778	259			chrIV	3028215	3029927	highL3peak100	chrIV	3027448	3029761	K4finalpeaks1271	1546
chrV	8267003	8267291	highD2peak101	chrV	8267004	8267291	K4finalpeaks1780	287			chrIV	4570521	4571054	highL3peak101	chrIV	4570813	4571029	K4finalpeaks1301	216
chrV	8383917	8386293	highD2peak102	chrV	8383881	8386596	K4finalpeaks1785	2376			chrIV	4755955	4756278	highL3peak102	chrIV	4755829	4756316	K4finalpeaks1305	323
chrV	8457279	8458016	highD2peak103	chrV	8457280	8458016	K4finalpeaks1789	736			chrIV	5081841	5082395	highL3peak103	chrIV	5080402	5085097	K4finalpeaks1308	554
chrV	8739337	8739833	highD2peak104	chrV	8739338	8739833	K4finalpeaks1797	495			chrIV	5354057	5354855	highL3peak104	chrIV	5354381	5354657	K4finalpeaks1313	276
chrV	8906003	8906407	highD2peak105	chrV	8905514	8907112	K4finalpeaks1800	404			chrIV	5593099	5594466	highL3peak105	chrIV	5593733	5595715	K4finalpeaks1321	733
chrV	8922903	8923989	highD2peak106	chrV	8922730	8926510	K4finalpeaks1802	1086			chrIV	5597601	5603717	highL3peak106	chrIV	5601577	5603663	K4finalpeaks1322	2086
chrV	9507860	9508962	highD2peak107	chrV	9504950	9511079	K4finalpeaks1823	1102			chrIV	7023124	7023475	highL3peak107	chrIV	7023189	7023493	K4finalpeaks1362	286
chrV	9585040	9585241	highD2peak108	chrV	9582211	9590862	K4finalpeaks1825	201			chrIV	7390116	7393402	highL3peak108	chrIV	7389875	7396626	K4finalpeaks1374	3286
chrV	10011051	10011500	highD2peak109	chrV	10009390	10017999	K4finalpeaks1835	449			chrIV	7713900	7719165	highL3peak109	chrIV	7713642	7714671	K4finalpeaks1386	771
chrV	10096483	10096817	highD2peak110	chrV	10096250	10098589	K4finalpeaks1839	334			chrIV	7943208	7943614	highL3peak110	chrIV	7942291	7943751	K4finalpeaks1390	406
chrV	10107518	10108159	highD2peak111	chrV	10107519	10108159	K4finalpeaks1841	640			chrIV	8001991	8009595	highL3peak111	chrIV	8005120	8005498	K4finalpeaks1391	378
chrV	10125257	10126392	highD2peak112	chrV	10124974	10127930	K4finalpeaks1842	1135			chrIV	9989654	9991104	highL3peak112	chrIV	9990857	9991057	K4finalpeaks1444	200
chrV	10560801	10561094	highD2peak113	chrV	10560802	10561094	K4finalpeaks1855	292			chrIV	10340062	10340806	highL3peak113	chrIV	10340097	10340300	K4finalpeaks1461	203
chrV	10875719	10876928	highD2peak114	chrV	10875720	10876928	K4finalpeaks1868	1208			chrIV	10866134	10869167	highL3peak114	chrIV	10865489	10869893	K4finalpeaks1484	3033
chrV	10900424	10901247	highD2peak115	chrV	10900244	10901732	K4finalpeaks1870	823			chrIV	10979892	10980797	highL3peak115	chrIV	10979880	10980107	K4finalpeaks1487	215
chrV	11068277	11068546	highD2peak116	chrV	11068278	11068546	K4finalpeaks1875	268			chrIV	11351429	11351861	highL3peak116	chrIV	11351468	11351700	K4finalpeaks1498	232
chrV	11068929	11069780	highD2peak117	chrV	11068930	11069780	K4finalpeaks1876	850			chrIV	11354327	11355044	highL3peak117	chrIV	11354382	11354633	K4finalpeaks1499	251
chrV	11311254	11312800	highD2peak118	chrV	11311174	11312800	K4finalpeaks1888	1546			chrIV	11568382	11569698	highL3peak118	chrIV	11568587	11568800	K4finalpeaks1502	213
chrV	11520080	11520518	highD2peak119	chrV	11520081	11520518	K4finalpeaks1895	437			chrIV	11590508	11590897	highL3peak119	chrIV	11590603	11590836	K4finalpeaks1504	233
chrV	11572592	11576441	highD2peak120	chrV	11568182	11576598	K4finalpeaks1898	3849			chrIV	11713258	11715501	highL3peak120	chrIV	11713809	11715432	K4finalpeaks1508	1623
chrV	11771130	11771563	highD2peak121	chrV	11770840	11771593	K4finalpeaks1903	433			chrIV	11765100	11765774	highL3peak121	chrIV	11764748	11765955	K4finalpeaks1513	674
chrV	11778054	11780719	highD2peak122	chrV	11778055	11780719	K4finalpeaks1904	2664			chrIV	12424141	12426612	highL3peak122	chrIV	12424204	12426556	K4finalpeaks1522	2352
chrV	12414644	12415717	highD2peak123	chrV	12411446	12415751	K4finalpeaks1923	1073			chrIV	12815243	12819259	highL3peak123	chrIV	12817914	12818145	K4finalpeaks1527	231
chrV	12744838	12745094	highD2peak124	chrV	12741590	12745111	K4finalpeaks1932	256			chrIV	12830930	12832910	highL3peak124	chrIV	12832184	12832613	K4finalpeaks1528	429
chrV	12756087	12756419	highD2peak125	chrV	12756027	12760869	K4finalpeaks1933	332			chrIV	13025543	13034028	highL3peak125	chrIV	13027082	13027328	K4finalpeaks1534	246
chrV	12756659	12756991	highD2peak126	chrV	12756027	12760869	K4finalpeaks1933	332			chrIV	14272395	14273871	highL3peak126	chrIV	14272801	14273791	K4finalpeaks1553	990
chrV	12792298	12792537	highD2peak127	chrV	12791466	12792917	K4finalpeaks1934	239			chrIV	14618577	14619073	highL3peak127	chrIV	14609541	14624413	K4finalpeaks1557	496
chrV	12843416	12847141	highD2peak128	chrV	12843763	12844904	K4finalpeaks1937	1141			chrIV	14661386	14661944	highL3peak128	chrIV	14661243	14662147	K4finalpeaks1558	558
chrV	12995593	12996667	highD2peak129	chrV	12995594	12996667	K4finalpeaks1939	1073			chrIV	14763289	14764343	highL3peak129	chrIV	14762854	14764681	K4finalpeaks1559	1054
chrV	13196189	13196451	highD2peak130	chrV	13195775	13197041	K4finalpeaks1946	262			chrIII	668257	677041	highL3peak130	chrIII	670772	671018	K4finalpeaks826	246
chrV	13196740	13196938	highD2peak131	chrV	13195775	13197041	K4finalpeaks1946	198			chrIII	2130216	2130690	highL3peak131	chrIII	2130196	2130603	K4finalpeaks861	387
chrV	13272529	13272988	highD2peak132	chrV	13272008	13278450	K4finalpeaks1951	459			chrIII	2551205	2555972	highL3peak132	chrIII	2553285	2554643	K4finalpeaks871	1358
chrV	13305020	13305493	highD2peak133	chrV	13304972	13305560	K4finalpeaks1952	473			chrIII	3543137	3543366	highL3peak133	chrIII	3543077	3543285	K4finalpeaks887	148
chrV	13370108	13370682	highD2peak134	chrV	13370109	13370682	K4finalpeaks1953	573			chrIII	3668694	3686193	highL3peak134	chrIII	3675494	3675788	K4finalpeaks888	294
chrV	13370966	13372972	highD2peak135	chrV	13370967	13372972	K4finalpeaks1954	2005			chrIII	3871894	3873672	highL3peak135	chrIII	3872370	3873510	K4finalpeaks898	1140
chrV	13529189	13530770	highD2peak136	chrV	13529140	13532561	K4finalpeaks1961	1581			chrIII	3953274	3953842	highL3peak136	chrIII	3951854	3958308	K4finalpeaks900	568
chrV	13617420	13617703	highD2peak137	chrV	13617421	13617703	K4finalpeaks1964	282			chrIII	3954879	3955093	highL3peak137	chrIII	3951854	3958308	K4finalpeaks900	214
chrV	14171086	14171396	highD2peak138	chrV	14171062	14171415	K4finalpeaks1987	310			chrIII	3955232	3956862	highL3peak138	chrIII	3951854	3958308	K4finalpeaks900	1630
chrV	14595053	14596085	highD2peak139	chrV	14595054	14596085	K4finalpeaks1993	1031			chrIII	3956964	3957535	highL3peak139	chrIII	3951854	3958308	K4finalpeaks900	571
chrV	15402089	15403091	highD2peak140	chrV	15402090	15403091	K4finalpeaks2008	1001			chrIII	3976275	3976498	highL3peak140	chrIII	3976128	3976637	K4finalpeaks901	223
chrV	15423456	15425465	highD2peak141	chrV	15423457	15425465	K4finalpeaks2009	2008			chrIII	4100316	4100518	highL3peak141	chrIII	4100289	4100529	K4finalpeaks903	202
chrV	15924082	15924444	highD2peak142	chrV	15924083	15924444	K4finalpeaks2015	361			chrIII	4189413	4189891	highL3peak142	chrIII	4189348	4190005	K4finalpeaks904	478
chrV	16128595	16129131	highD2peak143	chrV	16125557	16129223	K4finalpeaks2018	536			chrIII	4276160	4286429	highL3peak143	chrIII	4279436	4285534	K4finalpeaks907	6098
chrV	16143584	16143923	highD2peak144	chrV	16143585	16143923	K4finalpeaks2020	338			chrIII	4356577	4358243	highL3peak144	chrIII	4356682	4357877	K4finalpeaks912	1195
chrV	16268686	16269999	highD2peak145	chrV	16268687	16269999	K4finalpeaks2024	1312			chrIII	4665188	4668509	highL3peak145	chrIII	4665712	4666471	K4finalpeaks928	759
chrV	16728776	16729204	highD2peak146	chrV	16728702	16730548	K4finalpeaks2029	428			chrIII	4895057	4908534	highL3peak146	chrIII	4902870	4903879	K4finalpeaks934	1009
chrV	16746296	16747714	highD2peak147	chrV	16746297	16747714	K4finalpeaks2030	1417			chrIII	4895057	4908534	highL3peak147	chrIII	4893440	4901463	K4finalpeaks933	6406
chrV	17089553	17089759	highD2peak148	chrV	17086796	17091741	K4finalpeaks2032	206			chrIII	4950307	4951566	highL3peak148	chrIII	4950293	4952012	K4finalpeaks936	1259
chrV	17339050	17339411	highD2peak149	chrV	17339051	17339411	K4finalpeaks2040	360			chrIII	4951684	4952365	highL3peak149	chrIII	4950293	4952012	K4finalpeaks936	328
chrV	17546656	17546993	highD2peak150	chrV	17546657	17546993	K4finalpeaks2048	336			chrIII	5183500	5183760	highL3peak150	chrIII	5183564	5183912	K4finalpeaks941	196
chrV	17549681	17550032	highD2peak151	chrV	17549336	17550346	K4finalpeaks2049	351			chrIII	5640035	5641058	highL3peak151	chrIII	5639994	5640745	K4finalpeaks958	710
chrV	18237018	18237880	highD2peak152	chrV	18235930	18238025	K4finalpeaks2058	862			chrIII	5685212	5685685	highL3peak152	chrIII	5685143	5685732	K4finalpeaks962	473
chrV	18459786	18461283	highD2peak153	chrV	18459787	18461283	K4finalpeaks2065	1496			chrIII	5928789	5929252	highL3peak153	chrIII	5928809	5929125	K4finalpeaks975	316
chrV	18462769	18462970	highD2peak154	chrV	18462754	18465772	K4finalpeaks2066	201			chrIII	5930811	5931128	highL3peak154	chrIII	5930833	5931525	K4finalpeaks976	295
chrV	18463022	18463306	highD2peak155	chrV	18462754	18465772	K4finalpeaks2066	284			chrIII	5991792	5993479	highL3peak155	chrIII	5992355	5992620	K4finalpeaks979	265
chrV	18575230	18576056	highD2peak156	chrV	18574476	18576734	K4finalpeaks2068	826			chrIII	6012922	6013298	highL3peak156	chrIII	6012923	6013458	K4finalpeaks980	375
chrV	18576182	18576712	highD2peak157	chrV	18574476	18576734	K4finalpeaks2068	530			chrIII	6351440	6353530	highL3peak157	chrIII	6352522	6352829	K4finalpeaks989	307
chrV	18737220	18737833	highD2peak158	chrV	18736514	18737866	K4finalpeaks2070	613			chrIII	6362624	6363149	highL3peak158	chrIII	6359372	6365839	K4finalpeaks991	525
chrV	18956262	18957547	highD2peak159	chrV	18956263	18957547	K4finalpeaks2073	1284			chrIII	6363678	6363886	highL3peak159	chrIII	6359372	6365839	K4finalpeaks991	208
chrV	19062052	19062701	highD2peak160	chrV	19062053	19062701	K4finalpeaks2075	648			chrIII	7271008	7272394	highL3peak160	chrIII	7270732	7272094	K4finalpeaks1011	1086
chrV	19405677	19406286	highD2peak161	chrV	19405142	19406409	K4finalpeaks2079	609			chrIII	7655017	7661663	highL3peak161	chrIII	7657933	7658130	K4finalpeaks1035	197
chrV	19519711	19527528	highD2peak162	chrV	19520108	19521886	K4finalpeaks2084	1778			chrIII	7965175	7967838	highL3peak162	chrIII	7965318	7966923	K4finalpeaks1042	1605
chrV	19697078	19697419	highD2peak163	chrV	19696475	19697449	K4finalpeaks2085	341			chrIII	8322539	8323981	highL3peak163	chrIII	8322821	8327827	K4finalpeaks1051	1160
chrV	19922015	19922601	highD2peak164	chrV	19921728	19922638	K4finalpeaks2089	586			chrIII	8509664	8513329	highL3peak164	chrIII	8510169	8510371	K4finalpeaks1055	202
chrV	19981655	19982156	highD2peak165	chrV	19981656	19982156	K4finalpeaks2090	500			chrIII	8509664	8513329	highL3peak165	chrIII	8510863	8511101	K4finalpeaks1056	238
chrV	20201341	20202012	highD2peak166	chrV	20201342	20202012	K4finalpeaks2092	670			chrIII	8515041	8519344	highL3peak166	chrIII	8517360	8517657	K4finalpeaks1057	297
chrV	20211743	20212290	highD2peak167	chrV	20211307	20213255	K4finalpeaks2093	547			chrIII	8515041	8519344	highL3peak167	chrIII	8518491	8519125	K4finalpeaks1058	634
chrV	20497564	20498889	highD2peak168	chrV	20496919	20499088	K4finalpeaks2099	1325			chrIII	8525322	8529187	highL3peak168	chrIII	8528781	8529223	K4finalpeaks1059	406
chrV	20650540	20650791	highD2peak169	chrV	20650541	20650791	K4finalpeaks2101	250			chrIII	8686970	8687233	highL3peak169	chrIII	8686576	8687263	K4finalpeaks1063	263
chrV	20769911	20770116	highD2peak170	chrV	20769821	20771354	K4finalpeaks2104	205			chrIII	8852367	8854010	highL3peak170	chrIII	8852336	8852869	K4finalpeaks1073	502
chrIV	162605	163099	highD2peak171	chrIV	162644	163050	K4finalpeaks1219	406			chrIII	9009706	9010229	highL3peak171	chrIII	9009810	9010166	K4finalpeaks1078	356
chrIV	324171	324746	highD2peak172	chrIV	324106	326511	K4finalpeaks1221	575			chrIII	9081782	9081991	highL3peak172	chrIII	9081688	9082335	K4finalpeaks1081	209
chrIV	336408	337309	highD2peak173	chrIV	336355	337634	K4finalpeaks1223	901			chrIII	9483353	9484237	highL3peak173	chrIII	9482456	9485310	K4finalpeaks1085	884
chrIV	409112	409376	highD2peak174	chrIV	409113	409376	K4finalpeaks1227	263			chrIII	9611562	9612195	highL3peak174	chrIII	9611808	9612148	K4finalpeaks1090	340
chrIV	427376	429056	highD2peak175	chrIV	427377	429056	K4finalpeaks1228	1679			chrIII	10167888	10168265	highL3peak175	chrIII	10167950	10168541	K4finalpeaks1113	315
chrIV	569643	571051	highD2peak176	chrIV	568549	571171	K4finalpeaks1229	1408			chrIII	11464409	11467478	highL3peak176	chrIII	11465716	11466032	K4finalpeaks1154	316
chrIV	945294	945611	highD2peak177	chrIV	944345	945634	K4finalpeaks1234	317			chrIII	12601999	12603020	highL3peak177	chrIII	12602051	12602390	K4finalpeaks1190	339
chrIV	1149313	1150726	highD2peak178	chrIV	1145456	1150770	K4finalpeaks1235	1413			chrIII	12612429	12612993	highL3peak178	chrIII	12612508	12612756	K4finalpeaks1192	248
chrIV	1834637	1835141	highD2peak179	chrIV	1834638	1835141	K4finalpeaks1245	503			chrIII	13359597	13360119	highL3peak179	chrIII	13359049	13360731	K4finalpeaks1203	522
chrIV	1871767	1872126	highD2peak180	chrIV	1871768	1872126	K4finalpeaks1247	358			chrII	107857	108163	highL3peak180	chrII	107678	108359	K4finalpeaks392	306
chrIV	1875594	1876167	highD2peak181	chrIV	1875595	1876167	K4finalpeaks1248	572			chrII	601006	601630	highL3peak181	chrII	601341	601629	K4finalpeaks400	288
chrIV	2111436	2113306	highD2peak182	chrIV	2111437	2113306	K4finalpeaks1251	1869			chrII	759194	760326	highL3peak182	chrII	759889	760354	K4finalpeaks402	437
chrIV	2236617	2237028	highD2peak183	chrIV	2236618	2237028	K4finalpeaks1255	410			chrII	952544	953169	highL3peak183	chrII	952757	952954	K4finalpeaks404	197
chrIV	2283794	2284509	highD2peak184	chrIV	2283795	2284509	K4finalpeaks1256	714			chrII	2845069	2846899	highL3peak184	chrII	2845018	2851129	K4finalpeaks449	1830
chrIV	2844106	2844641	highD2peak185	chrIV	2838745	2846829	K4finalpeaks1263	535			chrII	2854211	2855817	highL3peak185	chrII	2854856	2855861	K4finalpeaks450	961
chrIV	3012659	3014661	highD2peak186	chrIV	3012649	3014661	K4finalpeaks1270	2002			chrII	2920685	2921462	highL3peak186	chrII	2921185	2921593	K4finalpeaks452	277
chrIV	3895809	3896535	highD2peak187	chrIV	3895780	3897258	K4finalpeaks1280	726			chrII	3816429	3817433	highL3peak187	chrII	3814807	3817974	K4finalpeaks473	1004
chrIV	4529952	4530358	highD2peak188	chrIV	4528185	4530668	K4finalpeaks1299	406			chrII	4614565	4616170	highL3peak188	chrII	4614533	4614817	K4finalpeaks487	252
chrIV	4930464	4930796	highD2peak189	chrIV	4930465	4930796	K4finalpeaks1307	331			chrII	5353889	5354154	highL3peak189	chrII	5353929	5354133	K4finalpeaks504	204
chrIV	5189098	5189394	highD2peak190	chrIV	5187945	5189987	K4finalpeaks1311	296			chrII	5703517	5704127	highL3peak190	chrII	5703904	5704113	K4finalpeaks513	209
chrIV	5374278	5377114	highD2peak191	chrIV	5373976	5377776	K4finalpeaks1315	2836			chrII	5946483	5952893	highL3peak191	chrII	5950991	5951588	K4finalpeaks525	597
chrIV	5386081	5388816	highD2peak192	chrIV	5385761	5389742	K4finalpeaks1316	2735			chrII	5955952	5963012	highL3peak192	chrII	5956423	5956686	K4finalpeaks526	263
chrIV	5743696	5745225	highD2peak193	chrIV	5743697	5745225	K4finalpeaks1326	1528			chrII	5955952	5963012	highL3peak193	chrII	5957713	5957984	K4finalpeaks527	271
chrIV	5765591	5765799	highD2peak194	chrIV	5765246	5765998	K4finalpeaks1327	208			chrII	5955952	5963012	highL3peak194	chrII	5959009	5959220	K4finalpeaks528	211
chrIV	6017471	6019716	highD2peak195	chrIV	6014422	6027113	K4finalpeaks1337	2245			chrII	5955952	5963012	highL3peak195	chrII	5959573	5959925	K4finalpeaks529	352
chrIV	6275253	6275818	highD2peak196	chrIV	6273958	6275851	K4finalpeaks1343	565			chrII	5955952	5963012	highL3peak196	chrII	5961407	5962551	K4finalpeaks530	1144
chrIV	6331062	6333141	highD2peak197	chrIV	6331063	6333141	K4finalpeaks1344	2078			chrII	6142436	6142776	highL3peak197	chrII	6141555	6143336	K4finalpeaks538	340
chrIV	6432668	6434302	highD2peak198	chrIV	6433198	6433464	K4finalpeaks1346	266			chrII	6279880	6282068	highL3peak198	chrII	6280927	6281233	K4finalpeaks543	306
chrIV	6557026	6557675	highD2peak199	chrIV	6557027	6557675	K4finalpeaks1348	648			chrII	6495825	6498600	highL3peak199	chrII	6498387	6498608	K4finalpeaks553	213
chrIV	6626978	6627952	highD2peak200	chrIV	6626979	6627970	K4finalpeaks1350	973			chrII	6688132	6691796	highL3peak200	chrII	6689102	6695476	K4finalpeaks557	2694
chrIV	6876173	6881330	highD2peak201	chrIV	6876174	6881412	K4finalpeaks1358	5156			chrII	6703254	6712590	highL3peak201	chrII	6708811	6709195	K4finalpeaks559	384
chrIV	7026194	7027041	highD2peak202	chrIV	7026195	7027041	K4finalpeaks1364	846			chrII	6714012	6717515	highL3peak202	chrII	6716834	6717502	K4finalpeaks560	668
chrIV	7048586	7049083	highD2peak203	chrIV	7048587	7049083	K4finalpeaks1367	496			chrII	6728527	6729558	highL3peak203	chrII	6728935	6729376	K4finalpeaks561	441
chrIV	7290781	7291152	highD2peak204	chrIV	7287225	7291437	K4finalpeaks1369	371			chrII	6838341	6846981	highL3peak204	chrII	6839457	6839731	K4finalpeaks567	274
chrIV	7711120	7713206	highD2peak205	chrIV	7711121	7713206	K4finalpeaks1385	2085			chrII	6838341	6846981	highL3peak205	chrII	6842863	6843479	K4finalpeaks568	616
chrIV	8448686	8452095	highD2peak206	chrIV	8448687	8452095	K4finalpeaks1402	3408			chrII	7712951	7717641	highL3peak206	chrII	7712570	7719950	K4finalpeaks588	4690
chrIV	8585695	8586248	highD2peak207	chrIV	8585696	8586248	K4finalpeaks1405	552			chrII	7718450	7720171	highL3peak207	chrII	7712570	7719950	K4finalpeaks588	1500
chrIV	8862205	8863480	highD2peak208	chrIV	8862206	8863480	K4finalpeaks1415	1274			chrII	7755053	7755469	highL3peak208	chrII	7754974	7755525	K4finalpeaks589	416
chrIV	9011699	9011962	highD2peak209	chrIV	9011700	9011962	K4finalpeaks1420	262			chrII	7834694	7835859	highL3peak209	chrII	7835015	7835240	K4finalpeaks595	225
chrIV	9127074	9128185	highD2peak210	chrIV	9126159	9130612	K4finalpeaks1424	1111			chrII	7838618	7842438	highL3peak210	chrII	7841949	7842438	K4finalpeaks596	489
chrIV	9238621	9240060	highD2peak211	chrIV	9236107	9244534	K4finalpeaks1427	1439			chrII	7984067	7986709	highL3peak211	chrII	7984551	7985500	K4finalpeaks604	949
chrIV	9328497	9331554	highD2peak212	chrIV	9328457	9337556	K4finalpeaks1429	3057			chrII	8132275	8133281	highL3peak212	chrII	8132542	8132739	K4finalpeaks608	197
chrIV	9331931	9333013	highD2peak213	chrIV	9328457	9337556	K4finalpeaks1429	1082			chrII	8649307	8654120	highL3peak213	chrII	8650403	8651472	K4finalpeaks625	1069
chrIV	9371351	9373131	highD2peak214	chrIV	9371351	9373082	K4finalpeaks1430	1731			chrII	8849082	8849371	highL3peak214	chrII	8848848	8849426	K4finalpeaks633	289
chrIV	9653463	9655480	highD2peak215	chrIV	9653464	9655480	K4finalpeaks1438	2016			chrII	8849697	8850001	highL3peak215	chrII	8849596	8852261	K4finalpeaks634	304
chrIV	10018389	10018614	highD2peak216	chrIV	10017687	10020818	K4finalpeaks1446	225			chrII	8955966	8956903	highL3peak216	chrII	8956494	8956804	K4finalpeaks639	310
chrIV	10157527	10158833	highD2peak217	chrIV	10157528	10158833	K4finalpeaks1451	1305			chrII	9259580	9263972	highL3peak217	chrII	9261079	9262161	K4finalpeaks656	1082
chrIV	10236384	10236954	highD2peak218	chrIV	10236339	10240331	K4finalpeaks1455	570			chrII	9259580	9263972	highL3peak218	chrII	9263761	9264097	K4finalpeaks657	211
chrIV	10239435	10239818	highD2peak219	chrIV	10236339	10240331	K4finalpeaks1455	383			chrII	9690378	9692174	highL3peak219	chrII	9690385	9692182	K4finalpeaks673	1789
chrIV	10278182	10278444	highD2peak220	chrIV	10277727	10280012	K4finalpeaks1459	262			chrII	9954898	9955262	highL3peak220	chrII	9954813	9955215	K4finalpeaks681	317
chrIV	10428647	10429031	highD2peak221	chrIV	10428648	10429031	K4finalpeaks1463	383			chrII	9993525	9993956	highL3peak221	chrII	9993663	9994953	K4finalpeaks683	293
chrIV	10464265	10464492	highD2peak222	chrIV	10463532	10472723	K4finalpeaks1465	227			chrII	10015978	10016195	highL3peak222	chrII	10011716	10016131	K4finalpeaks684	153
chrIV	10464625	10464826	highD2peak223	chrIV	10463532	10472723	K4finalpeaks1465	201			chrII	10558117	10558585	highL3peak223	chrII	10558487	10559259	K4finalpeaks695	98
chrIV	10467039	10467333	highD2peak224	chrIV	10463532	10472723	K4finalpeaks1465	294			chrII	10558816	10559341	highL3peak224	chrII	10558487	10559259	K4finalpeaks695	443
chrIV	10471017	10471744	highD2peak225	chrIV	10463532	10472723	K4finalpeaks1465	727			chrII	10774172	10774414	highL3peak225	chrII	10774187	10774745	K4finalpeaks703	227
chrIV	10471929	10472491	highD2peak226	chrIV	10463532	10472723	K4finalpeaks1465	562			chrII	10988698	10994266	highL3peak226	chrII	10988706	10989679	K4finalpeaks710	973
chrIV	10607052	10607655	highD2peak227	chrIV	10606674	10608423	K4finalpeaks1468	603			chrII	11054479	11055428	highL3peak227	chrII	11054962	11055255	K4finalpeaks712	293
chrIV	10620703	10621375	highD2peak228	chrIV	10620704	10621375	K4finalpeaks1469	671			chrII	11376633	11377017	highL3peak228	chrII	11376062	11377541	K4finalpeaks718	384
chrIV	10693636	10694107	highD2peak229	chrIV	10693637	10694107	K4finalpeaks1473	470			chrII	11377280	11377530	highL3peak229	chrII	11376062	11377541	K4finalpeaks718	250
chrIV	10797315	10797565	highD2peak230	chrIV	10797316	10797565	K4finalpeaks1479	249			chrII	12041452	12043209	highL3peak230	chrII	12042539	12043156	K4finalpeaks747	617
chrIV	10797620	10798519	highD2peak231	chrIV	10797621	10798519	K4finalpeaks1480	898			chrII	12239367	12240084	highL3peak231	chrII	12237687	12242428	K4finalpeaks751	717
chrIV	10909937	10911981	highD2peak232	chrIV	10909855	10914024	K4finalpeaks1485	2044			chrII	12241421	12241938	highL3peak232	chrII	12237687	12242428	K4finalpeaks751	517
chrIV	10912103	10913666	highD2peak233	chrIV	10909855	10914024	K4finalpeaks1485	1563			chrII	12798204	12798922	highL3peak233	chrII	12793578	12799599	K4finalpeaks758	718
chrIV	11246335	11246710	highD2peak234	chrIV	11246336	11246710	K4finalpeaks1495	374			chrII	13288353	13288705	highL3peak234	chrII	13288019	13291329	K4finalpeaks774	352
chrIV	11644052	11645098	highD2peak235	chrIV	11644053	11645098	K4finalpeaks1506	1045			chrII	13289388	13289733	highL3peak235	chrII	13288019	13291329	K4finalpeaks774	345
chrIV	12866148	12866530	highD2peak236	chrIV	12866121	12871453	K4finalpeaks1529	382			chrII	13332226	13336071	highL3peak236	chrII	13334181	13335747	K4finalpeaks775	1566
chrIV	13325046	13326561	highD2peak237	chrIV	13321409	13326722	K4finalpeaks1538	1515			chrII	14603789	14605308	highL3peak237	chrII	14603790	14604299	K4finalpeaks799	509
chrIV	13388784	13389616	highD2peak238	chrIV	13388785	13389616	K4finalpeaks1541	831			chrII	15042286	15044066	highL3peak238	chrII	15038680	15044408	K4finalpeaks804	1780
chrIV	13609137	13609714	highD2peak239	chrIV	13607464	13609826	K4finalpeaks1543	577			chrI	956630	956996	highL3peak239	chrI	956707	956941	K4finalpeaks21	234
chrIV	13633432	13633882	highD2peak240	chrIV	13633433	13633882	K4finalpeaks1544	449			chrI	1691059	1691859	highL3peak240	chrI	1687609	1693297	K4finalpeaks28	800
chrIV	13639337	13639808	highD2peak241	chrIV	13639307	13644763	K4finalpeaks1545	471			chrI	1692834	1693307	highL3peak241	chrI	1687609	1693297	K4finalpeaks28	463
chrIV	13640434	13640761	highD2peak242	chrIV	13639307	13644763	K4finalpeaks1545	327			chrI	1695016	1695937	highL3peak242	chrI	1694923	1695879	K4finalpeaks29	863
chrIV	14430016	14430400	highD2peak243	chrIV	14430017	14430400	K4finalpeaks1554	383			chrI	2043512	2044093	highL3peak243	chrI	2043521	2044065	K4finalpeaks36	544
chrIV	14457369	14458062	highD2peak244	chrIV	14456481	14459967	K4finalpeaks1555	693			chrI	2404177	2407329	highL3peak244	chrI	2404596	2404862	K4finalpeaks43	266
chrIV	14886000	14886403	highD2peak245	chrIV	14886001	14886403	K4finalpeaks1562	402			chrI	2577121	2577679	highL3peak245	chrI	2576883	2577227	K4finalpeaks44	106
chrIV	15214296	15215534	highD2peak246	chrIV	15214297	15215534	K4finalpeaks1565	1237			chrI	2707300	2707740	highL3peak246	chrI	2707231	2707464	K4finalpeaks49	164
chrIV	15220643	15220978	highD2peak247	chrIV	15220644	15220978	K4finalpeaks1566	334			chrI	4029047	4032821	highL3peak247	chrI	4032032	4032733	K4finalpeaks78	701
chrIV	15604409	15604613	highD2peak248	chrIV	15604410	15604613	K4finalpeaks1568	203			chrI	4200038	4200587	highL3peak248	chrI	4200111	4205247	K4finalpeaks84	476
chrIV	15850563	15850856	highD2peak249	chrIV	15850564	15850856	K4finalpeaks1573	292			chrI	4776342	4778984	highL3peak249	chrI	4776387	4779011	K4finalpeaks104	2597
chrIV	15951915	15952124	highD2peak250	chrIV	15951916	15952124	K4finalpeaks1575	208			chrI	4936401	4936648	highL3peak250	chrI	4936516	4938041	K4finalpeaks110	132
chrIV	15952407	15952725	highD2peak251	chrIV	15952408	15952725	K4finalpeaks1576	317			chrI	4936884	4937096	highL3peak251	chrI	4936516	4938041	K4finalpeaks110	212
chrIV	15953005	15953415	highD2peak252	chrIV	15953006	15953415	K4finalpeaks1577	409			chrI	5056779	5057320	highL3peak252	chrI	5056772	5056998	K4finalpeaks115	219
chrIV	16167401	16168492	highD2peak253	chrIV	16166775	16170950	K4finalpeaks1580	1091			chrI	6053096	6053342	highL3peak253	chrI	6053247	6056751	K4finalpeaks143	95
chrIV	17188897	17190112	highD2peak254	chrIV	17188898	17190112	K4finalpeaks1587	1214			chrI	6395810	6399050	highL3peak254	chrI	6395923	6399056	K4finalpeaks150	3127
chrIV	17338786	17339190	highD2peak255	chrIV	17338787	17339190	K4finalpeaks1595	403			chrI	6712882	6713202	highL3peak255	chrI	6712779	6713699	K4finalpeaks160	320
chrIV	17441815	17442068	highD2peak256	chrIV	17441816	17442068	K4finalpeaks1597	252			chrI	7214675	7222064	highL3peak256	chrI	7215724	7215934	K4finalpeaks180	210
chrIV	17468499	17470409	highD2peak257	chrIV	17465958	17470409	K4finalpeaks1600	1910			chrI	7368567	7372158	highL3peak257	chrI	7369911	7372187	K4finalpeaks183	2247
chrIII	2627	2987	highD2peak258	chrIII	1506	3502	K4finalpeaks812	360			chrI	7684946	7691446	highL3peak258	chrI	7684112	7687027	K4finalpeaks197	2081
chrIII	13988	14790	highD2peak259	chrIII	13163	18097	K4finalpeaks813	802			chrI	7993531	7994179	highL3peak259	chrI	7993715	7994745	K4finalpeaks204	464
chrIII	15072	15525	highD2peak260	chrIII	13163	18097	K4finalpeaks813	453			chrI	8116937	8119507	highL3peak260	chrI	8115694	8119325	K4finalpeaks206	2388
chrIII	15649	16293	highD2peak261	chrIII	13163	18097	K4finalpeaks813	644			chrI	8382199	8386641	highL3peak261	chrI	8382637	8383619	K4finalpeaks212	982
chrIII	16443	16683	highD2peak262	chrIII	13163	18097	K4finalpeaks813	240			chrI	8456214	8461346	highL3peak262	chrI	8459129	8461358	K4finalpeaks214	2217
chrIII	16783	17055	highD2peak263	chrIII	13163	18097	K4finalpeaks813	272			chrI	8822649	8825889	highL3peak263	chrI	8824809	8825933	K4finalpeaks227	1080
chrIII	107133	108080	highD2peak264	chrIII	105518	111039	K4finalpeaks814	947			chrI	8978001	8978473	highL3peak264	chrI	8977844	8978163	K4finalpeaks236	162
chrIII	108231	108449	highD2peak265	chrIII	105518	111039	K4finalpeaks814	218			chrI	9097472	9097966	highL3peak265	chrI	9097487	9098114	K4finalpeaks238	479
chrIII	121739	122011	highD2peak266	chrIII	120463	128165	K4finalpeaks816	272			chrI	9271881	9276157	highL3peak266	chrI	9271906	9274778	K4finalpeaks246	2872
chrIII	124361	124953	highD2peak267	chrIII	120463	128165	K4finalpeaks816	592			chrI	9279136	9279531	highL3peak267	chrI	9278961	9280831	K4finalpeaks247	395
chrIII	599024	599243	highD2peak268	chrIII	599025	599243	K4finalpeaks824	218			chrI	9280183	9280910	highL3peak268	chrI	9278961	9280831	K4finalpeaks247	648
chrIII	962217	963271	highD2peak269	chrIII	961478	964173	K4finalpeaks834	1054			chrI	9319889	9320223	highL3peak269	chrI	9319984	9322871	K4finalpeaks249	239
chrIII	1002812	1003228	highD2peak270	chrIII	1002813	1003228	K4finalpeaks835	415			chrI	9341404	9344299	highL3peak270	chrI	9343710	9343951	K4finalpeaks251	241
chrIII	1268709	1269348	highD2peak271	chrIII	1268710	1269348	K4finalpeaks840	638			chrI	9435256	9435527	highL3peak271	chrI	9434878	9436587	K4finalpeaks256	271
chrIII	1315398	1315747	highD2peak272	chrIII	1314051	1316401	K4finalpeaks846	349			chrI	9437911	9450361	highL3peak272	chrI	9437604	9439018	K4finalpeaks257	1107
chrIII	1322853	1323675	highD2peak273	chrIII	1322854	1323677	K4finalpeaks848	821			chrI	9493074	9497485	highL3peak273	chrI	9496577	9497051	K4finalpeaks259	474
chrIII	1349229	1349436	highD2peak274	chrIII	1349210	1349464	K4finalpeaks851	207			chrI	10407754	10409666	highL3peak274	chrI	10409118	10411593	K4finalpeaks290	548
chrIII	2253256	2253635	highD2peak275	chrIII	2253257	2253635	K4finalpeaks863	378			chrI	10412410	10412901	highL3peak275	chrI	10412617	10412930	K4finalpeaks291	284
chrIII	2264676	2266718	highD2peak276	chrIII	2264677	2266718	K4finalpeaks864	2041			chrI	10650584	10654799	highL3peak276	chrI	10653180	10653988	K4finalpeaks296	808
chrIII	2295263	2295693	highD2peak277	chrIII	2294733	2295757	K4finalpeaks866	430			chrI	11099688	11102146	highL3peak277	chrI	11100882	11101212	K4finalpeaks312	330
chrIII	2419580	2420134	highD2peak278	chrIII	2419581	2420134	K4finalpeaks867	553			chrI	11229965	11230305	highL3peak278	chrI	11229959	11230499	K4finalpeaks314	340
chrIII	3835161	3835578	highD2peak279	chrIII	3835162	3835578	K4finalpeaks896	416			chrI	11671322	11677637	highL3peak279	chrI	11676035	11683502	K4finalpeaks319	1602
chrIII	4491216	4494958	highD2peak280	chrIII	4491217	4494958	K4finalpeaks918	3741			chrI	12675104	12679835	highL3peak280	chrI	12675788	12676707	K4finalpeaks346	919
chrIII	4539365	4540656	highD2peak281	chrIII	4539366	4540656	K4finalpeaks924	1290			chrI	14343548	14343797	highL3peak281	chrI	14342968	14343771	K4finalpeaks368	223
chrIII	4642363	4643389	highD2peak282	chrIII	4640794	4643414	K4finalpeaks927	1026			chrI	14604011	14607803	highL3peak282	chrI	14603956	14604616	K4finalpeaks371	605
chrIII	5318233	5318838	highD2peak283	chrIII	5318234	5318892	K4finalpeaks945	604			chrI	14804879	14806237	highL3peak283	chrI	14805090	14805757	K4finalpeaks380	667
chrIII	5609138	5610392	highD2peak284	chrIII	5609139	5610392	K4finalpeaks955	1253			chrI	14945743	14948334	highL3peak284	chrI	14945845	14946373	K4finalpeaks385	528
chrIII	6164634	6165074	highD2peak285	chrIII	6164635	6165074	K4finalpeaks985	439			chrI	14971716	14972793	highL3peak285	chrI	14971946	14972980	K4finalpeaks386	847
chrIII	6282364	6282862	highD2peak286	chrIII	6282365	6282862	K4finalpeaks987	497			chrI	14995020	14995268	highL3peak286	chrI	14991643	15002031	K4finalpeaks387	248
chrIII	6592774	6593341	highD2peak287	chrIII	6591799	6593574	K4finalpeaks996	567			chrI	65397	65658	highL3peak287	.	-1	-1	.	0
chrIII	7346729	7347341	highD2peak288	chrIII	7346730	7347341	K4finalpeaks1016	611			chrI	155626	156271	highL3peak288	.	-1	-1	.	0
chrIII	7453832	7455990	highD2peak289	chrIII	7453781	7456032	K4finalpeaks1019	2158			chrI	166757	167166	highL3peak289	.	-1	-1	.	0
chrIII	7479218	7480203	highD2peak290	chrIII	7479219	7480203	K4finalpeaks1020	984			chrI	296156	299853	highL3peak290	.	-1	-1	.	0
chrIII	8593722	8593995	highD2peak291	chrIII	8591951	8594454	K4finalpeaks1060	273			chrI	312579	312865	highL3peak291	.	-1	-1	.	0
chrIII	9740070	9740283	highD2peak292	chrIII	9740071	9740283	K4finalpeaks1094	212			chrI	379181	379765	highL3peak292	.	-1	-1	.	0
chrIII	9928978	9929249	highD2peak293	chrIII	9928979	9929249	K4finalpeaks1107	270			chrI	397657	399543	highL3peak293	.	-1	-1	.	0
chrIII	11252454	11252664	highD2peak294	chrIII	11252455	11252664	K4finalpeaks1148	209			chrI	432194	432843	highL3peak294	.	-1	-1	.	0
chrIII	11266103	11266734	highD2peak295	chrIII	11264982	11270805	K4finalpeaks1149	631			chrI	442868	444343	highL3peak295	.	-1	-1	.	0
chrIII	11437045	11437243	highD2peak296	chrIII	11436671	11445403	K4finalpeaks1152	198			chrI	519242	519677	highL3peak296	.	-1	-1	.	0
chrIII	11439373	11439678	highD2peak297	chrIII	11436671	11445403	K4finalpeaks1152	305			chrI	530356	530728	highL3peak297	.	-1	-1	.	0
chrIII	11444363	11445086	highD2peak298	chrIII	11436671	11445403	K4finalpeaks1152	723			chrI	530933	531254	highL3peak298	.	-1	-1	.	0
chrIII	11451464	11452017	highD2peak299	chrIII	11451465	11452017	K4finalpeaks1153	552			chrI	531511	532924	highL3peak299	.	-1	-1	.	0
chrIII	11689583	11690096	highD2peak300	chrIII	11689059	11691354	K4finalpeaks1160	513			chrI	533510	533736	highL3peak300	.	-1	-1	.	0
chrIII	11878224	11878677	highD2peak301	chrIII	11878225	11878677	K4finalpeaks1168	452			chrI	543599	543797	highL3peak301	.	-1	-1	.	0
chrIII	12330784	12331799	highD2peak302	chrIII	12326384	12332765	K4finalpeaks1179	1015			chrI	573834	574705	highL3peak302	.	-1	-1	.	0
chrIII	12331905	12332716	highD2peak303	chrIII	12326384	12332765	K4finalpeaks1179	811			chrI	638021	638437	highL3peak303	.	-1	-1	.	0
chrIII	12445668	12445937	highD2peak304	chrIII	12444997	12445970	K4finalpeaks1184	269			chrI	677967	678311	highL3peak304	.	-1	-1	.	0
chrIII	13604171	13606075	highD2peak305	chrIII	13603566	13606627	K4finalpeaks1213	1904			chrI	756195	757053	highL3peak305	.	-1	-1	.	0
chrII	50732	52695	highD2peak306	chrII	50666	52695	K4finalpeaks388	1963			chrI	763636	764437	highL3peak306	.	-1	-1	.	0
chrII	52879	53580	highD2peak307	chrII	52880	53580	K4finalpeaks389	700			chrI	770969	773824	highL3peak307	.	-1	-1	.	0
chrII	57582	58260	highD2peak308	chrII	57583	58260	K4finalpeaks390	677			chrI	801958	805462	highL3peak308	.	-1	-1	.	0
chrII	505701	506317	highD2peak309	chrII	505757	506211	K4finalpeaks397	454			chrI	836229	842174	highL3peak309	.	-1	-1	.	0
chrII	620269	621366	highD2peak310	chrII	620270	621366	K4finalpeaks401	1096			chrI	846900	854189	highL3peak310	.	-1	-1	.	0
chrII	1297422	1298840	highD2peak311	chrII	1297423	1298840	K4finalpeaks409	1417			chrI	895692	896478	highL3peak311	.	-1	-1	.	0
chrII	1355819	1356414	highD2peak312	chrII	1355172	1356476	K4finalpeaks413	595			chrI	988963	992261	highL3peak312	.	-1	-1	.	0
chrII	1771338	1772570	highD2peak313	chrII	1771339	1772570	K4finalpeaks420	1231			chrI	1033982	1035318	highL3peak313	.	-1	-1	.	0
chrII	1775175	1776384	highD2peak314	chrII	1775159	1779241	K4finalpeaks421	1209			chrI	1040562	1040769	highL3peak314	.	-1	-1	.	0
chrII	1865125	1865409	highD2peak315	chrII	1864786	1865885	K4finalpeaks427	284			chrI	1062034	1064310	highL3peak315	.	-1	-1	.	0
chrII	1869294	1870629	highD2peak316	chrII	1869295	1870629	K4finalpeaks428	1334			chrI	1064637	1064886	highL3peak316	.	-1	-1	.	0
chrII	1899711	1901146	highD2peak317	chrII	1897967	1901841	K4finalpeaks429	1435			chrI	1099151	1100680	highL3peak317	.	-1	-1	.	0
chrII	1989256	1989458	highD2peak318	chrII	1989257	1989458	K4finalpeaks430	201			chrI	1119235	1119590	highL3peak318	.	-1	-1	.	0
chrII	2152761	2153066	highD2peak319	chrII	2152681	2155485	K4finalpeaks435	305			chrI	1174594	1176651	highL3peak319	.	-1	-1	.	0
chrII	2153295	2153516	highD2peak320	chrII	2152681	2155485	K4finalpeaks435	221			chrI	1258375	1258761	highL3peak320	.	-1	-1	.	0
chrII	2307071	2307709	highD2peak321	chrII	2307072	2307709	K4finalpeaks438	637			chrI	1261704	1273945	highL3peak321	.	-1	-1	.	0
chrII	2318171	2318777	highD2peak322	chrII	2317774	2321585	K4finalpeaks439	606			chrI	1315506	1315918	highL3peak322	.	-1	-1	.	0
chrII	2320349	2321442	highD2peak323	chrII	2317774	2321585	K4finalpeaks439	1093			chrI	1446511	1447190	highL3peak323	.	-1	-1	.	0
chrII	2407459	2407896	highD2peak324	chrII	2407460	2407896	K4finalpeaks442	436			chrI	1447289	1447716	highL3peak324	.	-1	-1	.	0
chrII	3129289	3129576	highD2peak325	chrII	3128898	3131194	K4finalpeaks457	287			chrI	1481487	1483293	highL3peak325	.	-1	-1	.	0
chrII	3221681	3226189	highD2peak326	chrII	3222353	3222777	K4finalpeaks459	424			chrI	1558824	1559683	highL3peak326	.	-1	-1	.	0
chrII	3221681	3226189	highD2peak327	chrII	3223025	3223289	K4finalpeaks460	264			chrI	1595716	1598722	highL3peak327	.	-1	-1	.	0
chrII	3221681	3226189	highD2peak328	chrII	3223966	3224435	K4finalpeaks461	469			chrI	1609387	1610936	highL3peak328	.	-1	-1	.	0
chrII	3221681	3226189	highD2peak329	chrII	3224770	3225371	K4finalpeaks462	601			chrI	1650841	1651500	highL3peak329	.	-1	-1	.	0
chrII	3221681	3226189	highD2peak330	chrII	3225591	3225962	K4finalpeaks463	371			chrI	1667792	1668537	highL3peak330	.	-1	-1	.	0
chrII	3296836	3298558	highD2peak331	chrII	3294917	3299465	K4finalpeaks464	1722			chrI	1669010	1669337	highL3peak331	.	-1	-1	.	0
chrII	3550901	3551213	highD2peak332	chrII	3550267	3551234	K4finalpeaks466	312			chrI	1696483	1696757	highL3peak332	.	-1	-1	.	0
chrII	3993579	3993864	highD2peak333	chrII	3993580	3993864	K4finalpeaks476	284			chrI	1697073	1697307	highL3peak333	.	-1	-1	.	0
chrII	4203458	4203713	highD2peak334	chrII	4203405	4204007	K4finalpeaks480	255			chrI	1738125	1740941	highL3peak334	.	-1	-1	.	0
chrII	4435285	4435810	highD2peak335	chrII	4433200	4436140	K4finalpeaks485	525			chrI	1775630	1775828	highL3peak335	.	-1	-1	.	0
chrII	4595057	4595613	highD2peak336	chrII	4590305	4601352	K4finalpeaks486	556			chrI	1777822	1778755	highL3peak336	.	-1	-1	.	0
chrII	4597698	4598131	highD2peak337	chrII	4590305	4601352	K4finalpeaks486	433			chrI	1809770	1810593	highL3peak337	.	-1	-1	.	0
chrII	4598406	4599265	highD2peak338	chrII	4590305	4601352	K4finalpeaks486	859			chrI	1821944	1824233	highL3peak338	.	-1	-1	.	0
chrII	4923626	4925363	highD2peak339	chrII	4918689	4925999	K4finalpeaks498	1737			chrI	1840094	1841342	highL3peak339	.	-1	-1	.	0
chrII	5503961	5504722	highD2peak340	chrII	5503962	5504722	K4finalpeaks506	760			chrI	1870853	1871173	highL3peak340	.	-1	-1	.	0
chrII	5572358	5575203	highD2peak341	chrII	5570554	5575323	K4finalpeaks509	2845			chrI	2093321	2095647	highL3peak341	.	-1	-1	.	0
chrII	5828065	5828957	highD2peak342	chrII	5826274	5830385	K4finalpeaks517	892			chrI	2155938	2157404	highL3peak342	.	-1	-1	.	0
chrII	5847687	5848068	highD2peak343	chrII	5845813	5848794	K4finalpeaks519	381			chrI	2276546	2277297	highL3peak343	.	-1	-1	.	0
chrII	6025154	6025750	highD2peak344	chrII	6025155	6025750	K4finalpeaks532	595			chrI	2305720	2307680	highL3peak344	.	-1	-1	.	0
chrII	6486636	6487340	highD2peak345	chrII	6486626	6487340	K4finalpeaks552	704			chrI	2414493	2414940	highL3peak345	.	-1	-1	.	0
chrII	6517202	6517581	highD2peak346	chrII	6516940	6526842	K4finalpeaks554	379			chrI	2493977	2494379	highL3peak346	.	-1	-1	.	0
chrII	6520184	6521331	highD2peak347	chrII	6516940	6526842	K4finalpeaks554	1147			chrI	2579652	2580084	highL3peak347	.	-1	-1	.	0
chrII	6524665	6526793	highD2peak348	chrII	6516940	6526842	K4finalpeaks554	2128			chrI	2600785	2600995	highL3peak348	.	-1	-1	.	0
chrII	6768235	6769001	highD2peak349	chrII	6768236	6769001	K4finalpeaks562	765			chrI	2603577	2603887	highL3peak349	.	-1	-1	.	0
chrII	6883106	6883735	highD2peak350	chrII	6879456	6883855	K4finalpeaks570	629			chrI	2604006	2604680	highL3peak350	.	-1	-1	.	0
chrII	7249908	7250106	highD2peak351	chrII	7249909	7250106	K4finalpeaks577	197			chrI	2679035	2683243	highL3peak351	.	-1	-1	.	0
chrII	7279873	7280077	highD2peak352	chrII	7279874	7280077	K4finalpeaks579	203			chrI	2873497	2873732	highL3peak352	.	-1	-1	.	0
chrII	7638597	7639092	highD2peak353	chrII	7638598	7639092	K4finalpeaks587	494			chrI	2899548	2899799	highL3peak353	.	-1	-1	.	0
chrII	8264853	8267518	highD2peak354	chrII	8264764	8267653	K4finalpeaks614	2665			chrI	2914406	2915479	highL3peak354	.	-1	-1	.	0
chrII	8704106	8704524	highD2peak355	chrII	8703971	8709745	K4finalpeaks628	418			chrI	2934014	2934460	highL3peak355	.	-1	-1	.	0
chrII	9239792	9239990	highD2peak356	chrII	9239793	9239990	K4finalpeaks655	197			chrI	2935572	2935836	highL3peak356	.	-1	-1	.	0
chrII	9299993	9301024	highD2peak357	chrII	9299994	9301024	K4finalpeaks658	1030			chrI	3010487	3012741	highL3peak357	.	-1	-1	.	0
chrII	9656549	9658980	highD2peak358	chrII	9654194	9660437	K4finalpeaks670	2431			chrI	3035912	3036510	highL3peak358	.	-1	-1	.	0
chrII	10029331	10031245	highD2peak359	chrII	10028975	10031245	K4finalpeaks685	1914			chrI	3175890	3176759	highL3peak359	.	-1	-1	.	0
chrII	10241299	10241964	highD2peak360	chrII	10238890	10250613	K4finalpeaks690	665			chrI	3178202	3178407	highL3peak360	.	-1	-1	.	0
chrII	10594167	10594796	highD2peak361	chrII	10593169	10594853	K4finalpeaks697	629			chrI	3227468	3228780	highL3peak361	.	-1	-1	.	0
chrII	10857374	10857915	highD2peak362	chrII	10857375	10857915	K4finalpeaks707	540			chrI	3307562	3308020	highL3peak362	.	-1	-1	.	0
chrII	10893335	10893550	highD2peak363	chrII	10885574	10893988	K4finalpeaks708	215			chrI	3310861	3312017	highL3peak363	.	-1	-1	.	0
chrII	11435039	11438504	highD2peak364	chrII	11434492	11438664	K4finalpeaks720	3465			chrI	3403570	3404197	highL3peak364	.	-1	-1	.	0
chrII	11571190	11571492	highD2peak365	chrII	11569039	11573523	K4finalpeaks724	302			chrI	3420950	3421254	highL3peak365	.	-1	-1	.	0
chrII	11571621	11573483	highD2peak366	chrII	11569039	11573523	K4finalpeaks724	1862			chrI	3426852	3427501	highL3peak366	.	-1	-1	.	0
chrII	12025740	12025957	highD2peak367	chrII	12025339	12027929	K4finalpeaks746	217			chrI	3620607	3621047	highL3peak367	.	-1	-1	.	0
chrII	12027218	12027894	highD2peak368	chrII	12025339	12027929	K4finalpeaks746	676			chrI	3626823	3627063	highL3peak368	.	-1	-1	.	0
chrII	12059882	12060112	highD2peak369	chrII	12059512	12060122	K4finalpeaks748	230			chrI	3627236	3628974	highL3peak369	.	-1	-1	.	0
chrII	12132607	12132862	highD2peak370	chrII	12132608	12132862	K4finalpeaks750	254			chrI	3708288	3710599	highL3peak370	.	-1	-1	.	0
chrII	12519064	12520661	highD2peak371	chrII	12519065	12520661	K4finalpeaks754	1596			chrI	3738241	3738701	highL3peak371	.	-1	-1	.	0
chrII	13508809	13509019	highD2peak372	chrII	13507595	13512550	K4finalpeaks777	210			chrI	3754195	3754658	highL3peak372	.	-1	-1	.	0
chrII	13593209	13593661	highD2peak373	chrII	13590832	13593921	K4finalpeaks779	452			chrI	3757389	3758273	highL3peak373	.	-1	-1	.	0
chrII	13999113	13999320	highD2peak374	chrII	13996455	13999951	K4finalpeaks790	207			chrI	3783941	3784160	highL3peak374	.	-1	-1	.	0
chrII	14864346	14868923	highD2peak375	chrII	14864347	14868923	K4finalpeaks802	4576			chrI	3789831	3790101	highL3peak375	.	-1	-1	.	0
chrII	15164741	15165647	highD2peak376	chrII	15163161	15167377	K4finalpeaks807	906			chrI	3790715	3791085	highL3peak376	.	-1	-1	.	0
chrI	28041	28476	highD2peak377	chrI	28042	28476	K4finalpeaks2	434			chrI	3791518	3792097	highL3peak377	.	-1	-1	.	0
chrI	171291	171704	highD2peak378	chrI	171257	175559	K4finalpeaks6	413			chrI	3792348	3793088	highL3peak378	.	-1	-1	.	0
chrI	309964	310162	highD2peak379	chrI	309965	310162	K4finalpeaks7	197			chrI	3807154	3807566	highL3peak379	.	-1	-1	.	0
chrI	1299458	1299715	highD2peak380	chrI	1299243	1300624	K4finalpeaks25	257			chrI	3875690	3875951	highL3peak380	.	-1	-1	.	0
chrI	2249458	2251217	highD2peak381	chrI	2249459	2251217	K4finalpeaks39	1758			chrI	3879060	3879512	highL3peak381	.	-1	-1	.	0
chrI	2338860	2339179	highD2peak382	chrI	2338861	2339179	K4finalpeaks41	318			chrI	3896852	3900034	highL3peak382	.	-1	-1	.	0
chrI	2581493	2582114	highD2peak383	chrI	2580540	2588036	K4finalpeaks45	621			chrI	3905222	3906757	highL3peak383	.	-1	-1	.	0
chrI	2582285	2583013	highD2peak384	chrI	2580540	2588036	K4finalpeaks45	728			chrI	3918469	3918673	highL3peak384	.	-1	-1	.	0
chrI	2585021	2585258	highD2peak385	chrI	2580540	2588036	K4finalpeaks45	237			chrI	3985195	3988721	highL3peak385	.	-1	-1	.	0
chrI	2856208	2856775	highD2peak386	chrI	2855131	2858782	K4finalpeaks51	567			chrI	4011477	4016022	highL3peak386	.	-1	-1	.	0
chrI	3084873	3085405	highD2peak387	chrI	3084838	3085472	K4finalpeaks55	532			chrI	4017026	4018727	highL3peak387	.	-1	-1	.	0
chrI	3295114	3297302	highD2peak388	chrI	3295160	3296177	K4finalpeaks58	1017			chrI	4224674	4225188	highL3peak388	.	-1	-1	.	0
chrI	3562494	3562907	highD2peak389	chrI	3562296	3562923	K4finalpeaks65	413			chrI	4301626	4307216	highL3peak389	.	-1	-1	.	0
chrI	3821843	3822066	highD2peak390	chrI	3821844	3822066	K4finalpeaks70	222			chrI	4308040	4308803	highL3peak390	.	-1	-1	.	0
chrI	3996539	3996762	highD2peak391	chrI	3996540	3996762	K4finalpeaks77	222			chrI	4475170	4475372	highL3peak391	.	-1	-1	.	0
chrI	4073279	4073672	highD2peak392	chrI	4073280	4073672	K4finalpeaks79	392			chrI	4481059	4481291	highL3peak392	.	-1	-1	.	0
chrI	4161589	4161817	highD2peak393	chrI	4159407	4162888	K4finalpeaks81	228			chrI	4494162	4494477	highL3peak393	.	-1	-1	.	0
chrI	4340837	4344378	highD2peak394	chrI	4340813	4359526	K4finalpeaks87	3541			chrI	4546760	4548528	highL3peak394	.	-1	-1	.	0
chrI	5024490	5027465	highD2peak395	chrI	5026303	5027218	K4finalpeaks112	915			chrI	4564236	4564495	highL3peak395	.	-1	-1	.	0
chrI	5408009	5408631	highD2peak396	chrI	5407053	5416702	K4finalpeaks128	622			chrI	4662349	4662672	highL3peak396	.	-1	-1	.	0
chrI	5411199	5416662	highD2peak397	chrI	5407053	5416702	K4finalpeaks128	5463			chrI	4703152	4703433	highL3peak397	.	-1	-1	.	0
chrI	5810718	5811224	highD2peak398	chrI	5810719	5811224	K4finalpeaks138	505			chrI	4746437	4746672	highL3peak398	.	-1	-1	.	0
chrI	5886378	5887279	highD2peak399	chrI	5886279	5889208	K4finalpeaks141	901			chrI	4760086	4760346	highL3peak399	.	-1	-1	.	0
chrI	6862497	6863544	highD2peak400	chrI	6862498	6863544	K4finalpeaks165	1046			chrI	4765696	4766664	highL3peak400	.	-1	-1	.	0
chrI	6870199	6871522	highD2peak401	chrI	6868564	6871813	K4finalpeaks167	1323			chrI	4770865	4771182	highL3peak401	.	-1	-1	.	0
chrI	6943107	6943440	highD2peak402	chrI	6942870	6943490	K4finalpeaks171	333			chrI	4779806	4781831	highL3peak402	.	-1	-1	.	0
chrI	7212379	7212647	highD2peak403	chrI	7208865	7213416	K4finalpeaks179	268			chrI	4784921	4785250	highL3peak403	.	-1	-1	.	0
chrI	7348377	7350674	highD2peak404	chrI	7348378	7350674	K4finalpeaks182	2296			chrI	4786795	4787107	highL3peak404	.	-1	-1	.	0
chrI	7869875	7872653	highD2peak405	chrI	7869799	7873648	K4finalpeaks202	2778			chrI	4881249	4881672	highL3peak405	.	-1	-1	.	0
chrI	8056457	8057904	highD2peak406	chrI	8056458	8057904	K4finalpeaks205	1446			chrI	4899438	4905420	highL3peak406	.	-1	-1	.	0
chrI	8217148	8218401	highD2peak407	chrI	8217149	8218401	K4finalpeaks209	1252			chrI	4906620	4908089	highL3peak407	.	-1	-1	.	0
chrI	8563790	8564221	highD2peak408	chrI	8563791	8564221	K4finalpeaks217	430			chrI	4941057	4942775	highL3peak408	.	-1	-1	.	0
chrI	8876389	8876686	highD2peak409	chrI	8876390	8876686	K4finalpeaks232	296			chrI	4958882	4959245	highL3peak409	.	-1	-1	.	0
chrI	9327889	9331991	highD2peak410	chrI	9327270	9334456	K4finalpeaks250	4102			chrI	5007376	5007865	highL3peak410	.	-1	-1	.	0
chrI	9965513	9966149	highD2peak411	chrI	9965514	9966149	K4finalpeaks279	635			chrI	5073967	5074607	highL3peak411	.	-1	-1	.	0
chrI	10775518	10776759	highD2peak412	chrI	10775519	10776759	K4finalpeaks307	1240			chrI	5084611	5085101	highL3peak412	.	-1	-1	.	0
chrI	11995404	11996242	highD2peak413	chrI	11994943	11999498	K4finalpeaks330	838			chrI	5100680	5103047	highL3peak413	.	-1	-1	.	0
chrI	11998214	11998896	highD2peak414	chrI	11994943	11999498	K4finalpeaks330	682			chrI	5128990	5129424	highL3peak414	.	-1	-1	.	0
chrI	13144864	13145103	highD2peak415	chrI	13144817	13146122	K4finalpeaks352	239			chrI	5138119	5138653	highL3peak415	.	-1	-1	.	0
chrI	13512298	13512528	highD2peak416	chrI	13512079	13512578	K4finalpeaks357	230			chrI	5141024	5141855	highL3peak416	.	-1	-1	.	0
chrI	13548023	13548586	highD2peak417	chrI	13548024	13548586	K4finalpeaks358	562			chrI	5304718	5304965	highL3peak417	.	-1	-1	.	0
chrI	14046680	14051511	highD2peak418	chrI	14046404	14051511	K4finalpeaks367	4831			chrI	5305298	5305665	highL3peak418	.	-1	-1	.	0
chrI	14660667	14661525	highD2peak419	chrI	14656941	14663518	K4finalpeaks374	858			chrI	5308445	5308670	highL3peak419	.	-1	-1	.	0
chrI	14690658	14690857	highD2peak420	chrI	14690659	14690857	K4finalpeaks375	198			chrI	5309127	5309398	highL3peak420	.	-1	-1	.	0
chrI	29108	29456	highD2peak421	.	-1	-1	.	0			chrI	5310198	5310487	highL3peak421	.	-1	-1	.	0
chrI	29583	30488	highD2peak422	.	-1	-1	.	0			chrI	5367795	5370294	highL3peak422	.	-1	-1	.	0
chrI	30683	31303	highD2peak423	.	-1	-1	.	0			chrI	5432660	5432860	highL3peak423	.	-1	-1	.	0
chrI	305509	306076	highD2peak424	.	-1	-1	.	0			chrI	5539913	5542209	highL3peak424	.	-1	-1	.	0
chrI	551374	551593	highD2peak425	.	-1	-1	.	0			chrI	5595651	5600729	highL3peak425	.	-1	-1	.	0
chrI	877017	877263	highD2peak426	.	-1	-1	.	0			chrI	5620844	5621268	highL3peak426	.	-1	-1	.	0
chrI	1336929	1337673	highD2peak427	.	-1	-1	.	0			chrI	5662173	5663005	highL3peak427	.	-1	-1	.	0
chrI	1588356	1588673	highD2peak428	.	-1	-1	.	0			chrI	5709257	5709595	highL3peak428	.	-1	-1	.	0
chrI	2667565	2673139	highD2peak429	.	-1	-1	.	0			chrI	5716406	5720748	highL3peak429	.	-1	-1	.	0
chrI	3502511	3503315	highD2peak430	.	-1	-1	.	0			chrI	5746566	5746774	highL3peak430	.	-1	-1	.	0
chrI	3533964	3534453	highD2peak431	.	-1	-1	.	0			chrI	5843462	5843848	highL3peak431	.	-1	-1	.	0
chrI	3826601	3826872	highD2peak432	.	-1	-1	.	0			chrI	5874015	5882270	highL3peak432	.	-1	-1	.	0
chrI	4508983	4509255	highD2peak433	.	-1	-1	.	0			chrI	5972594	5973797	highL3peak433	.	-1	-1	.	0
chrI	5035720	5036391	highD2peak434	.	-1	-1	.	0			chrI	6000741	6001046	highL3peak434	.	-1	-1	.	0
chrI	5109551	5111158	highD2peak435	.	-1	-1	.	0			chrI	6079008	6079938	highL3peak435	.	-1	-1	.	0
chrI	5323549	5323863	highD2peak436	.	-1	-1	.	0			chrI	6080330	6080868	highL3peak436	.	-1	-1	.	0
chrI	5385857	5387631	highD2peak437	.	-1	-1	.	0			chrI	6133011	6133414	highL3peak437	.	-1	-1	.	0
chrI	5899642	5900187	highD2peak438	.	-1	-1	.	0			chrI	6134075	6134435	highL3peak438	.	-1	-1	.	0
chrI	6021774	6022125	highD2peak439	.	-1	-1	.	0			chrI	6161107	6161708	highL3peak439	.	-1	-1	.	0
chrI	6107230	6107948	highD2peak440	.	-1	-1	.	0			chrI	6165200	6165412	highL3peak440	.	-1	-1	.	0
chrI	6292905	6293526	highD2peak441	.	-1	-1	.	0			chrI	6170973	6173512	highL3peak441	.	-1	-1	.	0
chrI	6293938	6298117	highD2peak442	.	-1	-1	.	0			chrI	6196024	6196592	highL3peak442	.	-1	-1	.	0
chrI	6727788	6729636	highD2peak443	.	-1	-1	.	0			chrI	6217827	6218528	highL3peak443	.	-1	-1	.	0
chrI	6962696	6963150	highD2peak444	.	-1	-1	.	0			chrI	6221734	6222062	highL3peak444	.	-1	-1	.	0
chrI	7055647	7059886	highD2peak445	.	-1	-1	.	0			chrI	6224642	6225620	highL3peak445	.	-1	-1	.	0
chrI	7112979	7113910	highD2peak446	.	-1	-1	.	0			chrI	6319035	6319544	highL3peak446	.	-1	-1	.	0
chrI	7575836	7579295	highD2peak447	.	-1	-1	.	0			chrI	6371370	6371709	highL3peak447	.	-1	-1	.	0
chrI	7679174	7679927	highD2peak448	.	-1	-1	.	0			chrI	6373854	6376578	highL3peak448	.	-1	-1	.	0
chrI	9054206	9055467	highD2peak449	.	-1	-1	.	0			chrI	6380397	6380763	highL3peak449	.	-1	-1	.	0
chrI	9578248	9578459	highD2peak450	.	-1	-1	.	0			chrI	6394291	6394581	highL3peak450	.	-1	-1	.	0
chrI	9747697	9748200	highD2peak451	.	-1	-1	.	0			chrI	6404159	6405346	highL3peak451	.	-1	-1	.	0
chrI	9880596	9882247	highD2peak452	.	-1	-1	.	0			chrI	6438967	6439263	highL3peak452	.	-1	-1	.	0
chrI	10102436	10103176	highD2peak453	.	-1	-1	.	0			chrI	6471282	6471481	highL3peak453	.	-1	-1	.	0
chrI	10117068	10119269	highD2peak454	.	-1	-1	.	0			chrI	6550752	6550970	highL3peak454	.	-1	-1	.	0
chrI	10306516	10306714	highD2peak455	.	-1	-1	.	0			chrI	6581913	6582982	highL3peak455	.	-1	-1	.	0
chrI	10580372	10580998	highD2peak456	.	-1	-1	.	0			chrI	6606708	6609333	highL3peak456	.	-1	-1	.	0
chrI	10763992	10764542	highD2peak457	.	-1	-1	.	0			chrI	6763246	6763578	highL3peak457	.	-1	-1	.	0
chrI	11763896	11764286	highD2peak458	.	-1	-1	.	0			chrI	6764574	6764880	highL3peak458	.	-1	-1	.	0
chrI	13796394	13797077	highD2peak459	.	-1	-1	.	0			chrI	6879589	6880080	highL3peak459	.	-1	-1	.	0
chrI	14691001	14691962	highD2peak460	.	-1	-1	.	0			chrI	6882929	6883235	highL3peak460	.	-1	-1	.	0
chrI	14867818	14868065	highD2peak461	.	-1	-1	.	0			chrI	6884176	6885377	highL3peak461	.	-1	-1	.	0
chrI	14931859	14933929	highD2peak462	.	-1	-1	.	0			chrI	6891646	6891844	highL3peak462	.	-1	-1	.	0
chrII	958	2208	highD2peak463	.	-1	-1	.	0			chrI	6892905	6893460	highL3peak463	.	-1	-1	.	0
chrII	40744	41308	highD2peak464	.	-1	-1	.	0			chrI	7002043	7002709	highL3peak464	.	-1	-1	.	0
chrII	598263	598508	highD2peak465	.	-1	-1	.	0			chrI	7018447	7018738	highL3peak465	.	-1	-1	.	0
chrII	888388	889013	highD2peak466	.	-1	-1	.	0			chrI	7031690	7033347	highL3peak466	.	-1	-1	.	0
chrII	1160021	1160497	highD2peak467	.	-1	-1	.	0			chrI	7035608	7040339	highL3peak467	.	-1	-1	.	0
chrII	1608239	1609084	highD2peak468	.	-1	-1	.	0			chrI	7045655	7046642	highL3peak468	.	-1	-1	.	0
chrII	1767728	1768413	highD2peak469	.	-1	-1	.	0			chrI	7073948	7074835	highL3peak469	.	-1	-1	.	0
chrII	1832109	1832629	highD2peak470	.	-1	-1	.	0			chrI	7134914	7140153	highL3peak470	.	-1	-1	.	0
chrII	1904984	1906145	highD2peak471	.	-1	-1	.	0			chrI	7181386	7181609	highL3peak471	.	-1	-1	.	0
chrII	1993935	1994147	highD2peak472	.	-1	-1	.	0			chrI	7192997	7194934	highL3peak472	.	-1	-1	.	0
chrII	1996018	1996987	highD2peak473	.	-1	-1	.	0			chrI	7245092	7245968	highL3peak473	.	-1	-1	.	0
chrII	2103865	2105011	highD2peak474	.	-1	-1	.	0			chrI	7261706	7267256	highL3peak474	.	-1	-1	.	0
chrII	2289732	2292693	highD2peak475	.	-1	-1	.	0			chrI	7289668	7293907	highL3peak475	.	-1	-1	.	0
chrII	2305801	2306933	highD2peak476	.	-1	-1	.	0			chrI	7342652	7343124	highL3peak476	.	-1	-1	.	0
chrII	2412516	2412796	highD2peak477	.	-1	-1	.	0			chrI	7365415	7366681	highL3peak477	.	-1	-1	.	0
chrII	2417552	2418055	highD2peak478	.	-1	-1	.	0			chrI	7409526	7409991	highL3peak478	.	-1	-1	.	0
chrII	2421402	2421843	highD2peak479	.	-1	-1	.	0			chrI	7416168	7416394	highL3peak479	.	-1	-1	.	0
chrII	2728125	2728376	highD2peak480	.	-1	-1	.	0			chrI	7421045	7422737	highL3peak480	.	-1	-1	.	0
chrII	2800184	2800633	highD2peak481	.	-1	-1	.	0			chrI	7429100	7430371	highL3peak481	.	-1	-1	.	0
chrII	2800741	2801025	highD2peak482	.	-1	-1	.	0			chrI	7500051	7501778	highL3peak482	.	-1	-1	.	0
chrII	3040942	3041211	highD2peak483	.	-1	-1	.	0			chrI	7544486	7544868	highL3peak483	.	-1	-1	.	0
chrII	3309267	3310178	highD2peak484	.	-1	-1	.	0			chrI	7585547	7585853	highL3peak484	.	-1	-1	.	0
chrII	3322830	3323231	highD2peak485	.	-1	-1	.	0			chrI	7586057	7586262	highL3peak485	.	-1	-1	.	0
chrII	4180134	4180516	highD2peak486	.	-1	-1	.	0			chrI	7611527	7612270	highL3peak486	.	-1	-1	.	0
chrII	4333339	4333725	highD2peak487	.	-1	-1	.	0			chrI	7612481	7613288	highL3peak487	.	-1	-1	.	0
chrII	4438820	4439398	highD2peak488	.	-1	-1	.	0			chrI	7693851	7697029	highL3peak488	.	-1	-1	.	0
chrII	4677629	4677971	highD2peak489	.	-1	-1	.	0			chrI	7708898	7712413	highL3peak489	.	-1	-1	.	0
chrII	4727088	4728849	highD2peak490	.	-1	-1	.	0			chrI	7712545	7713106	highL3peak490	.	-1	-1	.	0
chrII	4764296	4764499	highD2peak491	.	-1	-1	.	0			chrI	7769880	7770394	highL3peak491	.	-1	-1	.	0
chrII	5020621	5022035	highD2peak492	.	-1	-1	.	0			chrI	7829170	7831783	highL3peak492	.	-1	-1	.	0
chrII	5022325	5022991	highD2peak493	.	-1	-1	.	0			chrI	7838698	7842935	highL3peak493	.	-1	-1	.	0
chrII	5322243	5324733	highD2peak494	.	-1	-1	.	0			chrI	7902520	7902735	highL3peak494	.	-1	-1	.	0
chrII	5607089	5607563	highD2peak495	.	-1	-1	.	0			chrI	7928889	7929224	highL3peak495	.	-1	-1	.	0
chrII	5607619	5608037	highD2peak496	.	-1	-1	.	0			chrI	7934085	7934416	highL3peak496	.	-1	-1	.	0
chrII	5939968	5940166	highD2peak497	.	-1	-1	.	0			chrI	7943808	7944575	highL3peak497	.	-1	-1	.	0
chrII	6258176	6259975	highD2peak498	.	-1	-1	.	0			chrI	7967204	7967499	highL3peak498	.	-1	-1	.	0
chrII	6324296	6325641	highD2peak499	.	-1	-1	.	0			chrI	8045117	8048372	highL3peak499	.	-1	-1	.	0
chrII	6403112	6405112	highD2peak500	.	-1	-1	.	0			chrI	8048498	8048791	highL3peak500	.	-1	-1	.	0
chrII	6614260	6614617	highD2peak501	.	-1	-1	.	0			chrI	8049241	8049547	highL3peak501	.	-1	-1	.	0
chrII	6617403	6620131	highD2peak502	.	-1	-1	.	0			chrI	8261805	8263103	highL3peak502	.	-1	-1	.	0
chrII	6624837	6625636	highD2peak503	.	-1	-1	.	0			chrI	8281776	8284271	highL3peak503	.	-1	-1	.	0
chrII	6661755	6662176	highD2peak504	.	-1	-1	.	0			chrI	8308894	8309236	highL3peak504	.	-1	-1	.	0
chrII	6932812	6933145	highD2peak505	.	-1	-1	.	0			chrI	8309336	8309751	highL3peak505	.	-1	-1	.	0
chrII	7196180	7197867	highD2peak506	.	-1	-1	.	0			chrI	8328636	8330231	highL3peak506	.	-1	-1	.	0
chrII	7210521	7210777	highD2peak507	.	-1	-1	.	0			chrI	8450610	8452604	highL3peak507	.	-1	-1	.	0
chrII	7210832	7211319	highD2peak508	.	-1	-1	.	0			chrI	8580835	8581076	highL3peak508	.	-1	-1	.	0
chrII	7251097	7252195	highD2peak509	.	-1	-1	.	0			chrI	8581550	8583163	highL3peak509	.	-1	-1	.	0
chrII	7528751	7531389	highD2peak510	.	-1	-1	.	0			chrI	8680488	8681381	highL3peak510	.	-1	-1	.	0
chrII	8032510	8032757	highD2peak511	.	-1	-1	.	0			chrI	8682025	8682506	highL3peak511	.	-1	-1	.	0
chrII	8032878	8034222	highD2peak512	.	-1	-1	.	0			chrI	8700174	8700476	highL3peak512	.	-1	-1	.	0
chrII	8761295	8761840	highD2peak513	.	-1	-1	.	0			chrI	8790786	8791030	highL3peak513	.	-1	-1	.	0
chrII	8970922	8971152	highD2peak514	.	-1	-1	.	0			chrI	8810013	8810631	highL3peak514	.	-1	-1	.	0
chrII	8988899	8990126	highD2peak515	.	-1	-1	.	0			chrI	8900155	8902074	highL3peak515	.	-1	-1	.	0
chrII	8990188	8991604	highD2peak516	.	-1	-1	.	0			chrI	8936601	8937812	highL3peak516	.	-1	-1	.	0
chrII	9116632	9117586	highD2peak517	.	-1	-1	.	0			chrI	8950042	8950831	highL3peak517	.	-1	-1	.	0
chrII	9231407	9232246	highD2peak518	.	-1	-1	.	0			chrI	8994722	8996461	highL3peak518	.	-1	-1	.	0
chrII	9238535	9238770	highD2peak519	.	-1	-1	.	0			chrI	9019950	9020195	highL3peak519	.	-1	-1	.	0
chrII	9436933	9437136	highD2peak520	.	-1	-1	.	0			chrI	9052187	9052503	highL3peak520	.	-1	-1	.	0
chrII	9437360	9438154	highD2peak521	.	-1	-1	.	0			chrI	9056594	9059048	highL3peak521	.	-1	-1	.	0
chrII	9584889	9586885	highD2peak522	.	-1	-1	.	0			chrI	9079128	9080838	highL3peak522	.	-1	-1	.	0
chrII	9878915	9879126	highD2peak523	.	-1	-1	.	0			chrI	9089336	9089764	highL3peak523	.	-1	-1	.	0
chrII	9943969	9944205	highD2peak524	.	-1	-1	.	0			chrI	9089975	9090338	highL3peak524	.	-1	-1	.	0
chrII	10221635	10221944	highD2peak525	.	-1	-1	.	0			chrI	9091341	9091666	highL3peak525	.	-1	-1	.	0
chrII	10859316	10859953	highD2peak526	.	-1	-1	.	0			chrI	9173924	9174140	highL3peak526	.	-1	-1	.	0
chrII	11151315	11153930	highD2peak527	.	-1	-1	.	0			chrI	9195914	9200834	highL3peak527	.	-1	-1	.	0
chrII	11161645	11162296	highD2peak528	.	-1	-1	.	0			chrI	9241805	9245003	highL3peak528	.	-1	-1	.	0
chrII	11260393	11261316	highD2peak529	.	-1	-1	.	0			chrI	9292530	9292759	highL3peak529	.	-1	-1	.	0
chrII	11492408	11493451	highD2peak530	.	-1	-1	.	0			chrI	9293731	9295626	highL3peak530	.	-1	-1	.	0
chrII	11720187	11721007	highD2peak531	.	-1	-1	.	0			chrI	9340872	9341192	highL3peak531	.	-1	-1	.	0
chrII	11797403	11797603	highD2peak532	.	-1	-1	.	0			chrI	9358767	9359756	highL3peak532	.	-1	-1	.	0
chrII	12199201	12199888	highD2peak533	.	-1	-1	.	0			chrI	9371822	9375590	highL3peak533	.	-1	-1	.	0
chrII	13171817	13172134	highD2peak534	.	-1	-1	.	0			chrI	9383204	9384013	highL3peak534	.	-1	-1	.	0
chrII	13467086	13467417	highD2peak535	.	-1	-1	.	0			chrI	9402803	9403171	highL3peak535	.	-1	-1	.	0
chrII	13735612	13736003	highD2peak536	.	-1	-1	.	0			chrI	9414355	9415009	highL3peak536	.	-1	-1	.	0
chrII	13781187	13781704	highD2peak537	.	-1	-1	.	0			chrI	9453567	9453828	highL3peak537	.	-1	-1	.	0
chrII	13953520	13953739	highD2peak538	.	-1	-1	.	0			chrI	9474002	9475136	highL3peak538	.	-1	-1	.	0
chrII	14600109	14600349	highD2peak539	.	-1	-1	.	0			chrI	9502685	9502953	highL3peak539	.	-1	-1	.	0
chrII	15155231	15155583	highD2peak540	.	-1	-1	.	0			chrI	9585187	9585842	highL3peak540	.	-1	-1	.	0
chrIII	599648	600633	highD2peak541	.	-1	-1	.	0			chrI	9621633	9622094	highL3peak541	.	-1	-1	.	0
chrIII	830847	831107	highD2peak542	.	-1	-1	.	0			chrI	9623038	9623316	highL3peak542	.	-1	-1	.	0
chrIII	831296	832649	highD2peak543	.	-1	-1	.	0			chrI	9627607	9627865	highL3peak543	.	-1	-1	.	0
chrIII	935765	936158	highD2peak544	.	-1	-1	.	0			chrI	9630191	9630510	highL3peak544	.	-1	-1	.	0
chrIII	939599	940469	highD2peak545	.	-1	-1	.	0			chrI	9666118	9666357	highL3peak545	.	-1	-1	.	0
chrIII	940641	943605	highD2peak546	.	-1	-1	.	0			chrI	9733994	9734419	highL3peak546	.	-1	-1	.	0
chrIII	943814	944535	highD2peak547	.	-1	-1	.	0			chrI	9736313	9736834	highL3peak547	.	-1	-1	.	0
chrIII	944627	946401	highD2peak548	.	-1	-1	.	0			chrI	9805599	9805872	highL3peak548	.	-1	-1	.	0
chrIII	1028104	1028358	highD2peak549	.	-1	-1	.	0			chrI	9858768	9859021	highL3peak549	.	-1	-1	.	0
chrIII	1267083	1267333	highD2peak550	.	-1	-1	.	0			chrI	9943109	9943451	highL3peak550	.	-1	-1	.	0
chrIII	1271161	1271488	highD2peak551	.	-1	-1	.	0			chrI	9984610	9985188	highL3peak551	.	-1	-1	.	0
chrIII	1279472	1280588	highD2peak552	.	-1	-1	.	0			chrI	10000129	10001635	highL3peak552	.	-1	-1	.	0
chrIII	1308087	1308605	highD2peak553	.	-1	-1	.	0			chrI	10030084	10030378	highL3peak553	.	-1	-1	.	0
chrIII	1341791	1343310	highD2peak554	.	-1	-1	.	0			chrI	10058554	10060623	highL3peak554	.	-1	-1	.	0
chrIII	1384356	1384770	highD2peak555	.	-1	-1	.	0			chrI	10093624	10100203	highL3peak555	.	-1	-1	.	0
chrIII	1660296	1661064	highD2peak556	.	-1	-1	.	0			chrI	10146998	10147196	highL3peak556	.	-1	-1	.	0
chrIII	2090829	2091942	highD2peak557	.	-1	-1	.	0			chrI	10402784	10403003	highL3peak557	.	-1	-1	.	0
chrIII	2092082	2092539	highD2peak558	.	-1	-1	.	0			chrI	10404921	10405749	highL3peak558	.	-1	-1	.	0
chrIII	2092649	2092990	highD2peak559	.	-1	-1	.	0			chrI	10405875	10406356	highL3peak559	.	-1	-1	.	0
chrIII	2271884	2272178	highD2peak560	.	-1	-1	.	0			chrI	10407203	10407523	highL3peak560	.	-1	-1	.	0
chrIII	2418760	2419351	highD2peak561	.	-1	-1	.	0			chrI	10413457	10413995	highL3peak561	.	-1	-1	.	0
chrIII	2579571	2580021	highD2peak562	.	-1	-1	.	0			chrI	10494773	10498237	highL3peak562	.	-1	-1	.	0
chrIII	2874775	2875443	highD2peak563	.	-1	-1	.	0			chrI	10556386	10557030	highL3peak563	.	-1	-1	.	0
chrIII	3393058	3393738	highD2peak564	.	-1	-1	.	0			chrI	10564606	10565511	highL3peak564	.	-1	-1	.	0
chrIII	4038867	4039802	highD2peak565	.	-1	-1	.	0			chrI	10587874	10588077	highL3peak565	.	-1	-1	.	0
chrIII	4276182	4277208	highD2peak566	.	-1	-1	.	0			chrI	10716990	10718663	highL3peak566	.	-1	-1	.	0
chrIII	5200687	5200931	highD2peak567	.	-1	-1	.	0			chrI	10958539	10958978	highL3peak567	.	-1	-1	.	0
chrIII	5267800	5268944	highD2peak568	.	-1	-1	.	0			chrI	10971700	10972251	highL3peak568	.	-1	-1	.	0
chrIII	5291322	5291858	highD2peak569	.	-1	-1	.	0			chrI	11094256	11094488	highL3peak569	.	-1	-1	.	0
chrIII	5546949	5547941	highD2peak570	.	-1	-1	.	0			chrI	11094701	11096197	highL3peak570	.	-1	-1	.	0
chrIII	6119121	6119338	highD2peak571	.	-1	-1	.	0			chrI	11096934	11097150	highL3peak571	.	-1	-1	.	0
chrIII	6508896	6509297	highD2peak572	.	-1	-1	.	0			chrI	11110430	11111281	highL3peak572	.	-1	-1	.	0
chrIII	6897630	6900836	highD2peak573	.	-1	-1	.	0			chrI	11188414	11188768	highL3peak573	.	-1	-1	.	0
chrIII	7617907	7618125	highD2peak574	.	-1	-1	.	0			chrI	11194882	11200971	highL3peak574	.	-1	-1	.	0
chrIII	8866447	8868309	highD2peak575	.	-1	-1	.	0			chrI	11201852	11210661	highL3peak575	.	-1	-1	.	0
chrIII	9268406	9268616	highD2peak576	.	-1	-1	.	0			chrI	11322179	11324517	highL3peak576	.	-1	-1	.	0
chrIII	9486863	9487244	highD2peak577	.	-1	-1	.	0			chrI	11373141	11373426	highL3peak577	.	-1	-1	.	0
chrIII	9913980	9916019	highD2peak578	.	-1	-1	.	0			chrI	11414884	11417170	highL3peak578	.	-1	-1	.	0
chrIII	10001300	10001698	highD2peak579	.	-1	-1	.	0			chrI	11505160	11505602	highL3peak579	.	-1	-1	.	0
chrIII	10337698	10339532	highD2peak580	.	-1	-1	.	0			chrI	11519384	11520655	highL3peak580	.	-1	-1	.	0
chrIII	10713424	10713712	highD2peak581	.	-1	-1	.	0			chrI	11521222	11521558	highL3peak581	.	-1	-1	.	0
chrIII	10714224	10714891	highD2peak582	.	-1	-1	.	0			chrI	11525816	11526391	highL3peak582	.	-1	-1	.	0
chrIII	10756000	10756307	highD2peak583	.	-1	-1	.	0			chrI	11558314	11558632	highL3peak583	.	-1	-1	.	0
chrIII	11194827	11195610	highD2peak584	.	-1	-1	.	0			chrI	11576487	11576755	highL3peak584	.	-1	-1	.	0
chrIII	11630696	11631222	highD2peak585	.	-1	-1	.	0			chrI	11590865	11593518	highL3peak585	.	-1	-1	.	0
chrIII	11705065	11705397	highD2peak586	.	-1	-1	.	0			chrI	11594150	11594381	highL3peak586	.	-1	-1	.	0
chrIII	12017987	12018871	highD2peak587	.	-1	-1	.	0			chrI	11596059	11596748	highL3peak587	.	-1	-1	.	0
chrIII	12018983	12021018	highD2peak588	.	-1	-1	.	0			chrI	11596872	11597097	highL3peak588	.	-1	-1	.	0
chrIII	12021079	12021685	highD2peak589	.	-1	-1	.	0			chrI	11606164	11606546	highL3peak589	.	-1	-1	.	0
chrIII	12021906	12025874	highD2peak590	.	-1	-1	.	0			chrI	11667461	11670449	highL3peak590	.	-1	-1	.	0
chrIII	12311502	12311789	highD2peak591	.	-1	-1	.	0			chrI	11792756	11793286	highL3peak591	.	-1	-1	.	0
chrIII	12358158	12359032	highD2peak592	.	-1	-1	.	0			chrI	11803277	11803678	highL3peak592	.	-1	-1	.	0
chrIII	13274829	13275054	highD2peak593	.	-1	-1	.	0			chrI	11840752	11841088	highL3peak593	.	-1	-1	.	0
chrIII	13355387	13355597	highD2peak594	.	-1	-1	.	0			chrI	11875792	11878381	highL3peak594	.	-1	-1	.	0
chrIII	13679010	13679565	highD2peak595	.	-1	-1	.	0			chrI	11908952	11909214	highL3peak595	.	-1	-1	.	0
chrIII	13733371	13733745	highD2peak596	.	-1	-1	.	0			chrI	11924058	11924320	highL3peak596	.	-1	-1	.	0
chrIV	274521	275733	highD2peak597	.	-1	-1	.	0			chrI	11961574	11963319	highL3peak597	.	-1	-1	.	0
chrIV	320054	320254	highD2peak598	.	-1	-1	.	0			chrI	11964266	11965437	highL3peak598	.	-1	-1	.	0
chrIV	359880	360202	highD2peak599	.	-1	-1	.	0			chrI	12038928	12039153	highL3peak599	.	-1	-1	.	0
chrIV	376443	376761	highD2peak600	.	-1	-1	.	0			chrI	12061203	12061680	highL3peak600	.	-1	-1	.	0
chrIV	407991	408994	highD2peak601	.	-1	-1	.	0			chrI	12062427	12062896	highL3peak601	.	-1	-1	.	0
chrIV	440058	440580	highD2peak602	.	-1	-1	.	0			chrI	12077935	12078198	highL3peak602	.	-1	-1	.	0
chrIV	626478	631406	highD2peak603	.	-1	-1	.	0			chrI	12208940	12209780	highL3peak603	.	-1	-1	.	0
chrIV	633597	634286	highD2peak604	.	-1	-1	.	0			chrI	12222433	12229527	highL3peak604	.	-1	-1	.	0
chrIV	855866	856403	highD2peak605	.	-1	-1	.	0			chrI	12508157	12509035	highL3peak605	.	-1	-1	.	0
chrIV	1127244	1127509	highD2peak606	.	-1	-1	.	0			chrI	12523429	12527622	highL3peak606	.	-1	-1	.	0
chrIV	1620067	1620504	highD2peak607	.	-1	-1	.	0			chrI	12534480	12534951	highL3peak607	.	-1	-1	.	0
chrIV	1627087	1627417	highD2peak608	.	-1	-1	.	0			chrI	12606085	12606408	highL3peak608	.	-1	-1	.	0
chrIV	2148018	2148250	highD2peak609	.	-1	-1	.	0			chrI	12682409	12682821	highL3peak609	.	-1	-1	.	0
chrIV	2278442	2279242	highD2peak610	.	-1	-1	.	0			chrI	12718413	12720059	highL3peak610	.	-1	-1	.	0
chrIV	2796754	2798473	highD2peak611	.	-1	-1	.	0			chrI	12740067	12742088	highL3peak611	.	-1	-1	.	0
chrIV	3606553	3607180	highD2peak612	.	-1	-1	.	0			chrI	12806059	12807543	highL3peak612	.	-1	-1	.	0
chrIV	3644779	3649314	highD2peak613	.	-1	-1	.	0			chrI	12818881	12819108	highL3peak613	.	-1	-1	.	0
chrIV	3721790	3722159	highD2peak614	.	-1	-1	.	0			chrI	12827207	12827789	highL3peak614	.	-1	-1	.	0
chrIV	3871076	3874993	highD2peak615	.	-1	-1	.	0			chrI	12988969	12989168	highL3peak615	.	-1	-1	.	0
chrIV	3877576	3878667	highD2peak616	.	-1	-1	.	0			chrI	13005309	13006152	highL3peak616	.	-1	-1	.	0
chrIV	4481572	4481863	highD2peak617	.	-1	-1	.	0			chrI	13061777	13062179	highL3peak617	.	-1	-1	.	0
chrIV	4786066	4788545	highD2peak618	.	-1	-1	.	0			chrI	13156391	13156735	highL3peak618	.	-1	-1	.	0
chrIV	5318840	5319431	highD2peak619	.	-1	-1	.	0			chrI	13288300	13288692	highL3peak619	.	-1	-1	.	0
chrIV	5352997	5353408	highD2peak620	.	-1	-1	.	0			chrI	13329308	13331501	highL3peak620	.	-1	-1	.	0
chrIV	5757268	5757744	highD2peak621	.	-1	-1	.	0			chrI	13345148	13346148	highL3peak621	.	-1	-1	.	0
chrIV	5967182	5968447	highD2peak622	.	-1	-1	.	0			chrI	13351155	13351712	highL3peak622	.	-1	-1	.	0
chrIV	6079708	6079911	highD2peak623	.	-1	-1	.	0			chrI	13362955	13363510	highL3peak623	.	-1	-1	.	0
chrIV	6091046	6093659	highD2peak624	.	-1	-1	.	0			chrI	13371189	13371868	highL3peak624	.	-1	-1	.	0
chrIV	6149537	6150285	highD2peak625	.	-1	-1	.	0			chrI	13419905	13420103	highL3peak625	.	-1	-1	.	0
chrIV	6210824	6213367	highD2peak626	.	-1	-1	.	0			chrI	13463717	13464046	highL3peak626	.	-1	-1	.	0
chrIV	6217354	6217926	highD2peak627	.	-1	-1	.	0			chrI	13492580	13492998	highL3peak627	.	-1	-1	.	0
chrIV	6233096	6233929	highD2peak628	.	-1	-1	.	0			chrI	13493769	13494284	highL3peak628	.	-1	-1	.	0
chrIV	6502562	6502763	highD2peak629	.	-1	-1	.	0			chrI	13495004	13495560	highL3peak629	.	-1	-1	.	0
chrIV	6503001	6503738	highD2peak630	.	-1	-1	.	0			chrI	13627180	13627480	highL3peak630	.	-1	-1	.	0
chrIV	6620750	6622139	highD2peak631	.	-1	-1	.	0			chrI	13688429	13688734	highL3peak631	.	-1	-1	.	0
chrIV	6771816	6772043	highD2peak632	.	-1	-1	.	0			chrI	13801641	13802638	highL3peak632	.	-1	-1	.	0
chrIV	6801538	6802246	highD2peak633	.	-1	-1	.	0			chrI	13834077	13834280	highL3peak633	.	-1	-1	.	0
chrIV	7326146	7326798	highD2peak634	.	-1	-1	.	0			chrI	13834445	13835707	highL3peak634	.	-1	-1	.	0
chrIV	7746779	7747151	highD2peak635	.	-1	-1	.	0			chrI	13839559	13840618	highL3peak635	.	-1	-1	.	0
chrIV	7881112	7881320	highD2peak636	.	-1	-1	.	0			chrI	13858373	13859351	highL3peak636	.	-1	-1	.	0
chrIV	7956992	7957391	highD2peak637	.	-1	-1	.	0			chrI	13967125	13967351	highL3peak637	.	-1	-1	.	0
chrIV	8152111	8152787	highD2peak638	.	-1	-1	.	0			chrI	14005254	14006490	highL3peak638	.	-1	-1	.	0
chrIV	8463405	8463637	highD2peak639	.	-1	-1	.	0			chrI	14027183	14027434	highL3peak639	.	-1	-1	.	0
chrIV	8534868	8538505	highD2peak640	.	-1	-1	.	0			chrI	14071235	14071576	highL3peak640	.	-1	-1	.	0
chrIV	8647672	8648455	highD2peak641	.	-1	-1	.	0			chrI	14072749	14073355	highL3peak641	.	-1	-1	.	0
chrIV	8829083	8831382	highD2peak642	.	-1	-1	.	0			chrI	14100505	14104940	highL3peak642	.	-1	-1	.	0
chrIV	8863730	8867092	highD2peak643	.	-1	-1	.	0			chrI	14112343	14114283	highL3peak643	.	-1	-1	.	0
chrIV	8914888	8915116	highD2peak644	.	-1	-1	.	0			chrI	14142023	14143305	highL3peak644	.	-1	-1	.	0
chrIV	9010528	9011439	highD2peak645	.	-1	-1	.	0			chrI	14186543	14189596	highL3peak645	.	-1	-1	.	0
chrIV	9037814	9038246	highD2peak646	.	-1	-1	.	0			chrI	14229427	14230925	highL3peak646	.	-1	-1	.	0
chrIV	9063897	9064120	highD2peak647	.	-1	-1	.	0			chrI	14243024	14245239	highL3peak647	.	-1	-1	.	0
chrIV	9564742	9565715	highD2peak648	.	-1	-1	.	0			chrI	14277684	14277892	highL3peak648	.	-1	-1	.	0
chrIV	9715978	9716177	highD2peak649	.	-1	-1	.	0			chrI	14278113	14278511	highL3peak649	.	-1	-1	.	0
chrIV	9716820	9717148	highD2peak650	.	-1	-1	.	0			chrI	14278692	14279052	highL3peak650	.	-1	-1	.	0
chrIV	9903609	9903809	highD2peak651	.	-1	-1	.	0			chrI	14320546	14321079	highL3peak651	.	-1	-1	.	0
chrIV	11246801	11247549	highD2peak652	.	-1	-1	.	0			chrI	14321340	14321787	highL3peak652	.	-1	-1	.	0
chrIV	11247655	11248410	highD2peak653	.	-1	-1	.	0			chrI	14322248	14322500	highL3peak653	.	-1	-1	.	0
chrIV	11259292	11259501	highD2peak654	.	-1	-1	.	0			chrI	14344972	14346923	highL3peak654	.	-1	-1	.	0
chrIV	11438258	11439014	highD2peak655	.	-1	-1	.	0			chrI	14384144	14385213	highL3peak655	.	-1	-1	.	0
chrIV	11659355	11659889	highD2peak656	.	-1	-1	.	0			chrI	14388857	14390374	highL3peak656	.	-1	-1	.	0
chrIV	12059744	12060155	highD2peak657	.	-1	-1	.	0			chrI	14392031	14392361	highL3peak657	.	-1	-1	.	0
chrIV	12302293	12302518	highD2peak658	.	-1	-1	.	0			chrI	14405236	14406569	highL3peak658	.	-1	-1	.	0
chrIV	12525769	12527375	highD2peak659	.	-1	-1	.	0			chrI	14463000	14463199	highL3peak659	.	-1	-1	.	0
chrIV	12527757	12528026	highD2peak660	.	-1	-1	.	0			chrI	14464129	14464896	highL3peak660	.	-1	-1	.	0
chrIV	12528208	12528411	highD2peak661	.	-1	-1	.	0			chrI	14465066	14465364	highL3peak661	.	-1	-1	.	0
chrIV	12715092	12715882	highD2peak662	.	-1	-1	.	0			chrI	14522579	14523686	highL3peak662	.	-1	-1	.	0
chrIV	12793835	12794644	highD2peak663	.	-1	-1	.	0			chrI	14533145	14533371	highL3peak663	.	-1	-1	.	0
chrIV	13079454	13081400	highD2peak664	.	-1	-1	.	0			chrI	14712057	14712256	highL3peak664	.	-1	-1	.	0
chrIV	13250343	13252567	highD2peak665	.	-1	-1	.	0			chrI	14719595	14720415	highL3peak665	.	-1	-1	.	0
chrIV	13252723	13252931	highD2peak666	.	-1	-1	.	0			chrI	14723683	14725511	highL3peak666	.	-1	-1	.	0
chrIV	14422295	14423216	highD2peak667	.	-1	-1	.	0			chrI	14731320	14732192	highL3peak667	.	-1	-1	.	0
chrIV	14430479	14430953	highD2peak668	.	-1	-1	.	0			chrI	14764593	14765496	highL3peak668	.	-1	-1	.	0
chrIV	15385537	15385768	highD2peak669	.	-1	-1	.	0			chrI	14833098	14835108	highL3peak669	.	-1	-1	.	0
chrIV	15398980	15399321	highD2peak670	.	-1	-1	.	0			chrI	14881789	14882262	highL3peak670	.	-1	-1	.	0
chrIV	15615293	15617578	highD2peak671	.	-1	-1	.	0			chrI	14940120	14941110	highL3peak671	.	-1	-1	.	0
chrIV	15899780	15900596	highD2peak672	.	-1	-1	.	0			chrI	14948460	14948918	highL3peak672	.	-1	-1	.	0
chrIV	15900801	15901092	highD2peak673	.	-1	-1	.	0			chrI	15012240	15014247	highL3peak673	.	-1	-1	.	0
chrIV	16080371	16080703	highD2peak674	.	-1	-1	.	0			chrII	22942	25622	highL3peak674	.	-1	-1	.	0
chrIV	16736248	16737034	highD2peak675	.	-1	-1	.	0			chrII	71335	77572	highL3peak675	.	-1	-1	.	0
chrIV	17223275	17224012	highD2peak676	.	-1	-1	.	0			chrII	83002	84229	highL3peak676	.	-1	-1	.	0
chrIV	17386922	17387720	highD2peak677	.	-1	-1	.	0			chrII	108816	109054	highL3peak677	.	-1	-1	.	0
chrIV	17440925	17441552	highD2peak678	.	-1	-1	.	0			chrII	109188	109631	highL3peak678	.	-1	-1	.	0
chrV	203922	205134	highD2peak679	.	-1	-1	.	0			chrII	311433	311984	highL3peak679	.	-1	-1	.	0
chrV	259617	260397	highD2peak680	.	-1	-1	.	0			chrII	397501	401606	highL3peak680	.	-1	-1	.	0
chrV	453826	454559	highD2peak681	.	-1	-1	.	0			chrII	469259	469467	highL3peak681	.	-1	-1	.	0
chrV	484883	485167	highD2peak682	.	-1	-1	.	0			chrII	547435	549636	highL3peak682	.	-1	-1	.	0
chrV	489635	490150	highD2peak683	.	-1	-1	.	0			chrII	553198	553493	highL3peak683	.	-1	-1	.	0
chrV	494507	495292	highD2peak684	.	-1	-1	.	0			chrII	569532	574394	highL3peak684	.	-1	-1	.	0
chrV	519348	519589	highD2peak685	.	-1	-1	.	0			chrII	650046	650567	highL3peak685	.	-1	-1	.	0
chrV	610397	611207	highD2peak686	.	-1	-1	.	0			chrII	672963	673232	highL3peak686	.	-1	-1	.	0
chrV	632053	632493	highD2peak687	.	-1	-1	.	0			chrII	677361	677695	highL3peak687	.	-1	-1	.	0
chrV	667303	667628	highD2peak688	.	-1	-1	.	0			chrII	714450	714908	highL3peak688	.	-1	-1	.	0
chrV	1221180	1221441	highD2peak689	.	-1	-1	.	0			chrII	718330	719865	highL3peak689	.	-1	-1	.	0
chrV	1437598	1437878	highD2peak690	.	-1	-1	.	0			chrII	775125	775519	highL3peak690	.	-1	-1	.	0
chrV	1459924	1461736	highD2peak691	.	-1	-1	.	0			chrII	1071594	1071906	highL3peak691	.	-1	-1	.	0
chrV	1600788	1601223	highD2peak692	.	-1	-1	.	0			chrII	1133867	1135760	highL3peak692	.	-1	-1	.	0
chrV	1628633	1629522	highD2peak693	.	-1	-1	.	0			chrII	1233449	1247338	highL3peak693	.	-1	-1	.	0
chrV	1882815	1883128	highD2peak694	.	-1	-1	.	0			chrII	1341724	1341926	highL3peak694	.	-1	-1	.	0
chrV	2219024	2219562	highD2peak695	.	-1	-1	.	0			chrII	1374415	1376103	highL3peak695	.	-1	-1	.	0
chrV	2238259	2238708	highD2peak696	.	-1	-1	.	0			chrII	1846705	1847462	highL3peak696	.	-1	-1	.	0
chrV	2282479	2282677	highD2peak697	.	-1	-1	.	0			chrII	2188114	2190364	highL3peak697	.	-1	-1	.	0
chrV	2295067	2295267	highD2peak698	.	-1	-1	.	0			chrII	2193192	2197113	highL3peak698	.	-1	-1	.	0
chrV	3505300	3506469	highD2peak699	.	-1	-1	.	0			chrII	2230975	2234285	highL3peak699	.	-1	-1	.	0
chrV	3632565	3633744	highD2peak700	.	-1	-1	.	0			chrII	2235793	2235991	highL3peak700	.	-1	-1	.	0
chrV	3784033	3784323	highD2peak701	.	-1	-1	.	0			chrII	2451093	2453796	highL3peak701	.	-1	-1	.	0
chrV	3851579	3851781	highD2peak702	.	-1	-1	.	0			chrII	2478480	2479653	highL3peak702	.	-1	-1	.	0
chrV	4024599	4026058	highD2peak703	.	-1	-1	.	0			chrII	2504543	2505080	highL3peak703	.	-1	-1	.	0
chrV	4035025	4035310	highD2peak704	.	-1	-1	.	0			chrII	2686613	2686946	highL3peak704	.	-1	-1	.	0
chrV	4040436	4041992	highD2peak705	.	-1	-1	.	0			chrII	2735102	2735330	highL3peak705	.	-1	-1	.	0
chrV	4491734	4492431	highD2peak706	.	-1	-1	.	0			chrII	2748404	2749844	highL3peak706	.	-1	-1	.	0
chrV	4641034	4641607	highD2peak707	.	-1	-1	.	0			chrII	2786925	2788292	highL3peak707	.	-1	-1	.	0
chrV	4770712	4771252	highD2peak708	.	-1	-1	.	0			chrII	2888637	2890058	highL3peak708	.	-1	-1	.	0
chrV	4806704	4807035	highD2peak709	.	-1	-1	.	0			chrII	2913609	2914044	highL3peak709	.	-1	-1	.	0
chrV	4820026	4820528	highD2peak710	.	-1	-1	.	0			chrII	2962853	2963062	highL3peak710	.	-1	-1	.	0
chrV	5080558	5080979	highD2peak711	.	-1	-1	.	0			chrII	3076365	3078956	highL3peak711	.	-1	-1	.	0
chrV	5702949	5703195	highD2peak712	.	-1	-1	.	0			chrII	3079045	3079544	highL3peak712	.	-1	-1	.	0
chrV	5747717	5748146	highD2peak713	.	-1	-1	.	0			chrII	3427526	3428364	highL3peak713	.	-1	-1	.	0
chrV	5811765	5813572	highD2peak714	.	-1	-1	.	0			chrII	3502438	3503637	highL3peak714	.	-1	-1	.	0
chrV	6014196	6014472	highD2peak715	.	-1	-1	.	0			chrII	3545857	3546479	highL3peak715	.	-1	-1	.	0
chrV	6275498	6276159	highD2peak716	.	-1	-1	.	0			chrII	3930536	3931128	highL3peak716	.	-1	-1	.	0
chrV	6302631	6304666	highD2peak717	.	-1	-1	.	0			chrII	4455683	4456946	highL3peak717	.	-1	-1	.	0
chrV	6499106	6499463	highD2peak718	.	-1	-1	.	0			chrII	4518706	4520192	highL3peak718	.	-1	-1	.	0
chrV	6705963	6706901	highD2peak719	.	-1	-1	.	0			chrII	4571062	4574639	highL3peak719	.	-1	-1	.	0
chrV	6982358	6982559	highD2peak720	.	-1	-1	.	0			chrII	4622727	4624804	highL3peak720	.	-1	-1	.	0
chrV	6993243	6993454	highD2peak721	.	-1	-1	.	0			chrII	4648918	4653571	highL3peak721	.	-1	-1	.	0
chrV	7085989	7086216	highD2peak722	.	-1	-1	.	0			chrII	4700527	4700754	highL3peak722	.	-1	-1	.	0
chrV	7091144	7091818	highD2peak723	.	-1	-1	.	0			chrII	4702794	4703025	highL3peak723	.	-1	-1	.	0
chrV	7198280	7198889	highD2peak724	.	-1	-1	.	0			chrII	4704056	4704271	highL3peak724	.	-1	-1	.	0
chrV	7198983	7199691	highD2peak725	.	-1	-1	.	0			chrII	4704615	4704818	highL3peak725	.	-1	-1	.	0
chrV	7384250	7386410	highD2peak726	.	-1	-1	.	0			chrII	4805741	4806105	highL3peak726	.	-1	-1	.	0
chrV	7447179	7447721	highD2peak727	.	-1	-1	.	0			chrII	4866718	4867501	highL3peak727	.	-1	-1	.	0
chrV	7680573	7681852	highD2peak728	.	-1	-1	.	0			chrII	4872274	4873071	highL3peak728	.	-1	-1	.	0
chrV	7836820	7837050	highD2peak729	.	-1	-1	.	0			chrII	4938353	4938686	highL3peak729	.	-1	-1	.	0
chrV	7954847	7955660	highD2peak730	.	-1	-1	.	0			chrII	4939964	4940279	highL3peak730	.	-1	-1	.	0
chrV	8132893	8134008	highD2peak731	.	-1	-1	.	0			chrII	4940430	4940661	highL3peak731	.	-1	-1	.	0
chrV	8585030	8585237	highD2peak732	.	-1	-1	.	0			chrII	4940746	4941302	highL3peak732	.	-1	-1	.	0
chrV	8586801	8587013	highD2peak733	.	-1	-1	.	0			chrII	4944709	4944919	highL3peak733	.	-1	-1	.	0
chrV	8742656	8743187	highD2peak734	.	-1	-1	.	0			chrII	4948279	4948478	highL3peak734	.	-1	-1	.	0
chrV	8760369	8760578	highD2peak735	.	-1	-1	.	0			chrII	4999013	4999854	highL3peak735	.	-1	-1	.	0
chrV	8972353	8972592	highD2peak736	.	-1	-1	.	0			chrII	5014398	5015197	highL3peak736	.	-1	-1	.	0
chrV	9064674	9065079	highD2peak737	.	-1	-1	.	0			chrII	5042523	5044227	highL3peak737	.	-1	-1	.	0
chrV	9065219	9065558	highD2peak738	.	-1	-1	.	0			chrII	5045003	5045294	highL3peak738	.	-1	-1	.	0
chrV	9095505	9097559	highD2peak739	.	-1	-1	.	0			chrII	5047162	5047787	highL3peak739	.	-1	-1	.	0
chrV	9262491	9262809	highD2peak740	.	-1	-1	.	0			chrII	5049173	5049552	highL3peak740	.	-1	-1	.	0
chrV	9324030	9325244	highD2peak741	.	-1	-1	.	0			chrII	5067668	5068143	highL3peak741	.	-1	-1	.	0
chrV	9490443	9491649	highD2peak742	.	-1	-1	.	0			chrII	5218407	5219750	highL3peak742	.	-1	-1	.	0
chrV	9517527	9518895	highD2peak743	.	-1	-1	.	0			chrII	5226466	5226708	highL3peak743	.	-1	-1	.	0
chrV	9526403	9529739	highD2peak744	.	-1	-1	.	0			chrII	5271029	5272130	highL3peak744	.	-1	-1	.	0
chrV	9702130	9702433	highD2peak745	.	-1	-1	.	0			chrII	5302131	5302447	highL3peak745	.	-1	-1	.	0
chrV	9889908	9890348	highD2peak746	.	-1	-1	.	0			chrII	5304945	5305244	highL3peak746	.	-1	-1	.	0
chrV	10106479	10107080	highD2peak747	.	-1	-1	.	0			chrII	5391406	5391699	highL3peak747	.	-1	-1	.	0
chrV	10113808	10114110	highD2peak748	.	-1	-1	.	0			chrII	5420760	5423600	highL3peak748	.	-1	-1	.	0
chrV	10557898	10558351	highD2peak749	.	-1	-1	.	0			chrII	5427871	5428090	highL3peak749	.	-1	-1	.	0
chrV	10563769	10564552	highD2peak750	.	-1	-1	.	0			chrII	5463884	5464310	highL3peak750	.	-1	-1	.	0
chrV	10572706	10575706	highD2peak751	.	-1	-1	.	0			chrII	5464650	5466992	highL3peak751	.	-1	-1	.	0
chrV	10776312	10776748	highD2peak752	.	-1	-1	.	0			chrII	5701481	5701698	highL3peak752	.	-1	-1	.	0
chrV	10860261	10860526	highD2peak753	.	-1	-1	.	0			chrII	5704460	5705634	highL3peak753	.	-1	-1	.	0
chrV	10877230	10877856	highD2peak754	.	-1	-1	.	0			chrII	5705911	5706158	highL3peak754	.	-1	-1	.	0
chrV	10877936	10878318	highD2peak755	.	-1	-1	.	0			chrII	5708909	5709275	highL3peak755	.	-1	-1	.	0
chrV	10935654	10938935	highD2peak756	.	-1	-1	.	0			chrII	5710077	5711014	highL3peak756	.	-1	-1	.	0
chrV	10955070	10955825	highD2peak757	.	-1	-1	.	0			chrII	5711765	5712258	highL3peak757	.	-1	-1	.	0
chrV	11225799	11226018	highD2peak758	.	-1	-1	.	0			chrII	5712902	5713282	highL3peak758	.	-1	-1	.	0
chrV	11532275	11535152	highD2peak759	.	-1	-1	.	0			chrII	5722819	5723189	highL3peak759	.	-1	-1	.	0
chrV	11538532	11538904	highD2peak760	.	-1	-1	.	0			chrII	5727455	5727925	highL3peak760	.	-1	-1	.	0
chrV	11683162	11683393	highD2peak761	.	-1	-1	.	0			chrII	5781570	5781831	highL3peak761	.	-1	-1	.	0
chrV	11762256	11763027	highD2peak762	.	-1	-1	.	0			chrII	5878997	5879550	highL3peak762	.	-1	-1	.	0
chrV	12082713	12083511	highD2peak763	.	-1	-1	.	0			chrII	5882664	5882958	highL3peak763	.	-1	-1	.	0
chrV	12084108	12084971	highD2peak764	.	-1	-1	.	0			chrII	5885132	5885337	highL3peak764	.	-1	-1	.	0
chrV	12098106	12098646	highD2peak765	.	-1	-1	.	0			chrII	5899808	5903613	highL3peak765	.	-1	-1	.	0
chrV	12103986	12104634	highD2peak766	.	-1	-1	.	0			chrII	5964091	5966825	highL3peak766	.	-1	-1	.	0
chrV	12121363	12121918	highD2peak767	.	-1	-1	.	0			chrII	6117145	6117751	highL3peak767	.	-1	-1	.	0
chrV	12155683	12155912	highD2peak768	.	-1	-1	.	0			chrII	6117947	6118614	highL3peak768	.	-1	-1	.	0
chrV	12346242	12347895	highD2peak769	.	-1	-1	.	0			chrII	6139383	6141301	highL3peak769	.	-1	-1	.	0
chrV	12488059	12488650	highD2peak770	.	-1	-1	.	0			chrII	6144128	6147544	highL3peak770	.	-1	-1	.	0
chrV	12513018	12515619	highD2peak771	.	-1	-1	.	0			chrII	6149674	6151898	highL3peak771	.	-1	-1	.	0
chrV	12636994	12638960	highD2peak772	.	-1	-1	.	0			chrII	6169001	6170285	highL3peak772	.	-1	-1	.	0
chrV	12834988	12835493	highD2peak773	.	-1	-1	.	0			chrII	6248242	6248784	highL3peak773	.	-1	-1	.	0
chrV	12849377	12850437	highD2peak774	.	-1	-1	.	0			chrII	6253169	6253686	highL3peak774	.	-1	-1	.	0
chrV	12851774	12852030	highD2peak775	.	-1	-1	.	0			chrII	6255059	6255443	highL3peak775	.	-1	-1	.	0
chrV	12922610	12923007	highD2peak776	.	-1	-1	.	0			chrII	6409756	6410301	highL3peak776	.	-1	-1	.	0
chrV	13134572	13134912	highD2peak777	.	-1	-1	.	0			chrII	6411617	6411960	highL3peak777	.	-1	-1	.	0
chrV	13203752	13205182	highD2peak778	.	-1	-1	.	0			chrII	6415954	6416394	highL3peak778	.	-1	-1	.	0
chrV	13261505	13261776	highD2peak779	.	-1	-1	.	0			chrII	6565757	6566185	highL3peak779	.	-1	-1	.	0
chrV	13305721	13305919	highD2peak780	.	-1	-1	.	0			chrII	6592597	6592843	highL3peak780	.	-1	-1	.	0
chrV	13577742	13579899	highD2peak781	.	-1	-1	.	0			chrII	6679692	6680952	highL3peak781	.	-1	-1	.	0
chrV	13907461	13910092	highD2peak782	.	-1	-1	.	0			chrII	6685015	6685261	highL3peak782	.	-1	-1	.	0
chrV	13955175	13955448	highD2peak783	.	-1	-1	.	0			chrII	6721960	6722237	highL3peak783	.	-1	-1	.	0
chrV	14094557	14094865	highD2peak784	.	-1	-1	.	0			chrII	6764839	6765719	highL3peak784	.	-1	-1	.	0
chrV	14196594	14197959	highD2peak785	.	-1	-1	.	0			chrII	6792036	6793604	highL3peak785	.	-1	-1	.	0
chrV	14321375	14324653	highD2peak786	.	-1	-1	.	0			chrII	6825868	6837309	highL3peak786	.	-1	-1	.	0
chrV	14483069	14483871	highD2peak787	.	-1	-1	.	0			chrII	6926058	6927456	highL3peak787	.	-1	-1	.	0
chrV	14634141	14635230	highD2peak788	.	-1	-1	.	0			chrII	6927989	6928298	highL3peak788	.	-1	-1	.	0
chrV	14983776	14984319	highD2peak789	.	-1	-1	.	0			chrII	6940790	6940988	highL3peak789	.	-1	-1	.	0
chrV	15297374	15297629	highD2peak790	.	-1	-1	.	0			chrII	6941200	6941678	highL3peak790	.	-1	-1	.	0
chrV	15297881	15298547	highD2peak791	.	-1	-1	.	0			chrII	6941869	6942400	highL3peak791	.	-1	-1	.	0
chrV	15354995	15356116	highD2peak792	.	-1	-1	.	0			chrII	6947353	6948186	highL3peak792	.	-1	-1	.	0
chrV	15356303	15356727	highD2peak793	.	-1	-1	.	0			chrII	6957473	6960109	highL3peak793	.	-1	-1	.	0
chrV	15482651	15483771	highD2peak794	.	-1	-1	.	0			chrII	6968173	6968664	highL3peak794	.	-1	-1	.	0
chrV	15532134	15533174	highD2peak795	.	-1	-1	.	0			chrII	6977182	6978060	highL3peak795	.	-1	-1	.	0
chrV	15598107	15598331	highD2peak796	.	-1	-1	.	0			chrII	7024515	7024813	highL3peak796	.	-1	-1	.	0
chrV	15815242	15815981	highD2peak797	.	-1	-1	.	0			chrII	7052934	7053678	highL3peak797	.	-1	-1	.	0
chrV	15816088	15816305	highD2peak798	.	-1	-1	.	0			chrII	7060258	7061334	highL3peak798	.	-1	-1	.	0
chrV	15816573	15816832	highD2peak799	.	-1	-1	.	0			chrII	7103116	7103660	highL3peak799	.	-1	-1	.	0
chrV	15982137	15982814	highD2peak800	.	-1	-1	.	0			chrII	7176139	7176479	highL3peak800	.	-1	-1	.	0
chrV	16095051	16096302	highD2peak801	.	-1	-1	.	0			chrII	7200041	7200336	highL3peak801	.	-1	-1	.	0
chrV	16101285	16101727	highD2peak802	.	-1	-1	.	0			chrII	7325114	7325964	highL3peak802	.	-1	-1	.	0
chrV	16159400	16159861	highD2peak803	.	-1	-1	.	0			chrII	7326170	7327347	highL3peak803	.	-1	-1	.	0
chrV	16231119	16231674	highD2peak804	.	-1	-1	.	0			chrII	7337424	7338295	highL3peak804	.	-1	-1	.	0
chrV	16231990	16232265	highD2peak805	.	-1	-1	.	0			chrII	7339752	7339970	highL3peak805	.	-1	-1	.	0
chrV	16278380	16278578	highD2peak806	.	-1	-1	.	0			chrII	7358329	7359442	highL3peak806	.	-1	-1	.	0
chrV	16781422	16782305	highD2peak807	.	-1	-1	.	0			chrII	7464300	7465859	highL3peak807	.	-1	-1	.	0
chrV	16782637	16782836	highD2peak808	.	-1	-1	.	0			chrII	7481877	7484538	highL3peak808	.	-1	-1	.	0
chrV	17258497	17258769	highD2peak809	.	-1	-1	.	0			chrII	7499729	7500079	highL3peak809	.	-1	-1	.	0
chrV	17344660	17344929	highD2peak810	.	-1	-1	.	0			chrII	7531640	7531914	highL3peak810	.	-1	-1	.	0
chrV	17376232	17376662	highD2peak811	.	-1	-1	.	0			chrII	7532196	7532427	highL3peak811	.	-1	-1	.	0
chrV	17547126	17547337	highD2peak812	.	-1	-1	.	0			chrII	7533397	7534314	highL3peak812	.	-1	-1	.	0
chrV	18223169	18223492	highD2peak813	.	-1	-1	.	0			chrII	7543913	7545604	highL3peak813	.	-1	-1	.	0
chrV	18241115	18241392	highD2peak814	.	-1	-1	.	0			chrII	7586982	7594584	highL3peak814	.	-1	-1	.	0
chrV	18251792	18252344	highD2peak815	.	-1	-1	.	0			chrII	7621273	7621790	highL3peak815	.	-1	-1	.	0
chrV	18322989	18323472	highD2peak816	.	-1	-1	.	0			chrII	7624011	7624213	highL3peak816	.	-1	-1	.	0
chrV	18372436	18372674	highD2peak817	.	-1	-1	.	0			chrII	7629536	7635555	highL3peak817	.	-1	-1	.	0
chrV	18486863	18487095	highD2peak818	.	-1	-1	.	0			chrII	7636701	7638040	highL3peak818	.	-1	-1	.	0
chrV	18614239	18614453	highD2peak819	.	-1	-1	.	0			chrII	7640515	7643334	highL3peak819	.	-1	-1	.	0
chrV	18800524	18800734	highD2peak820	.	-1	-1	.	0			chrII	7646390	7647888	highL3peak820	.	-1	-1	.	0
chrV	19157422	19159060	highD2peak821	.	-1	-1	.	0			chrII	7650695	7651545	highL3peak821	.	-1	-1	.	0
chrV	19211643	19211886	highD2peak822	.	-1	-1	.	0			chrII	7665275	7665497	highL3peak822	.	-1	-1	.	0
chrV	19479127	19479528	highD2peak823	.	-1	-1	.	0			chrII	7667060	7667352	highL3peak823	.	-1	-1	.	0
chrV	19845648	19846493	highD2peak824	.	-1	-1	.	0			chrII	7675737	7684928	highL3peak824	.	-1	-1	.	0
chrV	19924048	19925603	highD2peak825	.	-1	-1	.	0			chrII	7768478	7768789	highL3peak825	.	-1	-1	.	0
chrV	19982281	19982554	highD2peak826	.	-1	-1	.	0			chrII	7773516	7776462	highL3peak826	.	-1	-1	.	0
chrV	20011533	20012144	highD2peak827	.	-1	-1	.	0			chrII	7810027	7810354	highL3peak827	.	-1	-1	.	0
chrV	20147909	20148780	highD2peak828	.	-1	-1	.	0			chrII	7894513	7895083	highL3peak828	.	-1	-1	.	0
chrV	20157994	20158757	highD2peak829	.	-1	-1	.	0			chrII	7919550	7921088	highL3peak829	.	-1	-1	.	0
chrV	20162657	20163887	highD2peak830	.	-1	-1	.	0			chrII	7964711	7967015	highL3peak830	.	-1	-1	.	0
chrV	20192272	20192587	highD2peak831	.	-1	-1	.	0			chrII	7989843	7993958	highL3peak831	.	-1	-1	.	0
chrV	20192656	20193273	highD2peak832	.	-1	-1	.	0			chrII	8043173	8043469	highL3peak832	.	-1	-1	.	0
chrV	20225520	20225956	highD2peak833	.	-1	-1	.	0			chrII	8065710	8065910	highL3peak833	.	-1	-1	.	0
chrV	20522134	20522912	highD2peak834	.	-1	-1	.	0			chrII	8089221	8089559	highL3peak834	.	-1	-1	.	0
chrV	20660383	20662078	highD2peak835	.	-1	-1	.	0			chrII	8090692	8095619	highL3peak835	.	-1	-1	.	0
chrV	20903173	20903726	highD2peak836	.	-1	-1	.	0			chrII	8133438	8133720	highL3peak836	.	-1	-1	.	0
chrV	20903853	20904551	highD2peak837	.	-1	-1	.	0			chrII	8172510	8173261	highL3peak837	.	-1	-1	.	0
chrX	395903	396543	highD2peak838	.	-1	-1	.	0			chrII	8199196	8199571	highL3peak838	.	-1	-1	.	0
chrX	1416936	1417451	highD2peak839	.	-1	-1	.	0			chrII	8199863	8200313	highL3peak839	.	-1	-1	.	0
chrX	1442854	1444560	highD2peak840	.	-1	-1	.	0			chrII	8200588	8200799	highL3peak840	.	-1	-1	.	0
chrX	1482055	1482388	highD2peak841	.	-1	-1	.	0			chrII	8202359	8202709	highL3peak841	.	-1	-1	.	0
chrX	1525160	1525669	highD2peak842	.	-1	-1	.	0			chrII	8203245	8203525	highL3peak842	.	-1	-1	.	0
chrX	1998043	1998322	highD2peak843	.	-1	-1	.	0			chrII	8252576	8254588	highL3peak843	.	-1	-1	.	0
chrX	2203531	2203822	highD2peak844	.	-1	-1	.	0			chrII	8412102	8413913	highL3peak844	.	-1	-1	.	0
chrX	2890683	2891278	highD2peak845	.	-1	-1	.	0			chrII	8451496	8452552	highL3peak845	.	-1	-1	.	0
chrX	2909497	2910467	highD2peak846	.	-1	-1	.	0			chrII	8531906	8532207	highL3peak846	.	-1	-1	.	0
chrX	2911198	2911438	highD2peak847	.	-1	-1	.	0			chrII	8572694	8573373	highL3peak847	.	-1	-1	.	0
chrX	3556291	3557600	highD2peak848	.	-1	-1	.	0			chrII	8586447	8587130	highL3peak848	.	-1	-1	.	0
chrX	3841733	3842626	highD2peak849	.	-1	-1	.	0			chrII	8599437	8600427	highL3peak849	.	-1	-1	.	0
chrX	3948354	3948862	highD2peak850	.	-1	-1	.	0			chrII	8637099	8637372	highL3peak850	.	-1	-1	.	0
chrX	3967388	3968720	highD2peak851	.	-1	-1	.	0			chrII	8638167	8638636	highL3peak851	.	-1	-1	.	0
chrX	4134093	4134315	highD2peak852	.	-1	-1	.	0			chrII	8645346	8647535	highL3peak852	.	-1	-1	.	0
chrX	4245958	4247202	highD2peak853	.	-1	-1	.	0			chrII	8660520	8660733	highL3peak853	.	-1	-1	.	0
chrX	4280918	4281903	highD2peak854	.	-1	-1	.	0			chrII	8677250	8677825	highL3peak854	.	-1	-1	.	0
chrX	4673369	4673613	highD2peak855	.	-1	-1	.	0			chrII	8726722	8728278	highL3peak855	.	-1	-1	.	0
chrX	5651326	5653890	highD2peak856	.	-1	-1	.	0			chrII	8732765	8733942	highL3peak856	.	-1	-1	.	0
chrX	5714423	5715878	highD2peak857	.	-1	-1	.	0			chrII	8749097	8749479	highL3peak857	.	-1	-1	.	0
chrX	5829489	5830021	highD2peak858	.	-1	-1	.	0			chrII	8750185	8753324	highL3peak858	.	-1	-1	.	0
chrX	6029496	6029740	highD2peak859	.	-1	-1	.	0			chrII	8753533	8753845	highL3peak859	.	-1	-1	.	0
chrX	6033954	6034182	highD2peak860	.	-1	-1	.	0			chrII	8783300	8783678	highL3peak860	.	-1	-1	.	0
chrX	6272002	6273694	highD2peak861	.	-1	-1	.	0			chrII	8796200	8796678	highL3peak861	.	-1	-1	.	0
chrX	6728019	6728926	highD2peak862	.	-1	-1	.	0			chrII	8802764	8804739	highL3peak862	.	-1	-1	.	0
chrX	6904149	6905353	highD2peak863	.	-1	-1	.	0			chrII	8829559	8829830	highL3peak863	.	-1	-1	.	0
chrX	7443960	7445242	highD2peak864	.	-1	-1	.	0			chrII	8830930	8831648	highL3peak864	.	-1	-1	.	0
chrX	7445474	7445745	highD2peak865	.	-1	-1	.	0			chrII	8856033	8856558	highL3peak865	.	-1	-1	.	0
chrX	8082712	8084077	highD2peak866	.	-1	-1	.	0			chrII	8894015	8894294	highL3peak866	.	-1	-1	.	0
chrX	8577115	8577336	highD2peak867	.	-1	-1	.	0			chrII	8920262	8920516	highL3peak867	.	-1	-1	.	0
chrX	8829410	8829609	highD2peak868	.	-1	-1	.	0			chrII	8945558	8952263	highL3peak868	.	-1	-1	.	0
chrX	8830185	8830413	highD2peak869	.	-1	-1	.	0			chrII	8961524	8962018	highL3peak869	.	-1	-1	.	0
chrX	8830557	8831176	highD2peak870	.	-1	-1	.	0			chrII	8982074	8987293	highL3peak870	.	-1	-1	.	0
chrX	8847074	8847887	highD2peak871	.	-1	-1	.	0			chrII	9101421	9102802	highL3peak871	.	-1	-1	.	0
chrX	8992025	8992443	highD2peak872	.	-1	-1	.	0			chrII	9142968	9143553	highL3peak872	.	-1	-1	.	0
chrX	9097084	9097452	highD2peak873	.	-1	-1	.	0			chrII	9183183	9183466	highL3peak873	.	-1	-1	.	0
chrX	9266244	9266498	highD2peak874	.	-1	-1	.	0			chrII	9186724	9187138	highL3peak874	.	-1	-1	.	0
chrX	9363438	9363807	highD2peak875	.	-1	-1	.	0			chrII	9187414	9187633	highL3peak875	.	-1	-1	.	0
chrX	9370627	9370913	highD2peak876	.	-1	-1	.	0			chrII	9187772	9188370	highL3peak876	.	-1	-1	.	0
chrX	9924664	9924936	highD2peak877	.	-1	-1	.	0			chrII	9208139	9208447	highL3peak877	.	-1	-1	.	0
chrX	10327066	10327537	highD2peak878	.	-1	-1	.	0			chrII	9222914	9223503	highL3peak878	.	-1	-1	.	0
chrX	10378999	10379743	highD2peak879	.	-1	-1	.	0			chrII	9225309	9225507	highL3peak879	.	-1	-1	.	0
chrX	10474782	10476151	highD2peak880	.	-1	-1	.	0			chrII	9286402	9286820	highL3peak880	.	-1	-1	.	0
chrX	10684732	10685716	highD2peak881	.	-1	-1	.	0			chrII	9286928	9287127	highL3peak881	.	-1	-1	.	0
chrX	10992201	10992978	highD2peak882	.	-1	-1	.	0			chrII	9287586	9287791	highL3peak882	.	-1	-1	.	0
chrX	11006515	11007563	highD2peak883	.	-1	-1	.	0			chrII	9309967	9314814	highL3peak883	.	-1	-1	.	0
chrX	11007770	11008087	highD2peak884	.	-1	-1	.	0			chrII	9353611	9353898	highL3peak884	.	-1	-1	.	0
chrX	11418514	11418832	highD2peak885	.	-1	-1	.	0			chrII	9354660	9355986	highL3peak885	.	-1	-1	.	0
chrX	11419649	11419847	highD2peak886	.	-1	-1	.	0			chrII	9393357	9393565	highL3peak886	.	-1	-1	.	0
chrX	11680458	11680731	highD2peak887	.	-1	-1	.	0			chrII	9426779	9427945	highL3peak887	.	-1	-1	.	0
chrX	11804055	11804313	highD2peak888	.	-1	-1	.	0			chrII	9429165	9430462	highL3peak888	.	-1	-1	.	0
chrX	11991656	11992845	highD2peak889	.	-1	-1	.	0			chrII	9490392	9491278	highL3peak889	.	-1	-1	.	0
chrX	12145662	12145927	highD2peak890	.	-1	-1	.	0			chrII	9571198	9579083	highL3peak890	.	-1	-1	.	0
chrX	13310935	13311696	highD2peak891	.	-1	-1	.	0			chrII	9580038	9580717	highL3peak891	.	-1	-1	.	0
chrX	13401660	13402115	highD2peak892	.	-1	-1	.	0			chrII	9984869	9985462	highL3peak892	.	-1	-1	.	0
chrX	13456278	13456536	highD2peak893	.	-1	-1	.	0			chrII	9986568	9988844	highL3peak893	.	-1	-1	.	0
chrX	13858464	13859421	highD2peak894	.	-1	-1	.	0			chrII	10038777	10039972	highL3peak894	.	-1	-1	.	0
chrX	14012549	14012805	highD2peak895	.	-1	-1	.	0			chrII	10071080	10072585	highL3peak895	.	-1	-1	.	0
chrX	14412977	14413191	highD2peak896	.	-1	-1	.	0			chrII	10075701	10078067	highL3peak896	.	-1	-1	.	0
chrX	14506392	14506595	highD2peak897	.	-1	-1	.	0			chrII	10137523	10137889	highL3peak897	.	-1	-1	.	0
chrX	14516260	14517179	highD2peak898	.	-1	-1	.	0			chrII	10138080	10138292	highL3peak898	.	-1	-1	.	0
chrX	14537808	14538421	highD2peak899	.	-1	-1	.	0			chrII	10159059	10159779	highL3peak899	.	-1	-1	.	0
chrX	15167035	15167716	highD2peak900	.	-1	-1	.	0			chrII	10161420	10164855	highL3peak900	.	-1	-1	.	0
chrX	15214851	15215115	highD2peak901	.	-1	-1	.	0			chrII	10176718	10176965	highL3peak901	.	-1	-1	.	0
chrX	15838300	15838530	highD2peak902	.	-1	-1	.	0			chrII	10197114	10197925	highL3peak902	.	-1	-1	.	0
chrX	16189369	16190473	highD2peak903	.	-1	-1	.	0			chrII	10202954	10203555	highL3peak903	.	-1	-1	.	0
chrX	16300130	16300471	highD2peak904	.	-1	-1	.	0			chrII	10325948	10327254	highL3peak904	.	-1	-1	.	0
chrX	16774912	16775339	highD2peak905	.	-1	-1	.	0			chrII	10345983	10347412	highL3peak905	.	-1	-1	.	0
chrX	16995325	16996820	highD2peak906	.	-1	-1	.	0			chrII	10372380	10372581	highL3peak906	.	-1	-1	.	0
chrX	17138579	17138798	highD2peak907	.	-1	-1	.	0			chrII	10379688	10380440	highL3peak907	.	-1	-1	.	0
chrX	17193988	17194342	highD2peak908	.	-1	-1	.	0			chrII	10466914	10468424	highL3peak908	.	-1	-1	.	0
chrX	17194409	17195090	highD2peak909	.	-1	-1	.	0			chrII	10497446	10504407	highL3peak909	.	-1	-1	.	0
chrX	17235455	17235930	highD2peak910	.	-1	-1	.	0			chrII	10504655	10505189	highL3peak910	.	-1	-1	.	0
chrX	17714596	17715100	highD2peak911	.	-1	-1	.	0			chrII	10505410	10505838	highL3peak911	.	-1	-1	.	0
											chrII	10510910	10511163	highL3peak912	.	-1	-1	.	0
											chrII	10521784	10522146	highL3peak913	.	-1	-1	.	0
											chrII	10522337	10523139	highL3peak914	.	-1	-1	.	0
											chrII	10527378	10534695	highL3peak915	.	-1	-1	.	0
											chrII	10599259	10601063	highL3peak916	.	-1	-1	.	0
											chrII	10685036	10687877	highL3peak917	.	-1	-1	.	0
											chrII	10742506	10742737	highL3peak918	.	-1	-1	.	0
											chrII	10743234	10743674	highL3peak919	.	-1	-1	.	0
											chrII	10775395	10775861	highL3peak920	.	-1	-1	.	0
											chrII	10777563	10778188	highL3peak921	.	-1	-1	.	0
											chrII	10782666	10783504	highL3peak922	.	-1	-1	.	0
											chrII	10821787	10822124	highL3peak923	.	-1	-1	.	0
											chrII	10827932	10828409	highL3peak924	.	-1	-1	.	0
											chrII	10828618	10829490	highL3peak925	.	-1	-1	.	0
											chrII	10829667	10829887	highL3peak926	.	-1	-1	.	0
											chrII	10834649	10835967	highL3peak927	.	-1	-1	.	0
											chrII	10840044	10840569	highL3peak928	.	-1	-1	.	0
											chrII	10865490	10865698	highL3peak929	.	-1	-1	.	0
											chrII	10870791	10871317	highL3peak930	.	-1	-1	.	0
											chrII	10877588	10879934	highL3peak931	.	-1	-1	.	0
											chrII	10924854	10931014	highL3peak932	.	-1	-1	.	0
											chrII	10950264	10950842	highL3peak933	.	-1	-1	.	0
											chrII	10950996	10951473	highL3peak934	.	-1	-1	.	0
											chrII	11006004	11009677	highL3peak935	.	-1	-1	.	0
											chrII	11015637	11016423	highL3peak936	.	-1	-1	.	0
											chrII	11099003	11099396	highL3peak937	.	-1	-1	.	0
											chrII	11101526	11101976	highL3peak938	.	-1	-1	.	0
											chrII	11131073	11131302	highL3peak939	.	-1	-1	.	0
											chrII	11166485	11167507	highL3peak940	.	-1	-1	.	0
											chrII	11196818	11197242	highL3peak941	.	-1	-1	.	0
											chrII	11221953	11222426	highL3peak942	.	-1	-1	.	0
											chrII	11222728	11223006	highL3peak943	.	-1	-1	.	0
											chrII	11242307	11242506	highL3peak944	.	-1	-1	.	0
											chrII	11246828	11247108	highL3peak945	.	-1	-1	.	0
											chrII	11305144	11306767	highL3peak946	.	-1	-1	.	0
											chrII	11312291	11317130	highL3peak947	.	-1	-1	.	0
											chrII	11328297	11329011	highL3peak948	.	-1	-1	.	0
											chrII	11332564	11339030	highL3peak949	.	-1	-1	.	0
											chrII	11343291	11343552	highL3peak950	.	-1	-1	.	0
											chrII	11390772	11393996	highL3peak951	.	-1	-1	.	0
											chrII	11496816	11497080	highL3peak952	.	-1	-1	.	0
											chrII	11503314	11505131	highL3peak953	.	-1	-1	.	0
											chrII	11508529	11511898	highL3peak954	.	-1	-1	.	0
											chrII	11605869	11606089	highL3peak955	.	-1	-1	.	0
											chrII	11615016	11620920	highL3peak956	.	-1	-1	.	0
											chrII	11621487	11621758	highL3peak957	.	-1	-1	.	0
											chrII	11629977	11630267	highL3peak958	.	-1	-1	.	0
											chrII	11631529	11631729	highL3peak959	.	-1	-1	.	0
											chrII	11631905	11632264	highL3peak960	.	-1	-1	.	0
											chrII	11699648	11700503	highL3peak961	.	-1	-1	.	0
											chrII	11708723	11709164	highL3peak962	.	-1	-1	.	0
											chrII	11824567	11824848	highL3peak963	.	-1	-1	.	0
											chrII	11889386	11890831	highL3peak964	.	-1	-1	.	0
											chrII	11919390	11919719	highL3peak965	.	-1	-1	.	0
											chrII	11920031	11920237	highL3peak966	.	-1	-1	.	0
											chrII	11923845	11924191	highL3peak967	.	-1	-1	.	0
											chrII	11924449	11924861	highL3peak968	.	-1	-1	.	0
											chrII	11925485	11925876	highL3peak969	.	-1	-1	.	0
											chrII	11926441	11926713	highL3peak970	.	-1	-1	.	0
											chrII	11934996	11937360	highL3peak971	.	-1	-1	.	0
											chrII	12005536	12007057	highL3peak972	.	-1	-1	.	0
											chrII	12056705	12056971	highL3peak973	.	-1	-1	.	0
											chrII	12184354	12185246	highL3peak974	.	-1	-1	.	0
											chrII	12266903	12267518	highL3peak975	.	-1	-1	.	0
											chrII	12278642	12280120	highL3peak976	.	-1	-1	.	0
											chrII	12280289	12280619	highL3peak977	.	-1	-1	.	0
											chrII	12371279	12374842	highL3peak978	.	-1	-1	.	0
											chrII	12667450	12668055	highL3peak979	.	-1	-1	.	0
											chrII	12693133	12693453	highL3peak980	.	-1	-1	.	0
											chrII	12916506	12916834	highL3peak981	.	-1	-1	.	0
											chrII	12944824	12945311	highL3peak982	.	-1	-1	.	0
											chrII	12960363	12961040	highL3peak983	.	-1	-1	.	0
											chrII	12962115	12962446	highL3peak984	.	-1	-1	.	0
											chrII	13062192	13062394	highL3peak985	.	-1	-1	.	0
											chrII	13106758	13110250	highL3peak986	.	-1	-1	.	0
											chrII	13182416	13184381	highL3peak987	.	-1	-1	.	0
											chrII	13454766	13455033	highL3peak988	.	-1	-1	.	0
											chrII	13586130	13586352	highL3peak989	.	-1	-1	.	0
											chrII	13587929	13588329	highL3peak990	.	-1	-1	.	0
											chrII	13814682	13815167	highL3peak991	.	-1	-1	.	0
											chrII	13817409	13818099	highL3peak992	.	-1	-1	.	0
											chrII	13899025	13899946	highL3peak993	.	-1	-1	.	0
											chrII	13903097	13903674	highL3peak994	.	-1	-1	.	0
											chrII	13904655	13906255	highL3peak995	.	-1	-1	.	0
											chrII	13965802	13966238	highL3peak996	.	-1	-1	.	0
											chrII	14005205	14005615	highL3peak997	.	-1	-1	.	0
											chrII	14042370	14043043	highL3peak998	.	-1	-1	.	0
											chrII	14044186	14045376	highL3peak999	.	-1	-1	.	0
											chrII	14066665	14067356	highL3peak1000	.	-1	-1	.	0
											chrII	14346160	14346527	highL3peak1001	.	-1	-1	.	0
											chrII	14350775	14351240	highL3peak1002	.	-1	-1	.	0
											chrII	14351352	14351644	highL3peak1003	.	-1	-1	.	0
											chrII	14404898	14407672	highL3peak1004	.	-1	-1	.	0
											chrII	14569369	14569830	highL3peak1005	.	-1	-1	.	0
											chrII	14571603	14572010	highL3peak1006	.	-1	-1	.	0
											chrII	14627050	14630368	highL3peak1007	.	-1	-1	.	0
											chrII	14678343	14680464	highL3peak1008	.	-1	-1	.	0
											chrII	14699844	14703167	highL3peak1009	.	-1	-1	.	0
											chrII	14704021	14706053	highL3peak1010	.	-1	-1	.	0
											chrII	14799309	14799555	highL3peak1011	.	-1	-1	.	0
											chrII	14965135	14966975	highL3peak1012	.	-1	-1	.	0
											chrII	15009660	15010798	highL3peak1013	.	-1	-1	.	0
											chrII	15076331	15076973	highL3peak1014	.	-1	-1	.	0
											chrII	15208349	15208645	highL3peak1015	.	-1	-1	.	0
											chrII	15208968	15209558	highL3peak1016	.	-1	-1	.	0
											chrII	15218312	15218892	highL3peak1017	.	-1	-1	.	0
											chrII	15220055	15220412	highL3peak1018	.	-1	-1	.	0
											chrII	15255963	15256639	highL3peak1019	.	-1	-1	.	0
											chrIII	24379	25969	highL3peak1020	.	-1	-1	.	0
											chrIII	220442	220798	highL3peak1021	.	-1	-1	.	0
											chrIII	234716	236498	highL3peak1022	.	-1	-1	.	0
											chrIII	360206	361255	highL3peak1023	.	-1	-1	.	0
											chrIII	505598	511902	highL3peak1024	.	-1	-1	.	0
											chrIII	534881	535745	highL3peak1025	.	-1	-1	.	0
											chrIII	613091	615145	highL3peak1026	.	-1	-1	.	0
											chrIII	616052	617358	highL3peak1027	.	-1	-1	.	0
											chrIII	706281	706952	highL3peak1028	.	-1	-1	.	0
											chrIII	764376	770851	highL3peak1029	.	-1	-1	.	0
											chrIII	884335	884745	highL3peak1030	.	-1	-1	.	0
											chrIII	909044	909383	highL3peak1031	.	-1	-1	.	0
											chrIII	1084665	1085818	highL3peak1032	.	-1	-1	.	0
											chrIII	1134547	1137664	highL3peak1033	.	-1	-1	.	0
											chrIII	1142603	1144008	highL3peak1034	.	-1	-1	.	0
											chrIII	1201499	1203585	highL3peak1035	.	-1	-1	.	0
											chrIII	1207367	1208363	highL3peak1036	.	-1	-1	.	0
											chrIII	1223846	1224150	highL3peak1037	.	-1	-1	.	0
											chrIII	1224934	1225894	highL3peak1038	.	-1	-1	.	0
											chrIII	1370384	1370940	highL3peak1039	.	-1	-1	.	0
											chrIII	1424084	1424553	highL3peak1040	.	-1	-1	.	0
											chrIII	1427316	1427915	highL3peak1041	.	-1	-1	.	0
											chrIII	1429877	1430261	highL3peak1042	.	-1	-1	.	0
											chrIII	1463414	1463691	highL3peak1043	.	-1	-1	.	0
											chrIII	1482000	1482424	highL3peak1044	.	-1	-1	.	0
											chrIII	1591559	1591898	highL3peak1045	.	-1	-1	.	0
											chrIII	1745396	1745643	highL3peak1046	.	-1	-1	.	0
											chrIII	1777030	1778404	highL3peak1047	.	-1	-1	.	0
											chrIII	1824561	1825318	highL3peak1048	.	-1	-1	.	0
											chrIII	1905075	1906546	highL3peak1049	.	-1	-1	.	0
											chrIII	1921011	1921424	highL3peak1050	.	-1	-1	.	0
											chrIII	1925964	1926230	highL3peak1051	.	-1	-1	.	0
											chrIII	1949242	1949564	highL3peak1052	.	-1	-1	.	0
											chrIII	1961458	1962782	highL3peak1053	.	-1	-1	.	0
											chrIII	2151185	2152454	highL3peak1054	.	-1	-1	.	0
											chrIII	2330546	2332336	highL3peak1055	.	-1	-1	.	0
											chrIII	2370951	2371426	highL3peak1056	.	-1	-1	.	0
											chrIII	2375587	2376608	highL3peak1057	.	-1	-1	.	0
											chrIII	2400625	2401892	highL3peak1058	.	-1	-1	.	0
											chrIII	2486677	2488111	highL3peak1059	.	-1	-1	.	0
											chrIII	2532765	2533285	highL3peak1060	.	-1	-1	.	0
											chrIII	2535160	2536071	highL3peak1061	.	-1	-1	.	0
											chrIII	2598910	2599551	highL3peak1062	.	-1	-1	.	0
											chrIII	2637170	2637515	highL3peak1063	.	-1	-1	.	0
											chrIII	2700764	2701085	highL3peak1064	.	-1	-1	.	0
											chrIII	2711403	2711875	highL3peak1065	.	-1	-1	.	0
											chrIII	2716082	2716608	highL3peak1066	.	-1	-1	.	0
											chrIII	2724547	2725749	highL3peak1067	.	-1	-1	.	0
											chrIII	2755296	2756344	highL3peak1068	.	-1	-1	.	0
											chrIII	2947053	2948900	highL3peak1069	.	-1	-1	.	0
											chrIII	2982230	2983240	highL3peak1070	.	-1	-1	.	0
											chrIII	3067165	3071292	highL3peak1071	.	-1	-1	.	0
											chrIII	3094707	3097501	highL3peak1072	.	-1	-1	.	0
											chrIII	3138132	3139276	highL3peak1073	.	-1	-1	.	0
											chrIII	3198080	3200488	highL3peak1074	.	-1	-1	.	0
											chrIII	3220325	3220712	highL3peak1075	.	-1	-1	.	0
											chrIII	3272999	3273524	highL3peak1076	.	-1	-1	.	0
											chrIII	3279242	3279444	highL3peak1077	.	-1	-1	.	0
											chrIII	3310591	3313101	highL3peak1078	.	-1	-1	.	0
											chrIII	3313901	3314359	highL3peak1079	.	-1	-1	.	0
											chrIII	3318005	3318387	highL3peak1080	.	-1	-1	.	0
											chrIII	3321087	3324716	highL3peak1081	.	-1	-1	.	0
											chrIII	3434855	3440415	highL3peak1082	.	-1	-1	.	0
											chrIII	3441832	3443582	highL3peak1083	.	-1	-1	.	0
											chrIII	3448009	3448414	highL3peak1084	.	-1	-1	.	0
											chrIII	3482857	3483058	highL3peak1085	.	-1	-1	.	0
											chrIII	3502186	3506216	highL3peak1086	.	-1	-1	.	0
											chrIII	3508137	3509192	highL3peak1087	.	-1	-1	.	0
											chrIII	3586021	3586591	highL3peak1088	.	-1	-1	.	0
											chrIII	3587667	3588487	highL3peak1089	.	-1	-1	.	0
											chrIII	3603151	3607220	highL3peak1090	.	-1	-1	.	0
											chrIII	3618360	3618670	highL3peak1091	.	-1	-1	.	0
											chrIII	3620696	3621712	highL3peak1092	.	-1	-1	.	0
											chrIII	3697038	3697689	highL3peak1093	.	-1	-1	.	0
											chrIII	3702268	3703034	highL3peak1094	.	-1	-1	.	0
											chrIII	3785027	3785971	highL3peak1095	.	-1	-1	.	0
											chrIII	3874703	3875825	highL3peak1096	.	-1	-1	.	0
											chrIII	3898451	3898868	highL3peak1097	.	-1	-1	.	0
											chrIII	3898959	3899195	highL3peak1098	.	-1	-1	.	0
											chrIII	3913643	3914216	highL3peak1099	.	-1	-1	.	0
											chrIII	3965785	3968527	highL3peak1100	.	-1	-1	.	0
											chrIII	3977960	3978162	highL3peak1101	.	-1	-1	.	0
											chrIII	3991295	3995466	highL3peak1102	.	-1	-1	.	0
											chrIII	4066800	4067167	highL3peak1103	.	-1	-1	.	0
											chrIII	4068109	4068410	highL3peak1104	.	-1	-1	.	0
											chrIII	4096061	4096310	highL3peak1105	.	-1	-1	.	0
											chrIII	4112225	4113647	highL3peak1106	.	-1	-1	.	0
											chrIII	4188465	4188821	highL3peak1107	.	-1	-1	.	0
											chrIII	4208507	4208785	highL3peak1108	.	-1	-1	.	0
											chrIII	4209103	4209484	highL3peak1109	.	-1	-1	.	0
											chrIII	4217354	4218567	highL3peak1110	.	-1	-1	.	0
											chrIII	4224884	4225107	highL3peak1111	.	-1	-1	.	0
											chrIII	4329944	4330309	highL3peak1112	.	-1	-1	.	0
											chrIII	4335379	4336410	highL3peak1113	.	-1	-1	.	0
											chrIII	4369165	4369667	highL3peak1114	.	-1	-1	.	0
											chrIII	4378132	4381130	highL3peak1115	.	-1	-1	.	0
											chrIII	4446817	4447156	highL3peak1116	.	-1	-1	.	0
											chrIII	4451202	4452406	highL3peak1117	.	-1	-1	.	0
											chrIII	4452516	4452855	highL3peak1118	.	-1	-1	.	0
											chrIII	4453265	4453998	highL3peak1119	.	-1	-1	.	0
											chrIII	4454979	4455202	highL3peak1120	.	-1	-1	.	0
											chrIII	4457066	4458011	highL3peak1121	.	-1	-1	.	0
											chrIII	4473302	4473570	highL3peak1122	.	-1	-1	.	0
											chrIII	4484521	4485537	highL3peak1123	.	-1	-1	.	0
											chrIII	4497841	4498052	highL3peak1124	.	-1	-1	.	0
											chrIII	4513943	4514547	highL3peak1125	.	-1	-1	.	0
											chrIII	4514968	4515434	highL3peak1126	.	-1	-1	.	0
											chrIII	4555231	4558776	highL3peak1127	.	-1	-1	.	0
											chrIII	4560326	4565188	highL3peak1128	.	-1	-1	.	0
											chrIII	4565303	4565833	highL3peak1129	.	-1	-1	.	0
											chrIII	4613169	4613568	highL3peak1130	.	-1	-1	.	0
											chrIII	4616232	4619124	highL3peak1131	.	-1	-1	.	0
											chrIII	4622849	4626002	highL3peak1132	.	-1	-1	.	0
											chrIII	4748073	4750320	highL3peak1133	.	-1	-1	.	0
											chrIII	4759859	4763387	highL3peak1134	.	-1	-1	.	0
											chrIII	4765680	4766683	highL3peak1135	.	-1	-1	.	0
											chrIII	4789582	4792762	highL3peak1136	.	-1	-1	.	0
											chrIII	4815501	4815713	highL3peak1137	.	-1	-1	.	0
											chrIII	4872102	4876438	highL3peak1138	.	-1	-1	.	0
											chrIII	4889294	4889554	highL3peak1139	.	-1	-1	.	0
											chrIII	4925696	4926113	highL3peak1140	.	-1	-1	.	0
											chrIII	4938877	4939386	highL3peak1141	.	-1	-1	.	0
											chrIII	4948641	4949152	highL3peak1142	.	-1	-1	.	0
											chrIII	4967588	4973008	highL3peak1143	.	-1	-1	.	0
											chrIII	5005172	5006304	highL3peak1144	.	-1	-1	.	0
											chrIII	5027626	5028012	highL3peak1145	.	-1	-1	.	0
											chrIII	5076757	5077039	highL3peak1146	.	-1	-1	.	0
											chrIII	5086118	5087133	highL3peak1147	.	-1	-1	.	0
											chrIII	5185199	5187552	highL3peak1148	.	-1	-1	.	0
											chrIII	5255681	5256739	highL3peak1149	.	-1	-1	.	0
											chrIII	5280307	5281248	highL3peak1150	.	-1	-1	.	0
											chrIII	5285652	5289177	highL3peak1151	.	-1	-1	.	0
											chrIII	5310409	5310950	highL3peak1152	.	-1	-1	.	0
											chrIII	5408376	5412088	highL3peak1153	.	-1	-1	.	0
											chrIII	5422733	5423014	highL3peak1154	.	-1	-1	.	0
											chrIII	5423779	5423980	highL3peak1155	.	-1	-1	.	0
											chrIII	5424953	5425176	highL3peak1156	.	-1	-1	.	0
											chrIII	5433258	5439774	highL3peak1157	.	-1	-1	.	0
											chrIII	5446982	5447184	highL3peak1158	.	-1	-1	.	0
											chrIII	5447334	5447596	highL3peak1159	.	-1	-1	.	0
											chrIII	5517205	5517439	highL3peak1160	.	-1	-1	.	0
											chrIII	5521758	5523973	highL3peak1161	.	-1	-1	.	0
											chrIII	5572925	5574779	highL3peak1162	.	-1	-1	.	0
											chrIII	5584794	5587568	highL3peak1163	.	-1	-1	.	0
											chrIII	5590447	5590751	highL3peak1164	.	-1	-1	.	0
											chrIII	5634662	5635021	highL3peak1165	.	-1	-1	.	0
											chrIII	5667982	5668689	highL3peak1166	.	-1	-1	.	0
											chrIII	5681806	5682089	highL3peak1167	.	-1	-1	.	0
											chrIII	5708582	5709204	highL3peak1168	.	-1	-1	.	0
											chrIII	5720401	5721027	highL3peak1169	.	-1	-1	.	0
											chrIII	5761338	5762493	highL3peak1170	.	-1	-1	.	0
											chrIII	5783295	5784186	highL3peak1171	.	-1	-1	.	0
											chrIII	5823780	5824059	highL3peak1172	.	-1	-1	.	0
											chrIII	5824418	5824749	highL3peak1173	.	-1	-1	.	0
											chrIII	5844709	5846123	highL3peak1174	.	-1	-1	.	0
											chrIII	5846203	5846951	highL3peak1175	.	-1	-1	.	0
											chrIII	5881439	5881752	highL3peak1176	.	-1	-1	.	0
											chrIII	5914754	5915011	highL3peak1177	.	-1	-1	.	0
											chrIII	5975409	5975666	highL3peak1178	.	-1	-1	.	0
											chrIII	5975916	5976147	highL3peak1179	.	-1	-1	.	0
											chrIII	5997974	5998202	highL3peak1180	.	-1	-1	.	0
											chrIII	5998593	5998795	highL3peak1181	.	-1	-1	.	0
											chrIII	5998909	5999210	highL3peak1182	.	-1	-1	.	0
											chrIII	5999655	5999855	highL3peak1183	.	-1	-1	.	0
											chrIII	6017844	6018214	highL3peak1184	.	-1	-1	.	0
											chrIII	6039293	6039588	highL3peak1185	.	-1	-1	.	0
											chrIII	6058541	6062288	highL3peak1186	.	-1	-1	.	0
											chrIII	6076085	6084322	highL3peak1187	.	-1	-1	.	0
											chrIII	6131474	6133084	highL3peak1188	.	-1	-1	.	0
											chrIII	6133691	6134381	highL3peak1189	.	-1	-1	.	0
											chrIII	6135426	6135717	highL3peak1190	.	-1	-1	.	0
											chrIII	6136085	6136444	highL3peak1191	.	-1	-1	.	0
											chrIII	6136659	6138345	highL3peak1192	.	-1	-1	.	0
											chrIII	6152105	6152791	highL3peak1193	.	-1	-1	.	0
											chrIII	6157377	6157705	highL3peak1194	.	-1	-1	.	0
											chrIII	6186679	6188165	highL3peak1195	.	-1	-1	.	0
											chrIII	6201380	6201596	highL3peak1196	.	-1	-1	.	0
											chrIII	6220179	6220445	highL3peak1197	.	-1	-1	.	0
											chrIII	6276967	6277408	highL3peak1198	.	-1	-1	.	0
											chrIII	6307253	6311715	highL3peak1199	.	-1	-1	.	0
											chrIII	6340603	6340872	highL3peak1200	.	-1	-1	.	0
											chrIII	6350650	6350996	highL3peak1201	.	-1	-1	.	0
											chrIII	6366178	6366420	highL3peak1202	.	-1	-1	.	0
											chrIII	6377221	6377792	highL3peak1203	.	-1	-1	.	0
											chrIII	6380123	6380432	highL3peak1204	.	-1	-1	.	0
											chrIII	6380910	6381111	highL3peak1205	.	-1	-1	.	0
											chrIII	6382452	6382656	highL3peak1206	.	-1	-1	.	0
											chrIII	6401352	6409422	highL3peak1207	.	-1	-1	.	0
											chrIII	6504218	6504711	highL3peak1208	.	-1	-1	.	0
											chrIII	6581655	6582143	highL3peak1209	.	-1	-1	.	0
											chrIII	6602933	6603410	highL3peak1210	.	-1	-1	.	0
											chrIII	6621851	6622069	highL3peak1211	.	-1	-1	.	0
											chrIII	6638425	6639219	highL3peak1212	.	-1	-1	.	0
											chrIII	6654425	6656553	highL3peak1213	.	-1	-1	.	0
											chrIII	6695242	6696599	highL3peak1214	.	-1	-1	.	0
											chrIII	6768881	6769263	highL3peak1215	.	-1	-1	.	0
											chrIII	6798181	6798947	highL3peak1216	.	-1	-1	.	0
											chrIII	6871599	6873211	highL3peak1217	.	-1	-1	.	0
											chrIII	6932717	6933012	highL3peak1218	.	-1	-1	.	0
											chrIII	6941916	6942169	highL3peak1219	.	-1	-1	.	0
											chrIII	6944234	6944487	highL3peak1220	.	-1	-1	.	0
											chrIII	6944697	6944935	highL3peak1221	.	-1	-1	.	0
											chrIII	6945117	6945661	highL3peak1222	.	-1	-1	.	0
											chrIII	6948044	6948478	highL3peak1223	.	-1	-1	.	0
											chrIII	6953152	6953689	highL3peak1224	.	-1	-1	.	0
											chrIII	6955304	6955513	highL3peak1225	.	-1	-1	.	0
											chrIII	6956148	6956418	highL3peak1226	.	-1	-1	.	0
											chrIII	6965884	6966165	highL3peak1227	.	-1	-1	.	0
											chrIII	6974683	6974975	highL3peak1228	.	-1	-1	.	0
											chrIII	6984666	6985379	highL3peak1229	.	-1	-1	.	0
											chrIII	7009000	7009315	highL3peak1230	.	-1	-1	.	0
											chrIII	7009921	7010141	highL3peak1231	.	-1	-1	.	0
											chrIII	7142093	7142342	highL3peak1232	.	-1	-1	.	0
											chrIII	7148200	7150916	highL3peak1233	.	-1	-1	.	0
											chrIII	7160660	7161032	highL3peak1234	.	-1	-1	.	0
											chrIII	7169190	7169392	highL3peak1235	.	-1	-1	.	0
											chrIII	7170188	7170469	highL3peak1236	.	-1	-1	.	0
											chrIII	7215570	7215848	highL3peak1237	.	-1	-1	.	0
											chrIII	7216480	7216859	highL3peak1238	.	-1	-1	.	0
											chrIII	7238402	7239424	highL3peak1239	.	-1	-1	.	0
											chrIII	7239921	7240140	highL3peak1240	.	-1	-1	.	0
											chrIII	7253396	7255436	highL3peak1241	.	-1	-1	.	0
											chrIII	7272786	7273416	highL3peak1242	.	-1	-1	.	0
											chrIII	7273649	7273912	highL3peak1243	.	-1	-1	.	0
											chrIII	7274072	7274272	highL3peak1244	.	-1	-1	.	0
											chrIII	7290682	7291549	highL3peak1245	.	-1	-1	.	0
											chrIII	7350065	7350579	highL3peak1246	.	-1	-1	.	0
											chrIII	7397088	7399786	highL3peak1247	.	-1	-1	.	0
											chrIII	7579077	7580804	highL3peak1248	.	-1	-1	.	0
											chrIII	7601136	7601903	highL3peak1249	.	-1	-1	.	0
											chrIII	7676691	7677005	highL3peak1250	.	-1	-1	.	0
											chrIII	7701210	7704086	highL3peak1251	.	-1	-1	.	0
											chrIII	7715425	7715680	highL3peak1252	.	-1	-1	.	0
											chrIII	7845470	7845747	highL3peak1253	.	-1	-1	.	0
											chrIII	7847878	7848530	highL3peak1254	.	-1	-1	.	0
											chrIII	7853776	7854157	highL3peak1255	.	-1	-1	.	0
											chrIII	7879843	7880630	highL3peak1256	.	-1	-1	.	0
											chrIII	8022491	8025019	highL3peak1257	.	-1	-1	.	0
											chrIII	8037701	8041099	highL3peak1258	.	-1	-1	.	0
											chrIII	8044960	8045337	highL3peak1259	.	-1	-1	.	0
											chrIII	8065296	8069681	highL3peak1260	.	-1	-1	.	0
											chrIII	8100631	8102197	highL3peak1261	.	-1	-1	.	0
											chrIII	8102497	8102786	highL3peak1262	.	-1	-1	.	0
											chrIII	8132405	8132830	highL3peak1263	.	-1	-1	.	0
											chrIII	8132979	8135756	highL3peak1264	.	-1	-1	.	0
											chrIII	8137753	8138230	highL3peak1265	.	-1	-1	.	0
											chrIII	8138515	8138905	highL3peak1266	.	-1	-1	.	0
											chrIII	8139032	8139391	highL3peak1267	.	-1	-1	.	0
											chrIII	8171939	8173891	highL3peak1268	.	-1	-1	.	0
											chrIII	8200778	8202063	highL3peak1269	.	-1	-1	.	0
											chrIII	8213017	8217165	highL3peak1270	.	-1	-1	.	0
											chrIII	8233639	8235265	highL3peak1271	.	-1	-1	.	0
											chrIII	8250197	8253863	highL3peak1272	.	-1	-1	.	0
											chrIII	8288147	8288836	highL3peak1273	.	-1	-1	.	0
											chrIII	8411736	8412342	highL3peak1274	.	-1	-1	.	0
											chrIII	8437754	8439629	highL3peak1275	.	-1	-1	.	0
											chrIII	8474979	8475202	highL3peak1276	.	-1	-1	.	0
											chrIII	8481970	8482471	highL3peak1277	.	-1	-1	.	0
											chrIII	8482680	8482885	highL3peak1278	.	-1	-1	.	0
											chrIII	8484054	8484305	highL3peak1279	.	-1	-1	.	0
											chrIII	8492289	8492577	highL3peak1280	.	-1	-1	.	0
											chrIII	8493135	8493522	highL3peak1281	.	-1	-1	.	0
											chrIII	8493834	8494322	highL3peak1282	.	-1	-1	.	0
											chrIII	8494927	8495160	highL3peak1283	.	-1	-1	.	0
											chrIII	8503257	8503574	highL3peak1284	.	-1	-1	.	0
											chrIII	8503713	8504028	highL3peak1285	.	-1	-1	.	0
											chrIII	8504842	8505086	highL3peak1286	.	-1	-1	.	0
											chrIII	8505369	8505664	highL3peak1287	.	-1	-1	.	0
											chrIII	8506265	8506878	highL3peak1288	.	-1	-1	.	0
											chrIII	8513601	8514052	highL3peak1289	.	-1	-1	.	0
											chrIII	8534248	8534476	highL3peak1290	.	-1	-1	.	0
											chrIII	8628263	8628709	highL3peak1291	.	-1	-1	.	0
											chrIII	8736551	8737131	highL3peak1292	.	-1	-1	.	0
											chrIII	8742025	8742225	highL3peak1293	.	-1	-1	.	0
											chrIII	8743013	8743426	highL3peak1294	.	-1	-1	.	0
											chrIII	8813807	8821065	highL3peak1295	.	-1	-1	.	0
											chrIII	8831285	8831953	highL3peak1296	.	-1	-1	.	0
											chrIII	8834009	8834222	highL3peak1297	.	-1	-1	.	0
											chrIII	8835687	8842947	highL3peak1298	.	-1	-1	.	0
											chrIII	8902884	8903125	highL3peak1299	.	-1	-1	.	0
											chrIII	8944614	8946662	highL3peak1300	.	-1	-1	.	0
											chrIII	8947831	8948475	highL3peak1301	.	-1	-1	.	0
											chrIII	8969571	8970152	highL3peak1302	.	-1	-1	.	0
											chrIII	8982784	8983121	highL3peak1303	.	-1	-1	.	0
											chrIII	9223982	9228783	highL3peak1304	.	-1	-1	.	0
											chrIII	9232191	9235039	highL3peak1305	.	-1	-1	.	0
											chrIII	9270803	9271872	highL3peak1306	.	-1	-1	.	0
											chrIII	9334883	9335164	highL3peak1307	.	-1	-1	.	0
											chrIII	9338795	9355515	highL3peak1308	.	-1	-1	.	0
											chrIII	9408096	9408567	highL3peak1309	.	-1	-1	.	0
											chrIII	9409471	9409870	highL3peak1310	.	-1	-1	.	0
											chrIII	9445648	9447926	highL3peak1311	.	-1	-1	.	0
											chrIII	9480702	9481018	highL3peak1312	.	-1	-1	.	0
											chrIII	9481365	9481773	highL3peak1313	.	-1	-1	.	0
											chrIII	9481874	9482273	highL3peak1314	.	-1	-1	.	0
											chrIII	9489380	9489581	highL3peak1315	.	-1	-1	.	0
											chrIII	9586007	9586207	highL3peak1316	.	-1	-1	.	0
											chrIII	9615437	9615651	highL3peak1317	.	-1	-1	.	0
											chrIII	9628196	9643360	highL3peak1318	.	-1	-1	.	0
											chrIII	9662460	9662687	highL3peak1319	.	-1	-1	.	0
											chrIII	9670516	9670966	highL3peak1320	.	-1	-1	.	0
											chrIII	9705888	9706120	highL3peak1321	.	-1	-1	.	0
											chrIII	9706723	9707003	highL3peak1322	.	-1	-1	.	0
											chrIII	9743061	9743276	highL3peak1323	.	-1	-1	.	0
											chrIII	9746996	9747785	highL3peak1324	.	-1	-1	.	0
											chrIII	9767951	9768243	highL3peak1325	.	-1	-1	.	0
											chrIII	9793259	9796133	highL3peak1326	.	-1	-1	.	0
											chrIII	9805787	9806078	highL3peak1327	.	-1	-1	.	0
											chrIII	9815667	9815964	highL3peak1328	.	-1	-1	.	0
											chrIII	9947068	9948221	highL3peak1329	.	-1	-1	.	0
											chrIII	10151596	10153439	highL3peak1330	.	-1	-1	.	0
											chrIII	10168626	10168833	highL3peak1331	.	-1	-1	.	0
											chrIII	10176255	10176478	highL3peak1332	.	-1	-1	.	0
											chrIII	10179250	10179702	highL3peak1333	.	-1	-1	.	0
											chrIII	10187776	10189257	highL3peak1334	.	-1	-1	.	0
											chrIII	10205677	10206084	highL3peak1335	.	-1	-1	.	0
											chrIII	10248039	10249279	highL3peak1336	.	-1	-1	.	0
											chrIII	10250352	10250558	highL3peak1337	.	-1	-1	.	0
											chrIII	10261097	10261587	highL3peak1338	.	-1	-1	.	0
											chrIII	10284093	10284908	highL3peak1339	.	-1	-1	.	0
											chrIII	10320625	10321538	highL3peak1340	.	-1	-1	.	0
											chrIII	10356353	10356745	highL3peak1341	.	-1	-1	.	0
											chrIII	10367427	10367976	highL3peak1342	.	-1	-1	.	0
											chrIII	10395863	10396731	highL3peak1343	.	-1	-1	.	0
											chrIII	10396817	10397147	highL3peak1344	.	-1	-1	.	0
											chrIII	10397662	10399085	highL3peak1345	.	-1	-1	.	0
											chrIII	10431952	10432298	highL3peak1346	.	-1	-1	.	0
											chrIII	10516196	10522996	highL3peak1347	.	-1	-1	.	0
											chrIII	10561913	10562196	highL3peak1348	.	-1	-1	.	0
											chrIII	10576684	10578837	highL3peak1349	.	-1	-1	.	0
											chrIII	10604440	10604793	highL3peak1350	.	-1	-1	.	0
											chrIII	10612763	10613064	highL3peak1351	.	-1	-1	.	0
											chrIII	10627595	10635176	highL3peak1352	.	-1	-1	.	0
											chrIII	10657885	10658854	highL3peak1353	.	-1	-1	.	0
											chrIII	10659849	10664496	highL3peak1354	.	-1	-1	.	0
											chrIII	10731367	10731705	highL3peak1355	.	-1	-1	.	0
											chrIII	10737954	10738199	highL3peak1356	.	-1	-1	.	0
											chrIII	10809506	10810458	highL3peak1357	.	-1	-1	.	0
											chrIII	10811040	10811469	highL3peak1358	.	-1	-1	.	0
											chrIII	10855476	10855766	highL3peak1359	.	-1	-1	.	0
											chrIII	10875361	10877187	highL3peak1360	.	-1	-1	.	0
											chrIII	11036007	11036975	highL3peak1361	.	-1	-1	.	0
											chrIII	11054557	11055652	highL3peak1362	.	-1	-1	.	0
											chrIII	11063076	11063927	highL3peak1363	.	-1	-1	.	0
											chrIII	11114662	11115191	highL3peak1364	.	-1	-1	.	0
											chrIII	11142097	11142629	highL3peak1365	.	-1	-1	.	0
											chrIII	11201110	11201321	highL3peak1366	.	-1	-1	.	0
											chrIII	11201966	11203075	highL3peak1367	.	-1	-1	.	0
											chrIII	11283445	11283936	highL3peak1368	.	-1	-1	.	0
											chrIII	11334463	11335647	highL3peak1369	.	-1	-1	.	0
											chrIII	11335869	11336308	highL3peak1370	.	-1	-1	.	0
											chrIII	11377525	11380753	highL3peak1371	.	-1	-1	.	0
											chrIII	11467596	11467984	highL3peak1372	.	-1	-1	.	0
											chrIII	11472289	11476123	highL3peak1373	.	-1	-1	.	0
											chrIII	11477816	11479241	highL3peak1374	.	-1	-1	.	0
											chrIII	11504678	11505597	highL3peak1375	.	-1	-1	.	0
											chrIII	11661711	11662082	highL3peak1376	.	-1	-1	.	0
											chrIII	11662339	11662577	highL3peak1377	.	-1	-1	.	0
											chrIII	11664522	11664780	highL3peak1378	.	-1	-1	.	0
											chrIII	11674055	11674397	highL3peak1379	.	-1	-1	.	0
											chrIII	11736738	11747465	highL3peak1380	.	-1	-1	.	0
											chrIII	11773695	11775326	highL3peak1381	.	-1	-1	.	0
											chrIII	11795053	11795261	highL3peak1382	.	-1	-1	.	0
											chrIII	11796026	11796304	highL3peak1383	.	-1	-1	.	0
											chrIII	11932373	11937963	highL3peak1384	.	-1	-1	.	0
											chrIII	11970977	11971657	highL3peak1385	.	-1	-1	.	0
											chrIII	11974160	11975620	highL3peak1386	.	-1	-1	.	0
											chrIII	12141490	12142680	highL3peak1387	.	-1	-1	.	0
											chrIII	12145142	12148737	highL3peak1388	.	-1	-1	.	0
											chrIII	12176922	12177409	highL3peak1389	.	-1	-1	.	0
											chrIII	12177646	12177898	highL3peak1390	.	-1	-1	.	0
											chrIII	12249787	12250354	highL3peak1391	.	-1	-1	.	0
											chrIII	12399552	12400491	highL3peak1392	.	-1	-1	.	0
											chrIII	12457909	12458172	highL3peak1393	.	-1	-1	.	0
											chrIII	12555961	12556345	highL3peak1394	.	-1	-1	.	0
											chrIII	12557482	12558311	highL3peak1395	.	-1	-1	.	0
											chrIII	12574572	12576021	highL3peak1396	.	-1	-1	.	0
											chrIII	12583419	12583731	highL3peak1397	.	-1	-1	.	0
											chrIII	12611333	12611692	highL3peak1398	.	-1	-1	.	0
											chrIII	12664627	12665948	highL3peak1399	.	-1	-1	.	0
											chrIII	12797268	12798735	highL3peak1400	.	-1	-1	.	0
											chrIII	12838611	12839040	highL3peak1401	.	-1	-1	.	0
											chrIII	12841189	12841463	highL3peak1402	.	-1	-1	.	0
											chrIII	12877161	12878206	highL3peak1403	.	-1	-1	.	0
											chrIII	12980751	12980952	highL3peak1404	.	-1	-1	.	0
											chrIII	13064600	13064824	highL3peak1405	.	-1	-1	.	0
											chrIII	13120185	13120555	highL3peak1406	.	-1	-1	.	0
											chrIII	13120756	13121016	highL3peak1407	.	-1	-1	.	0
											chrIII	13151835	13153808	highL3peak1408	.	-1	-1	.	0
											chrIII	13168245	13169938	highL3peak1409	.	-1	-1	.	0
											chrIII	13181903	13182451	highL3peak1410	.	-1	-1	.	0
											chrIII	13222338	13222726	highL3peak1411	.	-1	-1	.	0
											chrIII	13260676	13261147	highL3peak1412	.	-1	-1	.	0
											chrIII	13271083	13271527	highL3peak1413	.	-1	-1	.	0
											chrIII	13303002	13307969	highL3peak1414	.	-1	-1	.	0
											chrIII	13347927	13348194	highL3peak1415	.	-1	-1	.	0
											chrIII	13349496	13350054	highL3peak1416	.	-1	-1	.	0
											chrIII	13451074	13451455	highL3peak1417	.	-1	-1	.	0
											chrIII	13483279	13483652	highL3peak1418	.	-1	-1	.	0
											chrIII	13484153	13484488	highL3peak1419	.	-1	-1	.	0
											chrIII	13559937	13560961	highL3peak1420	.	-1	-1	.	0
											chrIII	13624165	13624576	highL3peak1421	.	-1	-1	.	0
											chrIII	13634634	13635347	highL3peak1422	.	-1	-1	.	0
											chrIII	13635734	13635956	highL3peak1423	.	-1	-1	.	0
											chrIII	13667387	13667761	highL3peak1424	.	-1	-1	.	0
											chrIII	13697677	13700250	highL3peak1425	.	-1	-1	.	0
											chrIII	13701209	13702916	highL3peak1426	.	-1	-1	.	0
											chrIII	13703847	13724536	highL3peak1427	.	-1	-1	.	0
											chrIII	13761055	13761287	highL3peak1428	.	-1	-1	.	0
											chrIV	132186	132646	highL3peak1429	.	-1	-1	.	0
											chrIV	184602	184877	highL3peak1430	.	-1	-1	.	0
											chrIV	186001	187593	highL3peak1431	.	-1	-1	.	0
											chrIV	257929	259264	highL3peak1432	.	-1	-1	.	0
											chrIV	383667	383921	highL3peak1433	.	-1	-1	.	0
											chrIV	446299	446788	highL3peak1434	.	-1	-1	.	0
											chrIV	559069	559597	highL3peak1435	.	-1	-1	.	0
											chrIV	657140	657508	highL3peak1436	.	-1	-1	.	0
											chrIV	724075	724458	highL3peak1437	.	-1	-1	.	0
											chrIV	769705	770263	highL3peak1438	.	-1	-1	.	0
											chrIV	827779	829305	highL3peak1439	.	-1	-1	.	0
											chrIV	922385	923312	highL3peak1440	.	-1	-1	.	0
											chrIV	953970	955588	highL3peak1441	.	-1	-1	.	0
											chrIV	958545	958834	highL3peak1442	.	-1	-1	.	0
											chrIV	959052	959686	highL3peak1443	.	-1	-1	.	0
											chrIV	1060149	1070680	highL3peak1444	.	-1	-1	.	0
											chrIV	1220505	1221435	highL3peak1445	.	-1	-1	.	0
											chrIV	1277409	1278464	highL3peak1446	.	-1	-1	.	0
											chrIV	1285075	1285305	highL3peak1447	.	-1	-1	.	0
											chrIV	1286756	1287048	highL3peak1448	.	-1	-1	.	0
											chrIV	1309162	1311181	highL3peak1449	.	-1	-1	.	0
											chrIV	1377907	1378180	highL3peak1450	.	-1	-1	.	0
											chrIV	1595244	1596782	highL3peak1451	.	-1	-1	.	0
											chrIV	1706999	1707699	highL3peak1452	.	-1	-1	.	0
											chrIV	1737540	1738871	highL3peak1453	.	-1	-1	.	0
											chrIV	1743746	1744188	highL3peak1454	.	-1	-1	.	0
											chrIV	1814949	1815423	highL3peak1455	.	-1	-1	.	0
											chrIV	1818164	1819977	highL3peak1456	.	-1	-1	.	0
											chrIV	1842488	1842751	highL3peak1457	.	-1	-1	.	0
											chrIV	1844895	1847142	highL3peak1458	.	-1	-1	.	0
											chrIV	1891843	1893908	highL3peak1459	.	-1	-1	.	0
											chrIV	1905339	1910174	highL3peak1460	.	-1	-1	.	0
											chrIV	1912955	1915128	highL3peak1461	.	-1	-1	.	0
											chrIV	1917653	1918245	highL3peak1462	.	-1	-1	.	0
											chrIV	1923524	1924689	highL3peak1463	.	-1	-1	.	0
											chrIV	1980650	1981754	highL3peak1464	.	-1	-1	.	0
											chrIV	2032510	2033324	highL3peak1465	.	-1	-1	.	0
											chrIV	2065741	2066231	highL3peak1466	.	-1	-1	.	0
											chrIV	2168161	2168411	highL3peak1467	.	-1	-1	.	0
											chrIV	2302246	2303645	highL3peak1468	.	-1	-1	.	0
											chrIV	2320268	2324718	highL3peak1469	.	-1	-1	.	0
											chrIV	2612633	2613339	highL3peak1470	.	-1	-1	.	0
											chrIV	2639692	2640201	highL3peak1471	.	-1	-1	.	0
											chrIV	2642794	2643137	highL3peak1472	.	-1	-1	.	0
											chrIV	2667614	2668100	highL3peak1473	.	-1	-1	.	0
											chrIV	2670025	2671045	highL3peak1474	.	-1	-1	.	0
											chrIV	2780758	2781042	highL3peak1475	.	-1	-1	.	0
											chrIV	2784936	2786040	highL3peak1476	.	-1	-1	.	0
											chrIV	2801225	2801429	highL3peak1477	.	-1	-1	.	0
											chrIV	2914215	2914778	highL3peak1478	.	-1	-1	.	0
											chrIV	2986609	2988910	highL3peak1479	.	-1	-1	.	0
											chrIV	3001515	3004707	highL3peak1480	.	-1	-1	.	0
											chrIV	3135697	3135986	highL3peak1481	.	-1	-1	.	0
											chrIV	3161759	3162423	highL3peak1482	.	-1	-1	.	0
											chrIV	3163622	3164863	highL3peak1483	.	-1	-1	.	0
											chrIV	3169015	3169732	highL3peak1484	.	-1	-1	.	0
											chrIV	3227622	3227967	highL3peak1485	.	-1	-1	.	0
											chrIV	3329510	3330160	highL3peak1486	.	-1	-1	.	0
											chrIV	3519180	3520282	highL3peak1487	.	-1	-1	.	0
											chrIV	3520455	3521309	highL3peak1488	.	-1	-1	.	0
											chrIV	3636533	3638039	highL3peak1489	.	-1	-1	.	0
											chrIV	3766637	3766835	highL3peak1490	.	-1	-1	.	0
											chrIV	3807407	3807797	highL3peak1491	.	-1	-1	.	0
											chrIV	3812902	3813127	highL3peak1492	.	-1	-1	.	0
											chrIV	3824411	3825007	highL3peak1493	.	-1	-1	.	0
											chrIV	3854643	3857901	highL3peak1494	.	-1	-1	.	0
											chrIV	3869505	3869703	highL3peak1495	.	-1	-1	.	0
											chrIV	4021805	4022148	highL3peak1496	.	-1	-1	.	0
											chrIV	4022237	4022520	highL3peak1497	.	-1	-1	.	0
											chrIV	4031463	4032200	highL3peak1498	.	-1	-1	.	0
											chrIV	4048318	4048763	highL3peak1499	.	-1	-1	.	0
											chrIV	4051263	4051611	highL3peak1500	.	-1	-1	.	0
											chrIV	4208057	4208640	highL3peak1501	.	-1	-1	.	0
											chrIV	4300057	4303066	highL3peak1502	.	-1	-1	.	0
											chrIV	4398291	4398875	highL3peak1503	.	-1	-1	.	0
											chrIV	4402933	4403282	highL3peak1504	.	-1	-1	.	0
											chrIV	4506433	4506887	highL3peak1505	.	-1	-1	.	0
											chrIV	4573046	4574437	highL3peak1506	.	-1	-1	.	0
											chrIV	4587135	4587497	highL3peak1507	.	-1	-1	.	0
											chrIV	4622874	4624189	highL3peak1508	.	-1	-1	.	0
											chrIV	4652291	4653061	highL3peak1509	.	-1	-1	.	0
											chrIV	4654915	4655276	highL3peak1510	.	-1	-1	.	0
											chrIV	4655887	4656732	highL3peak1511	.	-1	-1	.	0
											chrIV	4657246	4657699	highL3peak1512	.	-1	-1	.	0
											chrIV	4667475	4668021	highL3peak1513	.	-1	-1	.	0
											chrIV	4668892	4670242	highL3peak1514	.	-1	-1	.	0
											chrIV	4675190	4681300	highL3peak1515	.	-1	-1	.	0
											chrIV	4781066	4781497	highL3peak1516	.	-1	-1	.	0
											chrIV	5078325	5078550	highL3peak1517	.	-1	-1	.	0
											chrIV	5359916	5361953	highL3peak1518	.	-1	-1	.	0
											chrIV	5561712	5563694	highL3peak1519	.	-1	-1	.	0
											chrIV	5572952	5574134	highL3peak1520	.	-1	-1	.	0
											chrIV	5663602	5663875	highL3peak1521	.	-1	-1	.	0
											chrIV	5667076	5667541	highL3peak1522	.	-1	-1	.	0
											chrIV	5751032	5752253	highL3peak1523	.	-1	-1	.	0
											chrIV	5850053	5850265	highL3peak1524	.	-1	-1	.	0
											chrIV	5859462	5860986	highL3peak1525	.	-1	-1	.	0
											chrIV	5885757	5886584	highL3peak1526	.	-1	-1	.	0
											chrIV	5915066	5915346	highL3peak1527	.	-1	-1	.	0
											chrIV	5954314	5954599	highL3peak1528	.	-1	-1	.	0
											chrIV	5976144	5976740	highL3peak1529	.	-1	-1	.	0
											chrIV	6061624	6061846	highL3peak1530	.	-1	-1	.	0
											chrIV	6124890	6130799	highL3peak1531	.	-1	-1	.	0
											chrIV	6294054	6295394	highL3peak1532	.	-1	-1	.	0
											chrIV	6325887	6326209	highL3peak1533	.	-1	-1	.	0
											chrIV	6336039	6336267	highL3peak1534	.	-1	-1	.	0
											chrIV	6347905	6348763	highL3peak1535	.	-1	-1	.	0
											chrIV	6362010	6363159	highL3peak1536	.	-1	-1	.	0
											chrIV	6541602	6542269	highL3peak1537	.	-1	-1	.	0
											chrIV	6543227	6543578	highL3peak1538	.	-1	-1	.	0
											chrIV	6575855	6576069	highL3peak1539	.	-1	-1	.	0
											chrIV	6646196	6646647	highL3peak1540	.	-1	-1	.	0
											chrIV	6809516	6810821	highL3peak1541	.	-1	-1	.	0
											chrIV	6956834	6957706	highL3peak1542	.	-1	-1	.	0
											chrIV	7094185	7094635	highL3peak1543	.	-1	-1	.	0
											chrIV	7094882	7095668	highL3peak1544	.	-1	-1	.	0
											chrIV	7234079	7234322	highL3peak1545	.	-1	-1	.	0
											chrIV	7345698	7345902	highL3peak1546	.	-1	-1	.	0
											chrIV	7404021	7404265	highL3peak1547	.	-1	-1	.	0
											chrIV	7413376	7416856	highL3peak1548	.	-1	-1	.	0
											chrIV	7456624	7457617	highL3peak1549	.	-1	-1	.	0
											chrIV	7485600	7489515	highL3peak1550	.	-1	-1	.	0
											chrIV	7526433	7527233	highL3peak1551	.	-1	-1	.	0
											chrIV	7539612	7540444	highL3peak1552	.	-1	-1	.	0
											chrIV	7579124	7579331	highL3peak1553	.	-1	-1	.	0
											chrIV	7585249	7586478	highL3peak1554	.	-1	-1	.	0
											chrIV	7610765	7613618	highL3peak1555	.	-1	-1	.	0
											chrIV	7618919	7621203	highL3peak1556	.	-1	-1	.	0
											chrIV	7658612	7663947	highL3peak1557	.	-1	-1	.	0
											chrIV	7922795	7923098	highL3peak1558	.	-1	-1	.	0
											chrIV	8067842	8068197	highL3peak1559	.	-1	-1	.	0
											chrIV	8068339	8068622	highL3peak1560	.	-1	-1	.	0
											chrIV	8079088	8082302	highL3peak1561	.	-1	-1	.	0
											chrIV	8170237	8173613	highL3peak1562	.	-1	-1	.	0
											chrIV	8183102	8184806	highL3peak1563	.	-1	-1	.	0
											chrIV	8233845	8234490	highL3peak1564	.	-1	-1	.	0
											chrIV	8287705	8287921	highL3peak1565	.	-1	-1	.	0
											chrIV	8313490	8313796	highL3peak1566	.	-1	-1	.	0
											chrIV	8315702	8322152	highL3peak1567	.	-1	-1	.	0
											chrIV	8403520	8404213	highL3peak1568	.	-1	-1	.	0
											chrIV	8605256	8606695	highL3peak1569	.	-1	-1	.	0
											chrIV	8627210	8627820	highL3peak1570	.	-1	-1	.	0
											chrIV	8628497	8630520	highL3peak1571	.	-1	-1	.	0
											chrIV	8667690	8668046	highL3peak1572	.	-1	-1	.	0
											chrIV	8757814	8758037	highL3peak1573	.	-1	-1	.	0
											chrIV	8851211	8851517	highL3peak1574	.	-1	-1	.	0
											chrIV	8852445	8852652	highL3peak1575	.	-1	-1	.	0
											chrIV	9103509	9103782	highL3peak1576	.	-1	-1	.	0
											chrIV	9254857	9257592	highL3peak1577	.	-1	-1	.	0
											chrIV	9323498	9323698	highL3peak1578	.	-1	-1	.	0
											chrIV	9534091	9534334	highL3peak1579	.	-1	-1	.	0
											chrIV	9789944	9791447	highL3peak1580	.	-1	-1	.	0
											chrIV	9897306	9897729	highL3peak1581	.	-1	-1	.	0
											chrIV	9902045	9902507	highL3peak1582	.	-1	-1	.	0
											chrIV	9915271	9917670	highL3peak1583	.	-1	-1	.	0
											chrIV	9921438	9922568	highL3peak1584	.	-1	-1	.	0
											chrIV	10048846	10049825	highL3peak1585	.	-1	-1	.	0
											chrIV	10156986	10157325	highL3peak1586	.	-1	-1	.	0
											chrIV	10170540	10170935	highL3peak1587	.	-1	-1	.	0
											chrIV	10171055	10171287	highL3peak1588	.	-1	-1	.	0
											chrIV	10171647	10171851	highL3peak1589	.	-1	-1	.	0
											chrIV	10194251	10194465	highL3peak1590	.	-1	-1	.	0
											chrIV	10220290	10220740	highL3peak1591	.	-1	-1	.	0
											chrIV	10246988	10247249	highL3peak1592	.	-1	-1	.	0
											chrIV	10369129	10369400	highL3peak1593	.	-1	-1	.	0
											chrIV	10418241	10418567	highL3peak1594	.	-1	-1	.	0
											chrIV	10504749	10505157	highL3peak1595	.	-1	-1	.	0
											chrIV	10505278	10505617	highL3peak1596	.	-1	-1	.	0
											chrIV	10507145	10507467	highL3peak1597	.	-1	-1	.	0
											chrIV	10524888	10525410	highL3peak1598	.	-1	-1	.	0
											chrIV	10553113	10553633	highL3peak1599	.	-1	-1	.	0
											chrIV	10569532	10576791	highL3peak1600	.	-1	-1	.	0
											chrIV	10646852	10647109	highL3peak1601	.	-1	-1	.	0
											chrIV	10667901	10668165	highL3peak1602	.	-1	-1	.	0
											chrIV	10772053	10772293	highL3peak1603	.	-1	-1	.	0
											chrIV	10808063	10808565	highL3peak1604	.	-1	-1	.	0
											chrIV	10811530	10812513	highL3peak1605	.	-1	-1	.	0
											chrIV	10817093	10817988	highL3peak1606	.	-1	-1	.	0
											chrIV	10818917	10819214	highL3peak1607	.	-1	-1	.	0
											chrIV	10974575	10974913	highL3peak1608	.	-1	-1	.	0
											chrIV	11103951	11107556	highL3peak1609	.	-1	-1	.	0
											chrIV	11112414	11112696	highL3peak1610	.	-1	-1	.	0
											chrIV	11127444	11127662	highL3peak1611	.	-1	-1	.	0
											chrIV	11197513	11197906	highL3peak1612	.	-1	-1	.	0
											chrIV	11200502	11201203	highL3peak1613	.	-1	-1	.	0
											chrIV	11337620	11338117	highL3peak1614	.	-1	-1	.	0
											chrIV	11353790	11354066	highL3peak1615	.	-1	-1	.	0
											chrIV	11399877	11402340	highL3peak1616	.	-1	-1	.	0
											chrIV	11493803	11495306	highL3peak1617	.	-1	-1	.	0
											chrIV	11550690	11551318	highL3peak1618	.	-1	-1	.	0
											chrIV	11567144	11567410	highL3peak1619	.	-1	-1	.	0
											chrIV	11569850	11570209	highL3peak1620	.	-1	-1	.	0
											chrIV	11573732	11574144	highL3peak1621	.	-1	-1	.	0
											chrIV	11574304	11574585	highL3peak1622	.	-1	-1	.	0
											chrIV	11693741	11693952	highL3peak1623	.	-1	-1	.	0
											chrIV	11696171	11696608	highL3peak1624	.	-1	-1	.	0
											chrIV	11696891	11697175	highL3peak1625	.	-1	-1	.	0
											chrIV	11700261	11700518	highL3peak1626	.	-1	-1	.	0
											chrIV	11720708	11722609	highL3peak1627	.	-1	-1	.	0
											chrIV	11791064	11791342	highL3peak1628	.	-1	-1	.	0
											chrIV	11813742	11814168	highL3peak1629	.	-1	-1	.	0
											chrIV	11842353	11843185	highL3peak1630	.	-1	-1	.	0
											chrIV	11883874	11884941	highL3peak1631	.	-1	-1	.	0
											chrIV	12011742	12011954	highL3peak1632	.	-1	-1	.	0
											chrIV	12086328	12086900	highL3peak1633	.	-1	-1	.	0
											chrIV	12087352	12087612	highL3peak1634	.	-1	-1	.	0
											chrIV	12200140	12200512	highL3peak1635	.	-1	-1	.	0
											chrIV	12200925	12201172	highL3peak1636	.	-1	-1	.	0
											chrIV	12201981	12202710	highL3peak1637	.	-1	-1	.	0
											chrIV	12275786	12275995	highL3peak1638	.	-1	-1	.	0
											chrIV	12364927	12365703	highL3peak1639	.	-1	-1	.	0
											chrIV	12366290	12366765	highL3peak1640	.	-1	-1	.	0
											chrIV	12398413	12398626	highL3peak1641	.	-1	-1	.	0
											chrIV	12399098	12399311	highL3peak1642	.	-1	-1	.	0
											chrIV	12402723	12402921	highL3peak1643	.	-1	-1	.	0
											chrIV	12573319	12573843	highL3peak1644	.	-1	-1	.	0
											chrIV	12581312	12584567	highL3peak1645	.	-1	-1	.	0
											chrIV	12585705	12586020	highL3peak1646	.	-1	-1	.	0
											chrIV	12594619	12594871	highL3peak1647	.	-1	-1	.	0
											chrIV	12613865	12615479	highL3peak1648	.	-1	-1	.	0
											chrIV	12616995	12622029	highL3peak1649	.	-1	-1	.	0
											chrIV	12755913	12756111	highL3peak1650	.	-1	-1	.	0
											chrIV	12757017	12757512	highL3peak1651	.	-1	-1	.	0
											chrIV	12768193	12769738	highL3peak1652	.	-1	-1	.	0
											chrIV	12771561	12772306	highL3peak1653	.	-1	-1	.	0
											chrIV	12798486	12798971	highL3peak1654	.	-1	-1	.	0
											chrIV	13012345	13018359	highL3peak1655	.	-1	-1	.	0
											chrIV	13021399	13021942	highL3peak1656	.	-1	-1	.	0
											chrIV	13022839	13024575	highL3peak1657	.	-1	-1	.	0
											chrIV	13034885	13039831	highL3peak1658	.	-1	-1	.	0
											chrIV	13127902	13128306	highL3peak1659	.	-1	-1	.	0
											chrIV	13177273	13179260	highL3peak1660	.	-1	-1	.	0
											chrIV	13296528	13296986	highL3peak1661	.	-1	-1	.	0
											chrIV	13320375	13320583	highL3peak1662	.	-1	-1	.	0
											chrIV	13483651	13484401	highL3peak1663	.	-1	-1	.	0
											chrIV	13500013	13500564	highL3peak1664	.	-1	-1	.	0
											chrIV	13883514	13883720	highL3peak1665	.	-1	-1	.	0
											chrIV	14032521	14035039	highL3peak1666	.	-1	-1	.	0
											chrIV	14089779	14096317	highL3peak1667	.	-1	-1	.	0
											chrIV	14260491	14260943	highL3peak1668	.	-1	-1	.	0
											chrIV	14356134	14356922	highL3peak1669	.	-1	-1	.	0
											chrIV	14384290	14385400	highL3peak1670	.	-1	-1	.	0
											chrIV	14391866	14392110	highL3peak1671	.	-1	-1	.	0
											chrIV	14766449	14766649	highL3peak1672	.	-1	-1	.	0
											chrIV	14875009	14875231	highL3peak1673	.	-1	-1	.	0
											chrIV	14954414	14955991	highL3peak1674	.	-1	-1	.	0
											chrIV	14958157	14958618	highL3peak1675	.	-1	-1	.	0
											chrIV	15018538	15018858	highL3peak1676	.	-1	-1	.	0
											chrIV	15019258	15019734	highL3peak1677	.	-1	-1	.	0
											chrIV	15020791	15021580	highL3peak1678	.	-1	-1	.	0
											chrIV	15526211	15527354	highL3peak1679	.	-1	-1	.	0
											chrIV	15561197	15561441	highL3peak1680	.	-1	-1	.	0
											chrIV	16048720	16049048	highL3peak1681	.	-1	-1	.	0
											chrIV	16414599	16416234	highL3peak1682	.	-1	-1	.	0
											chrIV	16421932	16423039	highL3peak1683	.	-1	-1	.	0
											chrIV	16423218	16423635	highL3peak1684	.	-1	-1	.	0
											chrIV	16476800	16477292	highL3peak1685	.	-1	-1	.	0
											chrIV	16482012	16482303	highL3peak1686	.	-1	-1	.	0
											chrIV	16946310	16947869	highL3peak1687	.	-1	-1	.	0
											chrIV	16951429	16951695	highL3peak1688	.	-1	-1	.	0
											chrIV	17084127	17085296	highL3peak1689	.	-1	-1	.	0
											chrIV	17268121	17268386	highL3peak1690	.	-1	-1	.	0
											chrIV	17451473	17452100	highL3peak1691	.	-1	-1	.	0
											chrV	11523	11959	highL3peak1692	.	-1	-1	.	0
											chrV	12090	12544	highL3peak1693	.	-1	-1	.	0
											chrV	355983	356691	highL3peak1694	.	-1	-1	.	0
											chrV	775064	775357	highL3peak1695	.	-1	-1	.	0
											chrV	975001	976087	highL3peak1696	.	-1	-1	.	0
											chrV	979423	979787	highL3peak1697	.	-1	-1	.	0
											chrV	1165168	1165412	highL3peak1698	.	-1	-1	.	0
											chrV	1234972	1236600	highL3peak1699	.	-1	-1	.	0
											chrV	1260192	1260556	highL3peak1700	.	-1	-1	.	0
											chrV	1260695	1260964	highL3peak1701	.	-1	-1	.	0
											chrV	1389979	1392068	highL3peak1702	.	-1	-1	.	0
											chrV	1548587	1549350	highL3peak1703	.	-1	-1	.	0
											chrV	1852182	1852862	highL3peak1704	.	-1	-1	.	0
											chrV	1855140	1860180	highL3peak1705	.	-1	-1	.	0
											chrV	1866627	1867148	highL3peak1706	.	-1	-1	.	0
											chrV	1867904	1869487	highL3peak1707	.	-1	-1	.	0
											chrV	1869575	1869816	highL3peak1708	.	-1	-1	.	0
											chrV	1892784	1893355	highL3peak1709	.	-1	-1	.	0
											chrV	1940774	1941564	highL3peak1710	.	-1	-1	.	0
											chrV	1943785	1944292	highL3peak1711	.	-1	-1	.	0
											chrV	2664678	2665005	highL3peak1712	.	-1	-1	.	0
											chrV	2697356	2698300	highL3peak1713	.	-1	-1	.	0
											chrV	3444711	3445872	highL3peak1714	.	-1	-1	.	0
											chrV	3450735	3451985	highL3peak1715	.	-1	-1	.	0
											chrV	3688921	3689222	highL3peak1716	.	-1	-1	.	0
											chrV	3703159	3703523	highL3peak1717	.	-1	-1	.	0
											chrV	3714235	3718089	highL3peak1718	.	-1	-1	.	0
											chrV	3819735	3820660	highL3peak1719	.	-1	-1	.	0
											chrV	4192859	4193404	highL3peak1720	.	-1	-1	.	0
											chrV	4361046	4361338	highL3peak1721	.	-1	-1	.	0
											chrV	4543701	4544311	highL3peak1722	.	-1	-1	.	0
											chrV	4552621	4553576	highL3peak1723	.	-1	-1	.	0
											chrV	4558144	4560529	highL3peak1724	.	-1	-1	.	0
											chrV	4801457	4801674	highL3peak1725	.	-1	-1	.	0
											chrV	4802061	4802364	highL3peak1726	.	-1	-1	.	0
											chrV	5047149	5047578	highL3peak1727	.	-1	-1	.	0
											chrV	5301390	5303862	highL3peak1728	.	-1	-1	.	0
											chrV	5316793	5320939	highL3peak1729	.	-1	-1	.	0
											chrV	5403182	5405415	highL3peak1730	.	-1	-1	.	0
											chrV	5569794	5572109	highL3peak1731	.	-1	-1	.	0
											chrV	5667540	5667753	highL3peak1732	.	-1	-1	.	0
											chrV	5673219	5674842	highL3peak1733	.	-1	-1	.	0
											chrV	5704947	5705341	highL3peak1734	.	-1	-1	.	0
											chrV	5799800	5801470	highL3peak1735	.	-1	-1	.	0
											chrV	5846620	5846987	highL3peak1736	.	-1	-1	.	0
											chrV	5848743	5848947	highL3peak1737	.	-1	-1	.	0
											chrV	5849223	5849680	highL3peak1738	.	-1	-1	.	0
											chrV	5851581	5851931	highL3peak1739	.	-1	-1	.	0
											chrV	5867801	5868634	highL3peak1740	.	-1	-1	.	0
											chrV	5983001	5983920	highL3peak1741	.	-1	-1	.	0
											chrV	6029606	6033553	highL3peak1742	.	-1	-1	.	0
											chrV	6201499	6202806	highL3peak1743	.	-1	-1	.	0
											chrV	6230533	6230776	highL3peak1744	.	-1	-1	.	0
											chrV	6232919	6233199	highL3peak1745	.	-1	-1	.	0
											chrV	6259490	6260964	highL3peak1746	.	-1	-1	.	0
											chrV	6353310	6358550	highL3peak1747	.	-1	-1	.	0
											chrV	6415810	6417253	highL3peak1748	.	-1	-1	.	0
											chrV	6421818	6422240	highL3peak1749	.	-1	-1	.	0
											chrV	6458414	6458614	highL3peak1750	.	-1	-1	.	0
											chrV	6534394	6534626	highL3peak1751	.	-1	-1	.	0
											chrV	6534840	6535214	highL3peak1752	.	-1	-1	.	0
											chrV	6535440	6535875	highL3peak1753	.	-1	-1	.	0
											chrV	6536308	6537257	highL3peak1754	.	-1	-1	.	0
											chrV	6537355	6538942	highL3peak1755	.	-1	-1	.	0
											chrV	6539147	6539944	highL3peak1756	.	-1	-1	.	0
											chrV	6540035	6543843	highL3peak1757	.	-1	-1	.	0
											chrV	6593730	6595095	highL3peak1758	.	-1	-1	.	0
											chrV	6659646	6660418	highL3peak1759	.	-1	-1	.	0
											chrV	6759214	6759548	highL3peak1760	.	-1	-1	.	0
											chrV	6764428	6765143	highL3peak1761	.	-1	-1	.	0
											chrV	6793960	6794411	highL3peak1762	.	-1	-1	.	0
											chrV	6794777	6795038	highL3peak1763	.	-1	-1	.	0
											chrV	6875740	6876045	highL3peak1764	.	-1	-1	.	0
											chrV	6895708	6895940	highL3peak1765	.	-1	-1	.	0
											chrV	6925033	6927611	highL3peak1766	.	-1	-1	.	0
											chrV	6969645	6969984	highL3peak1767	.	-1	-1	.	0
											chrV	7065298	7065686	highL3peak1768	.	-1	-1	.	0
											chrV	7065873	7066085	highL3peak1769	.	-1	-1	.	0
											chrV	7067963	7068260	highL3peak1770	.	-1	-1	.	0
											chrV	7068994	7069436	highL3peak1771	.	-1	-1	.	0
											chrV	7069656	7070116	highL3peak1772	.	-1	-1	.	0
											chrV	7106493	7108011	highL3peak1773	.	-1	-1	.	0
											chrV	7109360	7109916	highL3peak1774	.	-1	-1	.	0
											chrV	7174009	7176568	highL3peak1775	.	-1	-1	.	0
											chrV	7191551	7192311	highL3peak1776	.	-1	-1	.	0
											chrV	7214031	7214876	highL3peak1777	.	-1	-1	.	0
											chrV	7589176	7589880	highL3peak1778	.	-1	-1	.	0
											chrV	7818992	7819266	highL3peak1779	.	-1	-1	.	0
											chrV	7828415	7828638	highL3peak1780	.	-1	-1	.	0
											chrV	7838829	7839755	highL3peak1781	.	-1	-1	.	0
											chrV	7873024	7875171	highL3peak1782	.	-1	-1	.	0
											chrV	8416428	8419951	highL3peak1783	.	-1	-1	.	0
											chrV	8428239	8429255	highL3peak1784	.	-1	-1	.	0
											chrV	8484959	8485335	highL3peak1785	.	-1	-1	.	0
											chrV	8532672	8535765	highL3peak1786	.	-1	-1	.	0
											chrV	8618288	8619198	highL3peak1787	.	-1	-1	.	0
											chrV	8619399	8619737	highL3peak1788	.	-1	-1	.	0
											chrV	8619988	8620216	highL3peak1789	.	-1	-1	.	0
											chrV	8662743	8664215	highL3peak1790	.	-1	-1	.	0
											chrV	8664654	8668011	highL3peak1791	.	-1	-1	.	0
											chrV	8791165	8792009	highL3peak1792	.	-1	-1	.	0
											chrV	8795022	8797208	highL3peak1793	.	-1	-1	.	0
											chrV	8801836	8802486	highL3peak1794	.	-1	-1	.	0
											chrV	8942459	8945728	highL3peak1795	.	-1	-1	.	0
											chrV	9112052	9113474	highL3peak1796	.	-1	-1	.	0
											chrV	9179552	9182097	highL3peak1797	.	-1	-1	.	0
											chrV	9247281	9247572	highL3peak1798	.	-1	-1	.	0
											chrV	9269443	9269704	highL3peak1799	.	-1	-1	.	0
											chrV	9299010	9300738	highL3peak1800	.	-1	-1	.	0
											chrV	9382764	9388122	highL3peak1801	.	-1	-1	.	0
											chrV	9394989	9397349	highL3peak1802	.	-1	-1	.	0
											chrV	9421383	9421814	highL3peak1803	.	-1	-1	.	0
											chrV	9422567	9423280	highL3peak1804	.	-1	-1	.	0
											chrV	9451599	9452778	highL3peak1805	.	-1	-1	.	0
											chrV	9503300	9503661	highL3peak1806	.	-1	-1	.	0
											chrV	9766589	9768186	highL3peak1807	.	-1	-1	.	0
											chrV	9787532	9787772	highL3peak1808	.	-1	-1	.	0
											chrV	9963081	9964705	highL3peak1809	.	-1	-1	.	0
											chrV	9976872	9978783	highL3peak1810	.	-1	-1	.	0
											chrV	10047739	10049448	highL3peak1811	.	-1	-1	.	0
											chrV	10114781	10116126	highL3peak1812	.	-1	-1	.	0
											chrV	10172526	10172836	highL3peak1813	.	-1	-1	.	0
											chrV	10274419	10274669	highL3peak1814	.	-1	-1	.	0
											chrV	10456773	10457482	highL3peak1815	.	-1	-1	.	0
											chrV	10672541	10675405	highL3peak1816	.	-1	-1	.	0
											chrV	10787131	10791176	highL3peak1817	.	-1	-1	.	0
											chrV	10841083	10843617	highL3peak1818	.	-1	-1	.	0
											chrV	10899153	10899414	highL3peak1819	.	-1	-1	.	0
											chrV	11075278	11076023	highL3peak1820	.	-1	-1	.	0
											chrV	11083670	11083885	highL3peak1821	.	-1	-1	.	0
											chrV	11195821	11198229	highL3peak1822	.	-1	-1	.	0
											chrV	11281285	11282723	highL3peak1823	.	-1	-1	.	0
											chrV	11339332	11339530	highL3peak1824	.	-1	-1	.	0
											chrV	11339885	11340474	highL3peak1825	.	-1	-1	.	0
											chrV	11346329	11347005	highL3peak1826	.	-1	-1	.	0
											chrV	11370937	11371197	highL3peak1827	.	-1	-1	.	0
											chrV	11371977	11372245	highL3peak1828	.	-1	-1	.	0
											chrV	11412222	11412626	highL3peak1829	.	-1	-1	.	0
											chrV	11429854	11430449	highL3peak1830	.	-1	-1	.	0
											chrV	11433349	11440401	highL3peak1831	.	-1	-1	.	0
											chrV	11454981	11455605	highL3peak1832	.	-1	-1	.	0
											chrV	11482339	11484862	highL3peak1833	.	-1	-1	.	0
											chrV	11494102	11499607	highL3peak1834	.	-1	-1	.	0
											chrV	11638097	11638692	highL3peak1835	.	-1	-1	.	0
											chrV	11638931	11639308	highL3peak1836	.	-1	-1	.	0
											chrV	11674657	11675560	highL3peak1837	.	-1	-1	.	0
											chrV	11677530	11679223	highL3peak1838	.	-1	-1	.	0
											chrV	11680343	11680542	highL3peak1839	.	-1	-1	.	0
											chrV	11680962	11681551	highL3peak1840	.	-1	-1	.	0
											chrV	11702651	11705451	highL3peak1841	.	-1	-1	.	0
											chrV	11765966	11766231	highL3peak1842	.	-1	-1	.	0
											chrV	11773626	11774001	highL3peak1843	.	-1	-1	.	0
											chrV	11799921	11800280	highL3peak1844	.	-1	-1	.	0
											chrV	11852181	11853041	highL3peak1845	.	-1	-1	.	0
											chrV	11929113	11930471	highL3peak1846	.	-1	-1	.	0
											chrV	11951329	11952209	highL3peak1847	.	-1	-1	.	0
											chrV	11955536	11956396	highL3peak1848	.	-1	-1	.	0
											chrV	11957014	11957532	highL3peak1849	.	-1	-1	.	0
											chrV	11958271	11958563	highL3peak1850	.	-1	-1	.	0
											chrV	12192486	12192876	highL3peak1851	.	-1	-1	.	0
											chrV	12272218	12272422	highL3peak1852	.	-1	-1	.	0
											chrV	12313834	12314753	highL3peak1853	.	-1	-1	.	0
											chrV	12477779	12478541	highL3peak1854	.	-1	-1	.	0
											chrV	12523917	12525917	highL3peak1855	.	-1	-1	.	0
											chrV	12531566	12533333	highL3peak1856	.	-1	-1	.	0
											chrV	12651385	12651652	highL3peak1857	.	-1	-1	.	0
											chrV	12736418	12740547	highL3peak1858	.	-1	-1	.	0
											chrV	12786189	12787135	highL3peak1859	.	-1	-1	.	0
											chrV	12873789	12879565	highL3peak1860	.	-1	-1	.	0
											chrV	12893958	12894220	highL3peak1861	.	-1	-1	.	0
											chrV	12895887	12901741	highL3peak1862	.	-1	-1	.	0
											chrV	12988580	12988883	highL3peak1863	.	-1	-1	.	0
											chrV	12990176	12990573	highL3peak1864	.	-1	-1	.	0
											chrV	13018909	13020812	highL3peak1865	.	-1	-1	.	0
											chrV	13050542	13051950	highL3peak1866	.	-1	-1	.	0
											chrV	13132085	13132441	highL3peak1867	.	-1	-1	.	0
											chrV	13170494	13170784	highL3peak1868	.	-1	-1	.	0
											chrV	13375607	13375970	highL3peak1869	.	-1	-1	.	0
											chrV	13388880	13389095	highL3peak1870	.	-1	-1	.	0
											chrV	13390730	13392062	highL3peak1871	.	-1	-1	.	0
											chrV	13392490	13392703	highL3peak1872	.	-1	-1	.	0
											chrV	13393093	13393657	highL3peak1873	.	-1	-1	.	0
											chrV	13396354	13396722	highL3peak1874	.	-1	-1	.	0
											chrV	13527361	13527925	highL3peak1875	.	-1	-1	.	0
											chrV	13657613	13658255	highL3peak1876	.	-1	-1	.	0
											chrV	13683049	13684721	highL3peak1877	.	-1	-1	.	0
											chrV	13686554	13686964	highL3peak1878	.	-1	-1	.	0
											chrV	13688623	13688859	highL3peak1879	.	-1	-1	.	0
											chrV	13813888	13814206	highL3peak1880	.	-1	-1	.	0
											chrV	14139124	14139575	highL3peak1881	.	-1	-1	.	0
											chrV	14142384	14142723	highL3peak1882	.	-1	-1	.	0
											chrV	14274282	14274994	highL3peak1883	.	-1	-1	.	0
											chrV	14369474	14369809	highL3peak1884	.	-1	-1	.	0
											chrV	14441165	14441919	highL3peak1885	.	-1	-1	.	0
											chrV	14456388	14457011	highL3peak1886	.	-1	-1	.	0
											chrV	14507044	14509411	highL3peak1887	.	-1	-1	.	0
											chrV	14575747	14576531	highL3peak1888	.	-1	-1	.	0
											chrV	14611224	14611462	highL3peak1889	.	-1	-1	.	0
											chrV	14694852	14695103	highL3peak1890	.	-1	-1	.	0
											chrV	14695266	14695578	highL3peak1891	.	-1	-1	.	0
											chrV	14733972	14735059	highL3peak1892	.	-1	-1	.	0
											chrV	15063542	15063765	highL3peak1893	.	-1	-1	.	0
											chrV	15063870	15064824	highL3peak1894	.	-1	-1	.	0
											chrV	15073338	15073815	highL3peak1895	.	-1	-1	.	0
											chrV	15389034	15389676	highL3peak1896	.	-1	-1	.	0
											chrV	15659653	15660013	highL3peak1897	.	-1	-1	.	0
											chrV	15773994	15774198	highL3peak1898	.	-1	-1	.	0
											chrV	16024825	16025059	highL3peak1899	.	-1	-1	.	0
											chrV	16040835	16041116	highL3peak1900	.	-1	-1	.	0
											chrV	16401422	16402337	highL3peak1901	.	-1	-1	.	0
											chrV	17117398	17118753	highL3peak1902	.	-1	-1	.	0
											chrV	17856170	17859214	highL3peak1903	.	-1	-1	.	0
											chrV	17870152	17871784	highL3peak1904	.	-1	-1	.	0
											chrV	17924488	17925359	highL3peak1905	.	-1	-1	.	0
											chrV	17948489	17949007	highL3peak1906	.	-1	-1	.	0
											chrV	17980246	17982902	highL3peak1907	.	-1	-1	.	0
											chrV	18002824	18003106	highL3peak1908	.	-1	-1	.	0
											chrV	18021262	18022691	highL3peak1909	.	-1	-1	.	0
											chrV	18077617	18079765	highL3peak1910	.	-1	-1	.	0
											chrV	18490442	18490954	highL3peak1911	.	-1	-1	.	0
											chrV	18491850	18492146	highL3peak1912	.	-1	-1	.	0
											chrV	18533620	18534383	highL3peak1913	.	-1	-1	.	0
											chrV	18894486	18895762	highL3peak1914	.	-1	-1	.	0
											chrV	18967066	18967925	highL3peak1915	.	-1	-1	.	0
											chrV	18968999	18969783	highL3peak1916	.	-1	-1	.	0
											chrV	18980741	18981763	highL3peak1917	.	-1	-1	.	0
											chrV	19087593	19087885	highL3peak1918	.	-1	-1	.	0
											chrV	19118462	19119789	highL3peak1919	.	-1	-1	.	0
											chrV	19205372	19206040	highL3peak1920	.	-1	-1	.	0
											chrV	19390742	19391511	highL3peak1921	.	-1	-1	.	0
											chrV	19673359	19673727	highL3peak1922	.	-1	-1	.	0
											chrV	19908305	19909982	highL3peak1923	.	-1	-1	.	0
											chrV	19946363	19946571	highL3peak1924	.	-1	-1	.	0
											chrV	19948497	19950415	highL3peak1925	.	-1	-1	.	0
											chrV	20090173	20091763	highL3peak1926	.	-1	-1	.	0
											chrV	20249152	20250091	highL3peak1927	.	-1	-1	.	0
											chrV	20266971	20267180	highL3peak1928	.	-1	-1	.	0
											chrV	20268431	20270646	highL3peak1929	.	-1	-1	.	0
											chrV	20414621	20415365	highL3peak1930	.	-1	-1	.	0
											chrV	20421465	20422242	highL3peak1931	.	-1	-1	.	0
											chrV	20424241	20424545	highL3peak1932	.	-1	-1	.	0
											chrV	20449870	20451587	highL3peak1933	.	-1	-1	.	0
											chrV	20456887	20457470	highL3peak1934	.	-1	-1	.	0
											chrV	20467634	20469428	highL3peak1935	.	-1	-1	.	0
											chrV	20478063	20481523	highL3peak1936	.	-1	-1	.	0
											chrV	20484674	20486530	highL3peak1937	.	-1	-1	.	0
											chrV	20537816	20539393	highL3peak1938	.	-1	-1	.	0
											chrV	20665201	20678166	highL3peak1939	.	-1	-1	.	0
											chrV	20698115	20699754	highL3peak1940	.	-1	-1	.	0
											chrV	20750162	20750375	highL3peak1941	.	-1	-1	.	0
											chrV	20750504	20750787	highL3peak1942	.	-1	-1	.	0
											chrV	20752269	20758786	highL3peak1943	.	-1	-1	.	0
											chrV	20817151	20818048	highL3peak1944	.	-1	-1	.	0
											chrV	20879185	20881495	highL3peak1945	.	-1	-1	.	0
											chrX	162893	164399	highL3peak1946	.	-1	-1	.	0
											chrX	460569	461799	highL3peak1947	.	-1	-1	.	0
											chrX	493510	494218	highL3peak1948	.	-1	-1	.	0
											chrX	621092	621547	highL3peak1949	.	-1	-1	.	0
											chrX	777383	780224	highL3peak1950	.	-1	-1	.	0
											chrX	800511	801518	highL3peak1951	.	-1	-1	.	0
											chrX	851673	852362	highL3peak1952	.	-1	-1	.	0
											chrX	852759	853054	highL3peak1953	.	-1	-1	.	0
											chrX	952251	952988	highL3peak1954	.	-1	-1	.	0
											chrX	990408	993309	highL3peak1955	.	-1	-1	.	0
											chrX	1004092	1004336	highL3peak1956	.	-1	-1	.	0
											chrX	1061712	1064695	highL3peak1957	.	-1	-1	.	0
											chrX	1244116	1244710	highL3peak1958	.	-1	-1	.	0
											chrX	1311644	1313971	highL3peak1959	.	-1	-1	.	0
											chrX	1603657	1603985	highL3peak1960	.	-1	-1	.	0
											chrX	1604531	1605025	highL3peak1961	.	-1	-1	.	0
											chrX	2082806	2084941	highL3peak1962	.	-1	-1	.	0
											chrX	2111842	2113674	highL3peak1963	.	-1	-1	.	0
											chrX	2144744	2145556	highL3peak1964	.	-1	-1	.	0
											chrX	2265214	2268301	highL3peak1965	.	-1	-1	.	0
											chrX	2452768	2453128	highL3peak1966	.	-1	-1	.	0
											chrX	2454957	2455185	highL3peak1967	.	-1	-1	.	0
											chrX	2455725	2456070	highL3peak1968	.	-1	-1	.	0
											chrX	2483540	2483827	highL3peak1969	.	-1	-1	.	0
											chrX	2495808	2496045	highL3peak1970	.	-1	-1	.	0
											chrX	2535592	2536818	highL3peak1971	.	-1	-1	.	0
											chrX	2548801	2554160	highL3peak1972	.	-1	-1	.	0
											chrX	2580509	2582075	highL3peak1973	.	-1	-1	.	0
											chrX	2589255	2589503	highL3peak1974	.	-1	-1	.	0
											chrX	2591388	2592200	highL3peak1975	.	-1	-1	.	0
											chrX	2598704	2598963	highL3peak1976	.	-1	-1	.	0
											chrX	2673886	2675425	highL3peak1977	.	-1	-1	.	0
											chrX	2770041	2770521	highL3peak1978	.	-1	-1	.	0
											chrX	2864817	2865717	highL3peak1979	.	-1	-1	.	0
											chrX	2878230	2879796	highL3peak1980	.	-1	-1	.	0
											chrX	2885355	2885990	highL3peak1981	.	-1	-1	.	0
											chrX	2953787	2954009	highL3peak1982	.	-1	-1	.	0
											chrX	2954901	2955202	highL3peak1983	.	-1	-1	.	0
											chrX	2957575	2959469	highL3peak1984	.	-1	-1	.	0
											chrX	3092488	3093744	highL3peak1985	.	-1	-1	.	0
											chrX	3221651	3223316	highL3peak1986	.	-1	-1	.	0
											chrX	3327554	3328164	highL3peak1987	.	-1	-1	.	0
											chrX	3413872	3414657	highL3peak1988	.	-1	-1	.	0
											chrX	3465957	3466475	highL3peak1989	.	-1	-1	.	0
											chrX	3466964	3467623	highL3peak1990	.	-1	-1	.	0
											chrX	3585829	3586720	highL3peak1991	.	-1	-1	.	0
											chrX	3594788	3596513	highL3peak1992	.	-1	-1	.	0
											chrX	3602938	3603448	highL3peak1993	.	-1	-1	.	0
											chrX	3644105	3645043	highL3peak1994	.	-1	-1	.	0
											chrX	3686567	3689219	highL3peak1995	.	-1	-1	.	0
											chrX	3824179	3824388	highL3peak1996	.	-1	-1	.	0
[truncated: 218 more rows]
