# Supplementary material for: Unique patterns of trimethylation of histone H3 lysine 4 are prone to changes during aging in Caenorhabditis elegans somatic cells
Source: PLoS Genet. 2018 Jun 18;14(6):e1007466. doi: 10.1371/journal.pgen.1007466 (PMC6023244; doi:10.1371/journal.pgen.1007466)
Supplement: S7 Table — (A) Output of edgeR analysis of ribo-minus RNA-seq data (B) Differentially expressed genes (FDR<0.05) (C) Protein-coding gene with increased expression (D) Protein-coding gene with decreased expression. (XLSX) [file pgen.1007466.s014.xlsx]

## Sheet: EDGERoutput
Table S7: Genes that showed age-dependent RNA expression change
A. edgeR full output
tracking_id	logFC	logCPM	PValue	FDR
Gene:WBGene00001386	-0.631485	13.4692	0.142229	0.671504
Gene:WBGene00195017	-0.336379	13.3887	0.437552	1
Gene:WBGene00016638	-22.1558	13.0468	1.6762e-99	1.3016e-95
Gene:WBGene00016636	-0.837939	12.9621	0.0488259	0.345062
Gene:WBGene00000219	0.418112	12.7317	0.344847	1
Gene:WBGene00000754	-4.5928	12.6315	2.00213e-21	3.48064e-19
Gene:WBGene00000273	-21.6961	12.5871	1.50217e-103	1.74969e-99
Gene:WBGene00000066	-1.73995	12.5776	3.73493e-05	0.000823931
Gene:WBGene00000693	-5.11374	12.4665	3.40258e-25	8.56916e-23
Gene:WBGene00021005	0.63895	12.4249	0.118453	0.609817
Gene:WBGene00000675	-6.37793	12.2635	3.28649e-37	1.98858e-34
Gene:WBGene00002254	0.39267	12.227	0.327764	1
Gene:WBGene00016534	-2.2425	12.2268	6.17108e-07	1.94268e-05
Gene:WBGene00195016	-0.195472	12.1907	0.627961	1
Gene:WBGene00000733	-8.75465	12.0777	1.303e-53	1.68633e-50
Gene:WBGene00003096	2.00991	12.0502	9.42149e-07	2.87652e-05
Gene:WBGene00017166	-0.873495	12.0433	0.0353174	0.273056
Gene:WBGene00008707	-5.52939	11.9647	2.04696e-27	5.96063e-25
Gene:WBGene00015683	1.28902	11.8993	0.00244123	0.0330541
Gene:WBGene00000713	-6.20457	11.8449	9.75715e-33	4.37111e-30
Gene:WBGene00010964	-0.575092	11.7973	0.170868	0.76917
Gene:WBGene00008572	1.58272	11.762	0.00012117	0.0023901
Gene:WBGene00000656	-8.29683	11.7506	3.6095e-54	4.94619e-51
Gene:WBGene00012557	-1.25474	11.7271	0.00149262	0.0217865
Gene:WBGene00000214	-1.64119	11.7222	0.000593935	0.00977119
Gene:WBGene00009119	-0.214487	11.7186	0.586809	1
Gene:WBGene00000670	-4.25255	11.7059	4.94793e-20	7.78813e-18
Gene:WBGene00000829	-0.568657	11.7024	0.186443	0.817955
Gene:WBGene00009394	-1.92054	11.6223	1.23971e-05	0.000303677
Gene:WBGene00003891	-1.09497	11.5441	0.00541167	0.0636223
Gene:WBGene00015913	-1.83418	11.5242	2.50948e-06	7.0903e-05
Gene:WBGene00010419	-1.92359	11.5053	5.05942e-06	0.000134392
Gene:WBGene00000668	-10.1934	11.4985	5.18448e-69	1.50969e-65
Gene:WBGene00000114	-1.09449	11.4944	0.00680853	0.0766593
Gene:WBGene00020674	-0.051453	11.4895	0.890256	1
Gene:WBGene00000757	-3.61013	11.4748	1.85019e-17	2.29261e-15
Gene:WBGene00000716	-4.47933	11.4715	2.55615e-22	4.84121e-20
Gene:WBGene00000218	-0.841743	11.4629	0.040892	0.301879
Gene:WBGene00020662	-2.32932	11.4533	8.52956e-08	3.16654e-06
Gene:WBGene00000680	-3.31856	11.4431	2.33118e-16	2.59217e-14
Gene:WBGene00006439	-0.60164	11.4407	0.133292	0.651991
Gene:WBGene00018237	-2.60877	11.3968	1.7099e-09	8.29038e-08
Gene:WBGene00001169	0.578447	11.3785	0.141621	0.669631
Gene:WBGene00000608	-4.0452	11.3666	2.74258e-21	4.71512e-19
Gene:WBGene00003902	0.211818	11.3506	0.592995	1
Gene:WBGene00003473	1.47649	11.3448	0.00518477	0.0614822
Gene:WBGene00000786	-1.77191	11.3401	3.67654e-06	0.000100525
Gene:WBGene00001385	0.313792	11.3333	0.413734	1
Gene:WBGene00010962	0.0928931	11.3267	0.870389	1
Gene:WBGene00044080	0.158589	11.3208	0.668155	1
Gene:WBGene00013393	-1.21823	11.3158	0.00157922	0.0228857
Gene:WBGene00001394	-0.581687	11.3113	0.115023	0.597262
Gene:WBGene00019540	-5.63038	11.2486	1.89324e-31	7.28993e-29
Gene:WBGene00010174	0.335794	11.2396	0.377607	1
Gene:WBGene00044737	2.00193	11.2318	4.81457e-07	1.54169e-05
Gene:WBGene00022821	0.720036	11.2155	0.0599967	0.397585
Gene:WBGene00004450	0.124104	11.2038	0.737964	1
Gene:WBGene00001168	0.0933419	11.196	0.814602	1
Gene:WBGene00008505	-0.798522	11.1938	0.0448472	0.323699
Gene:WBGene00006650	2.07556	11.1757	3.311e-07	1.09406e-05
Gene:WBGene00017772	-2.22825	11.1577	4.27917e-09	1.94129e-07
Gene:WBGene00010605	-0.471675	11.157	0.201035	0.824451
Gene:WBGene00011869	1.77715	11.0924	5.01239e-06	0.000133347
Gene:WBGene00016594	0.503267	11.0868	0.221122	0.855742
Gene:WBGene00004477	-0.0699785	11.0769	0.846598	1
Gene:WBGene00002271	0.100022	11.0748	0.794238	1
Gene:WBGene00022644	1.24946	11.0645	0.00173167	0.0247789
Gene:WBGene00000609	-9.69605	11.0485	3.95175e-72	1.31511e-68
Gene:WBGene00006789	-4.00109	11.0342	4.44063e-18	5.94521e-16
Gene:WBGene00001564	-2.00644	10.9666	4.86045e-07	1.55424e-05
Gene:WBGene00018145	-0.337116	10.9656	0.365348	1
Gene:WBGene00011561	0.22691	10.9647	0.540174	1
Gene:WBGene00004336	0.619561	10.9555	0.0879417	0.512756
Gene:WBGene00013394	-1.49243	10.917	4.90982e-05	0.00105904
Gene:WBGene00006911	-0.854832	10.9138	0.0200597	0.179869
Gene:WBGene00000534	0.487163	10.8914	0.172724	0.774605
Gene:WBGene00008378	-0.456531	10.8835	0.220659	0.854202
Gene:WBGene00000751	-6.6088	10.8829	4.33618e-44	3.54433e-41
Gene:WBGene00004274	0.383255	10.8701	0.294439	1
Gene:WBGene00006541	-2.08925	10.8699	2.13419e-08	8.72229e-07
Gene:WBGene00000698	-7.40687	10.8697	3.17979e-55	4.62968e-52
Gene:WBGene00002978	-1.83588	10.8269	6.42389e-07	2.01546e-05
Gene:WBGene00000229	-1.85696	10.7956	3.87552e-06	0.000105717
Gene:WBGene00016274	1.13361	10.7956	0.0018273	0.0259243
Gene:WBGene00018846	0.420242	10.7646	0.257948	0.95087
Gene:WBGene00009787	-5.69436	10.7567	1.98105e-34	9.92463e-32
Gene:WBGene00007458	-0.40125	10.7428	0.253057	0.938485
Gene:WBGene00003903	0.531146	10.7302	0.146215	0.686033
Gene:WBGene00003786	-2.1582	10.6926	8.18631e-09	3.57124e-07
Gene:WBGene00004429	0.0655443	10.6884	0.854483	1
Gene:WBGene00017675	1.30825	10.6818	0.000236399	0.00435167
Gene:WBGene00004408	0.101457	10.6755	0.78865	1
Gene:WBGene00045038	0.611941	10.6723	0.121994	0.623158
Gene:WBGene00012140	-0.201877	10.6672	0.648196	1
Gene:WBGene00012615	-2.56305	10.6669	2.66168e-11	1.68264e-09
Gene:WBGene00003934	-2.95215	10.6629	5.88851e-15	5.56494e-13
Gene:WBGene00004478	0.108061	10.6444	0.757757	1
Gene:WBGene00002265	0.406692	10.6247	0.24188	0.909374
Gene:WBGene00007463	0.0377324	10.6199	0.92376	1
Gene:WBGene00010539	1.42102	10.6172	8.48221e-05	0.00173331
Gene:WBGene00000552	-0.188254	10.6164	0.592998	1
Gene:WBGene00004490	0.120387	10.6005	0.728032	1
Gene:WBGene00022245	-6.32274	10.58	9.64723e-45	8.17226e-42
Gene:WBGene00000597	-5.71433	10.5696	3.52135e-41	2.56349e-38
Gene:WBGene00013489	-5.48136	10.5648	4.86353e-37	2.90508e-34
Gene:WBGene00013297	-0.718474	10.559	0.0631061	0.412541
Gene:WBGene00009122	0.792768	10.5574	0.0238246	0.204875
Gene:WBGene00019831	-0.161704	10.5351	0.656402	1
Gene:WBGene00013481	-0.097893	10.5236	0.785979	1
Gene:WBGene00002005	0.686108	10.5235	0.0638184	0.41561
Gene:WBGene00019719	1.2399	10.5167	0.00109165	0.0165996
Gene:WBGene00022951	2.11257	10.5109	5.14531e-06	0.00013613
Gene:WBGene00018602	-0.420137	10.5006	0.291031	1
Gene:WBGene00000013	3.44488	10.4962	1.28544e-17	1.63634e-15
Gene:WBGene00004430	-0.0149816	10.4638	0.967572	1
Gene:WBGene00000216	-1.76791	10.4604	3.70657e-06	0.000101227
Gene:WBGene00009215	-2.51484	10.436	1.53512e-11	1.0033e-09
Gene:WBGene00015514	-2.00798	10.4346	1.86408e-08	7.69942e-07
Gene:WBGene00012018	-3.31683	10.4137	1.06442e-15	1.11193e-13
Gene:WBGene00002065	0.32343	10.4098	0.359963	1
Gene:WBGene00001167	0.836771	10.3957	0.024942	0.212173
Gene:WBGene00001501	-0.394166	10.3841	0.257236	0.949147
Gene:WBGene00012664	-5.85158	10.3775	2.34008e-30	8.45169e-28
Gene:WBGene00004409	-0.0126347	10.3624	0.970904	1
Gene:WBGene00000883	-0.903869	10.3452	0.0101476	0.105769
Gene:WBGene00004416	0.16329	10.3443	0.648081	1
Gene:WBGene00002344	0.272372	10.3383	0.426163	1
Gene:WBGene00010337	0.0896815	10.3214	0.809903	1
Gene:WBGene00004436	0.101392	10.3195	0.765058	1
Gene:WBGene00004414	0.269204	10.3113	0.458556	1
Gene:WBGene00022089	-1.70086	10.2818	5.51504e-06	0.000145252
Gene:WBGene00000802	1.72601	10.2758	1.01906e-06	3.09108e-05
Gene:WBGene00004413	-0.220646	10.2732	0.544417	1
Gene:WBGene00015280	0.3135	10.2575	0.368437	1
Gene:WBGene00015713	-1.57196	10.2394	4.92144e-05	0.00106106
Gene:WBGene00021048	2.31695	10.2261	5.3527e-07	1.69883e-05
Gene:WBGene00004473	-0.033426	10.2163	0.923093	1
Gene:WBGene00004476	-0.0739315	10.2074	0.825509	1
Gene:WBGene00022822	-0.861858	10.2049	0.0103648	0.107672
Gene:WBGene00014309	-0.570078	10.2048	0.0999951	0.540849
Gene:WBGene00006764	-3.47461	10.2027	7.78574e-21	1.30016e-18
Gene:WBGene00000231	-0.107264	10.2	0.766269	1
Gene:WBGene00004897	0.944426	10.1988	0.00525982	0.0622139
Gene:WBGene00016943	-9.37924	10.1566	2.50614e-53	3.07273e-50
Gene:WBGene00009396	-1.89783	10.1537	8.32007e-08	3.09434e-06
Gene:WBGene00004417	0.124285	10.151	0.70967	1
Gene:WBGene00018271	-0.0878843	10.1489	0.796659	1
Gene:WBGene00001502	-0.195021	10.1481	0.575543	1
Gene:WBGene00002280	-2.74387	10.148	5.98064e-12	4.13418e-10
Gene:WBGene00017892	-3.39128	10.1346	4.24634e-14	3.66373e-12
Gene:WBGene00004469	-0.00602717	10.1274	0.986748	1
Gene:WBGene00004373	0.410965	10.1208	0.24628	0.920534
Gene:WBGene00002264	-1.67191	10.1182	7.42676e-06	0.000190226
Gene:WBGene00004418	0.440429	10.1038	0.202406	0.824451
Gene:WBGene00009259	-0.747835	10.1023	0.0483371	0.343304
Gene:WBGene00001038	0.0730981	10.102	0.831173	1
Gene:WBGene00000776	-1.10594	10.1019	0.00311949	0.0407229
Gene:WBGene00021263	-0.808158	10.0862	0.0176155	0.162391
Gene:WBGene00014095	-1.92671	10.0649	8.71414e-07	2.67634e-05
Gene:WBGene00045394	0.575313	10.0611	0.169969	0.766753
Gene:WBGene00022820	0.0890445	10.0558	0.792566	1
Gene:WBGene00008377	-0.129967	10.0533	0.705501	1
Gene:WBGene00000677	-5.51181	10.0515	3.18855e-40	2.21728e-37
Gene:WBGene00001581	-4.66012	10.046	1.61924e-17	2.03348e-15
Gene:WBGene00002007	0.403622	10.0454	0.28597	1
Gene:WBGene00011124	1.65019	10.0409	2.42022e-05	0.000558822
Gene:WBGene00009724	3.66681	10.038	5.13177e-18	6.79246e-16
Gene:WBGene00006754	-3.14593	10.0356	2.00413e-15	2.0343e-13
Gene:WBGene00013867	-1.6014	10.0249	3.89889e-06	0.00010623
Gene:WBGene00003963	0.191582	10.0195	0.615155	1
Gene:WBGene00004497	0.329257	10.0176	0.330062	1
Gene:WBGene00022856	-2.14573	10.0144	1.50986e-09	7.41262e-08
Gene:WBGene00000915	2.67298	10.0015	2.22714e-13	1.7829e-11
Gene:WBGene00010440	2.11884	9.99359	2.95156e-09	1.38068e-07
Gene:WBGene00008390	-5.01311	9.99145	2.74392e-34	1.36002e-31
Gene:WBGene00022497	-0.988212	9.98099	0.0162798	0.153416
Gene:WBGene00000779	-2.45719	9.97854	2.45202e-11	1.56069e-09
Gene:WBGene00004489	0.138981	9.97525	0.678668	1
Gene:WBGene00008741	-4.82665	9.97454	1.19787e-27	3.57757e-25
Gene:WBGene00018605	-0.195802	9.96511	0.560671	1
Gene:WBGene00003765	1.3807	9.9435	0.000129699	0.00254434
Gene:WBGene00004425	-0.0196441	9.93935	0.953935	1
Gene:WBGene00001398	-1.08425	9.93896	0.00139564	0.0206034
Gene:WBGene00006537	-0.115178	9.93599	0.750844	1
Gene:WBGene00006923	0.903976	9.91377	0.00855958	0.0921227
Gene:WBGene00000207	-1.46594	9.90544	8.97981e-05	0.00181904
Gene:WBGene00000215	-2.95132	9.89165	2.54924e-14	2.24521e-12
Gene:WBGene00004432	0.109582	9.88664	0.751006	1
Gene:WBGene00004483	-0.124471	9.88017	0.712482	1
Gene:WBGene00017075	1.7606	9.87818	4.27865e-07	1.38339e-05
Gene:WBGene00002980	0.208729	9.87221	0.554484	1
Gene:WBGene00000217	-2.07296	9.86007	5.43691e-09	2.43569e-07
Gene:WBGene00003097	-3.19384	9.85594	8.42019e-17	9.85691e-15
Gene:WBGene00022748	-0.47877	9.8293	0.159367	0.731731
Gene:WBGene00012179	0.142023	9.82384	0.669725	1
Gene:WBGene00004488	0.0365617	9.82252	0.913387	1
Gene:WBGene00001685	-1.93089	9.81773	1.13444e-07	4.12606e-06
Gene:WBGene00010070	-1.79879	9.81096	3.49025e-05	0.000777687
Gene:WBGene00017127	2.3621	9.80127	1.01754e-10	5.99344e-09
Gene:WBGene00004076	-1.58706	9.7904	4.80492e-05	0.00103834
Gene:WBGene00004424	0.414111	9.78831	0.224469	0.865211
Gene:WBGene00004433	0.108456	9.78618	0.747282	1
Gene:WBGene00008446	-0.123916	9.78558	0.707888	1
Gene:WBGene00004446	0.09728	9.78455	0.768787	1
Gene:WBGene00001684	-2.62688	9.77954	3.91487e-12	2.77622e-10
Gene:WBGene00000183	0.251479	9.77472	0.468632	1
Gene:WBGene00016627	1.03777	9.77231	0.00241129	0.0327474
Gene:WBGene00000263	-1.23024	9.77149	0.000301199	0.00536436
Gene:WBGene00044728	2.27338	9.76846	9.41729e-11	5.56803e-09
Gene:WBGene00004266	0.4015	9.76546	0.226791	0.870597
Gene:WBGene00018811	-2.47764	9.7635	4.39705e-11	2.71701e-09
Gene:WBGene00004495	0.0376519	9.76079	0.911099	1
Gene:WBGene00000067	-0.893609	9.76016	0.025663	0.216542
Gene:WBGene00001971	-0.110362	9.75803	0.746016	1
Gene:WBGene00014016	-0.87463	9.7566	0.00846886	0.091294
Gene:WBGene00017501	-9.08951	9.7557	1.13861e-61	2.52613e-58
Gene:WBGene00004999	-1.52945	9.75406	2.74298e-05	0.000627077
Gene:WBGene00004427	0.250788	9.74577	0.472094	1
Gene:WBGene00002268	-0.095094	9.73079	0.77525	1
Gene:WBGene00019957	-1.10975	9.7306	0.00170136	0.0244203
Gene:WBGene00004415	-0.102914	9.72712	0.776359	1
Gene:WBGene00021350	-0.0618335	9.72692	0.850288	1
Gene:WBGene00003776	-0.394734	9.72531	0.236657	0.896012
Gene:WBGene00004470	0.339761	9.71938	0.306411	1
Gene:WBGene00011232	-1.45892	9.71832	5.03418e-05	0.00108336
Gene:WBGene00019327	0.04954	9.70909	0.879785	1
Gene:WBGene00010084	0.704492	9.70096	0.0320622	0.255921
Gene:WBGene00000696	18.806	9.69742	2.08783e-114	3.24247e-110
Gene:WBGene00004472	0.108954	9.69626	0.742779	1
Gene:WBGene00021872	-3.45574	9.69297	1.33963e-17	1.69605e-15
Gene:WBGene00004456	0.157026	9.68666	0.639715	1
Gene:WBGene00002915	-1.83339	9.67031	4.99757e-06	0.000133129
Gene:WBGene00009888	-0.271679	9.66499	0.408358	1
Gene:WBGene00011480	1.00359	9.65804	0.00393712	0.049086
Gene:WBGene00014492	-0.319194	9.65215	0.379067	1
Gene:WBGene00004486	0.221234	9.64966	0.497207	1
Gene:WBGene00050914	-0.411634	9.63848	0.215046	0.838076
Gene:WBGene00007024	0.535586	9.63636	0.105415	0.562396
Gene:WBGene00000149	0.306692	9.63357	0.368642	1
Gene:WBGene00015933	-6.34347	9.62309	1.61949e-53	2.03929e-50
Gene:WBGene00003091	-3.38048	9.62255	7.14509e-21	1.20179e-18
Gene:WBGene00006725	0.24088	9.61911	0.477186	1
Gene:WBGene00004419	-0.0459562	9.61494	0.899047	1
Gene:WBGene00010049	-0.111695	9.61018	0.746094	1
Gene:WBGene00004435	0.144464	9.59908	0.655559	1
Gene:WBGene00015046	4.72099	9.59271	3.35234e-14	2.91942e-12
Gene:WBGene00011867	0.194555	9.58391	0.584029	1
Gene:WBGene00045238	1.10061	9.56113	0.000908999	0.0141595
Gene:WBGene00000371	-1.72046	9.55181	2.32948e-07	8.00389e-06
Gene:WBGene00014307	-0.264147	9.54548	0.415162	1
Gene:WBGene00004471	0.200835	9.54255	0.566705	1
Gene:WBGene00004481	0.462518	9.54247	0.15769	0.726123
Gene:WBGene00004428	0.207252	9.53797	0.546119	1
Gene:WBGene00004412	0.00417968	9.53672	0.990303	1
Gene:WBGene00004493	0.446394	9.53651	0.182921	0.80702
Gene:WBGene00006921	-1.86031	9.52387	1.09979e-07	4.00629e-06
Gene:WBGene00012354	-2.00488	9.51045	5.83396e-08	2.22613e-06
Gene:WBGene00009342	-1.54597	9.50959	4.735e-05	0.00102561
Gene:WBGene00000879	-0.718603	9.49925	0.0257962	0.217337
Gene:WBGene00001395	0.0117091	9.49589	0.971383	1
Gene:WBGene00011884	-2.21698	9.49384	3.41669e-10	1.85749e-08
Gene:WBGene00004474	-0.0590112	9.48926	0.867002	1
Gene:WBGene00002010	0.553179	9.48712	0.141318	0.668692
Gene:WBGene00004930	-1.48106	9.48211	2.59201e-05	0.000595192
Gene:WBGene00010556	0.0454573	9.46872	0.895622	1
Gene:WBGene00013391	-0.883886	9.462	0.0127627	0.126543
Gene:WBGene00006918	-0.556132	9.45936	0.109401	0.575097
Gene:WBGene00013311	-0.961596	9.4501	0.0120829	0.120988
Gene:WBGene00004736	-0.91462	9.44996	0.00952372	0.10064
Gene:WBGene00010967	0.17903	9.44826	0.750273	1
Gene:WBGene00022642	-3.83426	9.44506	1.69253e-26	4.66608e-24
Gene:WBGene00022336	-1.4015	9.43959	7.02909e-05	0.00146595
Gene:WBGene00020784	-0.470175	9.43698	0.14867	0.694821
Gene:WBGene00019017	-4.4368	9.4298	1.54397e-18	2.12826e-16
Gene:WBGene00010135	-1.11696	9.42925	0.00088795	0.0138988
Gene:WBGene00018491	-2.48644	9.42618	4.22634e-12	2.988e-10
Gene:WBGene00022042	1.82344	9.4241	4.94593e-08	1.90984e-06
Gene:WBGene00004484	0.0247408	9.42202	0.938357	1
Gene:WBGene00003370	-2.7497	9.42077	1.41525e-15	1.45881e-13
Gene:WBGene00002269	-2.03069	9.41895	1.0665e-09	5.3487e-08
Gene:WBGene00020158	-0.332158	9.40515	0.299056	1
Gene:WBGene00000833	-1.6039	9.40363	2.11015e-05	0.000493544
Gene:WBGene00008975	-0.707524	9.40319	0.0355797	0.274589
Gene:WBGene00021420	-0.402455	9.39942	0.233412	0.888401
Gene:WBGene00008262	-1.58295	9.39285	1.48596e-06	4.39292e-05
Gene:WBGene00000041	-0.684734	9.39121	0.0470989	0.336717
Gene:WBGene00022122	-0.673816	9.38603	0.0650885	0.422007
Gene:WBGene00000475	-0.15763	9.37753	0.636431	1
Gene:WBGene00020218	1.15052	9.3691	0.000519842	0.00869039
Gene:WBGene00008194	-0.317073	9.36499	0.359834	1
Gene:WBGene00004447	0.16957	9.36077	0.59754	1
Gene:WBGene00001493	0.799745	9.35515	0.0141363	0.137407
Gene:WBGene00000881	-0.734315	9.35156	0.0252427	0.214067
Gene:WBGene00006787	-2.90703	9.34793	3.70927e-14	3.22423e-12
Gene:WBGene00020909	-2.96021	9.34319	2.76651e-16	3.03997e-14
Gene:WBGene00004431	-0.0457777	9.34229	0.886238	1
Gene:WBGene00020696	-2.28767	9.33934	1.13625e-09	5.65589e-08
Gene:WBGene00022235	0.466483	9.3392	0.160255	0.734605
Gene:WBGene00022500	-2.18232	9.3283	3.43775e-10	1.86676e-08
Gene:WBGene00044472	1.36046	9.32124	0.000111297	0.0022179
Gene:WBGene00001244	-3.77115	9.31935	4.77515e-26	1.27131e-23
Gene:WBGene00006780	-0.831036	9.31827	0.0128344	0.127143
Gene:WBGene00007142	-0.155864	9.30785	0.624186	1
Gene:WBGene00016097	2.86681	9.30741	4.8618e-15	4.65125e-13
Gene:WBGene00006819	-2.35094	9.30739	4.95805e-12	3.46181e-10
Gene:WBGene00010963	-0.700937	9.30074	0.0276391	0.228686
Gene:WBGene00008920	0.392436	9.29881	0.271135	0.985266
Gene:WBGene00002190	-0.671205	9.29702	0.0446958	0.322828
Gene:WBGene00019619	-2.99103	9.29665	3.10093e-16	3.3835e-14
Gene:WBGene00019261	0.254325	9.28331	0.479713	1
Gene:WBGene00004995	-0.523017	9.27198	0.105613	0.563115
Gene:WBGene00044201	-0.379341	9.26451	0.266529	0.973337
Gene:WBGene00000277	0.511384	9.26062	0.104142	0.557073
Gene:WBGene00004492	0.141386	9.24925	0.656969	1
Gene:WBGene00000221	-0.994131	9.24803	0.0019517	0.0274221
Gene:WBGene00004454	0.271621	9.24713	0.388855	1
Gene:WBGene00000370	1.1504	9.2419	0.000500661	0.00839982
Gene:WBGene00012144	0.843721	9.23556	0.00832369	0.0900834
Gene:WBGene00006876	-1.34439	9.23449	0.000146923	0.00283919
Gene:WBGene00004441	0.277012	9.23337	0.37841	1
Gene:WBGene00004421	0.143793	9.22918	0.65082	1
Gene:WBGene00008739	1.7792	9.21892	4.13647e-08	1.62635e-06
Gene:WBGene00000282	-0.457888	9.21833	0.156335	0.720599
Gene:WBGene00001239	-2.40525	9.211	3.55948e-13	2.764e-11
Gene:WBGene00000472	-1.01828	9.18998	0.00128423	0.0192267
Gene:WBGene00011446	0.382037	9.18388	0.224992	0.866544
Gene:WBGene00011966	2.92239	9.18385	0.000629461	0.0102686
Gene:WBGene00012213	-1.23585	9.18351	0.000248908	0.0045389
Gene:WBGene00022276	0.216173	9.182	0.498111	1
Gene:WBGene00003893	-1.49714	9.17559	2.75235e-06	7.7018e-05
Gene:WBGene00004479	0.158146	9.17291	0.621045	1
Gene:WBGene00004485	0.0133091	9.17206	0.9667	1
Gene:WBGene00004480	0.0880301	9.17069	0.778968	1
Gene:WBGene00017374	-0.528404	9.16985	0.208241	0.824451
Gene:WBGene00018951	-2.03298	9.16956	3.49461e-10	1.89543e-08
Gene:WBGene00004448	0.0553455	9.14961	0.859528	1
Gene:WBGene00002272	-2.66521	9.14458	1.18339e-15	1.2307e-13
Gene:WBGene00012782	-0.42412	9.13729	0.176518	0.786848
Gene:WBGene00006519	-1.26323	9.1358	6.50826e-05	0.00136861
Gene:WBGene00003162	-2.43237	9.12768	3.35333e-11	2.10276e-09
Gene:WBGene00021779	-4.27168	9.12313	1.42842e-29	5.00387e-27
Gene:WBGene00003990	-0.398754	9.11055	0.199325	0.824451
Gene:WBGene00009082	-2.1753	9.10517	7.89852e-11	4.724e-09
Gene:WBGene00004420	0.177849	9.10373	0.592109	1
Gene:WBGene00011436	-0.8583	9.10338	0.00680312	0.0766169
Gene:WBGene00012530	-1.00169	9.09891	0.00191699	0.027008
Gene:WBGene00021043	-1.9814	9.0964	1.9865e-08	8.16166e-07
Gene:WBGene00006999	-1.71092	9.08922	3.07215e-07	1.02605e-05
Gene:WBGene00000784	-1.44096	9.0753	0.00021701	0.00402497
Gene:WBGene00014138	-2.28749	9.07381	1.37686e-11	9.08628e-10
Gene:WBGene00000182	-0.298316	9.0737	0.345323	1
Gene:WBGene00020181	-1.73244	9.07312	4.67388e-08	1.81619e-06
Gene:WBGene00007153	-0.735963	9.07131	0.0329178	0.260724
Gene:WBGene00016435	-0.901707	9.06979	0.00366095	0.0463121
Gene:WBGene00017881	-3.38553	9.0689	1.80242e-23	3.76576e-21
Gene:WBGene00000673	-6.07814	9.06831	1.84089e-55	2.76675e-52
Gene:WBGene00004164	-0.567449	9.06819	0.0711155	0.447749
Gene:WBGene00004357	-0.501395	9.06621	0.132284	0.648351
Gene:WBGene00004855	0.908791	9.05982	0.00572796	0.0666845
Gene:WBGene00010901	0.270792	9.05944	0.406562	1
Gene:WBGene00013025	-1.61584	9.05149	2.03799e-06	5.85761e-05
Gene:WBGene00006434	-1.278	9.04861	5.48254e-05	0.00117442
Gene:WBGene00004451	0.0660695	9.04755	0.830943	1
Gene:WBGene00019682	-6.16078	9.04709	1.99466e-50	2.02028e-47
Gene:WBGene00022048	-0.432045	9.03841	0.180576	0.799583
Gene:WBGene00001137	-1.47801	9.03139	2.19685e-05	0.000511256
landmark:unc-60	0.249188	9.02933	0.436066	1
Gene:WBGene00022745	-0.567117	9.02522	0.0746243	0.462319
Gene:WBGene00001155	-4.26169	9.0241	8.54121e-32	3.46038e-29
Gene:WBGene00002045	0.79647	9.02278	0.0102085	0.106356
Gene:WBGene00004423	0.557528	9.02021	0.0757946	0.467542
Gene:WBGene00002053	-1.2099	9.01774	0.000117518	0.00232673
Gene:WBGene00019617	-0.681593	9.01311	0.0424444	0.310834
Gene:WBGene00002263	0.063231	9.00611	0.85022	1
Gene:WBGene00001994	-0.597158	9.00415	0.0796479	0.477099
Gene:WBGene00003053	-0.0155524	9.00163	0.96184	1
Gene:WBGene00014017	0.766729	8.99273	0.0204041	0.182291
Gene:WBGene00010959	0.234453	8.99263	0.538682	1
Gene:WBGene00001243	-2.84314	8.99225	3.8392e-17	4.61011e-15
Gene:WBGene00011235	-1.37936	8.99049	2.05453e-05	0.000481986
Gene:WBGene00019900	-1.72643	8.98283	1.69543e-07	5.99787e-06
Gene:WBGene00006959	0.457406	8.98211	0.139359	0.662401
Gene:WBGene00007091	0.616661	8.98076	0.0475613	0.33919
Gene:WBGene00003055	0.0755846	8.97678	0.810419	1
Gene:WBGene00003242	-2.92485	8.9764	5.48083e-16	5.84342e-14
Gene:WBGene00000912	-0.243183	8.97352	0.455129	1
Gene:WBGene00002273	-2.78916	8.97283	4.49096e-15	4.32311e-13
Gene:WBGene00019203	-0.389919	8.96596	0.270088	0.982793
Gene:WBGene00004487	-0.0138277	8.96457	0.964178	1
Gene:WBGene00022114	-0.288473	8.96015	0.384665	1
Gene:WBGene00002981	0.750539	8.95794	0.0163302	0.153736
Gene:WBGene00003964	1.12677	8.95537	0.000763369	0.0121511
Gene:WBGene00011190	-0.695024	8.95014	0.0346482	0.27022
Gene:WBGene00004491	0.141829	8.94642	0.668781	1
Gene:WBGene00012253	-3.70886	8.9425	2.00532e-25	5.1335e-23
Gene:WBGene00017834	-0.685215	8.93751	0.0278172	0.229834
Gene:WBGene00003090	-2.09742	8.92968	3.21082e-10	1.7517e-08
Gene:WBGene00010041	0.666335	8.92644	0.0591332	0.392629
Gene:WBGene00006919	-1.07554	8.92403	0.00068513	0.0110683
Gene:WBGene00020679	-1.22252	8.91952	0.00057848	0.00954389
Gene:WBGene00006452	-0.922151	8.91735	0.00303873	0.0398025
Gene:WBGene00016419	-0.229323	8.91732	0.454554	1
Gene:WBGene00016004	1.43404	8.9157	5.26685e-06	0.000139188
Gene:WBGene00019322	-2.31336	8.91416	7.90633e-09	3.45557e-07
Gene:WBGene00020808	-4.07244	8.90726	7.40169e-32	3.07904e-29
Gene:WBGene00012382	-0.754105	8.9067	0.0236512	0.20376
Gene:WBGene00022178	-0.296385	8.88741	0.34907	1
Gene:WBGene00001387	-0.894027	8.87784	0.0105368	0.108996
Gene:WBGene00006587	-5.27835	8.87736	4.96363e-39	3.21195e-36
Gene:WBGene00003497	-2.22689	8.87628	2.73381e-11	1.72356e-09
Gene:WBGene00017128	2.12709	8.87382	1.33682e-10	7.73712e-09
Gene:WBGene00007331	-2.58848	8.87166	2.03073e-15	2.05682e-13
Gene:WBGene00006779	-0.0858496	8.86108	0.784506	1
Gene:WBGene00002023	-1.21541	8.86092	0.000137226	0.00267735
Gene:WBGene00004452	0.0958483	8.85479	0.753786	1
Gene:WBGene00003559	-1.10832	8.85412	0.00128719	0.0192648
Gene:WBGene00001263	-2.5162	8.84267	1.01925e-12	7.63469e-11
Gene:WBGene00000782	6.78364	8.8396	2.53243e-21	4.36994e-19
Gene:WBGene00020507	-1.14022	8.83642	0.000247221	0.00451698
Gene:WBGene00013859	-0.396738	8.82151	0.216027	0.840916
Gene:WBGene00003153	-1.03826	8.81946	0.00165822	0.023882
Gene:WBGene00006727	0.373464	8.81692	0.252902	0.938058
Gene:WBGene00011629	-0.75207	8.81532	0.0179516	0.16487
Gene:WBGene00017970	1.92857	8.80934	8.62618e-07	2.65282e-05
Gene:WBGene00011330	-1.06182	8.80891	0.0136029	0.133062
Gene:WBGene00003163	0.0687	8.80144	0.835148	1
Gene:WBGene00004268	0.247304	8.79849	0.415381	1
Gene:WBGene00001396	-1.01508	8.79528	0.000904187	0.0140991
Gene:WBGene00004496	0.31263	8.79178	0.307362	1
Gene:WBGene00019895	-2.39655	8.78555	1.46497e-13	1.20378e-11
Gene:WBGene00013986	-1.59634	8.7835	1.8921e-06	5.48226e-05
Gene:WBGene00013008	2.09387	8.78173	3.38077e-09	1.5673e-07
Gene:WBGene00003936	-1.54023	8.77565	1.49163e-06	4.40631e-05
Gene:WBGene00011182	-2.33622	8.77227	2.25376e-11	1.44635e-09
Gene:WBGene00008852	-0.156612	8.76997	0.605582	1
Gene:WBGene00045168	-0.500952	8.76432	0.0984513	0.535908
Gene:WBGene00022653	4.0098	8.76089	5.61725e-20	8.8119e-18
Gene:WBGene00012445	-4.34897	8.75944	1.51207e-27	4.45878e-25
Gene:WBGene00000065	-1.66362	8.75119	1.35413e-07	4.86806e-06
Gene:WBGene00001488	-0.642996	8.75101	0.061206	0.403174
Gene:WBGene00007765	1.2492	8.74654	0.000399455	0.00687515
Gene:WBGene00009895	-0.705794	8.74577	0.0241378	0.206957
Gene:WBGene00016258	-0.646599	8.74422	0.0359843	0.27684
Gene:WBGene00001173	-1.35967	8.74233	6.29094e-05	0.0013275
Gene:WBGene00013654	-0.409292	8.7398	0.182729	0.806533
Gene:WBGene00011059	0.229769	8.73851	0.457334	1
Gene:WBGene00007867	-8.27375	8.73719	3.39048e-80	1.43605e-76
Gene:WBGene00012383	1.59455	8.73714	8.48934e-06	0.000214146
Gene:WBGene00004143	1.01822	8.73662	0.00190321	0.0268542
Gene:WBGene00002130	-0.773715	8.73614	0.0107086	0.110373
Gene:WBGene00010117	-1.18942	8.73466	0.000839707	0.0132259
Gene:WBGene00004993	-1.66545	8.73378	1.13093e-07	4.11649e-06
Gene:WBGene00016894	2.24351	8.73108	1.35939e-11	8.98371e-10
Gene:WBGene00017964	-1.16212	8.72901	0.00013507	0.0026386
Gene:WBGene00015660	-2.07577	8.7283	3.8041e-11	2.36631e-09
Gene:WBGene00011737	1.29348	8.72382	5.65129e-05	0.00120645
Gene:WBGene00011522	0.0697997	8.72344	0.846508	1
Gene:WBGene00016405	-0.0930377	8.72159	0.777843	1
Gene:WBGene00009578	0.113392	8.72052	0.716414	1
Gene:WBGene00008205	-1.99217	8.71827	1.07465e-09	5.37798e-08
Gene:WBGene00016655	-2.01661	8.71696	8.50713e-11	5.07498e-09
Gene:WBGene00004112	-3.54159	8.71568	3.5954e-24	7.97682e-22
Gene:WBGene00015551	0.669078	8.71517	0.0281876	0.232153
Gene:WBGene00001679	-0.724791	8.71031	0.024534	0.209506
Gene:WBGene00004271	0.225676	8.70984	0.451082	1
Gene:WBGene00020930	-0.0349074	8.7094	0.912552	1
Gene:WBGene00009126	-1.43757	8.70409	5.704e-06	0.000149805
Gene:WBGene00001604	-1.81862	8.70215	1.51613e-07	5.40048e-06
Gene:WBGene00000551	5.21919	8.69443	7.47818e-23	1.48896e-20
Gene:WBGene00006728	0.0766288	8.69098	0.797689	1
Gene:WBGene00016332	1.32242	8.68988	2.10705e-05	0.000493264
Gene:WBGene00023159	-0.791062	8.68903	0.0139301	0.135664
Gene:WBGene00000789	0.807662	8.68768	0.00843701	0.0910139
Gene:WBGene00017775	-2.05488	8.6785	1.1464e-10	6.70162e-09
Gene:WBGene00006920	-1.48162	8.67414	1.85503e-06	5.3849e-05
Gene:WBGene00017591	-1.25222	8.67129	5.23241e-05	0.00112498
Gene:WBGene00003071	-0.0855114	8.66666	0.780832	1
Gene:WBGene00009454	-1.74622	8.66246	4.95246e-08	1.9101e-06
Gene:WBGene00015823	-0.0554453	8.65845	0.86229	1
Gene:WBGene00000894	0.487032	8.65758	0.117494	0.606422
Gene:WBGene00010923	-1.14093	8.64851	0.000758379	0.0120799
Gene:WBGene00001852	2.2881	8.64423	7.32413e-11	4.40308e-09
Gene:WBGene00012344	0.49823	8.6403	0.101951	0.548877
Gene:WBGene00006917	-1.31311	8.63872	2.14858e-05	0.000501275
Gene:WBGene00007071	-0.948863	8.63779	0.00360143	0.0458079
Gene:WBGene00012553	-1.43565	8.63734	2.90039e-06	8.0676e-05
Gene:WBGene00013238	-0.136253	8.63178	0.652281	1
Gene:WBGene00006913	-0.769812	8.62761	0.0100624	0.105046
Gene:WBGene00002202	0.0747599	8.62699	0.816802	1
Gene:WBGene00011222	-2.49951	8.62564	2.71153e-15	2.71101e-13
Gene:WBGene00009430	-0.659701	8.62461	0.0359166	0.276639
Gene:WBGene00008506	-1.47951	8.62371	3.01371e-05	0.000684269
Gene:WBGene00021325	-1.67677	8.61845	5.04121e-08	1.93951e-06
Gene:WBGene00019249	-0.522148	8.61518	0.103309	0.554205
Gene:WBGene00016235	0.054793	8.609	0.85946	1
Gene:WBGene00015684	0.82811	8.60876	0.123114	0.627711
Gene:WBGene00016011	-1.51544	8.60281	1.24612e-06	3.72884e-05
Gene:WBGene00001441	0.0726639	8.6012	0.81037	1
Gene:WBGene00009574	-0.00343712	8.59817	0.991023	1
Gene:WBGene00011713	1.08671	8.59165	0.00033397	0.00585843
Gene:WBGene00017613	-0.379433	8.59114	0.266625	0.973461
Gene:WBGene00006820	-2.05768	8.58905	1.06614e-08	4.59507e-07
Gene:WBGene00022781	-0.623208	8.58851	0.036327	0.278832
Gene:WBGene00019061	-1.0295	8.58793	0.0015263	0.0222502
Gene:WBGene00020097	-0.338879	8.5823	0.291836	1
Gene:WBGene00001562	-0.046883	8.58014	0.883479	1
Gene:WBGene00020736	1.2553	8.57703	0.000199346	0.00373302
Gene:WBGene00009688	-1.21293	8.57682	6.68839e-05	0.00139865
Gene:WBGene00012947	4.37673	8.57616	4.77509e-34	2.31746e-31
Gene:WBGene00001172	-0.572087	8.5758	0.0600081	0.397585
Gene:WBGene00003920	-0.535878	8.57566	0.070995	0.447111
Gene:WBGene00021543	0.492861	8.57542	0.0981781	0.53495
Gene:WBGene00018532	-1.0231	8.57181	0.00388524	0.0486214
Gene:WBGene00019211	-1.14486	8.56904	0.000289741	0.00518098
Gene:WBGene00010221	-0.857953	8.56698	0.00502075	0.0598878
Gene:WBGene00022645	-1.84021	8.56036	1.72586e-07	6.09624e-06
Gene:WBGene00012274	-0.861129	8.5602	0.00646264	0.0734571
Gene:WBGene00006915	-1.21863	8.55623	0.000240818	0.00441905
Gene:WBGene00009514	-1.61451	8.55541	2.87911e-06	8.02276e-05
Gene:WBGene00019620	-2.11259	8.55393	1.45583e-11	9.55331e-10
Gene:WBGene00022170	-1.95788	8.55363	4.62773e-10	2.46976e-08
Gene:WBGene00004862	0.463139	8.54984	0.13804	0.66056
Gene:WBGene00000294	-0.21636	8.54573	0.480492	1
Gene:WBGene00000063	-2.28914	8.53638	3.15677e-13	2.46774e-11
Gene:WBGene00006794	-0.0968549	8.53302	0.746821	1
Gene:WBGene00003225	-1.37568	8.52548	6.34195e-06	0.000165071
Gene:WBGene00000788	-1.0678	8.52519	0.000618305	0.0101185
Gene:WBGene00000115	-3.17226	8.52383	4.01084e-22	7.38613e-20
Gene:WBGene00004075	-0.209027	8.52084	0.539172	1
Gene:WBGene00001560	-0.252819	8.52067	0.406983	1
Gene:WBGene00000781	-2.50127	8.51919	5.23922e-10	2.75198e-08
Gene:WBGene00007143	-0.0351145	8.51548	0.907315	1
Gene:WBGene00006529	-0.846888	8.51528	0.0148013	0.142146
Gene:WBGene00004068	-0.656232	8.5118	0.0302493	0.244551
Gene:WBGene00044292	0.727563	8.50622	0.0575195	0.38471
Gene:WBGene00008748	0.96501	8.5061	0.00122493	0.01841
Gene:WBGene00004475	-0.104972	8.50429	0.754672	1
Gene:WBGene00006803	-1.43733	8.49767	1.60143e-05	0.000384779
Gene:WBGene00007010	0.588406	8.49765	0.049595	0.348361
Gene:WBGene00016027	-4.47524	8.49542	7.76542e-36	4.25645e-33
Gene:WBGene00012973	-0.0152511	8.48541	0.961137	1
Gene:WBGene00001390	0.698729	8.48319	0.0209941	0.186558
Gene:WBGene00000479	-0.298576	8.47791	0.378902	1
Gene:WBGene00003474	-0.276353	8.47759	0.493775	1
Gene:WBGene00000240	-1.5858	8.47649	1.65612e-07	5.8677e-06
Gene:WBGene00018488	-2.78389	8.47439	1.00644e-16	1.17228e-14
Gene:WBGene00016061	-1.6237	8.46482	1.07686e-07	3.92888e-06
Gene:WBGene00021050	-0.312939	8.46259	0.28314	1
Gene:WBGene00007703	-0.350143	8.45843	0.286829	1
Gene:WBGene00004449	0.0127204	8.45739	0.965423	1
Gene:WBGene00011856	-1.54804	8.4524	2.43751e-07	8.32596e-06
Gene:WBGene00001993	-1.68029	8.44986	3.56926e-08	1.42133e-06
Gene:WBGene00009583	-0.0390824	8.44915	0.900033	1
Gene:WBGene00017864	-1.6253	8.44878	6.04991e-07	1.90711e-05
Gene:WBGene00012471	1.08941	8.44527	0.000304399	0.00541102
Gene:WBGene00003369	-3.21831	8.4448	1.31939e-23	2.79416e-21
Gene:WBGene00009877	-3.8204	8.42232	4.2235e-25	1.04669e-22
Gene:WBGene00010993	-1.05259	8.41747	0.000517032	0.0086589
Gene:WBGene00007363	0.520806	8.41396	0.113353	0.590149
Gene:WBGene00000535	1.94764	8.41376	1.88652e-06	5.46951e-05
Gene:WBGene00010424	0.449568	8.40809	0.124465	0.63259
Gene:WBGene00010965	0.100066	8.40717	0.864373	1
Gene:WBGene00001794	-1.87721	8.40692	6.19051e-10	3.19758e-08
Gene:WBGene00003588	-0.197756	8.40243	0.499921	1
Gene:WBGene00000298	-0.926745	8.4023	0.00241722	0.0327958
Gene:WBGene00020369	-1.98974	8.40054	9.02794e-11	5.35823e-09
Gene:WBGene00004167	-0.644258	8.39901	0.0484652	0.344025
Gene:WBGene00009306	-0.603122	8.39577	0.0659854	0.426575
Gene:WBGene00014252	-1.0671	8.39516	0.000539146	0.00897762
Gene:WBGene00008394	-1.03292	8.39488	0.00201161	0.0281028
Gene:WBGene00004875	-1.28549	8.39428	8.79147e-05	0.0017871
Gene:WBGene00013704	1.68972	8.39374	6.83979e-07	2.13445e-05
Gene:WBGene00006739	1.59455	8.38837	3.2313e-07	1.07305e-05
Gene:WBGene00015956	-0.652619	8.38636	0.0591427	0.392636
Gene:WBGene00008393	-1.75752	8.38609	3.86672e-08	1.53062e-06
Gene:WBGene00020131	-0.226034	8.38476	0.460389	1
Gene:WBGene00004751	-1.18127	8.38147	0.000486091	0.00818299
Gene:WBGene00019730	-1.05629	8.37681	0.000393188	0.00679237
Gene:WBGene00003151	0.688534	8.37349	0.0204206	0.182368
Gene:WBGene00000230	-1.16813	8.37334	0.000150687	0.00290229
Gene:WBGene00004410	0.1367	8.37251	0.643661	1
Gene:WBGene00004807	0.0663914	8.36806	0.819609	1
Gene:WBGene00020047	1.9472	8.36744	3.53937e-07	1.15884e-05
Gene:WBGene00004130	-1.7372	8.3674	1.03173e-06	3.12543e-05
Gene:WBGene00007016	-0.182674	8.36475	0.551183	1
Gene:WBGene00011292	2.2438	8.35981	4.36059e-13	3.36365e-11
Gene:WBGene00021768	-3.00087	8.35827	1.02787e-18	1.42528e-16
Gene:WBGene00020297	2.20166	8.35786	1.88546e-12	1.37473e-10
Gene:WBGene00008040	1.92848	8.35446	5.58398e-08	2.13424e-06
Gene:WBGene00004951	-0.187427	8.34885	0.563814	1
Gene:WBGene00016749	-0.935847	8.34633	0.00229638	0.0314678
Gene:WBGene00008549	-0.676761	8.34005	0.0398839	0.296558
Gene:WBGene00017968	-2.03792	8.3299	3.47935e-11	2.17592e-09
Gene:WBGene00003485	-2.10944	8.32513	1.19592e-11	7.9485e-10
Gene:WBGene00017336	0.201311	8.3239	0.515447	1
Gene:WBGene00004147	-0.386832	8.32119	0.246076	0.920064
Gene:WBGene00014152	1.948	8.32026	4.92978e-07	1.57425e-05
Gene:WBGene00001558	-0.242721	8.31914	0.402017	1
Gene:WBGene00001081	-0.390692	8.31896	0.190505	0.824451
Gene:WBGene00014213	0.0609779	8.31694	0.842726	1
Gene:WBGene00001746	-0.268806	8.31036	0.384104	1
Gene:WBGene00019666	-0.0488634	8.30861	0.875129	1
Gene:WBGene00003214	-1.53573	8.30808	5.9366e-07	1.87266e-05
Gene:WBGene00003916	-0.499864	8.30796	0.105572	0.56309
Gene:WBGene00044469	0.666375	8.30534	0.0307941	0.247495
Gene:WBGene00003495	-2.05677	8.29798	6.05242e-11	3.68131e-09
Gene:WBGene00015802	-2.35486	8.29349	1.26595e-14	1.15199e-12
Gene:WBGene00001851	-0.476576	8.29201	0.124772	0.633461
Gene:WBGene00000669	-9.99824	8.28689	1.03152e-101	9.61191e-98
Gene:WBGene00004258	-2.32415	8.28687	4.85884e-12	3.39907e-10
Gene:WBGene00018731	-0.0391689	8.28228	0.904915	1
Gene:WBGene00020509	0.526557	8.28192	0.0722452	0.452659
Gene:WBGene00001749	-0.711254	8.2781	0.0196793	0.177414
Gene:WBGene00004131	0.204538	8.27505	0.47952	1
Gene:WBGene00012185	0.838548	8.27434	0.00362101	0.0459982
Gene:WBGene00021518	0.142926	8.274	0.64067	1
Gene:WBGene00015803	-1.7063	8.27222	2.52194e-08	1.01908e-06
Gene:WBGene00013766	2.43064	8.2703	3.09415e-14	2.69961e-12
Gene:WBGene00021281	-0.731788	8.27016	0.0233658	0.201866
Gene:WBGene00000198	-1.55723	8.26986	1.68972e-07	5.98221e-06
Gene:WBGene00004990	-2.10949	8.26851	2.66856e-08	1.0746e-06
Gene:WBGene00004439	0.33545	8.25718	0.258434	0.952208
Gene:WBGene00013181	0.82311	8.25409	0.00426468	0.0524494
Gene:WBGene00016194	0.637143	8.252	0.028872	0.23666
Gene:WBGene00009584	0.0234658	8.24494	0.934423	1
Gene:WBGene00016084	-1.76222	8.24343	2.17422e-08	8.87031e-07
Gene:WBGene00002783	0.262909	8.2425	0.38038	1
Gene:WBGene00004986	-1.28644	8.24185	0.000119766	0.00236743
Gene:WBGene00002083	-0.047592	8.2268	0.886971	1
Gene:WBGene00016995	-1.9256	8.22593	2.0541e-08	8.40972e-07
Gene:WBGene00012961	3.20911	8.22412	7.79329e-20	1.19048e-17
Gene:WBGene00000503	6.56645	8.22337	1.31393e-40	9.41802e-38
Gene:WBGene00000989	-0.0942463	8.22288	0.811157	1
Gene:WBGene00002044	-0.199168	8.22197	0.508245	1
Gene:WBGene00015168	0.624922	8.21839	0.0323352	0.257791
Gene:WBGene00012097	0.606904	8.21787	0.0452269	0.325702
Gene:WBGene00004440	0.156167	8.21472	0.586104	1
Gene:WBGene00001694	-4.31789	8.21031	1.29749e-23	2.76033e-21
Gene:WBGene00006715	0.527362	8.21015	0.0916319	0.524346
Gene:WBGene00016893	1.25099	8.20874	3.53362e-05	0.000786598
Gene:WBGene00020471	0.744335	8.20708	0.0116544	0.117518
Gene:WBGene00009532	-0.675626	8.20675	0.0200966	0.180061
Gene:WBGene00014249	-0.325348	8.20491	0.282344	1
Gene:WBGene00018656	-1.25294	8.20423	0.0124227	0.123667
Gene:WBGene00006786	0.352437	8.20292	0.266554	0.973355
Gene:WBGene00019958	-1.08345	8.20276	0.000464021	0.00785867
Gene:WBGene00000528	0.787016	8.19868	0.0066384	0.0750646
Gene:WBGene00016493	0.138632	8.19846	0.641316	1
Gene:WBGene00012428	-2.04204	8.19699	1.0519e-11	7.05164e-10
Gene:WBGene00002173	-0.443597	8.1961	0.135032	0.656949
Gene:WBGene00004445	0.394524	8.1957	0.179834	0.796905
Gene:WBGene00006527	-0.0391526	8.19476	0.895695	1
Gene:WBGene00001329	-0.0636206	8.19474	0.835134	1
Gene:WBGene00010456	-1.42745	8.19079	1.72067e-06	5.02619e-05
Gene:WBGene00006840	0.327029	8.19048	0.279496	1
Gene:WBGene00015391	-1.54347	8.18057	2.53479e-06	7.15315e-05
Gene:WBGene00012544	-0.803978	8.17098	0.00622326	0.0712577
Gene:WBGene00000715	-6.77935	8.17024	8.2927e-53	9.9068e-50
Gene:WBGene00020074	-1.2662	8.1697	1.60109e-05	0.000384779
Gene:WBGene00017691	-7.08213	8.16952	2.01649e-37	1.23619e-34
Gene:WBGene00003371	-2.77551	8.16783	4.27245e-19	6.16278e-17
Gene:WBGene00010793	-2.38659	8.16454	1.18013e-14	1.07811e-12
Gene:WBGene00006788	0.172222	8.16413	0.586327	1
Gene:WBGene00013682	0.372923	8.16308	0.235256	0.892646
Gene:WBGene00003828	-1.41153	8.16125	6.53729e-06	0.000169587
Gene:WBGene00018350	0.434956	8.1554	0.212332	0.829789
Gene:WBGene00009796	-0.848611	8.15466	0.00345375	0.0443532
Gene:WBGene00003511	-0.00384834	8.15409	0.989825	1
Gene:WBGene00010260	1.84889	8.15289	2.31204e-09	1.10369e-07
Gene:WBGene00044206	3.54725	8.1516	4.48617e-20	7.10936e-18
Gene:WBGene00019097	0.239435	8.14748	0.558452	1
Gene:WBGene00021883	-0.260944	8.14594	0.382643	1
Gene:WBGene00001503	-1.78759	8.13989	7.20569e-08	2.71618e-06
Gene:WBGene00004046	1.57381	8.13432	1.2383e-07	4.4828e-06
Gene:WBGene00007455	-2.52005	8.13408	2.47522e-14	2.19245e-12
Gene:WBGene00017498	-7.14113	8.13263	6.36449e-46	5.59487e-43
Gene:WBGene00004499	0.316148	8.13032	0.278579	1
Gene:WBGene00016018	-1.33335	8.12824	7.58954e-06	0.000193756
Gene:WBGene00003423	-0.0778496	8.12775	0.792386	1
Gene:WBGene00010085	-2.92081	8.12146	3.80414e-20	6.06982e-18
Gene:WBGene00018823	0.352857	8.11998	0.24155	0.908539
Gene:WBGene00015561	0.348956	8.11636	0.222474	0.859691
Gene:WBGene00017659	-0.957816	8.11392	0.00115849	0.0175131
Gene:WBGene00007649	0.361428	8.11327	0.31243	1
Gene:WBGene00003901	-0.628808	8.10423	0.0377966	0.287132
Gene:WBGene00015955	0.573789	8.1035	0.0551075	0.372374
Gene:WBGene00001196	-1.09933	8.10298	0.000616658	0.0100977
Gene:WBGene00012015	-1.48164	8.10277	7.57946e-07	2.35266e-05
Gene:WBGene00018701	-1.44967	8.10119	4.83663e-06	0.000129003
Gene:WBGene00009050	0.742571	8.10025	0.0114454	0.115899
Gene:WBGene00018700	0.0140998	8.09997	0.962347	1
Gene:WBGene00002191	0.609325	8.09962	0.0356935	0.275376
Gene:WBGene00002162	-1.54112	8.09786	5.49907e-07	1.74291e-05
Gene:WBGene00016997	1.05747	8.09733	0.000742753	0.0118629
Gene:WBGene00006753	0.291061	8.09445	0.309251	1
Gene:WBGene00000175	-1.36011	8.09367	7.79111e-06	0.000198467
Gene:WBGene00001333	-0.812862	8.09159	0.00555019	0.0649558
Gene:WBGene00000064	-0.143111	8.09014	0.63445	1
Gene:WBGene00008622	-0.388291	8.08776	0.221616	0.857158
Gene:WBGene00001393	-1.48709	8.08682	5.68987e-07	1.79739e-05
Gene:WBGene00022069	-0.646897	8.08572	0.0749387	0.463551
Gene:WBGene00000938	0.00859845	8.0841	0.975946	1
Gene:WBGene00020683	-0.189208	8.08176	0.521701	1
Gene:WBGene00004356	0.211799	8.0766	0.460743	1
Gene:WBGene00020950	-1.77723	8.07607	1.36296e-08	5.79393e-07
Gene:WBGene00020246	0.435915	8.07306	0.126821	0.64021
Gene:WBGene00000150	1.05359	8.07186	0.00024998	0.00454954
Gene:WBGene00002250	-1.11181	8.06329	0.000277011	0.00497541
Gene:WBGene00002056	-0.876866	8.06088	0.0123788	0.123367
Gene:WBGene00020216	-0.599834	8.05805	0.0568791	0.382128
Gene:WBGene00000105	-0.473139	8.0576	0.123615	0.62923
Gene:WBGene00008584	-6.56545	8.05683	2.07745e-44	1.72841e-41
Gene:WBGene00001262	-0.378261	8.05534	0.200559	0.824451
Gene:WBGene00002258	-0.868823	8.05422	0.00340838	0.0438553
Gene:WBGene00004273	0.664104	8.05283	0.0300611	0.24324
Gene:WBGene00011449	-1.18094	8.05034	8.37092e-05	0.00171433
Gene:WBGene00001648	-0.332547	8.04966	0.252845	0.937952
Gene:WBGene00007841	0.0511816	8.04903	0.872855	1
Gene:WBGene00006861	-2.19123	8.04631	9.46351e-10	4.79255e-08
Gene:WBGene00001149	-1.11059	8.03893	0.000167552	0.00319412
Gene:WBGene00019914	0.386079	8.03826	0.216136	0.840988
Gene:WBGene00194674	-1.99273	8.03702	8.9534e-10	4.5441e-08
Gene:WBGene00000268	0.168066	8.03488	0.554999	1
Gene:WBGene00010007	-1.82941	8.03231	1.18667e-05	0.00029222
Gene:WBGene00007196	0.0295709	8.03054	0.917378	1
Gene:WBGene00012348	-0.202688	8.02945	0.489899	1
Gene:WBGene00001426	-0.823961	8.02894	0.00460055	0.0556883
Gene:WBGene00011270	-0.433882	8.02717	0.127558	0.64021
Gene:WBGene00004307	0.343855	8.02553	0.234611	0.891273
Gene:WBGene00001500	0.925392	8.02308	0.00362191	0.0459982
Gene:WBGene00019207	-1.09064	8.02024	0.000188753	0.00355752
Gene:WBGene00007054	-0.0584703	8.01923	0.840229	1
Gene:WBGene00017390	0.520694	8.01622	0.153089	0.709708
Gene:WBGene00003372	0.355978	8.01601	0.212811	0.831175
Gene:WBGene00004259	-0.924734	8.01507	0.00463726	0.056089
Gene:WBGene00003564	0.624075	8.01476	0.0336889	0.264331
Gene:WBGene00000118	-2.91724	8.01399	3.2784e-21	5.55433e-19
Gene:WBGene00000140	17.121	8.01324	5.0118e-115	1.16752e-110
Gene:WBGene00020229	1.91538	8.01166	1.39229e-08	5.887e-07
Gene:WBGene00020917	-0.248124	8.01135	0.478037	1
Gene:WBGene00010065	1.24138	8.00661	0.00312499	0.0407833
Gene:WBGene00045305	-0.933149	8.00658	0.00114292	0.0173114
Gene:WBGene00020781	0.812754	8.00497	0.00491567	0.0588604
Gene:WBGene00003411	0.451163	8.00182	0.136741	0.66056
Gene:WBGene00001427	-0.681258	8.00182	0.0193636	0.175153
Gene:WBGene00002891	-2.30635	7.99783	1.76378e-14	1.58948e-12
Gene:WBGene00010597	-1.4525	7.99401	5.10878e-06	0.000135373
Gene:WBGene00006759	-2.74959	7.99186	2.92107e-15	2.90803e-13
Gene:WBGene00007993	-1.26052	7.99077	3.5257e-05	0.00078521
Gene:WBGene00016407	-0.140979	7.99073	0.627162	1
Gene:WBGene00018519	-2.94233	7.98975	2.74738e-20	4.44456e-18
Gene:WBGene00020604	0.389645	7.98858	0.179198	0.795144
Gene:WBGene00019521	-0.603465	7.98332	0.037781	0.28707
Gene:WBGene00016977	0.0698023	7.98273	0.806944	1
Gene:WBGene00015814	-3.36537	7.98181	7.27521e-25	1.73825e-22
Gene:WBGene00010960	-0.22098	7.97978	0.631763	1
Gene:WBGene00000967	-1.44658	7.97214	5.77155e-06	0.000151324
Gene:WBGene00018400	0.00950942	7.96843	0.987405	1
Gene:WBGene00002074	0.174491	7.96832	0.589379	1
Gene:WBGene00017071	-2.80971	7.96821	7.59421e-20	1.16389e-17
Gene:WBGene00012085	0.705927	7.9668	0.0170742	0.158593
Gene:WBGene00006626	-0.485198	7.96081	0.164212	0.747004
Gene:WBGene00000421	0.743707	7.96068	0.00975223	0.102557
Gene:WBGene00019001	-1.65501	7.95844	1.57871e-08	6.60268e-07
Gene:WBGene00001453	0.923336	7.95814	0.00140996	0.0207637
Gene:WBGene00018710	-0.946735	7.95802	0.00196447	0.0275849
Gene:WBGene00002189	-0.433759	7.95746	0.136671	0.66056
Gene:WBGene00010794	-1.75592	7.95686	1.4213e-07	5.09382e-06
Gene:WBGene00020166	-2.53492	7.9518	2.77619e-17	3.3949e-15
Gene:WBGene00003989	0.467966	7.94531	0.10084	0.544471
Gene:WBGene00006833	0.390495	7.94449	0.178742	0.793861
Gene:WBGene00007227	-0.14508	7.9361	0.610301	1
Gene:WBGene00019827	-0.482916	7.93559	0.10833	0.571146
Gene:WBGene00003769	3.83381	7.92931	5.03214e-16	5.38972e-14
Gene:WBGene00000557	0.0877557	7.92904	0.761539	1
Gene:WBGene00019748	-0.0984799	7.92726	0.732309	1
Gene:WBGene00021322	-1.76968	7.92713	7.36334e-09	3.23646e-07
Gene:WBGene00003827	-0.416338	7.92667	0.164922	0.749355
Gene:WBGene00012158	-0.959548	7.925	0.00247615	0.0334492
Gene:WBGene00011870	1.86729	7.92363	1.28476e-06	3.83707e-05
Gene:WBGene00011304	-0.268349	7.92362	0.386836	1
Gene:WBGene00016360	-0.383866	7.92214	0.689573	1
Gene:WBGene00020710	2.81058	7.92083	1.30477e-14	1.185e-12
Gene:WBGene00007055	1.10497	7.92061	0.000139526	0.00271312
Gene:WBGene00007097	0.255707	7.91918	0.403322	1
Gene:WBGene00018522	-0.0269969	7.91703	0.926278	1
Gene:WBGene00017563	0.485228	7.917	0.0887204	0.514891
Gene:WBGene00004172	1.36674	7.91359	5.89453e-05	0.00125288
Gene:WBGene00011510	-1.48684	7.91169	7.42175e-07	2.30678e-05
Gene:WBGene00004442	0.243455	7.90971	0.421858	1
Gene:WBGene00000712	-8.0472	7.90832	2.32877e-77	9.04164e-74
Gene:WBGene00000415	0.247645	7.90722	0.391064	1
Gene:WBGene00006601	-1.20758	7.90106	3.2366e-05	0.00072603
Gene:WBGene00000100	-0.462057	7.90046	0.123594	0.62923
Gene:WBGene00006839	-0.702877	7.8998	0.0197931	0.178096
Gene:WBGene00019478	0.390347	7.89569	0.186749	0.819054
Gene:WBGene00000527	0.221446	7.89111	0.446558	1
Gene:WBGene00000110	-0.73415	7.88791	0.0116044	0.117178
Gene:WBGene00008913	0.242328	7.88739	0.405199	1
Gene:WBGene00014253	-1.33593	7.88722	3.61826e-06	9.8989e-05
Gene:WBGene00010425	-0.846923	7.88576	0.00444659	0.0542089
Gene:WBGene00021369	0.781138	7.88555	0.011206	0.114201
Gene:WBGene00021888	0.230735	7.88275	0.416864	1
Gene:WBGene00006701	0.432398	7.88249	0.131243	0.647972
Gene:WBGene00004444	0.0370957	7.87715	0.898124	1
Gene:WBGene00012592	-0.385252	7.87259	0.183872	0.809563
Gene:WBGene00007009	0.234265	7.87247	0.445434	1
Gene:WBGene00008149	0.126641	7.87197	0.661557	1
Gene:WBGene00010665	-0.82506	7.86755	0.0040581	0.0502715
Gene:WBGene00000223	-0.547273	7.86734	0.0589821	0.391793
Gene:WBGene00001745	-0.538772	7.86553	0.09144	0.523505
Gene:WBGene00006649	1.38509	7.86018	3.55782e-06	9.75073e-05
Gene:WBGene00017923	-0.380245	7.86004	0.188248	0.82338
Gene:WBGene00004245	-0.190727	7.85808	0.545522	1
Gene:WBGene00006528	-1.55491	7.85771	1.32578e-06	3.94693e-05
Gene:WBGene00010139	-1.06519	7.85756	0.000309099	0.00547784
Gene:WBGene00002066	-0.406178	7.85687	0.197053	0.824451
Gene:WBGene00011392	0.337551	7.85534	0.242643	0.911161
Gene:WBGene00009628	-2.68335	7.8552	1.94043e-17	2.3854e-15
Gene:WBGene00006479	0.202475	7.85084	0.47496	1
Gene:WBGene00013969	1.08273	7.84502	0.000414153	0.00709665
Gene:WBGene00013078	-0.282511	7.84189	0.359486	1
Gene:WBGene00004788	-0.633257	7.8402	0.026068	0.219032
Gene:WBGene00003030	0.258528	7.83928	0.380565	1
Gene:WBGene00009995	0.0079333	7.83866	0.978924	1
Gene:WBGene00000107	-2.41394	7.83835	2.57834e-15	2.58339e-13
Gene:WBGene00001099	-1.0387	7.8367	0.0009171	0.0142619
Gene:WBGene00014173	1.9961	7.83594	5.30496e-06	0.000139877
Gene:WBGene00009621	0.00861746	7.83561	0.978777	1
Gene:WBGene00002845	-0.487799	7.83491	0.12188	0.622781
Gene:WBGene00006433	-1.71758	7.83462	4.03836e-08	1.5945e-06
Gene:WBGene00008922	1.29286	7.83446	8.22316e-05	0.00168778
Gene:WBGene00017541	0.511169	7.83328	0.228476	0.875188
Gene:WBGene00001240	-2.70061	7.83006	4.92018e-19	7.05341e-17
Gene:WBGene00007969	-1.71265	7.82802	7.1742e-08	2.7065e-06
Gene:WBGene00013081	-0.166154	7.82713	0.599082	1
Gene:WBGene00009664	-1.07202	7.82218	0.000315041	0.0055662
Gene:WBGene00007175	-2.26258	7.82129	4.37388e-13	3.36832e-11
Gene:WBGene00021506	-0.386194	7.819	0.201069	0.824451
Gene:WBGene00022515	-0.904157	7.81873	0.00353015	0.0451478
Gene:WBGene00019978	-1.85423	7.81725	5.8292e-10	3.02437e-08
Gene:WBGene00000962	0.016368	7.81637	0.957153	1
Gene:WBGene00011849	0.345102	7.81606	0.239164	0.902114
Gene:WBGene00002077	1.05699	7.81586	0.00200919	0.0280959
Gene:WBGene00004128	-0.134438	7.81551	0.659554	1
Gene:WBGene00012149	-2.60219	7.80717	1.04014e-16	1.20851e-14
Gene:WBGene00007385	-1.79112	7.80701	2.83324e-09	1.33068e-07
Gene:WBGene00003639	-0.166052	7.80649	0.556222	1
Gene:WBGene00021253	1.50739	7.80321	3.21409e-07	1.06886e-05
Gene:WBGene00007053	-0.566616	7.80191	0.0719271	0.451274
Gene:WBGene00010697	1.56962	7.80025	8.32181e-08	3.09434e-06
Gene:WBGene00021952	-0.975351	7.79847	0.000817001	0.012899
Gene:WBGene00013355	-0.461047	7.79777	0.127294	0.64021
Gene:WBGene00001404	-2.45989	7.79224	2.90256e-16	3.18196e-14
Gene:WBGene00011979	-3.23764	7.79197	1.72799e-20	2.82486e-18
Gene:WBGene00021020	-0.465657	7.79118	0.125338	0.635335
Gene:WBGene00000869	-1.58763	7.78811	3.14255e-07	1.04582e-05
Gene:WBGene00013392	-1.84125	7.7837	4.68057e-10	2.49511e-08
Gene:WBGene00001747	-0.784564	7.77814	0.00821697	0.0892189
Gene:WBGene00014006	3.89269	7.77425	8.84669e-20	1.34231e-17
Gene:WBGene00010130	-0.881572	7.77147	0.00186349	0.0263336
Gene:WBGene00009450	0.502827	7.77043	0.0808921	0.48269
Gene:WBGene00016509	0.280794	7.76994	0.346076	1
Gene:WBGene00011891	-1.27592	7.76939	9.23378e-06	0.000231528
Gene:WBGene00010935	1.04783	7.76914	0.000236647	0.0043537
Gene:WBGene00019492	-0.170498	7.76817	0.551503	1
Gene:WBGene00012668	1.63481	7.7651	3.90552e-05	0.000859122
Gene:WBGene00003063	2.34027	7.7626	1.32122e-14	1.19761e-12
Gene:WBGene00022678	0.676862	7.76078	0.016521	0.154937
Gene:WBGene00022201	-0.984002	7.76065	0.000845048	0.0132967
Gene:WBGene00002192	0.000391437	7.75982	0.998891	1
Gene:WBGene00003073	1.37508	7.75714	2.30022e-05	0.000533713
Gene:WBGene00006699	0.204766	7.75652	0.515234	1
Gene:WBGene00015248	-1.34288	7.75586	2.77209e-06	7.7477e-05
Gene:WBGene00000780	0.0975862	7.75199	0.738951	1
Gene:WBGene00008139	0.591754	7.74418	0.0398204	0.296275
Gene:WBGene00000976	-0.254634	7.74362	0.421299	1
Gene:WBGene00009353	-1.5173	7.74358	3.44649e-07	1.13241e-05
Gene:WBGene00009772	1.33638	7.74014	8.27512e-06	0.000209536
Gene:WBGene00004494	0.0151757	7.73939	0.957511	1
Gene:WBGene00020517	-1.35888	7.73851	8.21394e-06	0.000208326
Gene:WBGene00006493	-0.751947	7.73505	0.0198185	0.17829
Gene:WBGene00000931	1.36491	7.73318	2.04641e-05	0.000480809
Gene:WBGene00004994	6.17121	7.73157	1.85904e-16	2.08709e-14
Gene:WBGene00013034	-0.356908	7.72939	0.227581	0.872765
Gene:WBGene00011571	-0.670647	7.72586	0.0266659	0.223251
Gene:WBGene00018963	-1.89901	7.724	7.67553e-09	3.361e-07
Gene:WBGene00015216	2.66211	7.72357	3.11858e-18	4.22377e-16
Gene:WBGene00001620	-1.34138	7.72239	1.00915e-05	0.00025116
Gene:WBGene00018784	-0.962469	7.72123	0.000786785	0.0124599
Gene:WBGene00004438	-0.0593878	7.72104	0.848009	1
Gene:WBGene00022793	-0.311297	7.71489	0.281161	1
Gene:WBGene00007058	0.636287	7.71477	0.0313062	0.250617
Gene:WBGene00012608	-4.91911	7.71387	1.51542e-47	1.36383e-44
Gene:WBGene00014164	1.00169	7.71001	0.00140003	0.0206519
Gene:WBGene00014202	-1.13718	7.70855	0.000167072	0.00318627
Gene:WBGene00010012	-0.524435	7.70254	0.0850196	0.501728
Gene:WBGene00012358	0.922934	7.69993	0.00145617	0.0213549
Gene:WBGene00021960	0.405106	7.69866	0.15304	0.709621
Gene:WBGene00009829	-0.279575	7.69486	0.32371	1
Gene:WBGene00003234	-0.58759	7.69292	0.04058	0.300821
Gene:WBGene00022010	0.0583468	7.69133	0.840479	1
Gene:WBGene00012528	0.437326	7.69072	0.120005	0.615731
Gene:WBGene00006937	-1.09503	7.69071	0.000153946	0.00296016
Gene:WBGene00019882	-0.722199	7.68817	0.0123155	0.122921
Gene:WBGene00002717	-0.564376	7.68717	0.0803549	0.480038
Gene:WBGene00012813	-0.371897	7.68635	0.183173	0.807781
Gene:WBGene00000908	-0.112608	7.6863	0.700657	1
Gene:WBGene00009674	-0.206002	7.68612	0.467258	1
Gene:WBGene00012031	-1.12208	7.68531	7.0729e-05	0.00147442
Gene:WBGene00006407	-0.359815	7.68352	0.202891	0.824451
Gene:WBGene00010006	0.277693	7.68278	0.341552	1
Gene:WBGene00016052	0.644041	7.68277	0.0326148	0.259443
Gene:WBGene00010639	1.1264	7.68244	0.000325411	0.00572553
Gene:WBGene00019347	-0.498551	7.68231	0.0887137	0.514891
Gene:WBGene00020082	-0.175747	7.6812	0.5852	1
Gene:WBGene00011486	2.43309	7.68095	1.54492e-12	1.14304e-10
Gene:WBGene00021835	-1.37872	7.68048	1.44677e-06	4.2825e-05
Gene:WBGene00000991	-0.576264	7.67905	0.0395435	0.294779
Gene:WBGene00019760	-0.729838	7.67894	0.0135368	0.13261
Gene:WBGene00012484	-0.382343	7.67875	0.237701	0.898923
Gene:WBGene00004804	-0.237513	7.67808	0.444855	1
Gene:WBGene00001843	-1.05596	7.67521	0.000248608	0.00453519
Gene:WBGene00001491	-0.183174	7.67086	0.533238	1
Gene:WBGene00018294	0.431576	7.66804	0.122204	0.624008
Gene:WBGene00020854	-0.509523	7.66512	0.0743591	0.462252
Gene:WBGene00015778	-1.8991	7.66475	7.05685e-10	3.63701e-08
Gene:WBGene00003773	-0.224857	7.66106	0.439133	1
Gene:WBGene00010348	3.36673	7.66006	2.92125e-22	5.44416e-20
Gene:WBGene00011474	-1.40552	7.6552	2.45092e-06	6.94592e-05
Gene:WBGene00006438	-0.278474	7.65348	0.317047	1
Gene:WBGene00006941	0.0156818	7.65287	0.957565	1
Gene:WBGene00001330	-0.0807257	7.65284	0.795836	1
Gene:WBGene00009580	-0.335891	7.6464	0.229236	0.876875
Gene:WBGene00020732	-3.98246	7.64603	1.02631e-31	4.12215e-29
Gene:WBGene00015464	-1.49794	7.64513	6.20259e-07	1.95128e-05
Gene:WBGene00011015	-1.83962	7.64281	1.50745e-10	8.67274e-09
Gene:WBGene00004987	-3.06045	7.64263	1.22136e-15	1.26736e-13
Gene:WBGene00009542	-0.231573	7.64163	0.466504	1
Gene:WBGene00006925	16.7477	7.64024	7.1343e-124	3.32394e-119
Gene:WBGene00009435	0.239403	7.64008	0.401856	1
Gene:WBGene00009898	-1.11337	7.63878	0.000992235	0.0152773
Gene:WBGene00004138	0.176175	7.63659	0.531587	1
Gene:WBGene00013882	-0.490379	7.6364	0.149205	0.696586
Gene:WBGene00001005	-0.179426	7.63118	0.524783	1
Gene:WBGene00002196	0.565243	7.63058	0.0615752	0.404805
Gene:WBGene00007185	-0.541964	7.62976	0.104235	0.55731
Gene:WBGene00017734	-1.71375	7.62863	3.80019e-09	1.74095e-07
Gene:WBGene00000558	3.7955	7.62768	6.69256e-16	7.10281e-14
Gene:WBGene00018869	0.514857	7.62365	0.0736492	0.459233
Gene:WBGene00010701	-0.75784	7.61604	0.0197229	0.177625
Gene:WBGene00009813	0.355047	7.61493	0.204919	0.824451
Gene:WBGene00019819	-1.5595	7.60714	9.29135e-08	3.4275e-06
Gene:WBGene00019888	0.207059	7.60368	0.462687	1
Gene:WBGene00015126	-0.0420005	7.60358	0.880182	1
Gene:WBGene00011146	0.071045	7.59886	0.801722	1
Gene:WBGene00006539	2.90106	7.59861	9.20695e-21	1.532e-18
Gene:WBGene00013647	-1.47269	7.59576	2.61521e-05	0.000599927
Gene:WBGene00011978	0.39818	7.5953	0.175203	0.782408
Gene:WBGene00009594	0.193831	7.59204	0.509654	1
Gene:WBGene00014058	0.932004	7.58838	0.000904208	0.0140991
Gene:WBGene00016134	-0.91556	7.58698	0.00127384	0.0190896
Gene:WBGene00011122	-1.01442	7.5857	0.000371564	0.00645712
Gene:WBGene00009624	-0.823015	7.58302	0.00366916	0.046353
Gene:WBGene00000752	-5.13927	7.58258	2.30386e-52	2.68347e-49
Gene:WBGene00009434	0.314622	7.57967	0.258172	0.951396
Gene:WBGene00015413	-2.41028	7.57854	1.47751e-14	1.33408e-12
Gene:WBGene00007267	-0.676746	7.57804	0.0156766	0.148877
Gene:WBGene00011423	0.335975	7.57678	0.247214	0.922988
Gene:WBGene00002025	-0.382344	7.57335	0.25258	0.937311
Gene:WBGene00022072	-3.741	7.57082	4.52145e-31	1.72671e-28
Gene:WBGene00000545	0.689637	7.57034	0.0176598	0.162703
Gene:WBGene00015344	-0.327549	7.5667	0.279084	1
Gene:WBGene00016006	-1.04963	7.56664	0.000379763	0.00658731
Gene:WBGene00014826	-4.09852	7.56596	1.63372e-32	7.18082e-30
Gene:WBGene00019747	-0.755042	7.56291	0.00841293	0.0908382
Gene:WBGene00001790	-2.83271	7.56206	9.9995e-19	1.39071e-16
Gene:WBGene00016278	-0.165551	7.56116	0.563144	1
Gene:WBGene00009952	-1.9674	7.56018	4.01358e-10	2.15682e-08
Gene:WBGene00006603	-0.430122	7.55719	0.141874	0.67039
Gene:WBGene00002266	-1.12466	7.55676	0.000141115	0.00273603
Gene:WBGene00001439	1.21246	7.55485	1.92257e-05	0.000454461
Gene:WBGene00020931	0.16741	7.55389	0.555115	1
Gene:WBGene00017385	0.816581	7.55353	0.00361088	0.045903
Gene:WBGene00008486	-2.50764	7.5531	3.34262e-17	4.04509e-15
Gene:WBGene00007297	2.00815	7.54975	4.09756e-11	2.53869e-09
Gene:WBGene00004358	-1.25524	7.54846	4.41909e-05	0.000960754
Gene:WBGene00019744	-1.25148	7.54722	5.57474e-05	0.00119198
Gene:WBGene00016201	-0.600932	7.54426	0.0324038	0.258117
Gene:WBGene00001909	0.267038	7.54404	0.343367	1
Gene:WBGene00004988	-3.25623	7.54385	1.83097e-21	3.20702e-19
Gene:WBGene00001000	-2.28575	7.53912	4.32881e-15	4.19301e-13
Gene:WBGene00009723	1.17966	7.53817	0.000638976	0.0104056
Gene:WBGene00021507	0.17177	7.53768	0.550485	1
Gene:WBGene00006760	-0.75124	7.53737	0.00708637	0.0792894
Gene:WBGene00001748	0.563216	7.53625	0.0511991	0.355979
Gene:WBGene00003767	2.5022	7.53212	1.31649e-08	5.60152e-07
Gene:WBGene00016425	-0.596379	7.52634	0.0448238	0.32358
Gene:WBGene00023067	-1.46401	7.52598	4.50947e-07	1.45198e-05
Gene:WBGene00013577	-0.577713	7.52556	0.0371389	0.283468
Gene:WBGene00020022	-1.82903	7.52549	3.79904e-09	1.74095e-07
Gene:WBGene00016845	4.22619	7.52519	1.81241e-35	9.70597e-33
Gene:WBGene00004463	0.162256	7.52415	0.56153	1
Gene:WBGene00017362	0.121511	7.52169	0.733672	1
Gene:WBGene00003927	-0.00608481	7.52158	0.983031	1
Gene:WBGene00015540	-0.166146	7.52094	0.562595	1
Gene:WBGene00017979	-0.421691	7.51664	0.137619	0.66056
Gene:WBGene00004313	-0.595915	7.5151	0.04927	0.346534
Gene:WBGene00006351	-2.52933	7.51476	1.76906e-16	1.99088e-14
Gene:WBGene00021909	2.68759	7.51079	9.06839e-18	1.18018e-15
Gene:WBGene00013039	0.498176	7.50909	0.081138	0.483662
Gene:WBGene00004739	-0.453152	7.50712	0.126462	0.639876
Gene:WBGene00009973	-0.110019	7.50416	0.692666	1
Gene:WBGene00009393	0.0296719	7.50389	0.922762	1
Gene:WBGene00022562	-0.335728	7.49603	0.411324	1
Gene:WBGene00004426	0.276433	7.4958	0.315979	1
Gene:WBGene00008546	-1.01581	7.49526	0.00081655	0.0128962
Gene:WBGene00013463	-1.99988	7.49464	4.32792e-12	3.04595e-10
Gene:WBGene00004148	-0.327352	7.49284	0.285432	1
Gene:WBGene00020393	-1.06771	7.49277	0.000133983	0.00261955
Gene:WBGene00011128	-0.787828	7.49073	0.0116973	0.11781
Gene:WBGene00011972	0.224749	7.48791	0.415355	1
Gene:WBGene00022382	2.05372	7.48737	4.6383e-06	0.00012434
Gene:WBGene00008311	0.143	7.48708	0.60772	1
Gene:WBGene00004311	0.68019	7.48455	0.0148739	0.14262
Gene:WBGene00007786	-0.277281	7.48285	0.316563	1
Gene:WBGene00045416	3.39065	7.48091	4.82186e-29	1.62794e-26
Gene:WBGene00003822	-0.430205	7.4805	0.125511	0.635963
Gene:WBGene00015509	-1.51585	7.47951	6.78088e-08	2.57061e-06
Gene:WBGene00000567	0.528004	7.47784	0.0555063	0.374633
Gene:WBGene00003590	1.27266	7.47744	1.28052e-05	0.000312687
Gene:WBGene00016496	-0.105312	7.47727	0.707519	1
Gene:WBGene00004755	-0.387313	7.47588	0.221613	0.857158
Gene:WBGene00003914	-1.29569	7.4749	2.63777e-05	0.000604507
Gene:WBGene00011273	-1.6068	7.47425	1.95164e-08	8.03258e-07
Gene:WBGene00020456	0.643078	7.47253	0.061347	0.403703
Gene:WBGene00000192	0.0911452	7.46954	0.741441	1
Gene:WBGene00004302	0.514759	7.46854	0.0658209	0.425748
Gene:WBGene00002024	0.821191	7.46806	0.0032706	0.0424459
Gene:WBGene00016961	0.91546	7.46639	0.00107543	0.0163903
Gene:WBGene00000998	-1.43783	7.46618	4.55774e-06	0.000122346
Gene:WBGene00001520	-1.62812	7.46608	8.63158e-08	3.20186e-06
Gene:WBGene00007807	-0.045191	7.46375	0.872013	1
Gene:WBGene00003196	-0.407959	7.4637	0.150973	0.702555
Gene:WBGene00000942	-1.70718	7.46324	5.61917e-09	2.51009e-07
Gene:WBGene00006495	-0.886046	7.46321	0.00305378	0.039921
Gene:WBGene00017926	-2.06137	7.4612	2.24141e-12	1.62158e-10
Gene:WBGene00004760	-0.445048	7.45565	0.125046	0.634575
Gene:WBGene00000522	-0.585028	7.4543	0.0347399	0.270483
Gene:WBGene00018657	-1.83292	7.4464	2.19802e-09	1.05358e-07
Gene:WBGene00013709	-0.26292	7.44343	0.374042	1
Gene:WBGene00008430	-0.350952	7.44285	0.209645	0.824451
Gene:WBGene00021852	-1.14872	7.44031	0.000105893	0.00211745
Gene:WBGene00006924	0.635697	7.43916	0.0543469	0.368302
Gene:WBGene00004204	0.00233002	7.43665	0.993244	1
Gene:WBGene00017506	-0.303802	7.4366	0.356882	1
Gene:WBGene00010370	-0.328992	7.43168	0.235645	0.893397
Gene:WBGene00003040	-0.197244	7.43079	0.499522	1
Gene:WBGene00010284	0.255271	7.42793	0.360244	1
Gene:WBGene00008865	-0.0047275	7.42633	0.986404	1
Gene:WBGene00022037	-0.451832	7.42618	0.172431	0.773887
Gene:WBGene00021956	0.212568	7.4256	0.450341	1
Gene:WBGene00006823	0.628087	7.42453	0.02356	0.203237
Gene:WBGene00001397	-0.585557	7.42337	0.0362049	0.278032
Gene:WBGene00004113	0.67116	7.42224	0.252981	0.938278
Gene:WBGene00000210	-1.9118	7.42082	8.71761e-11	5.18726e-09
Gene:WBGene00001189	-0.475875	7.41905	0.096454	0.534397
Gene:WBGene00000785	-1.19191	7.41856	0.0173729	0.160759
Gene:WBGene00019893	-0.106255	7.4169	0.707803	1
Gene:WBGene00017485	-2.61535	7.41667	7.63794e-13	5.75824e-11
Gene:WBGene00000254	-0.122265	7.41655	0.663543	1
Gene:WBGene00011803	-3.69754	7.41538	6.06733e-25	1.47231e-22
Gene:WBGene00011831	1.77608	7.4138	1.62618e-09	7.92527e-08
Gene:WBGene00009897	-1.77945	7.41296	1.20631e-09	5.99822e-08
Gene:WBGene00020301	0.477128	7.41231	0.0885218	0.514891
Gene:WBGene00045399	-2.90564	7.41219	7.2193e-20	1.11376e-17
Gene:WBGene00022127	-0.132063	7.41068	0.653325	1
Gene:WBGene00008973	-0.258131	7.41066	0.375437	1
Gene:WBGene00014244	-1.48972	7.40826	1.01523e-07	3.72739e-06
Gene:WBGene00011672	4.89837	7.40195	7.9814e-36	4.32397e-33
Gene:WBGene00020128	-3.04058	7.40126	2.79868e-13	2.20259e-11
Gene:WBGene00023451	1.09766	7.39943	0.000187688	0.00353888
Gene:WBGene00012148	0.785066	7.39601	0.0052861	0.0624454
Gene:WBGene00004735	-0.636359	7.3934	0.0428705	0.313216
Gene:WBGene00012759	-0.145681	7.39231	0.595913	1
Gene:WBGene00009626	-2.55166	7.39228	6.26481e-17	7.40821e-15
Gene:WBGene00017780	-1.19665	7.39221	1.90869e-05	0.000452098
Gene:WBGene00021876	0.290843	7.392	0.305515	1
Gene:WBGene00014096	-0.303451	7.38948	0.318975	1
Gene:WBGene00015061	-1.43791	7.38702	9.18154e-07	2.80694e-05
Gene:WBGene00006436	-1.45386	7.38682	0.0160789	0.151861
Gene:WBGene00010307	-0.0711332	7.38649	0.805392	1
Gene:WBGene00000403	0.263129	7.38583	0.34118	1
Gene:WBGene00014088	-1.2407	7.38305	8.57857e-06	0.000216279
Gene:WBGene00014119	-0.38712	7.3822	0.163518	0.745534
Gene:WBGene00044686	0.0336171	7.38092	0.90273	1
Gene:WBGene00001037	0.571435	7.37476	0.0440231	0.319334
Gene:WBGene00016250	0.102433	7.37411	0.722512	1
Gene:WBGene00000708	-2.20159	7.3715	3.89609e-07	1.26762e-05
Gene:WBGene00011240	-0.191676	7.37027	0.522604	1
Gene:WBGene00000390	0.421668	7.36918	0.128794	0.64021
Gene:WBGene00004756	-0.567484	7.36721	0.0744255	0.462319
Gene:WBGene00194985	3.25213	7.36185	2.17476e-24	4.91864e-22
Gene:WBGene00006504	-0.384598	7.35966	0.183913	0.809588
Gene:WBGene00020481	0.989383	7.35955	0.000474568	0.008014
Gene:WBGene00006607	-0.883605	7.35698	0.00147875	0.0216112
Gene:WBGene00004931	-1.43585	7.35608	2.83085e-07	9.5505e-06
Gene:WBGene00002251	0.30779	7.3557	0.270791	0.984505
Gene:WBGene00011953	-0.0741466	7.35444	0.789348	1
Gene:WBGene00008745	0.952083	7.34968	0.00489373	0.0586731
Gene:WBGene00008229	0.719171	7.34954	0.0142489	0.138076
Gene:WBGene00010050	-2.57685	7.34524	1.20938e-17	1.54374e-15
Gene:WBGene00001303	-0.188028	7.33986	0.4927	1
Gene:WBGene00018739	0.201088	7.33679	0.510037	1
Gene:WBGene00044294	-0.592052	7.33647	0.0339503	0.265622
Gene:WBGene00006565	-0.793349	7.3355	0.0142769	0.138261
Gene:WBGene00006910	-0.720745	7.3338	0.0101375	0.105711
Gene:WBGene00009882	-0.543247	7.33321	0.0737128	0.459507
Gene:WBGene00019479	-0.42301	7.33241	0.126828	0.64021
Gene:WBGene00020268	-1.42082	7.33116	6.41309e-07	2.01343e-05
Gene:WBGene00001863	-2.04723	7.32573	5.58431e-11	3.41891e-09
Gene:WBGene00010769	-2.19756	7.32274	1.10897e-12	8.2934e-11
Gene:WBGene00014793	0.471017	7.32022	0.0861373	0.505716
Gene:WBGene00019946	0.26303	7.31884	0.347907	1
Gene:WBGene00000366	-0.354735	7.31665	0.247844	0.924744
Gene:WBGene00010778	-0.972654	7.31643	0.000511078	0.00856533
Gene:WBGene00009915	-0.0411546	7.31158	0.882397	1
Gene:WBGene00015469	-0.761385	7.30941	0.00610565	0.0702756
Gene:WBGene00010908	-0.842164	7.3074	0.00522902	0.0619439
Gene:WBGene00015101	-0.883148	7.3068	0.0015559	0.0226093
Gene:WBGene00015692	1.24586	7.30661	1.19376e-05	0.00029381
Gene:WBGene00014022	-0.742614	7.30536	0.0071193	0.0795242
Gene:WBGene00002637	-0.765466	7.30498	0.0071337	0.0796626
Gene:WBGene00005663	1.30012	7.30314	3.50032e-06	9.61009e-05
Gene:WBGene00012683	2.4405	7.29948	6.93877e-12	4.76118e-10
Gene:WBGene00013354	-0.257913	7.2964	0.377336	1
Gene:WBGene00000509	-0.0128134	7.29171	0.962618	1
Gene:WBGene00004829	0.703611	7.29049	0.013378	0.131386
Gene:WBGene00000235	0.7272	7.29032	0.00878279	0.0941553
Gene:WBGene00013560	1.15718	7.28883	0.0192268	0.174204
Gene:WBGene00004096	0.606844	7.28835	0.0309221	0.248224
Gene:WBGene00013985	-0.649724	7.28797	0.0306766	0.246891
Gene:WBGene00008110	-1.76462	7.28737	1.62369e-09	7.9214e-08
Gene:WBGene00007756	-0.343255	7.28543	0.226732	0.870597
Gene:WBGene00021079	1.37473	7.28418	3.047e-05	0.000690146
Gene:WBGene00003777	0.46704	7.28414	0.100097	0.541086
Gene:WBGene00010730	1.23643	7.28043	1.39434e-05	0.000338704
Gene:WBGene00009957	1.16936	7.28004	0.00100073	0.0153928
Gene:WBGene00018024	-2.15649	7.27923	2.57033e-10	1.42395e-08
Gene:WBGene00000542	-1.27371	7.27666	7.54664e-06	0.000192766
Gene:WBGene00012980	0.615255	7.27228	0.0370969	0.283202
Gene:WBGene00006896	-0.659236	7.26975	0.0204444	0.182478
Gene:WBGene00018193	-0.606392	7.26708	0.0570328	0.382829
Gene:WBGene00020579	1.34461	7.26559	0.000453278	0.00769351
Gene:WBGene00015687	0.587938	7.26482	0.0339755	0.26573
Gene:WBGene00007474	0.729621	7.26481	0.0109743	0.112437
Gene:WBGene00003956	0.323131	7.2588	0.267057	0.974427
landmark:unc-43	0.0757029	7.25847	0.795253	1
Gene:WBGene00011181	-1.52993	7.25814	6.71532e-08	2.5499e-06
Gene:WBGene00011259	-0.0334219	7.25514	0.909148	1
Gene:WBGene00008341	-3.25594	7.25386	2.03415e-18	2.78744e-16
Gene:WBGene00020142	-0.402398	7.25359	0.170494	0.768154
Gene:WBGene00013597	-1.23576	7.25294	1.59753e-05	0.000384456
Gene:WBGene00018073	-1.20566	7.25273	2.37795e-05	0.000549832
Gene:WBGene00006798	0.672831	7.24982	0.0247819	0.211081
Gene:WBGene00004101	0.387799	7.2468	0.226512	0.870098
Gene:WBGene00007313	2.11629	7.24652	4.31101e-13	3.33091e-11
Gene:WBGene00015811	2.68773	7.24593	8.11946e-14	6.86559e-12
Gene:WBGene00002363	-0.0492234	7.24585	0.86028	1
Gene:WBGene00007630	-0.983545	7.24519	0.00107225	0.0163526
Gene:WBGene00019301	-1.03543	7.24464	0.000220028	0.00407607
Gene:WBGene00014000	-0.148175	7.24463	0.592283	1
Gene:WBGene00019060	-0.216128	7.24345	0.431591	1
Gene:WBGene00001527	-1.16627	7.2414	3.27326e-05	0.000732841
Gene:WBGene00011276	-0.0196364	7.24083	0.944212	1
Gene:WBGene00018756	0.271216	7.24015	0.359097	1
Gene:WBGene00018984	-0.865561	7.23825	0.0045615	0.0553883
Gene:WBGene00017582	1.17477	7.23802	3.37689e-05	0.000754231
Gene:WBGene00018953	-0.296416	7.23627	0.279526	1
Gene:WBGene00219849	1.64333	7.23524	1.96952e-08	8.09904e-07
Gene:WBGene00002295	-0.62447	7.23462	0.0250053	0.212402
Gene:WBGene00013633	0.291747	7.23414	0.331641	1
Gene:WBGene00006470	0.455732	7.23181	0.0967819	0.534397
Gene:WBGene00000200	0.365907	7.23153	0.188888	0.824451
Gene:WBGene00019967	2.80073	7.23142	2.44861e-13	1.94349e-11
Gene:WBGene00008777	1.15104	7.22732	0.000361642	0.00629644
Gene:WBGene00004498	0.239303	7.22506	0.401269	1
Gene:WBGene00002041	0.380097	7.22263	0.168253	0.76048
Gene:WBGene00015752	0.183258	7.22077	0.505851	1
Gene:WBGene00016630	-1.30575	7.21534	2.18975e-05	0.000509858
Gene:WBGene00008654	-0.463283	7.21517	0.116885	0.603881
Gene:WBGene00013340	-0.19798	7.21469	0.508588	1
Gene:WBGene00012907	1.44231	7.21024	3.48574e-07	1.1445e-05
Gene:WBGene00015430	1.87697	7.20942	4.77248e-07	1.52926e-05
Gene:WBGene00000732	-8.35584	7.20821	5.14191e-85	2.39567e-81
Gene:WBGene00010503	1.05011	7.20787	0.000147455	0.00284828
Gene:WBGene00006815	0.161236	7.20739	0.572347	1
Gene:WBGene00021427	-0.502306	7.20678	0.067534	0.434096
Gene:WBGene00022490	-0.782334	7.20644	0.00952819	0.100652
Gene:WBGene00017735	0.725499	7.2063	0.0163516	0.153844
Gene:WBGene00020107	-0.719432	7.20621	0.0154612	0.14716
Gene:WBGene00017070	-0.24197	7.20147	0.378016	1
Gene:WBGene00001631	-0.321668	7.1998	0.240652	0.90633
Gene:WBGene00004152	0.678036	7.19647	0.111691	0.583975
Gene:WBGene00003813	-0.549483	7.19093	0.0480883	0.342098
Gene:WBGene00020838	-0.169002	7.18763	0.542425	1
Gene:WBGene00016558	-2.52469	7.18415	7.48889e-18	9.82859e-16
Gene:WBGene00044989	-0.913815	7.18176	0.00181532	0.025778
Gene:WBGene00017121	-0.626082	7.18083	0.0244873	0.209145
Gene:WBGene00018393	-0.971904	7.18051	0.000632931	0.010318
Gene:WBGene00001793	-2.33646	7.17816	1.83776e-15	1.8695e-13
Gene:WBGene00022599	0.586593	7.17669	0.032566	0.259231
Gene:WBGene00020437	-0.0560462	7.17587	0.852842	1
Gene:WBGene00010317	-3.3785	7.17472	7.98649e-29	2.62041e-26
Gene:WBGene00012364	0.260724	7.173	0.341398	1
Gene:WBGene00044339	-0.796404	7.16852	0.00623613	0.0713624
Gene:WBGene00002217	0.128358	7.16807	0.647288	1
Gene:WBGene00009881	-0.303644	7.16767	0.272533	0.988673
Gene:WBGene00003962	-0.0736218	7.16724	0.823454	1
Gene:WBGene00022848	0.912978	7.16627	0.00142242	0.0209324
Gene:WBGene00018036	-0.323267	7.16371	0.243064	0.912242
Gene:WBGene00022131	-0.251508	7.16335	0.359567	1
Gene:WBGene00012407	-3.06032	7.162	9.15979e-25	2.16631e-22
Gene:WBGene00012713	-1.914	7.15999	4.65038e-08	1.80856e-06
Gene:WBGene00011573	-2.38596	7.15927	3.57422e-16	3.87271e-14
Gene:WBGene00003738	-2.46235	7.15845	3.46997e-15	3.43247e-13
Gene:WBGene00020275	-1.3708	7.15691	1.65109e-05	0.000395711
Gene:WBGene00017429	0.449842	7.15648	0.179482	0.796101
Gene:WBGene00017925	-1.94101	7.15297	7.79249e-12	5.31566e-10
Gene:WBGene00000293	0.274542	7.15122	0.319046	1
Gene:WBGene00008999	0.0276891	7.15045	0.922458	1
Gene:WBGene00019713	-1.46837	7.14885	7.12413e-07	2.2202e-05
Gene:WBGene00007365	1.54443	7.14471	0.000115539	0.00229262
Gene:WBGene00001692	-5.40164	7.144	7.4701e-29	2.46836e-26
Gene:WBGene00006602	0.278509	7.14319	0.326411	1
Gene:WBGene00004378	-0.23274	7.13769	0.406535	1
Gene:WBGene00013514	-0.117959	7.13641	0.817673	1
Gene:WBGene00012983	-1.69343	7.13471	1.07113e-07	3.9141e-06
Gene:WBGene00006757	-0.4017	7.13419	0.150073	0.699486
Gene:WBGene00009803	3.16633	7.1331	5.84155e-19	8.27245e-17
Gene:WBGene00010790	-2.10713	7.13226	7.49253e-06	0.000191699
Gene:WBGene00020007	-0.00297973	7.1314	0.99162	1
Gene:WBGene00006536	-0.506285	7.13075	0.0994741	0.538828
Gene:WBGene00019489	0.527471	7.13074	0.176572	0.786908
Gene:WBGene00006975	-0.34483	7.12629	0.220009	0.852396
Gene:WBGene00004434	-0.00586304	7.12544	0.982958	1
Gene:WBGene00015759	-1.36262	7.12298	1.16283e-05	0.000286652
Gene:WBGene00010064	-0.793286	7.12273	0.00394139	0.0491129
Gene:WBGene00021536	-0.358419	7.12217	0.209984	0.824451
Gene:WBGene00008032	-0.167479	7.11837	0.546204	1
Gene:WBGene00016670	5.53908	7.11337	1.26867e-27	3.76488e-25
Gene:WBGene00019127	-0.425253	7.11316	0.123496	0.6289
Gene:WBGene00006912	-1.42149	7.113	7.50029e-07	2.32964e-05
Gene:WBGene00015512	-0.0610085	7.11081	0.833437	1
Gene:WBGene00015232	2.12071	7.11056	2.09398e-13	1.68208e-11
Gene:WBGene00019537	0.197183	7.10931	0.480403	1
Gene:WBGene00010244	1.15028	7.10888	0.000404214	0.00694678
Gene:WBGene00012212	0.833119	7.10724	0.00314099	0.0409577
Gene:WBGene00001177	-0.498751	7.10587	0.0916487	0.524377
Gene:WBGene00004210	-0.373816	7.10549	0.199959	0.824451
Gene:WBGene00010124	-0.482366	7.10546	0.220757	0.854472
Gene:WBGene00015043	-1.40989	7.1044	2.51891e-06	7.11265e-05
Gene:WBGene00000040	-2.02193	7.1034	1.47171e-09	7.24824e-08
Gene:WBGene00001713	-3.32781	7.10223	3.27636e-24	7.30379e-22
Gene:WBGene00020397	-1.20389	7.10197	0.000384527	0.00665509
Gene:WBGene00004272	0.748042	7.0989	0.0128075	0.126934
Gene:WBGene00007919	3.11753	7.09879	7.51078e-10	3.84966e-08
Gene:WBGene00002979	0.473596	7.09851	0.0894785	0.516625
Gene:WBGene00007877	-0.442703	7.09843	0.120556	0.617708
Gene:WBGene00009460	-0.273851	7.09837	0.363511	1
Gene:WBGene00007362	-1.97879	7.09604	8.92503e-08	3.30283e-06
Gene:WBGene00004892	0.188167	7.09535	0.498501	1
Gene:WBGene00006720	0.101431	7.09369	0.711485	1
Gene:WBGene00019693	-0.350753	7.09158	0.208903	0.824451
Gene:WBGene00015181	-0.176423	7.08036	0.52993	1
Gene:WBGene00015810	-1.02979	7.08029	0.000223176	0.00412783
Gene:WBGene00004208	0.289437	7.07934	0.30334	1
Gene:WBGene00001042	-0.0729038	7.0774	0.793155	1
Gene:WBGene00000379	1.65884	7.07542	5.44274e-08	2.08418e-06
Gene:WBGene00006768	0.154876	7.07462	0.578703	1
Gene:WBGene00013035	-2.18086	7.07357	2.52158e-14	2.22928e-12
Gene:WBGene00077771	-1.10891	7.07316	7.30657e-05	0.00151642
Gene:WBGene00018184	0.220804	7.07224	0.419984	1
Gene:WBGene00010471	-1.6579	7.07129	2.57166e-08	1.03737e-06
Gene:WBGene00018764	0.0568339	7.0702	0.853226	1
Gene:WBGene00016170	-0.846957	7.06942	0.00398256	0.0495465
Gene:WBGene00012747	-2.4458	7.06867	5.53751e-17	6.58159e-15
Gene:WBGene00004732	-1.06997	7.06861	0.000211084	0.003926
Gene:WBGene00017904	0.454199	7.06747	0.115145	0.597716
Gene:WBGene00021236	-5.93322	7.06612	9.69238e-51	1.00351e-47
Gene:WBGene00044081	0.389978	7.06558	0.300527	1
Gene:WBGene00018877	-1.1425	7.06555	3.70891e-05	0.000818967
Gene:WBGene00008412	0.461658	7.06467	0.091949	0.525615
Gene:WBGene00003593	1.57549	7.06338	2.11175e-06	6.03981e-05
Gene:WBGene00011768	1.05809	7.0619	0.000130725	0.00256015
Gene:WBGene00012739	2.32913	7.06021	0.000138162	0.00269222
Gene:WBGene00020115	-0.339875	7.06002	0.246223	0.920393
Gene:WBGene00013308	-0.884136	7.05974	0.00134319	0.0199111
Gene:WBGene00006890	0.784738	7.05534	0.00488979	0.058641
Gene:WBGene00016535	-1.08679	7.05419	0.000185112	0.00350023
Gene:WBGene00001130	-0.403853	7.05361	0.195069	0.824451
Gene:WBGene00011398	-0.900761	7.05218	0.00121669	0.0183092
Gene:WBGene00004810	0.630694	7.04971	0.116831	0.603803
Gene:WBGene00013144	1.25898	7.04959	6.8421e-06	0.00017661
Gene:WBGene00018268	1.69315	7.04904	5.98875e-09	2.66242e-07
Gene:WBGene00007588	-0.705522	7.0489	0.0167021	0.156071
Gene:WBGene00006523	0.236379	7.04746	0.400152	1
Gene:WBGene00001651	-1.28029	7.04208	1.14711e-05	0.000283077
Gene:WBGene00019477	0.369283	7.03855	0.176376	0.786441
Gene:WBGene00009243	-0.281593	7.0367	0.449985	1
Gene:WBGene00016610	-0.666616	7.03585	0.0153005	0.14593
Gene:WBGene00015791	-0.178215	7.03547	0.53469	1
Gene:WBGene00021834	0.275918	7.03438	0.343885	1
Gene:WBGene00008694	-1.73827	7.03398	2.00803e-09	9.67488e-08
Gene:WBGene00006494	-0.396055	7.03332	0.175321	0.782787
Gene:WBGene00018601	4.95364	7.03301	1.32359e-16	1.52265e-14
Gene:WBGene00003687	0.0939565	7.03265	0.738563	1
Gene:WBGene00004947	-0.643683	7.03212	0.0466856	0.33443
Gene:WBGene00012362	-0.221376	7.03001	0.424747	1
Gene:WBGene00003480	-0.18076	7.02921	0.545505	1
Gene:WBGene00007696	-0.874211	7.02918	0.0020071	0.0280819
Gene:WBGene00007414	2.10055	7.02661	2.85175e-13	2.24057e-11
Gene:WBGene00014108	0.809281	7.02344	0.0452867	0.325899
Gene:WBGene00015125	0.046952	7.02176	0.870073	1
Gene:WBGene00001008	-0.141022	7.02144	0.613246	1
Gene:WBGene00016955	0.0355578	7.02073	0.897358	1
Gene:WBGene00001496	1.24814	7.02035	1.6012e-05	0.000384779
Gene:WBGene00008800	-0.29636	7.01705	0.287482	1
Gene:WBGene00045275	-3.83301	7.017	1.75086e-31	6.85498e-29
Gene:WBGene00010266	-0.825623	7.01589	0.00294237	0.0387609
Gene:WBGene00002207	-0.407168	7.01465	0.197915	0.824451
Gene:WBGene00017621	1.16219	7.01465	5.9769e-05	0.00126795
Gene:WBGene00011753	-7.99944	7.0146	1.67859e-55	2.6069e-52
Gene:WBGene00007395	0.87917	7.01407	0.00231642	0.0316958
Gene:WBGene00004505	0.229348	7.01307	0.429103	1
Gene:WBGene00009595	0.523311	7.01026	0.0629438	0.411721
Gene:WBGene00004321	1.01298	7.00901	0.000236905	0.00435582
Gene:WBGene00009918	-1.97631	7.00871	1.14045e-11	7.6124e-10
Gene:WBGene00001574	0.399834	7.00815	0.151829	0.705339
Gene:WBGene00003508	-0.201129	7.00725	0.475704	1
Gene:WBGene00017648	-0.948686	7.00682	0.000926609	0.0143905
Gene:WBGene00008052	-0.137209	7.00454	0.62226	1
Gene:WBGene00017220	1.16678	7.00173	0.000271387	0.00488193
Gene:WBGene00012717	-1.00544	7.00024	0.000620883	0.0101536
Gene:WBGene00206423	-0.228718	6.99813	0.412652	1
Gene:WBGene00002008	1.55559	6.99534	2.02442e-07	7.05458e-06
Gene:WBGene00017163	-0.468506	6.99331	0.0910689	0.522726
Gene:WBGene00000822	-2.61709	6.99262	1.75233e-17	2.18296e-15
Gene:WBGene00012216	1.0884	6.99153	0.000108687	0.00216866
Gene:WBGene00009902	-3.41064	6.98972	6.53708e-20	1.01863e-17
Gene:WBGene00010700	0.870189	6.98243	0.00336285	0.0433893
Gene:WBGene00008396	3.24846	6.98172	3.14465e-08	1.2587e-06
Gene:WBGene00020031	1.48481	6.98139	2.388e-07	8.17483e-06
Gene:WBGene00019237	-0.119666	6.97671	0.660268	1
Gene:WBGene00001328	-1.40793	6.97622	1.10697e-05	0.000273898
Gene:WBGene00019986	0.81645	6.97569	0.0164796	0.154705
Gene:WBGene00007505	-0.240866	6.9753	0.408715	1
Gene:WBGene00018426	-0.386019	6.97383	0.193282	0.824451
Gene:WBGene00006708	0.498152	6.97365	0.0799149	0.478197
Gene:WBGene00010677	0.0838719	6.97332	0.785092	1
Gene:WBGene00044178	1.92815	6.97313	4.83021e-07	1.54563e-05
Gene:WBGene00015943	-0.332865	6.97312	0.228373	0.874938
Gene:WBGene00021562	-1.52122	6.9725	7.13224e-06	0.000183286
Gene:WBGene00016101	0.562914	6.97199	0.042497	0.311073
Gene:WBGene00021160	-8.13935	6.97035	6.12973e-95	3.56988e-91
Gene:WBGene00001331	-0.297427	6.96896	0.279858	1
Gene:WBGene00019875	0.287198	6.96835	0.310697	1
Gene:WBGene00012258	-0.645542	6.9682	0.0193244	0.174892
Gene:WBGene00000932	5.44618	6.96727	3.15546e-16	3.43496e-14
Gene:WBGene00016722	-2.53358	6.96727	1.25156e-16	1.44335e-14
Gene:WBGene00017657	-1.3032	6.9672	4.07159e-06	0.000110612
Gene:WBGene00020185	-2.10503	6.96583	6.17329e-13	4.67674e-11
Gene:WBGene00006771	-1.52351	6.96506	2.57244e-06	7.23746e-05
Gene:WBGene00002038	-0.259213	6.96484	0.371689	1
Gene:WBGene00008915	0.660345	6.96456	0.0245966	0.209902
Gene:WBGene00013575	-0.931749	6.96151	0.0011056	0.0167952
Gene:WBGene00019628	0.823387	6.96022	0.00287417	0.0380536
Gene:WBGene00013702	1.25698	6.95731	1.70007e-05	0.000406196
Gene:WBGene00001345	0.289977	6.95511	0.293441	1
Gene:WBGene00002174	0.175869	6.94737	0.570862	1
Gene:WBGene00021294	-0.308779	6.94495	0.261925	0.960818
Gene:WBGene00020649	0.567066	6.94448	0.0397559	0.29589
Gene:WBGene00014666	-5.39941	6.94385	8.48611e-42	6.37704e-39
Gene:WBGene00003943	-0.593594	6.94261	0.0378551	0.287295
Gene:WBGene00010416	-1.293	6.94179	5.83209e-06	0.000152739
Gene:WBGene00022053	-1.40559	6.94092	9.12185e-07	2.79235e-05
Gene:WBGene00014086	-1.19186	6.93632	1.91745e-05	0.000453483
Gene:WBGene00002048	-0.165658	6.93449	0.563405	1
Gene:WBGene00014098	-0.934962	6.93327	0.00151761	0.0221444
Gene:WBGene00018187	-0.572367	6.93254	0.0372433	0.283874
Gene:WBGene00006730	0.371255	6.92902	0.189292	0.824451
Gene:WBGene00019354	1.06805	6.92897	0.000130623	0.00255924
Gene:WBGene00017301	-3.34082	6.92852	2.39674e-28	7.54502e-26
Gene:WBGene00010806	0.103869	6.92763	0.72141	1
Gene:WBGene00006460	-0.00783428	6.92702	0.97724	1
Gene:WBGene00004053	-1.08854	6.92697	0.00077879	0.0123546
Gene:WBGene00020576	-1.85801	6.92587	1.29313e-06	3.8596e-05
Gene:WBGene00009740	-1.31445	6.92506	4.17799e-06	0.000113107
Gene:WBGene00009498	-0.129053	6.92305	0.641857	1
Gene:WBGene00020516	-2.14917	6.92242	5.07294e-12	3.52766e-10
Gene:WBGene00020347	-0.141838	6.92209	0.641347	1
Gene:WBGene00012803	-1.67399	6.92199	7.21289e-09	3.17333e-07
Gene:WBGene00020632	2.10045	6.9216	7.96629e-12	5.42628e-10
Gene:WBGene00007751	0.503947	6.91915	0.115427	0.598672
Gene:WBGene00006579	-0.178858	6.91861	0.54343	1
Gene:WBGene00007679	0.195806	6.91853	0.481014	1
Gene:WBGene00002183	-3.25235	6.91368	2.30284e-23	4.78981e-21
Gene:WBGene00011830	-0.619872	6.91254	0.0359838	0.27684
Gene:WBGene00045245	1.26358	6.9063	7.61649e-06	0.000194337
Gene:WBGene00012769	-0.174368	6.90462	0.561658	1
Gene:WBGene00016434	-2.51741	6.90244	3.72459e-17	4.48404e-15
Gene:WBGene00008415	-1.68904	6.9004	1.21456e-08	5.18843e-07
Gene:WBGene00004203	-0.406343	6.89637	0.198324	0.824451
Gene:WBGene00011102	-0.0122572	6.89521	0.966051	1
Gene:WBGene00020504	0.304282	6.89414	0.276739	0.998109
Gene:WBGene00006805	-0.952565	6.89275	0.00127638	0.0191214
Gene:WBGene00018969	1.83513	6.89171	2.06125e-07	7.16684e-06
Gene:WBGene00015650	-0.673668	6.89163	0.0169537	0.157788
Gene:WBGene00010406	0.174351	6.89105	0.55666	1
Gene:WBGene00022580	-0.0572041	6.89044	0.834548	1
Gene:WBGene00020366	-0.0862516	6.88914	0.775006	1
Gene:WBGene00019738	-3.24805	6.88531	1.73272e-13	1.41135e-11
Gene:WBGene00001578	-1.5593	6.88223	1.04992e-07	3.84263e-06
Gene:WBGene00020812	-0.280586	6.88166	0.368167	1
Gene:WBGene00019679	0.459243	6.88016	0.0968727	0.534397
Gene:WBGene00021549	0.262955	6.87671	0.355919	1
Gene:WBGene00019205	-0.183559	6.87407	0.545611	1
Gene:WBGene00004443	0.422422	6.87326	0.225845	0.868107
Gene:WBGene00010736	0.644053	6.87262	0.0193645	0.175153
Gene:WBGene00002078	0.119258	6.87181	0.694963	1
Gene:WBGene00017727	0.253732	6.87153	0.357547	1
Gene:WBGene00012019	-0.667855	6.86998	0.0172777	0.160005
Gene:WBGene00013557	-1.55464	6.86611	1.72849e-06	5.0427e-05
Gene:WBGene00015326	-2.26603	6.86559	1.88255e-13	1.52274e-11
Gene:WBGene00010333	0.661403	6.86491	0.0224538	0.195213
Gene:WBGene00020339	0.533971	6.86469	0.0769995	0.473283
Gene:WBGene00019871	-0.489108	6.86458	0.116137	0.601131
Gene:WBGene00017717	-0.983398	6.86151	0.000843159	0.0132715
Gene:WBGene00021292	-0.247137	6.8599	0.44705	1
Gene:WBGene00021348	-0.236554	6.85965	0.420674	1
Gene:WBGene00010828	0.0314209	6.85842	0.908729	1
Gene:WBGene00007352	0.493801	6.85683	0.11652	0.602594
Gene:WBGene00012351	1.36988	6.85623	1.40904e-06	4.17877e-05
Gene:WBGene00007492	-0.0623728	6.85526	0.831221	1
Gene:WBGene00018952	-0.0334011	6.85264	0.920231	1
Gene:WBGene00004768	0.320191	6.84954	0.266615	0.973461
Gene:WBGene00014001	-0.521206	6.8435	0.0588853	0.391546
Gene:WBGene00018604	-0.208905	6.84297	0.475121	1
Gene:WBGene00006704	0.664916	6.8408	0.0159187	0.150684
Gene:WBGene00013898	1.75866	6.84068	5.78618e-08	2.2097e-06
Gene:WBGene00006863	-0.541503	6.8405	0.0600162	0.397585
Gene:WBGene00011289	-0.796151	6.83996	0.00384736	0.0482251
Gene:WBGene00007923	0.805481	6.83967	0.00371623	0.046846
Gene:WBGene00006617	0.609254	6.83903	0.0797939	0.477789
Gene:WBGene00016611	1.22923	6.83876	0.00193588	0.0272327
Gene:WBGene00012988	0.059268	6.83833	0.837767	1
Gene:WBGene00017419	-0.0834293	6.83625	0.781667	1
Gene:WBGene00004902	-0.764023	6.83344	0.00603139	0.0695566
Gene:WBGene00019490	0.480496	6.83236	0.106552	0.566862
Gene:WBGene00000898	0.00969251	6.83148	0.973263	1
Gene:WBGene00010075	-0.165622	6.83101	0.572964	1
Gene:WBGene00004237	0.816694	6.83006	0.00433288	0.0531525
Gene:WBGene00013266	0.836633	6.82988	0.00270588	0.0362061
Gene:WBGene00016415	-0.32967	6.82712	0.284101	1
Gene:WBGene00008274	0.808441	6.82669	0.00479111	0.0576505
Gene:WBGene00003986	-2.05661	6.82634	6.39367e-12	4.40011e-10
Gene:WBGene00003060	-1.10737	6.82512	0.000216142	0.00401206
Gene:WBGene00014204	0.687328	6.82336	0.0142404	0.138051
Gene:WBGene00000961	-0.705368	6.82301	0.0179607	0.164921
Gene:WBGene00013227	0.152394	6.82261	0.63781	1
Gene:WBGene00019780	1.84454	6.82253	8.33167e-09	3.63125e-07
Gene:WBGene00004405	0.519017	6.82223	0.0687231	0.438553
Gene:WBGene00001209	0.312964	6.82086	0.312123	1
Gene:WBGene00019351	0.281974	6.81994	0.317027	1
Gene:WBGene00003577	-0.277815	6.81976	0.332092	1
Gene:WBGene00009632	0.00981849	6.81906	0.971367	1
Gene:WBGene00000985	0.206048	6.81721	0.527348	1
Gene:WBGene00003243	0.0638876	6.81709	0.820626	1
Gene:WBGene00020391	0.274176	6.81679	0.349955	1
Gene:WBGene00003812	-0.681219	6.8167	0.0166781	0.15594
Gene:WBGene00019472	2.99878	6.81544	3.07639e-17	3.7326e-15
Gene:WBGene00003613	0.0481475	6.81522	0.862217	1
Gene:WBGene00012903	0.419945	6.81257	0.131684	0.647972
Gene:WBGene00004754	-0.154956	6.81181	0.602206	1
Gene:WBGene00007617	2.59905	6.81174	5.73291e-11	3.4961e-09
Gene:WBGene00008607	-2.48679	6.80578	2.51494e-13	1.98937e-11
landmark:unc-57	0.447229	6.80395	0.108227	0.570666
Gene:WBGene00011944	2.39527	6.80173	4.29309e-15	4.16707e-13
Gene:WBGene00001215	-0.127905	6.80058	0.664873	1
Gene:WBGene00019624	-0.0864545	6.80052	0.75442	1
Gene:WBGene00003375	-0.778224	6.79994	0.00835408	0.0903494
Gene:WBGene00012376	-0.942892	6.79502	0.000791047	0.0125232
Gene:WBGene00008936	-1.35416	6.79492	4.93502e-05	0.0010635
Gene:WBGene00077764	-1.73998	6.79346	9.05368e-08	3.34778e-06
Gene:WBGene00044696	-2.52845	6.79303	1.10978e-16	1.28303e-14
Gene:WBGene00009380	1.14717	6.79214	5.00788e-05	0.0010782
Gene:WBGene00004482	-0.120976	6.79133	0.663255	1
Gene:WBGene00003600	-0.595863	6.78983	0.0435364	0.317136
Gene:WBGene00007350	-1.44647	6.78928	1.64638e-06	4.82431e-05
Gene:WBGene00011738	0.340081	6.78875	0.240863	0.906687
Gene:WBGene00014308	0.393848	6.78839	0.152013	0.706057
Gene:WBGene00016489	0.246811	6.78695	0.396116	1
Gene:WBGene00010648	-0.770108	6.78472	0.010535	0.108996
Gene:WBGene00000901	-1.02789	6.78318	0.000960222	0.0148335
Gene:WBGene00044324	0.0563046	6.78146	0.848287	1
Gene:WBGene00017088	-0.51167	6.78005	0.0713997	0.448848
Gene:WBGene00012840	-3.59623	6.77952	1.85129e-28	5.90777e-26
Gene:WBGene00015007	0.406017	6.77882	0.145654	0.683814
Gene:WBGene00004453	0.216103	6.77742	0.475143	1
Gene:WBGene00003515	-1.44034	6.77637	3.05783e-05	0.000691925
Gene:WBGene00016361	-1.75389	6.77592	0.107917	0.569614
Gene:WBGene00007875	-6.14326	6.77464	1.52217e-47	1.36383e-44
Gene:WBGene00017440	-1.25928	6.77377	6.56165e-06	0.000170125
Gene:WBGene00008239	-0.259578	6.77307	0.374842	1
Gene:WBGene00009482	-0.0466587	6.7714	0.867158	1
Gene:WBGene00002203	-0.649938	6.7697	0.0223099	0.194216
Gene:WBGene00044212	2.17645	6.76968	4.88808e-10	2.58412e-08
Gene:WBGene00022413	0.768446	6.76923	0.0119355	0.119794
Gene:WBGene00001047	0.183334	6.76888	0.526144	1
Gene:WBGene00019727	-2.03626	6.76626	1.81937e-12	1.33281e-10
Gene:WBGene00014262	-4.21875	6.76616	7.41596e-40	5.08114e-37
Gene:WBGene00003858	0.469854	6.76382	0.0979052	0.534397
Gene:WBGene00015756	-0.735844	6.76202	0.0380862	0.288064
Gene:WBGene00009975	-0.206077	6.75991	0.48183	1
Gene:WBGene00015497	0.00961522	6.75984	0.972405	1
Gene:WBGene00003982	-1.42225	6.75929	4.32633e-06	0.000116716
Gene:WBGene00002335	0.214316	6.75918	0.455194	1
Gene:WBGene00020904	-0.700051	6.75826	0.02899	0.237586
Gene:WBGene00001911	-0.0402241	6.75766	0.902487	1
Gene:WBGene00016650	-0.187384	6.75749	0.507106	1
Gene:WBGene00007650	-0.393566	6.75638	0.160288	0.734605
Gene:WBGene00004989	-5.87223	6.7533	7.14208e-37	4.15946e-34
Gene:WBGene00022027	0.588851	6.7532	0.117852	0.607729
Gene:WBGene00006608	-0.967244	6.75231	0.000564848	0.00935211
Gene:WBGene00019664	0.840853	6.75193	0.00446256	0.0543132
Gene:WBGene00021336	0.842788	6.75129	0.00315873	0.041166
Gene:WBGene00000872	0.226261	6.7512	0.44367	1
Gene:WBGene00016505	1.83259	6.75115	6.42392e-09	2.83425e-07
Gene:WBGene00007516	-2.19671	6.75029	2.5927e-14	2.27918e-12
Gene:WBGene00015449	0.100479	6.75014	0.724476	1
Gene:WBGene00009750	3.69597	6.74984	3.1522e-28	9.85666e-26
Gene:WBGene00007682	5.90141	6.74901	1.2263e-19	1.83713e-17
Gene:WBGene00007287	0.476931	6.74886	0.121559	0.621345
Gene:WBGene00003826	-0.518903	6.74703	0.0687775	0.43878
Gene:WBGene00001251	-0.279013	6.7462	0.321909	1
Gene:WBGene00018138	-7.75609	6.74569	4.06034e-88	2.10195e-84
Gene:WBGene00003476	-0.542351	6.74558	0.0514457	0.357234
Gene:WBGene00044535	-2.04174	6.74422	1.89428e-06	5.48517e-05
Gene:WBGene00001056	-0.56566	6.74244	0.0459562	0.329965
Gene:WBGene00016739	0.702847	6.74241	0.0227824	0.1977
Gene:WBGene00020740	1.34393	6.74239	0.000220328	0.00408
Gene:WBGene00006889	0.132571	6.74128	0.632554	1
Gene:WBGene00000377	0.741793	6.74051	0.00941889	0.0998942
Gene:WBGene00000102	-0.257261	6.73929	0.358689	1
Gene:WBGene00015056	0.0578817	6.73775	0.834459	1
Gene:WBGene00001080	-0.382354	6.73708	0.201471	0.824451
Gene:WBGene00022119	-0.330526	6.73653	0.289217	1
Gene:WBGene00015206	-0.69035	6.73644	0.018724	0.170819
Gene:WBGene00009051	-1.26352	6.73582	8.37756e-06	0.0002119
Gene:WBGene00004728	0.25152	6.73453	0.38652	1
Gene:WBGene00015927	0.01927	6.73291	0.945135	1
Gene:WBGene00017321	-0.0329319	6.72869	0.907412	1
Gene:WBGene00008764	0.222961	6.72684	0.472845	1
Gene:WBGene00003407	-0.540356	6.72055	0.0544354	0.368687
Gene:WBGene00016020	-0.766879	6.7194	0.00605758	0.0698067
Gene:WBGene00015930	1.10303	6.71893	0.00147473	0.0215863
Gene:WBGene00018849	0.0704441	6.71883	0.803675	1
Gene:WBGene00002855	-0.8914	6.71852	0.00155701	0.0226131
Gene:WBGene00022797	1.1851	6.71772	0.000126197	0.00248191
Gene:WBGene00007963	-1.24629	6.71265	3.83137e-05	0.000844806
Gene:WBGene00009992	-1.64063	6.71238	1.485e-08	6.25003e-07
Gene:WBGene00000199	0.210663	6.71206	0.459351	1
Gene:WBGene00000565	-0.839109	6.71095	0.00356509	0.0454357
Gene:WBGene00000160	-0.50776	6.7093	0.074522	0.462319
Gene:WBGene00017262	-0.515796	6.70783	0.0625693	0.409721
Gene:WBGene00008685	-0.395191	6.70774	0.164641	0.748515
Gene:WBGene00003401	-0.0942782	6.70756	0.743187	1
Gene:WBGene00019803	-2.29893	6.70561	9.88664e-14	8.25499e-12
Gene:WBGene00003905	-0.276476	6.70531	0.356905	1
Gene:WBGene00000276	1.97434	6.70164	1.17502e-10	6.84316e-09
Gene:WBGene00020209	0.027747	6.69961	0.924022	1
Gene:WBGene00021334	0.366766	6.69773	0.222692	0.860279
Gene:WBGene00004184	0.0853772	6.69599	0.763761	1
Gene:WBGene00003072	-0.920002	6.69377	0.00162083	0.0234098
Gene:WBGene00009812	-1.15323	6.68865	0.000203074	0.00379367
Gene:WBGene00015163	1.33165	6.68484	2.54406e-06	7.17495e-05
Gene:WBGene00004980	-0.0515753	6.68481	0.855655	1
Gene:WBGene00012326	-0.498957	6.68462	0.119631	0.614386
Gene:WBGene00002583	-0.480141	6.68331	0.0912126	0.522726
Gene:WBGene00008862	1.01588	6.68314	0.00276486	0.0368576
Gene:WBGene00017012	-0.00633306	6.68314	0.982069	1
Gene:WBGene00021868	-0.295657	6.68284	0.294769	1
Gene:WBGene00010013	-0.216288	6.68197	0.463618	1
Gene:WBGene00011344	0.431071	6.6808	0.154884	0.715182
Gene:WBGene00023407	1.76236	6.67962	1.09715e-09	5.47879e-08
Gene:WBGene00013884	-1.79879	6.67954	1.71308e-07	6.05569e-06
Gene:WBGene00011735	0.217381	6.6794	0.442947	1
Gene:WBGene00007565	-2.20103	6.67898	2.4907e-12	1.7908e-10
Gene:WBGene00004681	0.780009	6.67816	0.00932962	0.0991054
Gene:WBGene00015278	0.174931	6.67759	0.532693	1
Gene:WBGene00003378	-0.378899	6.67582	0.182896	0.807019
Gene:WBGene00008331	0.269603	6.6743	0.336197	1
Gene:WBGene00014109	0.182103	6.67402	0.601318	1
Gene:WBGene00004898	1.57508	6.6725	3.65359e-05	0.000809436
Gene:WBGene00003658	-3.66573	6.67211	4.51057e-29	1.53396e-26
Gene:WBGene00002134	-0.778182	6.67111	0.00621416	0.0711711
Gene:WBGene00004132	0.0620086	6.66986	0.838916	1
Gene:WBGene00021009	-0.975457	6.66814	0.00143808	0.0211295
Gene:WBGene00018857	-0.335932	6.66589	0.233641	0.889054
Gene:WBGene00044921	1.35311	6.66528	4.34817e-05	0.000947547
Gene:WBGene00006888	0.225751	6.66521	0.471737	1
Gene:WBGene00021469	0.171999	6.66356	0.548006	1
Gene:WBGene00002215	0.477705	6.66251	0.0945199	0.533985
Gene:WBGene00020036	-0.983435	6.66241	0.000777429	0.0123453
Gene:WBGene00001017	0.478804	6.66229	0.0920049	0.52577
Gene:WBGene00019844	0.460517	6.66172	0.116864	0.603841
Gene:WBGene00011460	0.73776	6.66111	0.0765415	0.471089
Gene:WBGene00010055	-3.54636	6.66043	1.53853e-29	5.34937e-27
Gene:WBGene00017641	0.0897552	6.65959	0.755327	1
Gene:WBGene00006540	-1.22796	6.65791	1.981e-05	0.000467089
Gene:WBGene00003915	0.0905854	6.65574	0.748377	1
Gene:WBGene00007683	0.304143	6.65543	0.418148	1
Gene:WBGene00007384	0.2127	6.65517	0.449143	1
Gene:WBGene00044019	-0.471848	6.65381	0.123612	0.62923
Gene:WBGene00001596	-0.482728	6.65209	0.116028	0.600921
Gene:WBGene00022194	-0.565303	6.64921	0.0571967	0.383541
Gene:WBGene00008258	-0.324549	6.64892	0.242888	0.911802
Gene:WBGene00044988	-0.69139	6.64686	0.0210622	0.187015
Gene:WBGene00001336	0.669104	6.64572	0.028746	0.235795
Gene:WBGene00004809	1.08499	6.64538	0.0142763	0.138261
Gene:WBGene00020219	-0.281817	6.64435	0.344317	1
Gene:WBGene00019656	-1.98609	6.64346	6.93814e-12	4.76118e-10
Gene:WBGene00020314	-1.26644	6.64346	8.03604e-06	0.000204148
Gene:WBGene00016326	0.193134	6.63984	0.522829	1
Gene:WBGene00023417	0.751067	6.63916	0.010397	0.107932
Gene:WBGene00010115	-0.191711	6.63889	0.497116	1
Gene:WBGene00019726	-0.44954	6.63846	0.163624	0.745534
Gene:WBGene00003947	-0.195829	6.63789	0.499566	1
Gene:WBGene00001094	0.336048	6.63719	0.241909	0.909374
Gene:WBGene00001972	0.031108	6.63619	0.911417	1
Gene:WBGene00219304	-0.656656	6.63597	0.0417592	0.307023
Gene:WBGene00008224	0.35421	6.63566	0.20338	0.824451
Gene:WBGene00006578	1.09686	6.63347	0.00441742	0.053934
Gene:WBGene00009920	-0.825074	6.63329	0.00590334	0.0684186
Gene:WBGene00011404	0.508677	6.63316	0.177537	0.790306
Gene:WBGene00004140	0.247918	6.63307	0.384522	1
Gene:WBGene00012005	0.402551	6.63257	0.153376	0.710474
Gene:WBGene00003218	-0.36312	6.62973	0.214509	0.836545
Gene:WBGene00020446	0.475984	6.62759	0.0898927	0.518597
Gene:WBGene00000981	0.393661	6.62694	0.21879	0.848621
Gene:WBGene00000928	3.19761	6.62669	8.64566e-24	1.85627e-21
Gene:WBGene00006472	0.0171398	6.62595	0.951681	1
Gene:WBGene00004679	0.269673	6.6257	0.334209	1
Gene:WBGene00021316	0.268398	6.62455	0.398827	1
Gene:WBGene00017483	-0.800439	6.62204	0.00571509	0.0665513
Gene:WBGene00017340	4.59939	6.62202	3.45027e-32	1.46138e-29
Gene:WBGene00006604	-0.978665	6.62192	0.00185362	0.0262101
Gene:WBGene00017885	-0.249715	6.62174	0.393825	1
Gene:WBGene00020114	-0.758188	6.62083	0.00808453	0.0880361
Gene:WBGene00018765	-1.58466	6.62028	4.09238e-08	1.61173e-06
Gene:WBGene00022115	0.425496	6.61688	0.130556	0.645384
Gene:WBGene00004682	0.265319	6.61583	0.357822	1
Gene:WBGene00001006	0.899381	6.61426	0.00280109	0.0372553
Gene:WBGene00004109	0.495316	6.61199	0.0765332	0.471089
Gene:WBGene00010564	0.0272169	6.61081	0.924222	1
Gene:WBGene00010681	-0.750299	6.61015	0.0109708	0.112437
Gene:WBGene00004506	0.0203909	6.60985	0.946109	1
Gene:WBGene00017996	-0.257951	6.60862	0.356525	1
Gene:WBGene00013077	-0.759831	6.60544	0.00690537	0.0775809
Gene:WBGene00021355	-1.34819	6.60449	2.04208e-05	0.000480032
Gene:WBGene00022306	-0.023979	6.6036	0.932173	1
Gene:WBGene00011338	-0.394238	6.6034	0.177375	0.789689
Gene:WBGene00011771	0.407555	6.60309	0.150876	0.702361
Gene:WBGene00004305	-0.380475	6.59956	0.178675	0.793807
Gene:WBGene00001630	-0.330871	6.59616	0.239215	0.902129
Gene:WBGene00004014	-0.242745	6.5959	0.442148	1
Gene:WBGene00003930	-0.565348	6.59585	0.0495764	0.348283
Gene:WBGene00010904	-0.38199	6.59546	0.302536	1
Gene:WBGene00004464	0.132966	6.59288	0.639725	1
Gene:WBGene00007296	-0.178614	6.59237	0.524408	1
Gene:WBGene00002131	0.524969	6.59116	0.0613577	0.403716
Gene:WBGene00000081	0.089529	6.5876	0.786059	1
Gene:WBGene00010047	0.894785	6.58487	0.00184224	0.0260886
Gene:WBGene00007192	-1.33222	6.58382	2.61658e-05	0.000599946
Gene:WBGene00021097	0.0981585	6.58351	0.747319	1
Gene:WBGene00020682	-0.787504	6.58241	0.00863451	0.0928006
Gene:WBGene00013919	0.175558	6.58237	0.534201	1
Gene:WBGene00000204	0.347614	6.58175	0.215661	0.839772
Gene:WBGene00000158	-0.45556	6.58071	0.118706	0.610983
Gene:WBGene00018349	-0.550891	6.57971	0.0481451	0.342231
Gene:WBGene00009661	-0.481908	6.57758	0.10415	0.557073
Gene:WBGene00021352	-0.473776	6.57627	0.0932679	0.529213
Gene:WBGene00004759	0.4693	6.57486	0.0948031	0.534397
Gene:WBGene00002050	-0.981413	6.57428	0.000928859	0.0144111
Gene:WBGene00010867	-0.525217	6.57401	0.103116	0.553488
Gene:WBGene00004320	0.604442	6.57368	0.0357102	0.275459
Gene:WBGene00004375	-0.0247545	6.5733	0.933002	1
Gene:WBGene00003374	0.236507	6.57204	0.421037	1
Gene:WBGene00010326	-0.517725	6.56924	0.0712629	0.448406
Gene:WBGene00012794	0.381198	6.56663	0.177938	0.791377
Gene:WBGene00003235	-1.18992	6.5658	0.000210009	0.00391068
Gene:WBGene00016987	-0.535514	6.56419	0.0752149	0.464889
Gene:WBGene00016746	-0.201329	6.56259	0.620684	1
Gene:WBGene00004933	1.27266	6.56216	1.7125e-05	0.000408954
Gene:WBGene00004187	-0.194518	6.56208	0.531844	1
Gene:WBGene00002632	-0.0176688	6.56165	0.949638	1
Gene:WBGene00018257	-1.84572	6.56002	1.39342e-10	8.05469e-09
Gene:WBGene00003795	0.306795	6.55998	0.333522	1
Gene:WBGene00004087	-0.166697	6.55849	0.557608	1
Gene:WBGene00007707	1.00625	6.55836	0.000374355	0.00650181
Gene:WBGene00000814	0.686836	6.5553	0.0175428	0.161881
Gene:WBGene00003625	-1.16501	6.5544	3.61571e-05	0.000801806
Gene:WBGene00003980	-0.222652	6.55415	0.479274	1
Gene:WBGene00000022	-0.739044	6.55378	0.0506903	0.353486
Gene:WBGene00011110	-2.29681	6.55349	2.1422e-14	1.91937e-12
Gene:WBGene00010428	0.144256	6.5513	0.61224	1
Gene:WBGene00012825	-0.00548325	6.54806	0.985921	1
Gene:WBGene00015966	0.272826	6.54629	0.377793	1
Gene:WBGene00009429	-2.25151	6.54441	2.90849e-10	1.60177e-08
Gene:WBGene00020954	-1.41021	6.54423	1.7432e-05	0.000416073
Gene:WBGene00001241	-0.755165	6.54407	0.0138385	0.134898
Gene:WBGene00011648	0.0499687	6.54229	0.861107	1
Gene:WBGene00000228	-0.743996	6.54221	0.0110525	0.113076
Gene:WBGene00019329	-0.189146	6.54162	0.574218	1
Gene:WBGene00007666	0.216613	6.54037	0.449129	1
Gene:WBGene00008841	-0.0815435	6.53976	0.831718	1
Gene:WBGene00017244	-0.528633	6.53975	0.0591589	0.392687
Gene:WBGene00020636	-1.71242	6.53952	1.47913e-08	6.23656e-07
Gene:WBGene00004199	0.706696	6.53835	0.0207842	0.185154
Gene:WBGene00020251	0.362453	6.53792	0.202524	0.824451
Gene:WBGene00021895	-0.921959	6.53747	0.00244252	0.0330619
Gene:WBGene00008926	0.955405	6.53671	0.00639341	0.072848
Gene:WBGene00021474	-0.591171	6.53647	0.0584327	0.389254
Gene:WBGene00022078	0.590416	6.536	0.0422539	0.309829
Gene:WBGene00000800	-0.0341235	6.53564	0.907564	1
Gene:WBGene00001073	-0.626552	6.53455	0.0255539	0.216155
Gene:WBGene00008053	-0.206397	6.53449	0.500564	1
Gene:WBGene00007336	0.453893	6.53367	0.509904	1
Gene:WBGene00007605	-3.0234	6.533	1.9678e-22	3.78851e-20
Gene:WBGene00001955	-1.56608	6.53255	7.96082e-08	2.97198e-06
Gene:WBGene00006936	0.152925	6.53197	0.630825	1
Gene:WBGene00000777	0.777732	6.52849	0.00569214	0.066367
Gene:WBGene00002081	-0.262063	6.52654	0.36382	1
Gene:WBGene00007460	-0.657391	6.52546	0.0418696	0.307737
Gene:WBGene00007947	-4.70736	6.5253	1.48809e-45	1.28392e-42
Gene:WBGene00000101	0.105337	6.52461	0.70957	1
Gene:WBGene00011481	0.459759	6.5246	0.117458	0.606302
Gene:WBGene00008564	-0.44021	6.5226	0.139625	0.663127
Gene:WBGene00006588	-2.50194	6.52256	1.45201e-16	1.66218e-14
Gene:WBGene00009180	0.161465	6.52151	0.56683	1
Gene:WBGene00002274	0.497954	6.52136	0.092906	0.529213
Gene:WBGene00001182	-0.156945	6.52034	0.617344	1
Gene:WBGene00021088	-0.291456	6.51968	0.371001	1
Gene:WBGene00009177	-1.06959	6.51943	0.000202955	0.00379297
Gene:WBGene00018797	-0.520289	6.51873	0.0642801	0.418103
Gene:WBGene00010560	0.647382	6.5182	0.0218734	0.191892
Gene:WBGene00016172	1.14725	6.51743	0.00589782	0.0683716
Gene:WBGene00003821	2.17266	6.51715	1.7311e-12	1.27415e-10
Gene:WBGene00018724	1.44088	6.51624	1.32915e-06	3.95444e-05
Gene:WBGene00022381	0.0983307	6.51533	0.727369	1
Gene:WBGene00003589	0.480203	6.51398	0.0866934	0.508414
Gene:WBGene00012166	-1.70289	6.51336	3.90832e-09	1.78252e-07
Gene:WBGene00009201	-0.536645	6.5131	0.0628316	0.41115
Gene:WBGene00018051	-0.839146	6.51293	0.00800748	0.0873307
Gene:WBGene00015633	0.309561	6.51265	0.327885	1
Gene:WBGene00007030	0.0639691	6.51265	0.83105	1
Gene:WBGene00007135	-0.284582	6.51204	0.323287	1
Gene:WBGene00013606	-0.724788	6.50883	0.0238343	0.20492
Gene:WBGene00001795	1.29892	6.50829	5.14521e-06	0.00013613
Gene:WBGene00020886	-0.771811	6.50404	0.0106875	0.110237
Gene:WBGene00003002	-0.0987188	6.50191	0.735161	1
Gene:WBGene00001837	0.0185049	6.49926	0.94851	1
Gene:WBGene00012722	-0.981628	6.49832	0.00147392	0.0215857
Gene:WBGene00009776	0.799783	6.49786	0.00554455	0.0649061
Gene:WBGene00018610	0.887719	6.49755	0.00201055	0.0280964
Gene:WBGene00020092	-0.231243	6.4969	0.423601	1
Gene:WBGene00010097	-0.150521	6.49645	0.60252	1
Gene:WBGene00008944	0.103802	6.49438	0.714894	1
Gene:WBGene00007533	-4.73933	6.49418	9.11112e-44	7.3189e-41
Gene:WBGene00004126	-0.514305	6.4941	0.0667159	0.429806
Gene:WBGene00022631	0.740692	6.49223	0.0339822	0.265738
Gene:WBGene00007223	0.629162	6.49167	0.0401549	0.298144
Gene:WBGene00014030	-4.41826	6.49123	8.47331e-27	2.37819e-24
Gene:WBGene00012423	-1.04513	6.48943	0.000326378	0.00573821
Gene:WBGene00000201	0.133238	6.48931	0.650432	1
Gene:WBGene00016957	-0.68532	6.48463	0.014793	0.142146
Gene:WBGene00004270	-0.149132	6.48454	0.594726	1
Gene:WBGene00010113	-0.70431	6.48357	0.0169456	0.157745
Gene:WBGene00008555	-0.0981557	6.48233	0.724835	1
Gene:WBGene00008094	-0.364707	6.48208	0.195944	0.824451
Gene:WBGene00019074	0.0664459	6.48193	0.813697	1
Gene:WBGene00016450	1.3677	6.48114	6.10354e-06	0.000159133
Gene:WBGene00001194	0.319182	6.48035	0.266025	0.972107
Gene:WBGene00019466	-0.459216	6.479	0.106245	0.565981
Gene:WBGene00021456	-0.293096	6.47796	0.316164	1
Gene:WBGene00015044	1.57247	6.47794	1.54346e-06	4.54561e-05
Gene:WBGene00001058	0.319607	6.47635	0.282721	1
Gene:WBGene00011940	0.465924	6.47453	0.16523	0.750243
Gene:WBGene00012812	-1.6615	6.47258	6.55387e-08	2.49063e-06
Gene:WBGene00021078	-1.42769	6.47236	2.10679e-06	6.03303e-05
Gene:WBGene00004919	-0.0173378	6.47111	0.950855	1
Gene:WBGene00020102	-0.363735	6.47022	0.267408	0.975319
Gene:WBGene00017302	0.632693	6.47007	0.0453913	0.326362
Gene:WBGene00001452	0.465628	6.46987	0.0981811	0.53495
Gene:WBGene00019778	-0.182256	6.46777	0.550614	1
Gene:WBGene00007646	-0.819413	6.4677	0.00459795	0.0556713
Gene:WBGene00021312	-0.314893	6.46595	0.272179	0.987932
Gene:WBGene00006586	0.00576854	6.46591	0.983682	1
Gene:WBGene00017484	-0.0803488	6.46554	0.814522	1
Gene:WBGene00001758	-4.61178	6.46495	4.98816e-37	2.94182e-34
Gene:WBGene00017443	0.154834	6.46231	0.612542	1
Gene:WBGene00003528	-0.302694	6.46223	0.279485	1
Gene:WBGene00003065	-1.23149	6.46093	2.42043e-05	0.000558822
Gene:WBGene00004121	-0.121984	6.46088	0.675249	1
Gene:WBGene00019305	0.179936	6.46008	0.525415	1
Gene:WBGene00013228	0.374111	6.45903	0.214946	0.837757
Gene:WBGene00004249	1.54861	6.45884	7.68295e-08	2.87746e-06
Gene:WBGene00012094	-1.6674	6.45847	6.02694e-08	2.29413e-06
Gene:WBGene00011932	-1.35222	6.45608	2.17876e-06	6.21621e-05
Gene:WBGene00002135	-1.06746	6.45534	0.000245234	0.0044878
Gene:WBGene00010272	0.692663	6.4523	0.0150375	0.143922
Gene:WBGene00006755	-0.17477	6.45045	0.551948	1
Gene:WBGene00006499	-0.393605	6.45018	0.182352	0.805306
Gene:WBGene00022712	-0.195211	6.44923	0.546441	1
Gene:WBGene00000181	-1.29743	6.4488	8.39736e-06	0.00021217
Gene:WBGene00022858	-2.27825	6.44776	1.16837e-10	6.82149e-09
Gene:WBGene00008480	1.06443	6.44618	0.000216416	0.00401555
Gene:WBGene00020155	-0.510215	6.44538	0.0873086	0.51145
Gene:WBGene00012783	3.37595	6.44456	7.05436e-22	1.26411e-19
Gene:WBGene00022518	-0.638534	6.44406	0.0364732	0.279297
Gene:WBGene00006599	-0.28048	6.4434	0.318431	1
Gene:WBGene00004033	-0.37963	6.44319	0.183336	0.808197
Gene:WBGene00012930	-0.266122	6.44228	0.421314	1
Gene:WBGene00005001	-1.06008	6.43919	0.00122616	0.0184225
Gene:WBGene00000281	-0.853733	6.43867	0.00617311	0.0708402
Gene:WBGene00044082	-1.54185	6.43813	9.54323e-07	2.90797e-05
Gene:WBGene00011333	-0.626659	6.43722	0.0406126	0.300967
Gene:WBGene00020866	1.05598	6.43594	0.000328481	0.00576867
Gene:WBGene00022703	0.200611	6.43461	0.48867	1
Gene:WBGene00006713	0.148342	6.43174	0.596554	1
Gene:WBGene00014054	-1.94789	6.431	5.08067e-11	3.11875e-09
Gene:WBGene00007330	-3.52922	6.42992	6.00722e-29	1.99916e-26
Gene:WBGene00001479	0.975189	6.42966	0.00057948	0.00955701
Gene:WBGene00002694	0.184468	6.42915	0.528546	1
Gene:WBGene00019435	-2.15013	6.42855	4.08071e-09	1.8585e-07
Gene:WBGene00010809	0.412153	6.42765	0.151001	0.702614
Gene:WBGene00000380	0.690592	6.42714	0.0151767	0.145046
Gene:WBGene00015400	-2.19987	6.42534	7.44023e-10	3.82004e-08
Gene:WBGene00016195	-0.572972	6.42417	0.0524365	0.361676
Gene:WBGene00010052	-1.03487	6.42241	0.000267254	0.00482435
Gene:WBGene00015404	-0.169592	6.42233	0.559706	1
Gene:WBGene00000146	0.369608	6.42099	0.18718	0.820122
Gene:WBGene00002238	-0.30739	6.42062	0.306013	1
Gene:WBGene00021068	-0.732148	6.42051	0.017652	0.162663
Gene:WBGene00019476	0.482436	6.41881	0.0966656	0.534397
Gene:WBGene00021597	-0.579478	6.4177	0.0470344	0.336413
Gene:WBGene00011230	1.07661	6.41721	0.000297339	0.00530372
Gene:WBGene00000783	1.47912	6.41667	3.56341e-06	9.7603e-05
Gene:WBGene00006478	-0.723278	6.41635	0.01094	0.112195
Gene:WBGene00006423	-0.603964	6.41582	0.032102	0.256194
Gene:WBGene00008019	0.302571	6.41542	0.306962	1
Gene:WBGene00008419	0.09045	6.41518	0.747023	1
Gene:WBGene00003831	-1.38946	6.41267	5.06751e-06	0.000134518
Gene:WBGene00013477	-2.70669	6.41205	1.67557e-16	1.89943e-14
Gene:WBGene00012194	0.117274	6.41203	0.699579	1
Gene:WBGene00003957	-5.6631	6.41153	1.08607e-58	1.87411e-55
Gene:WBGene00044784	0.180986	6.41143	0.526165	1
Gene:WBGene00001561	0.201677	6.41126	0.47411	1
Gene:WBGene00004458	0.0795761	6.41091	0.798925	1
Gene:WBGene00018467	0.0539748	6.40884	0.848553	1
Gene:WBGene00002035	0.361954	6.40841	0.209379	0.824451
Gene:WBGene00000988	-4.20345	6.40764	1.69326e-33	7.88908e-31
Gene:WBGene00015734	-0.00309109	6.40661	0.991581	1
Gene:WBGene00014505	-1.17708	6.40656	5.99959e-05	0.00127115
Gene:WBGene00009617	0.0905325	6.40588	0.764693	1
Gene:WBGene00010744	0.975349	6.40561	0.000661105	0.010721
Gene:WBGene00006405	-0.318251	6.40548	0.260168	0.955946
Gene:WBGene00015131	-0.91821	6.40524	0.00148571	0.0216978
Gene:WBGene00000482	-0.0870233	6.40459	0.765423	1
Gene:WBGene00004459	0.29267	6.40421	0.340454	1
Gene:WBGene00006352	0.195873	6.40402	0.48349	1
Gene:WBGene00003596	2.1738	6.40393	1.69201e-13	1.3806e-11
Gene:WBGene00012468	0.264812	6.4037	0.360313	1
Gene:WBGene00020530	-0.21539	6.40356	0.443783	1
Gene:WBGene00012646	0.0235547	6.40261	0.940071	1
Gene:WBGene00002070	-0.366126	6.40253	0.198044	0.824451
Gene:WBGene00003581	-0.34912	6.40242	0.26159	0.959892
Gene:WBGene00000123	-0.0870689	6.40084	0.794498	1
Gene:WBGene00011775	-0.224071	6.40028	0.444769	1
Gene:WBGene00015547	0.0622628	6.40005	0.828438	1
Gene:WBGene00015942	0.119588	6.39938	0.679216	1
Gene:WBGene00007685	-0.664261	6.39921	0.0179409	0.164804
Gene:WBGene00015295	0.530366	6.39918	0.0596068	0.395206
Gene:WBGene00001752	-2.9931	6.39905	2.8343e-20	4.55355e-18
Gene:WBGene00019599	-0.233183	6.39891	0.406765	1
Gene:WBGene00009431	-3.35644	6.39881	4.79141e-25	1.17493e-22
Gene:WBGene00012735	0.597968	6.39835	0.0935546	0.529627
Gene:WBGene00009816	0.907682	6.39709	0.00544455	0.0639443
Gene:WBGene00021534	-0.425017	6.39623	0.160275	0.734605
Gene:WBGene00001840	0.0377696	6.39567	0.895012	1
Gene:WBGene00016866	0.794164	6.39507	0.00520226	0.0616475
Gene:WBGene00007651	-0.122021	6.3946	0.68857	1
Gene:WBGene00015676	-1.40095	6.39196	1.60681e-05	0.000385692
Gene:WBGene00004116	-0.167194	6.39189	0.567115	1
Gene:WBGene00021975	-0.475038	6.39187	0.113277	0.58995
Gene:WBGene00007955	0.247981	6.38805	0.391461	1
Gene:WBGene00009974	-0.0413749	6.38489	0.888994	1
Gene:WBGene00015052	-1.02735	6.38432	0.000734811	0.0117567
Gene:WBGene00016417	1.73332	6.382	2.20743e-08	8.99007e-07
Gene:WBGene00006875	0.73014	6.37867	0.0110986	0.113448
Gene:WBGene00013973	6.32478	6.37842	4.40543e-15	4.24955e-13
Gene:WBGene00044209	0.141828	6.37818	0.613285	1
Gene:WBGene00018782	1.25356	6.37806	2.01707e-05	0.000474873
Gene:WBGene00016862	0.890746	6.3748	0.00158447	0.0229475
Gene:WBGene00021036	-1.00231	6.37466	0.000569041	0.00941484
Gene:WBGene00020592	-0.479901	6.37269	0.0993433	0.538553
Gene:WBGene00009638	-0.486552	6.37161	0.0999678	0.540764
Gene:WBGene00006518	-1.64357	6.36868	1.02136e-08	4.4102e-07
Gene:WBGene00016234	0.797129	6.36763	0.00515215	0.0611421
Gene:WBGene00009164	0.109593	6.36753	0.697716	1
Gene:WBGene00010356	-0.284238	6.36738	0.314145	1
Gene:WBGene00010872	-1.0535	6.36606	0.000208024	0.00387992
Gene:WBGene00002187	0.702869	6.36458	0.0126889	0.125946
Gene:WBGene00195175	0.526231	6.36386	0.0768672	0.472594
Gene:WBGene00016913	-1.0018	6.36354	0.00147423	0.0215857
Gene:WBGene00007042	-0.17652	6.36233	0.540999	1
Gene:WBGene00001775	-3.47977	6.3605	2.47078e-25	6.2563e-23
Gene:WBGene00009453	0.200491	6.35989	0.475151	1
Gene:WBGene00016756	0.583326	6.35962	0.0697451	0.441448
Gene:WBGene00022668	0.605473	6.35868	0.0339217	0.265443
Gene:WBGene00003953	0.112765	6.35854	0.694171	1
Gene:WBGene00044743	0.685458	6.35766	0.0268171	0.223713
Gene:WBGene00004095	-0.00845119	6.35753	0.977397	1
Gene:WBGene00015122	0.625572	6.35731	0.0349864	0.272084
Gene:WBGene00005000	1.72408	6.35713	4.11224e-05	0.000899922
Gene:WBGene00004040	-0.602274	6.35696	0.0371723	0.283591
Gene:WBGene00003144	-0.107238	6.35666	0.733001	1
Gene:WBGene00003834	0.336665	6.35648	0.238514	0.900607
Gene:WBGene00007952	-0.298519	6.35581	0.304285	1
Gene:WBGene00000109	-0.623767	6.35571	0.0257269	0.216813
Gene:WBGene00016131	0.0133705	6.35502	0.96365	1
Gene:WBGene00003793	-0.197684	6.35476	0.521475	1
Gene:WBGene00002110	-0.692237	6.35447	0.0217043	0.190761
Gene:WBGene00003009	0.0896925	6.35413	0.751046	1
Gene:WBGene00002223	0.178306	6.35397	0.62833	1
Gene:WBGene00012330	-1.92895	6.35215	2.16756e-09	1.04005e-07
Gene:WBGene00022646	0.623192	6.35198	0.0261664	0.21974
Gene:WBGene00022673	-1.35566	6.34854	3.60217e-06	9.86069e-05
Gene:WBGene00010204	-3.1846	6.34802	3.65113e-23	7.42837e-21
Gene:WBGene00012860	-0.726872	6.34743	0.0178421	0.164091
Gene:WBGene00017726	1.72035	6.34648	2.85736e-08	1.14666e-06
Gene:WBGene00009880	0.358816	6.34638	0.226783	0.870597
Gene:WBGene00011971	0.658857	6.34557	0.0213129	0.188527
Gene:WBGene00017838	1.8734	6.34544	2.21164e-08	8.99935e-07
Gene:WBGene00011299	0.541434	6.34544	0.0589775	0.391793
Gene:WBGene00015887	-1.52906	6.34497	1.03271e-07	3.78857e-06
Gene:WBGene00001208	0.0306463	6.34429	0.91253	1
Gene:WBGene00010911	-0.665003	6.34357	0.020911	0.185964
Gene:WBGene00020038	1.3104	6.34286	5.84632e-06	0.000153026
Gene:WBGene00012136	-0.224424	6.34161	0.430295	1
Gene:WBGene00010488	0.604573	6.34105	0.0559557	0.376957
Gene:WBGene00004460	0.225219	6.34031	0.440061	1
Gene:WBGene00007591	-1.42015	6.33927	6.38354e-07	2.0055e-05
Gene:WBGene00001032	1.05867	6.33831	0.000276149	0.00496376
Gene:WBGene00011696	-0.139785	6.33754	0.728496	1
Gene:WBGene00018208	0.471523	6.33725	0.0997085	0.539612
Gene:WBGene00012497	-0.0857245	6.33688	0.758975	1
Gene:WBGene00020104	-0.833411	6.33647	0.00338337	0.0436056
Gene:WBGene00018395	-1.48162	6.33633	3.53298e-07	1.15756e-05
Gene:WBGene00000984	0.115495	6.33608	0.691446	1
Gene:WBGene00010306	-0.266705	6.33544	0.341899	1
landmark:unc-54	-3.80755	6.33446	2.41482e-27	6.945e-25
Gene:WBGene00001131	-0.58881	6.33349	0.0613242	0.403703
Gene:WBGene00012375	-0.80099	6.33144	0.00494786	0.0591698
Gene:WBGene00020417	-1.45963	6.33139	6.73303e-07	2.10395e-05
Gene:WBGene00009012	0.357404	6.33084	0.203837	0.824451
Gene:WBGene00006331	0.837153	6.32965	0.00432388	0.053084
Gene:WBGene00003756	0.632271	6.32951	0.0280191	0.231092
Gene:WBGene00001077	-0.241571	6.32846	0.416108	1
Gene:WBGene00017108	-0.103427	6.32827	0.715528	1
Gene:WBGene00013037	-2.44231	6.32584	3.07466e-16	3.36271e-14
Gene:WBGene00007357	0.419807	6.3243	0.147197	0.68962
Gene:WBGene00005015	0.0454953	6.32385	0.877028	1
Gene:WBGene00000480	0.452651	6.32345	0.119127	0.612544
Gene:WBGene00004946	-0.159059	6.32309	0.605315	1
Gene:WBGene00001999	0.000415862	6.3227	0.99884	1
Gene:WBGene00000793	-0.0634501	6.32205	0.826397	1
Gene:WBGene00007964	-0.743041	6.31945	0.013838	0.134898
Gene:WBGene00011399	0.0398785	6.31727	0.889858	1
Gene:WBGene00003732	0.227945	6.31448	0.424148	1
Gene:WBGene00016769	-0.543695	6.31358	0.0570147	0.382818
Gene:WBGene00018090	0.947581	6.31338	0.00116866	0.0176381
Gene:WBGene00015047	0.337966	6.31198	0.22665	0.870412
Gene:WBGene00020811	-0.513323	6.309	0.0675494	0.434096
Gene:WBGene00008567	-3.58507	6.30777	1.42377e-26	3.9485e-24
Gene:WBGene00012543	0.244008	6.30683	0.410962	1
Gene:WBGene00019487	0.3771	6.3064	0.19315	0.824451
[truncated: 44,593 more rows]

## Sheet: diff_withgenename
B. Differentially expressed genes (FDR<0.05)													C. Protein-coding gene with increased expression			D. Protein-coding gene with decreased expression
tracking_id	logFC	logCPM	PValue	FDR	Gene stable ID	Gene name	Chromosome/scaffold name	Gene start (bp)	Gene end (bp)	Strand			gene name			gene name
Gene:WBGene00000696	18.806	9.69742	2.08783e-114	3.24247e-110	WBGene00000696	col-122	IV	9563360	9564471	1			B0205.13			Oct-1
Gene:WBGene00000140	17.121	8.01324	5.0118e-115	1.16752e-110	WBGene00000140	anc-1	I	4321095	4359105	1			B0205.14			AC3.5
Gene:WBGene00006925	16.7477	7.64024	7.1343e-124	3.32394e-119	WBGene00006925	vit-1	X	7727901	7733308	1			B0238.11			B0034.1
Gene:WBGene00006927	15.0399	5.93579	5.29934e-95	3.52716e-91	WBGene00006927	vit-3	X	3567397	3572549	-1			B0238.12			B0035.13
Gene:WBGene00007282	13.7511	4.65352	1.13057e-73	4.05189e-70	WBGene00007282	clec-223	V	11273148	11278159	1			B0273.1			B0198.3
Gene:WBGene00011161	11.0353	2.24173	1.12843e-36	6.49072e-34	WBGene00011161	chil-18	II	9448273	9449726	1			B0281.3			B0228.7
Gene:WBGene00197773	10.8725	1.83611	1.00456e-30	3.68529e-28	WBGene00197773	T27A10.8	X	3572379	3572566	1			B0284.1			B0250.5
Gene:WBGene00023483	10.6234	1.59587	5.28874e-25	1.29009e-22	WBGene00023483	Y75B8A.39	III	12313287	12314403	1			B0284.2			B0272.3
Gene:WBGene00016721	10.3207	1.30893	5.33584e-23	1.07156e-20	WBGene00016721	C46G7.1	IV	6018003	6019713	1			B0294.1			B0303.11
Gene:WBGene00255469	10.1559	1.15219	6.98252e-20	1.08081e-17	WBGene00255469	C25G4.17	IV	12442068	12443035	1			B0361.6			B0310.1
Gene:WBGene00019741	9.96792	0.997976	8.8736e-20	1.34231e-17	WBGene00019741	nhr-201	V	465757	467506	1			B0361.9			B0365.9
Gene:WBGene00015288	9.74173	1.19046	1.10674e-21	1.96062e-19	WBGene00015288	best-4	II	9485	11846	-1			B0403.3			B0379.1
Gene:WBGene00007864	9.70218	1.46544	3.52233e-25	8.82306e-23	WBGene00007864	C32H11.1	IV	12912790	12914969	-1			B0403.5			B0395.3
Gene:WBGene00010464	9.4511	0.532305	2.4284e-14	2.16332e-12	WBGene00010464	K01D12.5	V	12397850	12398778	1			B0416.10			B0410.3
Gene:WBGene00011454	9.1388	0.211625	4.26528e-13	3.30105e-11	WBGene00011454	lron-14	IV	9560787	9566605	-1			B0416.7			B0454.5
Gene:WBGene00016928	8.995	0.0857768	9.47676e-12	6.39901e-10	WBGene00016928	srb-19	V	7517685	7520177	-1			B0462.5			B0491.5
Gene:WBGene00005715	8.9744	0.0572763	2.53491e-11	1.60905e-09	WBGene00005715	srv-4	IV	4285403	4288432	-1			B0507.10			B0513.5
Gene:WBGene00013493	7.91882	2.38389	6.67618e-30	2.35644e-27	WBGene00013493	clec-9	V	16705082	16706647	-1			B0507.2			B0563.6
Gene:WBGene00014130	6.81805	0.507507	9.20723e-14	7.71536e-12	WBGene00014130	ZK892.6	II	9979162	9980076	-1			B0507.6			C01B9.1
Gene:WBGene00000782	6.78364	8.8396	2.53243e-21	4.36994e-19	WBGene00000782	cpr-2	V	16532989	16534110	-1			B0507.7			C01F1.3
Gene:WBGene00004211	6.72404	0.145429	3.66385e-11	2.28517e-09	WBGene00004211	ptd-2	V	9250275	9254223	1			B0507.8			C01G10.7
Gene:WBGene00013971	6.71933	5.52365	9.46605e-15	8.73332e-13	WBGene00013971	scl-19	V	18731991	18732772	1			B0511.6			C01G10.9
Gene:WBGene00020546	6.69115	0.361512	4.70495e-12	3.30133e-10	WBGene00020546	T17A3.10	III	154475	156674	-1			B0546.4			C02G6.1
Gene:WBGene00009099	6.61799	1.60724	3.2138e-22	5.9655e-20	WBGene00009099	F25B3.2	V	9577128	9579946	1			B0554.5			C03B1.5
Gene:WBGene00010169	6.61688	2.29235	1.57876e-31	6.23358e-29	WBGene00010169	clec-18	I	12301424	12303157	-1			B0563.5			C03H5.5
Gene:WBGene00000503	6.56645	8.22337	1.31393e-40	9.41802e-38	WBGene00000503	cht-1	X	3397608	3400017	-1			C01A2.4			C04E12.10
Gene:WBGene00050906	6.36827	5.78739	1.45531e-34	7.45104e-32	WBGene00050906	F20E11.17	V	17468754	17469251	-1			C01A2.6			C04E12.2
Gene:WBGene00013973	6.32478	6.37842	4.40543e-15	4.24955e-13	WBGene00013973	asp-18	V	18730174	18731679	-1			C01G10.17			C04E12.5
Gene:WBGene00009421	6.31238	0.84602	4.66921e-15	4.47619e-13	WBGene00009421	F35E8.7	V	15914014	15915142	1			C01G10.4			C05B5.4
Gene:WBGene00022189	6.3078	0.0504239	1.96094e-10	1.10876e-08	WBGene00022189	Y71H2AR.2	III	2838763	2840927	-1			C01G10.5			C05C10.3
Gene:WBGene00007141	6.27727	3.23388	2.00284e-32	8.71491e-30	WBGene00007141	pitr-4	V	9658931	9661614	-1			C01G10.8			C05C8.7
Gene:WBGene00015077	6.2549	2.89816	6.07114e-33	2.77314e-30	WBGene00015077	B0238.13	V	5243815	5248021	-1			C01G5.5			C05C9.3
Gene:WBGene00004994	6.17121	7.73157	1.85904e-16	2.08709e-14	WBGene00004994	spp-9	X	11487788	11488178	1			C02F5.3			C05D12.3
Gene:WBGene00005551	6.08424	1.8586	4.37355e-23	8.85949e-21	WBGene00005551	sri-39	II	2587504	2589754	1			C03C10.4			C05D12.4
Gene:WBGene00002193	6.05623	0.57927	1.96716e-13	1.58842e-11	WBGene00002193	kin-5	IV	9967078	9969181	-1			C04A11.5			C05D9.3
Gene:WBGene00013090	6.03204	2.66457	1.44634e-32	6.41774e-30	WBGene00013090	Y51B9A.8	II	9398866	9399828	1			C04E7.3			C06A1.2
Gene:WBGene00007682	5.90141	6.74901	1.2263e-19	1.83713e-17	WBGene00007682	C18D11.6	III	11810556	11811048	1			C04F12.1			C06A6.4
Gene:WBGene00005005	5.83058	3.02911	8.44085e-23	1.65936e-20	WBGene00005005	spp-20	V	6556653	6558310	-1			C05B5.2			C06A8.3
Gene:WBGene00017441	5.82774	1.69603	2.8797e-22	5.38827e-20	WBGene00017441	F13H8.8	II	6265650	6267623	-1			C05D12.7			C06B8.2
Gene:WBGene00004236	5.81461	4.70581	2.1364e-11	1.37482e-09	WBGene00004236	ptr-22	V	18919234	18931381	-1			C05D9.9			C06E1.7
Gene:WBGene00005106	5.81389	0.355642	9.33189e-12	6.31034e-10	WBGene00005106	srd-28	V	15250604	15251671	1			C05G5.2			C06E2.1
Gene:WBGene00021478	5.79266	3.94259	6.18576e-26	1.61911e-23	WBGene00021478	Y39H10A.1	V	3767204	3767750	1			C06B3.6			C06E4.3
Gene:WBGene00044772	5.77668	5.30347	1.16598e-25	3.01801e-23	WBGene00044772	T23E7.6	X	17680911	17682294	-1			C06E1.1			C06E7.4
Gene:WBGene00022570	5.62423	0.181397	2.40391e-10	1.33334e-08	WBGene00022570	sdz-35	II	3207683	3208751	-1			C06E4.8			C06G1.5
Gene:WBGene00017469	5.59592	0.0290808	8.05953e-10	4.10384e-08	WBGene00017469	F14F9.6	V	5146179	5150464	-1			C06G3.3			C06G1.6
Gene:WBGene00007439	5.54029	1.50571	2.64369e-19	3.8612e-17	WBGene00007439	C08E8.3	V	18350148	18350555	1			C06H5.12			C07D8.6
Gene:WBGene00016670	5.53908	7.11337	1.26867e-27	3.76488e-25	WBGene00016670	ilys-3	IV	2464471	2465440	1			C06H5.14			C08F11.1
Gene:WBGene00002103	5.53225	2.53323	5.25064e-28	1.58852e-25	WBGene00002103	ins-20	II	6010844	6011321	1			C07E3.3			C09B8.4
Gene:WBGene00016092	5.5216	2.70839	9.35246e-26	2.4343e-23	WBGene00016092	cyp-33B1	V	9041330	9043677	1			C07H6.2			C09F9.2
Gene:WBGene00206481	5.48859	0.142205	2.809e-09	1.32196e-07	WBGene00206481	Y51B9A.14	II	9397812	9398500	-1			C08E3.1			C10A4.4
Gene:WBGene00000932	5.44618	6.96727	3.15546e-16	3.43496e-14	WBGene00000932	dao-6	III	9735263	9736028	-1			C08E3.13			C10A4.6
Gene:WBGene00219445	5.43068	2.6708	2.13516e-22	4.09379e-20	WBGene00219445	C06H5.12	V	17894785	17894985	1			C08E8.3			C11E4.6
Gene:WBGene00044245	5.41047	1.35751	1.08279e-15	1.12859e-13	WBGene00044245	F32A7.8	I	14838692	14839251	1			C08E8.4			C11E4.7
Gene:WBGene00020520	5.38947	0.0756098	2.02335e-08	8.3057e-07	WBGene00020520	T15B7.8	V	6821809	6826872	1			C08F11.3			C11H1.9
Gene:WBGene00008559	5.38009	0.0692511	2.47014e-09	1.17435e-07	WBGene00008559	F07H5.8	II	8801130	8804883	1			C08G5.7			C12D12.1
Gene:WBGene00014149	5.3476	1.44798	1.07464e-13	8.9408e-12	WBGene00014149	fbxb-70	I	14955647	14957097	-1			C10C5.2			C14B4.2
Gene:WBGene00021761	5.3252	5.16768	6.80893e-48	6.34854e-45									C10G8.4			C14B9.10
Gene:WBGene00189961	5.26904	5.08289	6.20734e-24	1.35143e-21	WBGene00189961	Y54G2A.57	IV	2969940	2973466	1			C11D2.3			C14B9.3
Gene:WBGene00000551	5.21919	8.69443	7.47818e-23	1.48896e-20	WBGene00000551	clx-1	IV	7734647	7736409	1			C11G10.1			C14C11.7
Gene:WBGene00019644	5.19818	5.92212	2.20637e-39	1.46853e-36	WBGene00019644	cpt-4	V	5023738	5027725	-1			C12D5.3			C14C6.5
Gene:WBGene00020910	5.19492	1.20383	1.34852e-16	1.54751e-14	WBGene00020910	dgtr-1	V	6497110	6498494	1			C13C4.7			C14F11.4
Gene:WBGene00000469	5.17651	3.19045	4.44723e-34	2.18106e-31	WBGene00000469	ces-2	I	14961501	14965355	1			C13F10.5			C14F11.6
Gene:WBGene00044113	5.1735	5.50716	5.41681e-26	1.42584e-23	WBGene00044113	C54F6.15	V	7522032	7522364	-1			C13G3.1			C14H10.1
Gene:WBGene00044379	5.12144	0.851109	8.5665e-13	6.43745e-11	WBGene00044379	F40H7.12	II	3687791	3688691	-1			C14B1.3			C15H9.9
Gene:WBGene00017588	5.07755	0.175851	6.29725e-09	2.78364e-07	WBGene00017588	F19B10.6	II	3663509	3663896	-1			C15A11.7			C16A3.10
Gene:WBGene00219447	5.07686	3.91009	3.29516e-20	5.27577e-18	WBGene00219447	C06H5.14	V	17904129	17904329	1			C15B12.8			C16A3.5
Gene:WBGene00015993	5.01697	1.03835	1.92699e-14	1.72987e-12	WBGene00015993	C18H7.1	IV	615544	620930	1			C15H11.1			C16D6.1
Gene:WBGene00008591	5.01668	1.18208	2.96142e-12	2.11295e-10	WBGene00008591	F08H9.3	V	14461943	14462768	-1			C15H9.11			C16D9.1
Gene:WBGene00021494	4.96065	2.08489	3.48224e-21	5.8783e-19	WBGene00021494	Y40B10B.1	V	1960137	1961403	-1			C16A3.4			C17B7.5
Gene:WBGene00018601	4.95364	7.03301	1.32359e-16	1.52265e-14	WBGene00018601	F48C1.9	I	5332247	5332781	-1			C16A3.6			C17C3.1
Gene:WBGene00018803	4.95062	6.0748	8.29809e-23	1.6382e-20	WBGene00018803	fbxa-24	II	3816961	3818238	1			C16C10.2			C17C3.15
Gene:WBGene00015847	4.93679	0.0783004	1.55546e-08	6.51711e-07	WBGene00015847	C16C8.9	II	3462570	3463205	-1			C16C10.8			C17F4.7
Gene:WBGene00012467	4.92625	0.389963	3.50009e-10	1.89619e-08	WBGene00012467	arrd-8	II	12065085	12067568	1			C16C8.9			C17H12.6
Gene:WBGene00006163	4.90985	0.942535	1.28978e-13	1.06358e-11	WBGene00006163	str-112	V	7136277	7138417	-1			C16D9.4			C17H12.8
Gene:WBGene00011672	4.89837	7.40195	7.9814e-36	4.32397e-33	WBGene00011672	cyp-13A5	II	9798276	9800363	-1			C16D9.9			C18A11.3
Gene:WBGene00009811	4.87478	0.636298	7.44478e-10	3.82004e-08	WBGene00009811	F47B8.10	V	14343068	14346964	1			C17E4.10			C18B2.3
Gene:WBGene00009600	4.83614	4.80054	2.80122e-12	2.00171e-10	WBGene00009600	F40G12.5	V	14269180	14270646	-1			C17E4.2			C18E9.4
Gene:WBGene00016660	4.79332	4.1001	1.48244e-10	8.55863e-09	WBGene00016660	C45B2.3	X	6082960	6083333	1			C17G10.2			C23G10.2
Gene:WBGene00013837	4.75652	1.16687	7.0405e-15	6.56048e-13	WBGene00013837	fbxa-30	III	1274514	1275588	-1			C17G10.6			C23G10.6
Gene:WBGene00019931	4.73418	4.55639	1.30414e-22	2.55299e-20	WBGene00019931	R07C12.1	IV	4152547	4154029	1			C17H1.10			C23H3.2
Gene:WBGene00015046	4.72099	9.59271	3.35234e-14	2.91942e-12	WBGene00015046	nlp-34	V	3978829	3979134	-1			C17H1.13			C23H4.3
Gene:WBGene00018292	4.72095	1.3217	7.08641e-16	7.5037e-14	WBGene00018292	F41E6.11	V	8619931	8621313	-1			C17H1.4			C23H4.4
Gene:WBGene00000555	4.71847	4.47962	5.14595e-12	3.5731e-10	WBGene00000555	cnc-1	V	1443970	1444286	-1			C17H1.5			C23H5.8
Gene:WBGene00206512	4.67118	4.16887	1.58704e-13	1.30179e-11	WBGene00206512	Y39A3B.7	III	1983749	1984960	-1			C17H1.7			C24B9.3
Gene:WBGene00014107	4.62508	0.848585	1.23741e-11	8.21254e-10	WBGene00014107	ZK856.6	V	10198704	10199713	1			C17H12.11			C25H3.9
Gene:WBGene00016262	4.60261	4.64518	1.60116e-33	7.53534e-31	WBGene00016262	C30F12.3	I	6970367	6971798	-1			C17H12.4			C26B9.5
Gene:WBGene00017340	4.59939	6.62202	3.45027e-32	1.46138e-29	WBGene00017340	F10D7.3	X	17372314	17374877	-1			C18A11.1			C27A7.6
Gene:WBGene00009969	4.59521	5.32939	2.17704e-35	1.15262e-32	WBGene00009969	F53B7.7	V	10998297	10999642	1			C18D11.6			C27D8.1
Gene:WBGene00011231	4.5847	2.02892	1.26716e-19	1.8862e-17	WBGene00011231	R11A5.3	I	7862842	7863553	-1			C18G1.6			C27F2.8
Gene:WBGene00007613	4.57396	0.63707	1.70806e-11	1.10528e-09	WBGene00007613	C15H11.1	V	14393858	14394464	1			C18H7.1			C29F5.1
Gene:WBGene00044661	4.56744	4.59449	1.58143e-29	5.4578e-27	WBGene00044661	fbxa-143	V	16125811	16127497	-1			C18H9.5			C30F12.2
Gene:WBGene00010928	4.55526	2.32927	6.64839e-19	9.38651e-17	WBGene00010928	clec-258	V	19788680	19789343	1			C18H9.6			C30H6.7
Gene:WBGene00000935	4.52677	0.174086	8.44962e-08	3.13936e-06	WBGene00000935	daz-1	II	5456305	5458616	1			C23G10.11			C31B8.8
Gene:WBGene00235317	4.47537	0.334409	2.94084e-07	9.87152e-06	WBGene00235317	K04A8.19	V	6554067	6554408	-1			C23H4.6			C31C9.2
Gene:WBGene00013109	4.46212	0.183472	7.98828e-08	2.97984e-06	WBGene00013109	Y51H4A.15	IV	16656613	16657359	1			C24H12.4			C32D5.8
Gene:WBGene00235093	4.45387	3.64581	2.02288e-13	1.62777e-11	WBGene00235093	C54F6.18	V	7526000	7526360	1			C25A1.16			C32E8.9
Gene:WBGene00016843	4.45224	0.0485456	8.99711e-07	2.75961e-05	WBGene00016843	C50F7.3	IV	7732329	7734191	1			C25A1.5			C32F10.8
Gene:WBGene00001487	4.44774	0.526463	4.76793e-10	2.53298e-08	WBGene00001487	frk-1	IV	10043183	10045703	1			C25B8.8			C32H11.3
Gene:WBGene00004097	4.44643	1.66749	4.49993e-17	5.38962e-15	WBGene00004097	pqm-96	III	9736030	9736869	-1			C25E10.10			C32H11.4
Gene:WBGene00015918	4.44518	1.24453	1.91707e-10	1.08528e-08	WBGene00015918	C17G10.6	II	5599930	5603294	-1			C25E10.4			C32H11.9
Gene:WBGene00012914	4.38277	5.59095	8.98703e-40	6.06833e-37	WBGene00012914	bcmo-1	II	12830707	12832720	1			C25E10.8			C33A12.1
Gene:WBGene00011665	4.38238	1.46603	1.47264e-15	1.51461e-13	WBGene00011665	T09F5.1	V	15149092	15150732	1			C25F9.11			C33F10.8
Gene:WBGene00012947	4.37673	8.57616	4.77509e-34	2.31746e-31	WBGene00012947	Y47H9C.1	I	11830985	11833166	-1			C25F9.14			C34B2.8
Gene:WBGene00016686	4.37526	1.46287	1.82917e-12	1.33788e-10	WBGene00016686	cyp-33C1	V	2179586	2181759	1			C25F9.2			C34B4.2
Gene:WBGene00015701	4.36908	0.276907	1.21606e-08	5.18843e-07	WBGene00015701	C11D2.3	IV	6152437	6154623	1			C25F9.5			C34C12.6
Gene:WBGene00015788	4.35845	4.05775	2.31311e-32	9.88715e-30	WBGene00015788	C15B12.8	X	6474274	6476780	1			C25G4.17			C34C6.4
Gene:WBGene00021121	4.3583	4.87285	4.9691e-13	3.81409e-11	WBGene00021121	W09G12.7	IV	1229080	1230795	1			C25G4.2			C34F6.10
Gene:WBGene00010931	4.35731	3.81311	5.26683e-24	1.15749e-21	WBGene00010931	M162.5	V	19761051	19766769	1			C25H3.10			C35A11.4
Gene:WBGene00018476	4.34489	3.51958	6.42796e-25	1.54374e-22	WBGene00018476	F45E12.6	II	7313872	7314181	-1			C26E1.2			C35A5.3
Gene:WBGene00022674	4.33296	0.68516	2.95516e-10	1.62172e-08	WBGene00022674	ZK177.9	II	5517157	5517743	-1			C27A7.8			C35B1.4
Gene:WBGene00044644	4.29944	6.0613	5.82249e-39	3.71611e-36	WBGene00044644	B0205.13	I	10727751	10728795	-1			C27B7.9			C35B1.5
Gene:WBGene00045398	4.25738	1.09169	1.30693e-10	7.58297e-09	WBGene00045398	Y71F9AM.8	I	2940910	2941583	-1			C27F2.4			C35C5.10
Gene:WBGene00019471	4.24942	1.33437	1.54561e-12	1.14304e-10	WBGene00019471	cyp-35B2	V	3942215	3944519	1			C28C12.4			C36A4.4
Gene:WBGene00022874	4.24143	1.35781	1.74726e-08	7.25548e-07	WBGene00022874	nep-25	II	5842243	5845020	1			C28G1.2			C37H5.14
Gene:WBGene00007320	4.22991	1.27138	1.66288e-10	9.52956e-09	WBGene00007320	C05B5.2	III	9999819	10000516	-1			C28G1.5			C39D10.3
Gene:WBGene00016845	4.22619	7.52519	1.81241e-35	9.70597e-33	WBGene00016845	C50F7.5	IV	7726718	7727951	1			C28G1.6			C39D10.7
Gene:WBGene00009420	4.21405	0.95061	1.59072e-08	6.64694e-07	WBGene00009420	F35E8.6	V	15912148	15913056	1			C29F7.2			C39D10.8
Gene:WBGene00195180	4.21339	1.85069	4.26422e-15	4.14769e-13	WBGene00195180	C41D11.10	I	4427024	4428026	1			C30F12.3			C40H1.7
Gene:WBGene00016669	4.18764	5.89963	1.09017e-24	2.56526e-22	WBGene00016669	ilys-2	IV	2467681	2468879	1			C30G12.2			C40H1.8
Gene:WBGene00007758	4.18546	3.27225	1.77398e-24	4.09167e-22	WBGene00007758	C27A7.8	V	12153076	12154265	1			C30G4.4			C41A3.1
Gene:WBGene00015042	4.16058	2.68231	7.0203e-23	1.40379e-20	WBGene00015042	cyp-34A7	V	3961760	3963815	-1			C30G7.4			C41D11.3
Gene:WBGene00219700	4.12969	0.267226	3.16778e-08	1.26578e-06	WBGene00219700	linc-6	X	1982710	1982883	-1			C30H6.10			C41G7.9
Gene:WBGene00202514	4.12857	2.64388	1.06727e-21	1.89792e-19	WBGene00202514	T09F5.20	V	15146387	15146861	-1			C31B8.4			C41H7.6
Gene:WBGene00001607	4.11382	1.49514	1.2207e-12	9.0998e-11	WBGene00001607	gln-6	IV	9739202	9740901	-1			C31H5.6			C42D4.2
Gene:WBGene00015076	4.11231	5.70635	2.46792e-27	7.05417e-25	WBGene00015076	B0238.12	V	5267822	5268823	1			C31H5.7			C44B7.11
Gene:WBGene00013146	4.09374	1.78634	6.4481e-15	6.0326e-13	WBGene00013146	Y53C12B.7	II	9750413	9752324	-1			C32D5.12			C44B7.7
Gene:WBGene00010989	4.09102	3.60239	1.12944e-24	2.63109e-22	WBGene00010989	R03D7.2	II	10932788	10935237	-1			C32F10.4			C45B2.1
Gene:WBGene00219298	4.04809	2.88184	2.1482e-22	4.10191e-20	WBGene00219298	F55H2.8	III	9513891	9514549	1			C32H11.1			C45E5.1
Gene:WBGene00022653	4.0098	8.76089	5.61725e-20	8.8119e-18	WBGene00022653	ZK105.1	V	7713990	7714700	1			C33A12.19			C46C2.2
Gene:WBGene00007723	3.99982	1.56697	1.82112e-06	5.29637e-05	WBGene00007723	C25F9.2	V	19421471	19426774	1			C33A12.3			C46F2.1
Gene:WBGene00008302	3.99666	2.47519	6.31937e-15	5.936e-13	WBGene00008302	C54D10.8	V	12445162	12446963	-1			C33A12.4			C46G7.2
Gene:WBGene00021601	3.99566	0.879092	9.88267e-07	3.00747e-05	WBGene00021601	Y46H3A.5	V	1811346	1814116	-1			C33D9.13			C47B2.9
Gene:WBGene00016805	3.9882	3.34603	3.35635e-23	6.88881e-21	WBGene00016805	C50D2.1	II	111644	114454	1			C34C12.4			C48E7.1
Gene:WBGene00019265	3.98723	0.87347	1.30843e-10	7.58297e-09	WBGene00019265	H35N09.1	X	8607174	8607670	1			C34C6.3			C49F8.3
Gene:WBGene00015605	3.94967	5.78546	2.4028e-24	5.40815e-22	WBGene00015605	C08E3.13	II	1631995	1633850	-1			C34C6.7			C50B6.7
Gene:WBGene00009706	3.94943	5.444	3.07518e-24	6.88826e-22	WBGene00009706	F44G3.2	V	16103894	16106140	1			C34D1.4			C50F2.4
Gene:WBGene00015600	3.94423	2.87146	2.27444e-18	3.09849e-16	WBGene00015600	fbxa-165	II	1614793	1616463	-1			C34F11.8			C51E3.9
Gene:WBGene00005655	3.93501	2.73408	1.02539e-14	9.44151e-13	WBGene00005655	srr-4	V	5019224	5022369	1			C35C5.9			C52D10.12
Gene:WBGene00016924	3.909	3.63694	7.3282e-13	5.53368e-11	WBGene00016924	C54F6.6	V	7523692	7525421	1			C35D10.7			C52D10.3
Gene:WBGene00009702	3.90852	1.19881	2.21359e-11	1.42253e-09	WBGene00009702	F44F4.3	II	10884729	10885878	-1			C36B1.13			C53D5.5
Gene:WBGene00014006	3.89269	7.77425	8.84669e-20	1.34231e-17	WBGene00014006	ZK596.1	IV	10900372	10901383	1			C36B1.6			C53H9.3
Gene:WBGene00014814	3.88682	4.17401	2.00514e-24	4.57949e-22	WBGene00014814	R03D7.3	II	10935726	10942198	-1			C36E8.1			C54D10.3
Gene:WBGene00020227	3.87646	0.32038	8.65756e-08	3.20894e-06	WBGene00020227	T05A8.1	II	2708438	2710096	-1			C37A5.3			C55A6.4
Gene:WBGene00020912	3.85813	2.04013	5.02525e-15	4.79777e-13	WBGene00020912	W01A11.7	V	6504538	6505500	-1			C37C3.12			C55A6.7
Gene:WBGene00003769	3.83381	7.92931	5.03214e-16	5.38972e-14	WBGene00003769	nlp-31	V	3980055	3980617	1			C37H5.5			C55B7.3
Gene:WBGene00007232	3.83145	0.329081	1.1377e-07	4.13197e-06	WBGene00007232	C01G10.5	V	15089102	15089499	-1			C38C10.6			C56E6.2
Gene:WBGene00017312	3.82929	0.449863	4.40804e-07	1.42226e-05	WBGene00017312	pitr-5	V	7184910	7188474	1			C38D9.2			D1022.3
Gene:WBGene00015537	3.80898	2.84131	1.48145e-15	1.52032e-13	WBGene00015537	C06E4.8	IV	7284219	7285873	-1			C38H2.3			D1022.4
Gene:WBGene00000558	3.7955	7.62768	6.69256e-16	7.10281e-14	WBGene00000558	cnc-4	V	1447222	1447707	1			C39D10.2			D1054.18
Gene:WBGene00202501	3.7766	1.06395	1.5872e-09	7.75963e-08	WBGene00202501	Y57E12B.10	V	6935553	6935863	-1			C39H7.4			D1054.8
Gene:WBGene00018725	3.75679	5.84066	7.73497e-23	1.53353e-20	WBGene00018725	kreg-1	X	8709705	8710157	1			C41D11.10			D1054.9
Gene:WBGene00007132	3.74325	2.30503	4.56726e-16	4.9372e-14	WBGene00007132	B0284.2	III	4381739	4384141	1			C41G11.1			D1086.12
Gene:WBGene00003856	3.74034	1.56772	9.14326e-14	7.67556e-12	WBGene00003856	odr-10	X	6864313	6865939	-1			C43E11.12			D1086.3
Gene:WBGene00022550	3.71248	3.59893	2.78633e-22	5.2346e-20	WBGene00022550	droe-8	V	8726516	8728894	1			C44B7.5			D1086.6
Gene:WBGene00013637	3.71113	4.71145	3.38394e-26	9.16635e-24	WBGene00013637	Y105C5A.13	IV	15641215	15645546	1			C44E4.4			D1086.7
Gene:WBGene00004078	3.70659	2.62275	1.92448e-17	2.37205e-15	WBGene00004078	pos-1	V	8414085	8415255	1			C44H9.4			D2030.4
Gene:WBGene00005514	3.70646	0.986567	3.36064e-09	1.55952e-07	WBGene00005514	sri-2	V	15963849	15965212	-1			C45B11.2			D2092.4
Gene:WBGene00009750	3.69597	6.74984	3.1522e-28	9.85666e-26	WBGene00009750	F46A8.7	I	11237693	11238227	-1			C45B11.8			E01A2.1
Gene:WBGene00005189	3.69407	2.00174	1.63458e-16	1.85748e-14	WBGene00005189	srg-32	V	10587167	10588794	-1			C45B2.3			E01G6.3
Gene:WBGene00022013	3.66868	1.19519	1.495e-11	9.79659e-10	WBGene00022013	Y60C6A.1	V	4783613	4786140	1			C45G7.13			E02H4.7
Gene:WBGene00018042	3.66746	1.21191	9.08553e-12	6.15267e-10	WBGene00018042	mks-3	II	7580216	7583557	-1			C46G7.1			E02H9.7
Gene:WBGene00009724	3.66681	10.038	5.13177e-18	6.79246e-16	WBGene00009724	F45D3.4	V	12552211	12553229	-1			C47E12.2			E04F6.15
Gene:WBGene00004965	3.66403	2.258	8.24423e-16	8.67059e-14	WBGene00004965	spe-11	I	5330576	5332175	-1			C47E12.7			E_BE45912.2
Gene:WBGene00009001	3.6625	3.00774	1.77361e-10	1.01143e-08	WBGene00009001	tyr-3	I	7274282	7278573	-1			C47E12.9			F01D5.1
Gene:WBGene00012299	3.65372	0.34493	2.09352e-07	7.26766e-06	WBGene00012299	W06D11.1	X	12293767	12295547	1			C49C3.15			F01D5.2
Gene:WBGene00011675	3.63194	1.22512	4.80435e-11	2.95303e-09	WBGene00011675	cyp-13A3	II	9788801	9793284	-1			C49C3.21			F01D5.3
Gene:WBGene00219950	3.63032	3.87853	1.79863e-22	3.47719e-20	WBGene00219950	F46A8.13	I	11237817	11237980	1			C49G7.12			F01D5.5
Gene:WBGene00006627	3.62736	3.68825	1.62736e-22	3.15918e-20	WBGene00006627	tsp-1	III	8237995	8239423	-1			C49G7.7			F01D5.6
Gene:WBGene00004017	3.62596	1.37781	2.32058e-12	1.67365e-10	WBGene00004017	phg-1	II	10137656	10139217	1			C49G9.2			F01F1.14
Gene:WBGene00005582	3.61075	0.77638	1.23647e-05	0.000303201	WBGene00005582	sri-70	V	17303054	17304438	1			C49H3.3			F01G10.10
Gene:WBGene00002013	3.60504	4.37001	1.73833e-13	1.41345e-11	WBGene00002013	hsp-12.6	IV	9446385	9446980	-1			C50D2.1			F02A9.4
Gene:WBGene00219205	3.58891	0.968618	3.58249e-09	1.65096e-07	WBGene00219205	R03D7.15	II	10942527	10943417	1			C50D2.2			F07A11.5
Gene:WBGene00044897	3.58491	1.07844	1.86862e-08	7.71131e-07	WBGene00044897	M01D7.9	I	1851681	1852280	-1			C50F2.2			F07F6.1
Gene:WBGene00016693	3.57224	0.272365	1.04077e-06	3.1467e-05	WBGene00016693	srbc-20	V	2147095	2148626	1			C50F4.9			F08A8.4
Gene:WBGene00045272	3.5541	3.7858	2.93781e-17	3.58313e-15	WBGene00045272	F59C12.4	X	16602445	16602717	-1			C50F7.3			F08C6.5
Gene:WBGene00235312	3.55124	1.0183	5.059e-08	1.94315e-06	WBGene00235312	F28A12.10	V	8637245	8638125	-1			C50F7.5			F08D12.2
Gene:WBGene00044206	3.54725	8.1516	4.48617e-20	7.10936e-18	WBGene00044206	T26H5.9	V	15444910	15445372	1			C52A10.1			F08G5.6
Gene:WBGene00017695	3.54537	0.0530926	3.18232e-06	8.77322e-05	WBGene00017695	fip-1	III	8639791	8640093	1			C53A3.2			F09B12.3
Gene:WBGene00020472	3.53221	1.05714	5.81144e-10	3.01852e-08	WBGene00020472	lips-11	II	1108841	1110992	-1			C53B7.2			F09C8.1
Gene:WBGene00017270	3.52327	3.35085	2.53783e-19	3.71825e-17	WBGene00017270	numr-1	III	7362619	7363464	-1			C53B7.3			F09E5.3
Gene:WBGene00023490	3.49976	3.43346	3.67275e-15	3.62536e-13	WBGene00023490	F36A2.14	I	8824432	8825623	-1			C53C11.5			F09F7.4
Gene:WBGene00017034	3.49223	1.4203	1.60048e-10	9.19456e-09	WBGene00017034	otpl-2	V	4073755	4077548	1			C53H9.2			F10A3.4
Gene:WBGene00020228	3.4868	0.781948	2.59871e-07	8.8184e-06	WBGene00020228	T05A8.2	II	2709942	2711019	-1			C54C8.12			F10C1.9
Gene:WBGene00019964	3.48612	0.632844	1.56871e-06	4.61705e-05	WBGene00019964	R08E5.4	V	3768570	3769776	1			C54D10.14			F10D11.5
Gene:WBGene00235092	3.4641	1.18538	9.38095e-11	5.55359e-09	WBGene00235092	C54F6.17	V	7527455	7527955	1			C54D10.8			F10D11.6
Gene:WBGene00015310	3.44503	3.99954	3.31713e-23	6.83842e-21	WBGene00015310	fan-1	IV	6548851	6552567	1			C54E10.11			F11C1.5
Gene:WBGene00000013	3.44488	10.4962	1.28544e-17	1.63634e-15	WBGene00000013	abf-2	I	3885548	3885961	-1			C54F6.15			F11D5.1
Gene:WBGene00023501	3.43161	4.05069	2.16508e-12	1.57368e-10	WBGene00023501	F11E6.11	IV	17442875	17443736	1			C54F6.17			F11E6.3
Gene:WBGene00007657	3.42827	2.0821	3.23453e-13	2.52429e-11	WBGene00007657	C17H1.4	I	13107492	13112443	-1			C54F6.18			F11E6.4
Gene:WBGene00009966	3.41895	5.06124	2.54432e-23	5.26855e-21	WBGene00009966	F53B7.3	V	10999425	11000792	-1			C54F6.5			F11G11.13
Gene:WBGene00007827	3.41246	2.61666	7.45543e-12	5.09319e-10	WBGene00007827	C30H6.10	IV	17368593	17370615	1			C54F6.6			F13B6.3
Gene:WBGene00194928	3.41102	1.2348	5.59437e-10	2.91226e-08	WBGene00194928	ZC513.14	V	8035324	8036060	-1			C56A3.4			F13D12.6
Gene:WBGene00008961	3.40955	0.594377	4.44867e-08	1.73591e-06	WBGene00008961	F19H6.6	X	12362397	12363110	1			C56A3.5			F13E6.5
Gene:WBGene00011873	3.39727	2.40556	1.993e-16	2.23211e-14	WBGene00011873	T20G5.12	III	10201623	10202528	1			C56E10.3			F13G3.12
Gene:WBGene00007883	3.39648	4.79461	1.69551e-21	2.98095e-19	WBGene00007883	C33A12.4	IV	9510055	9510594	-1			D1054.3			F13H10.3
Gene:WBGene00219417	3.39391	0.76395	3.06734e-06	8.48906e-05	WBGene00219417	F34H10.9	X	9631257	9633238	1			D1086.9			F13H8.3
Gene:WBGene00015593	3.39348	0.458318	2.96586e-07	9.94118e-06	WBGene00015593	C08E3.1	II	1633806	1634089	1			D2030.12			F14D7.6
Gene:WBGene00045416	3.39065	7.48091	4.82186e-29	1.62794e-26	WBGene00045416	Y37H2A.14	V	18143738	18144721	1			D2096.5			F14F9.5
Gene:WBGene00021081	3.38832	5.09828	3.29648e-22	6.0947e-20	WBGene00021081	W08A12.4	V	3673380	3676632	1			DC2.5			F15E6.4
Gene:WBGene00019290	3.38551	3.44666	5.57132e-19	7.93803e-17	WBGene00019290	K02A2.5	II	7411075	7412030	-1			E01G4.5			F17A9.4
Gene:WBGene00018706	3.38469	1.16781	2.87164e-10	1.58334e-08	WBGene00018706	F52F10.2	V	1548143	1550701	1			E02A10.4			F17A9.5
Gene:WBGene00012783	3.37595	6.44456	7.05436e-22	1.26411e-19	WBGene00012783	Y43C5A.3	IV	10274036	10275411	1			E02H1.1			F17B5.1
Gene:WBGene00016923	3.37172	4.46564	1.0502e-13	8.75315e-12	WBGene00016923	C54F6.5	V	7529114	7529426	1			E04D5.1			F17C8.9
Gene:WBGene00010348	3.36673	7.66006	2.92125e-22	5.44416e-20	WBGene00010348	H01G02.1	IV	11803273	11804152	-1			E04F6.4			F17H10.1
Gene:WBGene00017466	3.3495	2.29652	4.9746e-12	3.46445e-10	WBGene00017466	F14F9.3	V	5138195	5141488	1			E04F6.8			F18E3.11
Gene:WBGene00017706	3.34754	1.97112	2.19839e-14	1.96593e-12	WBGene00017706	F22E5.7	II	2642090	2642938	1			E04F6.9			F18E3.12
Gene:WBGene00021858	3.3413	1.70287	5.4029e-13	4.13344e-11	WBGene00021858	Y54F10BM.3	III	2277279	2289992	1			F01D4.8			F18E3.13
Gene:WBGene00007399	3.32842	0.00737463	1.81281e-05	0.000431582	WBGene00007399	clec-162	III	9723282	9725214	-1			F02D8.5			F18F11.4
Gene:WBGene00000556	3.3161	5.59269	5.15551e-16	5.50919e-14	WBGene00000556	cnc-2	V	1449667	1450189	-1			F02E11.7			F19B10.10
Gene:WBGene00020835	3.30983	1.12916	3.77351e-09	1.73384e-07	WBGene00020835	T27A1.3	II	535578	546944	1			F07E5.5			F19C6.5
Gene:WBGene00015097	3.29475	3.27683	1.0362e-15	1.08489e-13	WBGene00015097	B0273.1	IV	5493995	5495250	1			F07F6.8			F19C7.1
Gene:WBGene00002026	3.2937	5.78029	1.23158e-14	1.12291e-12	WBGene00002026	hsp-70	I	9320361	9322511	-1			F07H5.8			F19C7.4
Gene:WBGene00011643	3.27523	2.88814	3.49557e-18	4.70699e-16	WBGene00011643	slc-17.9	X	9761489	9764922	-1			F08A8.5			F20D1.9
Gene:WBGene00000465	3.2743	0.396234	4.9434e-07	1.57644e-05	WBGene00000465	cpg-1	III	4489359	4491396	1			F08A8.8			F20D6.11
Gene:WBGene00009484	3.26943	3.99368	1.24748e-19	1.86286e-17	WBGene00009484	F36G3.3	X	9798835	9801038	1			F08B12.4			F20G2.1
Gene:WBGene00194985	3.25213	7.36185	2.17476e-24	4.91864e-22	WBGene00194985	Y25C1A.14	II	3096064	3096957	-1			F08F1.4			F20G2.2
Gene:WBGene00008396	3.24846	6.98172	3.14465e-08	1.2587e-06	WBGene00008396	D1086.9	V	14104270	14106481	1			F08F8.9			F21A3.3
Gene:WBGene00195165	3.24804	1.55962	2.03777e-10	1.14941e-08	WBGene00195165	F57G4.11	V	17625127	17627598	1			F08G2.4			F21C10.10
Gene:WBGene00020474	3.24157	2.36653	5.04306e-15	4.80494e-13	WBGene00020474	lips-13	II	1115641	1118033	-1			F08G2.5			F21C10.7
Gene:WBGene00044242	3.22432	4.76027	6.07731e-24	1.32933e-21	WBGene00044242	C54C8.12	I	12456918	12457215	1			F08H9.3			F22E5.1
Gene:WBGene00012961	3.20911	8.22412	7.79329e-20	1.19048e-17	WBGene00012961	Y47H10A.5	I	12095735	12097939	-1			F09C12.2			F22E5.8
Gene:WBGene00009466	3.20344	4.30916	2.13346e-21	3.69517e-19	WBGene00009466	F36D1.7	I	11263148	11263661	1			F09E5.14			F22F4.1
Gene:WBGene00206524	3.20126	1.6191	2.08964e-11	1.34659e-09	WBGene00206524	C54E10.11	V	18801433	18802177	-1			F09F7.6			F22F4.4
Gene:WBGene00000928	3.19761	6.62669	8.64566e-24	1.85627e-21	WBGene00000928	dao-2	II	4562853	4563546	1			F09F7.7			F22F4.5
Gene:WBGene00012688	3.19521	3.88081	4.60871e-19	6.62729e-17	WBGene00012688	Y39B6A.29	V	19020487	19024765	-1			F10C2.3			F22G12.5
Gene:WBGene00194902	3.19268	3.92398	4.04325e-08	1.59508e-06	WBGene00194902	Y39H10B.3	V	3670841	3672644	1			F10D7.3			F22H10.6
Gene:WBGene00017509	3.18151	4.58939	2.3697e-15	2.38976e-13	WBGene00017509	F16B4.7	V	1585715	1586036	1			F10E7.5			F23A7.5
Gene:WBGene00044646	3.18096	2.17859	5.29497e-13	4.05753e-11	WBGene00044646	B0205.14	I	10726918	10727351	1			F10E9.11			F23C8.14
Gene:WBGene00007992	3.17632	4.9794	9.5594e-08	3.52081e-06	WBGene00007992	fipr-24	I	14157628	14158078	1			F10E9.12			F23C8.5
Gene:WBGene00009803	3.16633	7.1331	5.84155e-19	8.27245e-17	WBGene00009803	F47B8.2	V	14315860	14316624	-1			F11A5.13			F23D12.11
Gene:WBGene00022181	3.15902	4.59382	5.04724e-18	6.6996e-16	WBGene00022181	pho-9	III	2757168	2760816	-1			F11E6.11			F23F1.2
Gene:WBGene00086560	3.15195	5.79861	4.38775e-15	4.24128e-13	WBGene00086560	ZK355.8	II	2927813	2928149	1			F11G11.5			F23F12.3
Gene:WBGene00011042	3.1393	1.63149	3.50987e-11	2.19207e-09	WBGene00011042	R05H10.1	II	14852430	14853627	1			F13B12.3			F23H11.5
Gene:WBGene00006175	3.13494	1.73931	1.86527e-10	1.06111e-08	WBGene00006175	str-124	X	12787661	12789256	1			F13B9.2			F23H12.5
Gene:WBGene00023515	3.1288	0.875631	3.53911e-05	0.000787068	WBGene00023515	srz-97	V	14465095	14468246	-1			F13C5.1			F25A2.1
Gene:WBGene00017233	3.12451	3.70816	1.35017e-13	1.11141e-11	WBGene00017233	lmd-4	V	7314136	7321009	-1			F13D12.3			F25B4.8
Gene:WBGene00219964	3.12008	2.27038	3.28219e-10	1.78854e-08	WBGene00219964	F52G3.6	X	16943323	16943517	1			F13E9.11			F25B5.3
Gene:WBGene00007919	3.11753	7.09879	7.51078e-10	3.84966e-08	WBGene00007919	C34C6.7	II	8707155	8708854	1			F13H10.6			F25D1.5
Gene:WBGene00022713	3.11173	4.80578	1.95812e-09	9.45399e-08	WBGene00022713	ZK355.3	II	2927017	2927633	-1			F13H6.5			F25E2.2
Gene:WBGene00007072	3.1028	5.56199	4.70194e-18	6.27702e-16	WBGene00007072	ugt-1	V	10395677	10397817	1			F13H8.1			F26C11.1
Gene:WBGene00044638	3.09848	3.47699	1.8972e-17	2.34462e-15	WBGene00044638	F23A7.8	X	16213373	16213599	1			F13H8.8			F26E4.3
Gene:WBGene00020737	3.09367	1.28815	3.11451e-07	1.03871e-05	WBGene00020737	T23F2.4	X	5514798	5515080	-1			F14D7.10			F26E4.6
Gene:WBGene00004997	3.09147	2.33942	4.8857e-10	2.58412e-08	WBGene00004997	spp-12	V	13889869	13890319	1			F14E5.1			F26G1.5
Gene:WBGene00044943	3.09101	1.60759	6.25939e-09	2.76953e-07	WBGene00044943	R151.12	III	7209019	7209149	1			F14F9.3			F26H9.5
Gene:WBGene00010573	3.08889	1.26516	1.01588e-09	5.13907e-08	WBGene00010573	K04H4.2	III	9347714	9355480	-1			F14F9.6			F27D4.1
Gene:WBGene00017072	3.07225	2.62208	4.8518e-12	3.39907e-10	WBGene00017072	D2096.5	IV	8359123	8359716	-1			F14H12.3			F27E5.1
Gene:WBGene00014089	3.06967	2.2522	0.000473839	0.00800458	WBGene00014089	ZK822.1	IV	11918110	11922128	-1			F15A8.6			F28A12.3
Gene:WBGene00077629	3.06602	0.37073	2.18228e-05	0.000508372	WBGene00077629	K10G4.13	V	17294413	17297359	-1			F15B9.6			F28B4.3
Gene:WBGene00014245	3.06267	0.304401	9.537e-05	0.00192105	WBGene00014245	ZK1307.2	II	9653109	9653912	-1			F15D3.8			F28F5.6
Gene:WBGene00002016	3.05413	4.46035	2.27672e-13	1.81635e-11	WBGene00002016	hsp-16.2	V	1804334	1804971	-1			F15D4.2			F28H7.3
Gene:WBGene00009620	3.04763	4.79451	2.83143e-15	2.82483e-13	WBGene00009620	fip-5	X	10302647	10303167	1			F15D4.5			F29B9.11
Gene:WBGene00003114	3.03954	0.358102	2.4913e-06	7.0432e-05	WBGene00003114	mab-23	V	10633058	10635411	1			F15D4.6			F29C4.2
Gene:WBGene00003718	3.03327	0.405401	0.00133201	0.0198147	WBGene00003718	nhr-128	V	2221948	2225296	1			F15E6.10			F31D4.9
Gene:WBGene00016281	3.02079	1.66195	2.88766e-06	8.03697e-05	WBGene00016281	C31B8.4	V	2896637	2898417	1			F15H10.7			F31D5.2
Gene:WBGene00001891	3.01603	2.02435	5.59656e-13	4.2679e-11	WBGene00001891	his-17	V	8897525	8897992	-1			F16A11.1			F31F7.1
Gene:WBGene00020747	3.00455	1.57462	1.58291e-09	7.74679e-08	WBGene00020747	T24A6.7	V	3525274	3526307	1			F16B4.2			F32A11.1
Gene:WBGene00000560	3.00037	5.63402	2.39411e-10	1.33047e-08	WBGene00000560	cnc-6	III	1763524	1764901	1			F16B4.7			F32A5.3
Gene:WBGene00019472	2.99878	6.81544	3.07639e-17	3.7326e-15	WBGene00019472	cyp-35B1	V	3939127	3941235	1			F16C3.2			F32D1.5
Gene:WBGene00045411	2.98984	3.01091	8.76854e-15	8.12197e-13	WBGene00045411	C25F9.11	V	19432441	19433072	-1			F16H6.10			F32D8.11
Gene:WBGene00021964	2.98466	1.12386	1.82199e-08	7.54564e-07	WBGene00021964	Y57E12B.4	V	6945711	6947547	-1			F17C11.11			F32D8.12
Gene:WBGene00010435	2.98247	3.69159	1.5302e-08	6.42865e-07	WBGene00010435	JC8.2	IV	13232943	13236585	-1			F17C11.13			F33C8.4
Gene:WBGene00077593	2.97956	3.37043	5.56643e-15	5.29277e-13	WBGene00077593	C49G7.12	V	4038821	4039934	1			F17E9.3			F34D10.4
Gene:WBGene00194651	2.97704	3.94093	0.000736423	0.0117785	WBGene00194651	C33D9.13	IV	8783322	8785239	-1			F18A1.7			F35A5.1
Gene:WBGene00017422	2.973	1.66909	1.09269e-09	5.46239e-08	WBGene00017422	F13C5.1	X	602172	604922	1			F18G5.6			F35C11.5
Gene:WBGene00007642	2.97281	1.24438	1.57509e-07	5.58912e-06	WBGene00007642	C17E4.2	I	9412314	9413223	1			F19B10.13			F35C5.12
Gene:WBGene00194713	2.97217	5.0625	3.99481e-12	2.8286e-10	WBGene00194713	F19B10.13	II	3662258	3662986	1			F19B10.4			F35D11.4
Gene:WBGene00019113	2.96812	5.99379	3.88487e-15	3.81053e-13	WBGene00019113	F59E11.7	V	8990358	8991565	1			F19B10.6			F35E12.5
Gene:WBGene00008454	2.96464	2.96601	2.25934e-13	1.80558e-11	WBGene00008454	E02A10.4	V	12566027	12567951	-1			F19B2.6			F35E8.2
Gene:WBGene00010508	2.96304	1.51675	0.000204476	0.00381834	WBGene00010508	K02E2.7	V	20384769	20391009	-1			F19C7.2			F35F10.1
Gene:WBGene00206482	2.95262	1.30745	3.96674e-08	1.56888e-06	WBGene00206482	B0416.10	X	9273738	9274671	-1			F19C7.5			F35F10.4
Gene:WBGene00019234	2.94394	4.15156	1.77153e-17	2.201e-15	WBGene00019234	ugt-8	V	4903974	4905917	1			F19F10.3			F35F10.5
Gene:WBGene00005446	2.93175	0.572165	8.68222e-07	2.66829e-05	WBGene00005446	srh-239	V	15445853	15447282	1			F19G12.3			F35F10.6
Gene:WBGene00011966	2.92239	9.18385	0.000629461	0.0102686	WBGene00011966	T23G7.3	II	9165929	9167830	-1			F19H6.6			F35H10.10
Gene:WBGene00006539	2.90106	7.59861	9.20695e-21	1.532e-18	WBGene00006539	tbb-6	V	12261804	12263368	1			F20A1.10			F36A2.7
Gene:WBGene00018696	2.89816	4.49902	1.28907e-11	8.54325e-10	WBGene00018696	pho-6	V	8392263	8394383	-1			F20A1.6			F36H12.3
Gene:WBGene00006623	2.88984	0.925512	1.85942e-07	6.52351e-06	WBGene00006623	try-5	V	9345772	9348687	1			F20D6.2			F37B12.1
Gene:WBGene00012926	2.88159	0.209333	3.66439e-05	0.000811443	WBGene00012926	Y47D3A.13	III	11223446	11224103	-1			F20D6.8			F37C4.6
Gene:WBGene00020946	2.87335	2.3536	8.41666e-05	0.00172218	WBGene00020946	W02D7.11	V	8302887	8304469	-1			F20E11.17			F37H8.5
Gene:WBGene00016097	2.86681	9.30741	4.8618e-15	4.65125e-13	WBGene00016097	C25E10.8	V	9053317	9054017	-1			F20G2.5			F38B2.4
Gene:WBGene00019284	2.8635	5.98283	1.27706e-15	1.31928e-13	WBGene00019284	K01A2.10	II	321442	323098	-1			F21C10.11			F38B6.4
Gene:WBGene00001577	2.84143	5.71665	1.60063e-17	2.01554e-15	WBGene00001577	gem-4	IV	11745640	11748685	1			F21C10.13			F39G3.2
Gene:WBGene00022419	2.83924	1.58344	4.08455e-08	1.61001e-06	WBGene00022419	Y102A11A.9	X	2013281	2018069	1			F21C10.9			F40A3.2
Gene:WBGene00194717	2.83876	3.90234	5.59698e-13	4.2679e-11	WBGene00194717	ZC239.22	II	3219687	3220774	-1			F21F3.6			F40A3.3
Gene:WBGene00008519	2.83752	3.68175	1.57844e-16	1.79807e-14	WBGene00008519	cyp-13B1	X	13406675	13409644	-1			F21F3.7			F40A3.6
Gene:WBGene00012850	2.83453	3.75635	1.18798e-13	9.84858e-12	WBGene00012850	Y44A6C.1	V	20713920	20716875	1			F21H7.12			F40H3.1
Gene:WBGene00009948	2.82365	0.832646	7.8374e-07	2.42465e-05	WBGene00009948	F52H3.6	II	10026594	10027924	-1			F21H7.2			F40H3.2
Gene:WBGene00018189	2.8203	1.5962	1.71e-09	8.29038e-08	WBGene00018189	nhr-181	V	4095055	4100541	1			F21H7.3			F40H3.3
Gene:WBGene00019177	2.81987	0.798862	5.65254e-07	1.7879e-05	WBGene00019177	H10D18.1	V	3815299	3816543	1			F22B5.4			F41B4.1
Gene:WBGene00017361	2.81448	5.16019	3.75542e-15	3.69141e-13	WBGene00017361	F10E9.12	III	8324685	8325609	1			F22E5.6			F41C6.4
Gene:WBGene00022807	2.81323	1.89303	6.22508e-10	3.21188e-08	WBGene00022807	srab-25	V	1738927	1741157	-1			F22E5.7			F41C6.7
Gene:WBGene00020710	2.81058	7.92083	1.30477e-14	1.185e-12	WBGene00020710	T23B3.2	I	6715874	6717090	1			F22F7.4			F42A10.6
Gene:WBGene00019080	2.80569	0.163757	0.000254089	0.00462071	WBGene00019080	F59A3.7	I	5517347	5518563	-1			F22G12.1			F42A8.1
Gene:WBGene00004996	2.80207	0.556067	9.2343e-06	0.000231528	WBGene00004996	spp-11	II	6405391	6407346	-1			F22H10.2			F42F12.3
Gene:WBGene00019967	2.80073	7.23142	2.44861e-13	1.94349e-11	WBGene00019967	cyp-33C8	V	3800776	3803454	-1			F23A7.4			F42F12.4
Gene:WBGene00138721	2.79403	3.67643	5.57224e-07	1.7649e-05	WBGene00138721	C54D10.14	V	12437499	12441266	-1			F23A7.8			F42G10.1
Gene:WBGene00004811	2.78769	4.66026	4.93037e-17	5.89002e-15	WBGene00004811	skr-5	V	17347906	17348712	1			F23H12.3			F42G4.5
Gene:WBGene00045457	2.77892	4.90575	1.36695e-17	1.72596e-15	WBGene00045457	F33H12.7	II	2586077	2586911	-1			F25B3.2			F42G8.10
Gene:WBGene00007203	2.77827	3.03355	1.52326e-12	1.1319e-10	WBGene00007203	best-1	IV	13108140	13109799	-1			F25H5.8			F44A2.7
Gene:WBGene00007858	2.77401	1.58627	1.24119e-07	4.48979e-06	WBGene00007858	C31H5.7	I	9041374	9042003	1			F26A1.13			F44B9.2
Gene:WBGene00018730	2.77276	4.49484	1.55118e-11	1.00937e-09	WBGene00018730	F53A9.7	X	8716534	8716999	-1			F26A10.1			F44D12.2
Gene:WBGene00012152	2.75777	3.23548	1.66437e-12	1.22892e-10	WBGene00012152	cnc-10	V	11183239	11183639	1			F26A3.1			F44E2.4
Gene:WBGene00010293	2.75569	0.161276	8.54298e-05	0.00174496	WBGene00010293	fbxa-108	V	17656845	17658200	-1			F26D11.12			F44E5.1
Gene:WBGene00013980	2.74915	4.1678	1.55737e-11	1.01199e-09	WBGene00013980	dos-1	III	9103981	9106805	1			F26E4.2			F44E7.5
Gene:WBGene00019623	2.74289	1.87379	1.45924e-09	7.19443e-08	WBGene00019623	K10C9.1	V	1075200	1079770	1			F26E4.7			F44G4.2
Gene:WBGene00013208	2.73267	0.68169	2.50606e-05	0.000576591	WBGene00013208	Y54G9A.5	II	13722964	13725009	1			F26F2.3			F45D11.14
Gene:WBGene00016697	2.73259	3.78867	3.26452e-13	2.54343e-11	WBGene00016697	cyp-33C2	V	2183521	2186535	1			F26G1.2			F45E1.4
Gene:WBGene00021978	2.73037	2.29581	2.10128e-10	1.18381e-08	WBGene00021978	Y58A7A.4	V	5082002	5085007	-1			F27C1.2			F45E1.5
Gene:WBGene00011677	2.72757	1.25475	4.50407e-08	1.75459e-06	WBGene00011677	cyp-13A1	II	9779182	9781950	-1			F27D9.7			F45E10.2
Gene:WBGene00006628	2.72108	4.16817	8.58951e-17	1.00299e-14	WBGene00006628	tsp-2	III	8236917	8237893	-1			F28A12.10			F45H10.2
Gene:WBGene00003605	2.71763	2.79412	4.08454e-11	2.53399e-09	WBGene00003605	nhr-6	III	3573585	3578772	1			F28B12.1			F45H10.3
Gene:WBGene00015223	2.70655	4.26315	7.2477e-15	6.74007e-13	WBGene00015223	B0507.6	V	8746158	8750193	1			F28B4.4			F46A8.11
Gene:WBGene00008010	2.70046	1.56025	7.5896e-08	2.84708e-06	WBGene00008010	C38D9.2	V	17567513	17571603	1			F28F8.5			F46B6.6
Gene:WBGene00016403	2.69184	2.26565	7.32004e-06	0.000187802	WBGene00016403	grsp-3	IV	7130701	7131856	-1			F30A10.9			F46F2.3
Gene:WBGene00044660	2.6908	2.60633	8.48273e-07	2.61043e-05	WBGene00044660	fbxa-87	V	16128131	16129089	-1			F32A5.4			F46F2.5
Gene:WBGene00023395	2.69031	0.405682	0.000419111	0.00715953	WBGene00023395	Y82E9BL.9	III	1333921	1335467	-1			F32A7.8			F46G10.1
Gene:WBGene00010980	2.69016	2.20205	9.54623e-11	5.63711e-09	WBGene00010980	R02D5.7	V	14480383	14481330	-1			F32H5.3			F46G11.2
Gene:WBGene00011957	2.68825	4.29373	2.10593e-15	2.12836e-13	WBGene00011957	T23F11.6	III	4646507	4647896	-1			F33H12.7			F46H5.3
Gene:WBGene00015811	2.68773	7.24593	8.11946e-14	6.86559e-12	WBGene00015811	C16A3.6	III	6379449	6380674	1			F34H10.3			F47B7.1
Gene:WBGene00001879	2.68762	1.22399	1.43383e-07	5.13479e-06	WBGene00001879	his-5	V	8535204	8535582	1			F35C11.6			F48B9.3
Gene:WBGene00021909	2.68759	7.51079	9.06839e-18	1.18018e-15	WBGene00021909	Y55B1BL.1	III	402424	405614	1			F35E8.6			F49C12.14
Gene:WBGene00002106	2.67868	0.0398369	8.60112e-05	0.001753	WBGene00002106	ins-23	III	10028247	10028600	1			F35E8.7			F49C12.7
Gene:WBGene00000173	2.67329	0.176507	0.000368295	0.0064051	WBGene00000173	aqp-5	V	10491743	10493268	1			F36A2.14			F49E12.12
Gene:WBGene00000915	2.67298	10.0015	2.22714e-13	1.7829e-11	WBGene00000915	daf-21	V	14684918	14688543	1			F36A2.2			F49F1.7
Gene:WBGene00007131	2.66884	4.58467	2.13251e-13	1.71008e-11	WBGene00007131	B0284.1	III	4376503	4379200	1			F36D1.7			F52A8.5
Gene:WBGene00003774	2.66399	0.0515275	0.000138293	0.00269253	WBGene00003774	nmr-1	II	5440243	5446705	-1			F36D4.5			F52D2.12
Gene:WBGene00015224	2.66235	0.859628	3.88683e-06	0.000105963	WBGene00015224	B0507.7	V	8757489	8758718	-1			F36F2.7			F52E1.14
Gene:WBGene00015216	2.66211	7.72357	3.11858e-18	4.22377e-16	WBGene00015216	valv-1	IV	7444634	7445365	-1			F36G3.3			F52G3.1
Gene:WBGene00219741	2.65889	0.530751	9.94633e-06	0.000247812	WBGene00219741	linc-77	IV	4059931	4061723	-1			F37A8.5			F52H2.3
Gene:WBGene00015227	2.65793	5.42691	1.13025e-14	1.03661e-12	WBGene00015227	B0507.10	V	8758820	8760516	-1			F37H8.3			F52H2.6
Gene:WBGene00019858	2.64776	0.716616	2.48627e-06	7.03327e-05	WBGene00019858	R03H10.6	II	4171294	4173875	-1			F39G3.4			F53B1.4
Gene:WBGene00020063	2.63193	0.0255185	0.000164623	0.00314431	WBGene00020063	R13D11.10	V	812812	813194	-1			F39G3.5			F53B3.6
Gene:WBGene00009691	2.62378	1.72819	9.13139e-08	3.37384e-06	WBGene00009691	F44E5.4	II	11757106	11759311	-1			F40A3.1			F53F1.2
Gene:WBGene00044783	2.62018	4.02748	6.15649e-13	4.67161e-11	WBGene00044783	T26H5.10	V	15443332	15443808	-1			F40B5.2			F53F1.4
Gene:WBGene00003763	2.61395	1.25595	7.21147e-07	2.24442e-05	WBGene00003763	nlp-25	V	19607511	19608410	1			F40E3.5			F53F10.3
Gene:WBGene00022700	2.60564	2.89883	1.72993e-10	9.88946e-09	WBGene00022700	ZK353.4	III	8388460	8389639	-1			F40F12.9			F53F4.10
Gene:WBGene00014732	2.60562	2.24577	8.75666e-11	5.20385e-09	WBGene00014732	F09F3.8	V	13869888	13872529	1			F40G12.5			F53H4.2
Gene:WBGene00044708	2.60424	0.0587177	0.00197198	0.0276487	WBGene00044708	C17H1.13	I	13124081	13126650	-1			F40H7.12			F54A3.5
Gene:WBGene00012399	2.60138	2.98169	1.07143e-05	0.00026581	WBGene00012399	Y6E2A.5	V	15716419	15718660	-1			F41B4.3			F54B11.11
Gene:WBGene00007617	2.59905	6.81174	5.73291e-11	3.4961e-09	WBGene00007617	rrbs-1	V	14423782	14425008	-1			F41C3.1			F54C1.1
Gene:WBGene00012276	2.59574	2.5923	5.64267e-11	3.4501e-09	WBGene00012276	his-74	V	12659705	12660330	-1			F41C3.2			F54C8.1
Gene:WBGene00018653	2.59068	0.662381	5.71558e-06	0.000150025	WBGene00018653	F49H12.2	X	2086057	2086910	1			F41C3.7			F54D5.12
Gene:WBGene00011733	2.58891	6.21334	6.09463e-17	7.22531e-15	WBGene00011733	T12D8.5	III	13625970	13626750	-1			F41E6.11			F54D5.4
Gene:WBGene00018209	2.57883	1.22863	3.42547e-07	1.1263e-05	WBGene00018209	F39G3.4	V	4724663	4726726	1			F41E7.2			F54D5.7
Gene:WBGene00010320	2.57868	4.29797	9.03185e-14	7.59572e-12	WBGene00010320	F59B10.4	II	10513829	10519108	-1			F41G4.8			F54F7.2
Gene:WBGene00008575	2.57826	1.84552	1.48351e-08	6.24938e-07	WBGene00008575	scl-24	V	17486431	17487327	1			F42C5.3			F54F7.8
Gene:WBGene00011158	2.5728	1.89125	1.96237e-07	6.86402e-06	WBGene00011158	chil-16	II	9440215	9441959	-1			F42C5.4			F55A11.7
Gene:WBGene00001854	2.57083	4.2166	2.38903e-15	2.40405e-13	WBGene00001854	hil-3	X	8159154	8160086	1			F42H10.6			F55B11.1
Gene:WBGene00022476	2.57012	0.203776	6.94042e-05	0.0014481	WBGene00022476	fbxa-75	III	1303680	1305669	1			F43C11.7			F55B11.3
Gene:WBGene00219565	2.56247	1.70639	5.96625e-09	2.65495e-07	WBGene00219565	linc-120	II	8688171	8691915	1			F43C9.2			F55C12.6
Gene:WBGene00194851	2.556	1.63081	1.52091e-07	5.41336e-06	WBGene00194851	K07C10.3	II	11166676	11167704	1			F43G6.4			F55D12.1
Gene:WBGene00023069	2.54839	4.58884	0.00298904	0.0392953	WBGene00023069	rncs-1	X	1011501	1012347	1			F44E5.4			F55F3.2
Gene:WBGene00007553	2.54537	3.56062	7.47175e-11	4.48604e-09	WBGene00007553	C13G3.1	V	11011444	11012463	-1			F44E7.2			F55G11.2
Gene:WBGene00018345	2.54006	3.32625	2.3919e-09	1.14064e-07	WBGene00018345	F42C5.3	IV	7286182	7287569	-1			F44F4.3			F55G11.8
Gene:WBGene00004052	2.53975	4.87344	4.56181e-15	4.38225e-13	WBGene00004052	parg-2	IV	8712413	8715027	-1			F44G3.2			F55H12.4
Gene:WBGene00012822	2.53613	0.0222048	0.000853187	0.0133977	WBGene00012822	Y43F8B.12	V	19468383	19469554	1			F44G4.1			F56A8.3
Gene:WBGene00195043	2.53354	1.76701	2.43954e-07	8.3268e-06	WBGene00195043	Y57G11C.1135	IV	14764060	14764305	1			F45D3.2			F56B3.2
Gene:WBGene00017540	2.52426	0.850491	9.47207e-06	0.000236756	WBGene00017540	F17E9.3	IV	8354874	8355458	1			F45D3.3			F56C3.9
Gene:WBGene00007231	2.52051	0.444144	0.00247955	0.0334854	WBGene00007231	C01G10.4	V	15089755	15090021	1			F45D3.4			F56C9.7
Gene:WBGene00017894	2.51994	1.22011	7.16042e-05	0.00149067	WBGene00017894	F28B12.1	II	5942989	5943880	1			F45E12.6			F56D1.2
Gene:WBGene00019021	2.51521	6.30265	0.000211041	0.003926	WBGene00019021	F57H12.6	IV	7975429	7976369	-1			F45E4.5			F56D6.9
Gene:WBGene00000969	2.50787	5.69455	3.54243e-16	3.84721e-14	WBGene00000969	dhs-5	II	5453847	5455976	1			F46A8.7			F57B1.6
Gene:WBGene00018232	2.50624	1.79427	3.84535e-09	1.75646e-07	WBGene00018232	F40E3.5	I	2645266	2657241	-1			F46C3.6			F57B1.9
Gene:WBGene00077490	2.50394	2.72631	1.97324e-11	1.27334e-09	WBGene00077490	M03A1.8	II	4560397	4562621	1			F46F11.6			F57C2.5
Gene:WBGene00005780	2.50376	1.31669	1.36654e-07	4.90512e-06	WBGene00005780	srw-33	V	15449631	15451521	-1			F46H5.5			F57C9.1
Gene:WBGene00003767	2.5022	7.53212	1.31649e-08	5.60152e-07	WBGene00003767	nlp-29	V	3984413	3984849	1			F47B8.10			F57F4.4
Gene:WBGene00015182	2.50075	0.815095	4.49607e-06	0.000120805	WBGene00015182	B0416.7	X	9296945	9297950	-1			F47B8.2			F57F5.1
Gene:WBGene00219912	2.49335	5.22776	3.6832e-11	2.29417e-09	WBGene00219912	F22H10.10	X	16698131	16698298	1			F47E1.2			F58B6.1
Gene:WBGene00017637	2.49081	3.53473	2.32537e-10	1.2975e-08	WBGene00017637	F20D6.8	V	8164760	8168269	-1			F47G3.4			F58E6.11
Gene:WBGene00006681	2.4834	2.497	5.24816e-10	2.75357e-08	WBGene00006681	twk-29	I	9463760	9468917	1			F48C1.9			F58F12.1
Gene:WBGene00011286	2.48035	5.11221	6.04829e-09	2.68377e-07	WBGene00011286	ttr-29	V	12906130	12906746	-1			F48E8.3			F58G6.3
Gene:WBGene00009291	2.47282	5.1353	2.43628e-13	1.93701e-11	WBGene00009291	clec-264	V	20847703	20850694	-1			F48G7.2			F58G6.7
Gene:WBGene00022814	2.46946	5.32825	9.2946e-16	9.75326e-14	WBGene00022814	ZK742.4	V	7810228	7811785	-1			F49E12.10			F59B10.5
Gene:WBGene00008602	2.46936	4.52523	4.36306e-14	3.75054e-12	WBGene00008602	oac-14	X	10139374	10142013	-1			F49H12.2			F59C6.16
Gene:WBGene00219573	2.46381	1.91806	1.44813e-07	5.182e-06	WBGene00219573	anr-30	V	12439502	12440814	1			F49H12.7			F59C6.18
Gene:WBGene00022392	2.46242	0.918894	1.24421e-05	0.00030462	WBGene00022392	Y97E10AL.1	V	7986172	7988335	1			F52C12.6			H03E18.1
Gene:WBGene00009042	2.46213	0.504512	7.95699e-05	0.00163675	WBGene00009042	F22B5.4	II	8449701	8452679	1			F52F10.2			H04M03.3
Gene:WBGene00043067	2.46201	1.50912	1.55824e-07	5.53776e-06	WBGene00043067	dlc-5	IV	6438223	6440031	1			F52H3.6			H06A10.1
Gene:WBGene00007916	2.46074	3.05239	5.51188e-10	2.87253e-08	WBGene00007916	C34C6.3	II	8691922	8694182	1			F53A2.9			H06H21.8
Gene:WBGene00005188	2.45525	2.42517	2.1176e-10	1.19156e-08	WBGene00005188	srg-31	V	6950835	6953897	-1			F53A9.1			H11E01.2
Gene:WBGene00022547	2.45516	2.04647	3.02928e-09	1.4142e-07	WBGene00022547	ZC196.3	V	8736674	8738437	1			F53A9.6			H11E01.3
Gene:WBGene00012683	2.4405	7.29948	6.93877e-12	4.76118e-10	WBGene00012683	asp-17	V	19035715	19037320	-1			F53A9.7			H17B01.2
Gene:WBGene00012398	2.43424	4.51505	1.07244e-09	5.3727e-08	WBGene00012398	Y6E2A.4	V	15712206	15715644	-1			F53B2.8			H18N23.2
Gene:WBGene00011486	2.43309	7.68095	1.54492e-12	1.14304e-10	WBGene00011486	T05E12.3	V	17076865	17077978	-1			F53B7.3			H20E11.1
Gene:WBGene00044534	2.43166	0.8031	9.36853e-06	0.00023442	WBGene00044534	H23N18.6	V	4913061	4915079	-1			F53B7.7			H24K24.3
Gene:WBGene00013766	2.43064	8.2703	3.09415e-14	2.69961e-12	WBGene00013766	prmt-1	V	20267369	20269711	-1			F53C11.9			H25K10.1
Gene:WBGene00018614	2.43003	2.5651	1.83833e-09	8.89406e-08	WBGene00018614	F48G7.2	V	636587	637509	1			F53E10.1			H28O16.1
Gene:WBGene00018698	2.42553	2.97931	1.54218e-11	1.00492e-09	WBGene00018698	vha-18	V	8411776	8413482	-1			F53F4.11			H41C03.1
Gene:WBGene00009711	2.42315	5.96742	2.87715e-09	1.34859e-07	WBGene00009711	F44G4.1	II	8994636	8996271	1			F53H2.1			K01A2.4
Gene:WBGene00021517	2.42091	3.04794	9.77559e-12	6.59124e-10	WBGene00021517	Y41D4B.15	IV	1564081	1567716	1			F54B11.5			K01C8.1
Gene:WBGene00077528	2.41883	2.71808	6.88634e-11	4.1506e-09									F54B8.4			K01G5.10
Gene:WBGene00009903	2.41283	4.07339	1.18991e-11	7.92065e-10	WBGene00009903	F49E12.10	II	8391088	8392281	1			F54D1.6			K02D10.1
Gene:WBGene00008301	2.40986	4.60552	1.85433e-12	1.35415e-10	WBGene00008301	dct-3	V	12441665	12443835	-1			F54E7.9			K02E7.6
Gene:WBGene00000435	2.4091	0.881518	3.43159e-05	0.000766081	WBGene00000435	ceh-10	III	5799073	5801109	1			F54F2.7			K02F3.12
Gene:WBGene00012107	2.40307	4.56178	6.59094e-15	6.15388e-13	WBGene00012107	T27F6.8	I	12497440	12499817	-1			F54F7.3			K02F3.2
Gene:WBGene00045401	2.39917	3.95641	1.78867e-10	1.01878e-08	WBGene00045401	eol-1	V	13979507	13980907	-1			F54F7.9			K02F3.9
Gene:WBGene00235133	2.39602	4.85939	3.7555e-15	3.69141e-13	WBGene00235133	T26H5.14	V	15449165	15449601	1			F55A4.7			K02G10.5
Gene:WBGene00011944	2.39527	6.80173	4.29309e-15	4.16707e-13	WBGene00011944	T23D8.3	I	9973118	9976315	-1			F55F3.4			K03B8.6
Gene:WBGene00009512	2.39473	5.48949	4.31623e-12	3.04232e-10	WBGene00009512	F37H8.3	II	11181654	11183147	1			F55F8.2			K03H6.2
Gene:WBGene00003766	2.38646	5.03684	5.9402e-13	4.51484e-11	WBGene00003766	nlp-28	V	3987900	3988314	1			F55H2.7			K04G2.7
Gene:WBGene00001663	2.38162	1.4697	1.03421e-06	3.12888e-05	WBGene00001663	gpa-1	V	11174567	11177559	-1			F55H2.8			K05F1.6
Gene:WBGene00012627	2.37976	1.2432	2.40719e-05	0.000556316	WBGene00012627	Y38H6C.15	V	20534764	20536224	-1			F56A8.5			K05F6.4
Gene:WBGene00198725	2.36479	1.56774	9.18884e-08	3.39237e-06	WBGene00198725	F55A11.13	V	11782907	11783052	-1			F56D2.5			K06A4.7
Gene:WBGene00017127	2.3621	9.80127	1.01754e-10	5.99344e-09	WBGene00017127	E04F6.8	II	7210747	7211466	-1			F56D3.1			K06A9.1
Gene:WBGene00007628	2.36002	4.61901	7.7379e-11	4.63389e-09	WBGene00007628	C16C10.8	III	4161951	4164171	-1			F56H11.2			K07A1.13
Gene:WBGene00012101	2.35959	5.24132	8.75708e-14	7.37796e-12	WBGene00012101	zip-10	V	11650078	11650798	-1			F57B10.8			K08A2.1
Gene:WBGene00010686	2.35598	1.29452	2.9663e-06	8.23617e-05	WBGene00010686	K08F9.3	V	15140547	15143923	1			F57G4.11			K08C7.1
Gene:WBGene00219847	2.35384	4.04664	2.7857e-13	2.19608e-11	WBGene00219847	C34E11.20	X	11792115	11792284	1			F57H12.6			K08D12.6
Gene:WBGene00003705	2.34813	3.11505	4.45143e-10	2.38113e-08	WBGene00003705	nhr-115	V	2288487	2294798	1			F58B4.3			K08D8.3
Gene:WBGene00012451	2.34678	0.468706	0.000893731	0.013977	WBGene00012451	Y17D7B.3	V	18784954	18786788	-1			F58B4.6			K08D8.4
Gene:WBGene00017618	2.34172	4.15756	1.48062e-09	7.28444e-08	WBGene00017618	F20A1.6	V	7024632	7027083	-1			F58D5.5			K08D8.5
Gene:WBGene00009709	2.34105	1.53172	9.52392e-07	2.90399e-05	WBGene00009709	fbxa-144	V	16131180	16133283	-1			F58F12.2			K08F8.5
Gene:WBGene00017592	2.34103	5.80925	5.68149e-14	4.83041e-12	WBGene00017592	F19C7.2	IV	4599954	4602776	1			F58F9.3			K09A9.6
Gene:WBGene00003063	2.34027	7.7626	1.32122e-14	1.19761e-12	WBGene00003063	lpd-7	III	7573350	7575269	1			F58H1.3			K09C4.5
Gene:WBGene00020136	2.3392	3.14552	2.8822e-11	1.81466e-09	WBGene00020136	T01B6.4	X	2337656	2338306	-1			F58H1.7			K09E2.3
Gene:WBGene00044280	2.33306	3.19333	3.95737e-10	2.13154e-08	WBGene00044280	W02A2.9	IV	13347687	13348575	1			F59A3.7			K09G1.1
Gene:WBGene00004231	2.33	0.691943	4.18028e-05	0.000913097	WBGene00004231	ptr-17	I	12834665	12843233	1			F59A7.2			K09H9.5
Gene:WBGene00012739	2.32913	7.06021	0.000138162	0.00269222	WBGene00012739	Y40B1B.7	I	13426450	13428473	-1			F59B10.3			K10C2.12
Gene:WBGene00011673	2.32832	1.54477	3.71877e-07	1.21417e-05	WBGene00011673	cyp-13A6	II	9800761	9802721	-1			F59B10.4			K10C2.8
Gene:WBGene00018729	2.32684	5.59984	6.19153e-12	4.27363e-10	WBGene00018729	F53A9.6	X	8713463	8713952	-1			F59C12.4			K10D11.2
Gene:WBGene00016147	2.32483	5.72911	1.67626e-12	1.23574e-10	WBGene00016147	cyp-32A1	V	7781811	7784591	1			F59E11.5			K11D12.13
Gene:WBGene00019062	2.32163	0.434967	7.20922e-05	0.00149949	WBGene00019062	F58F12.2	II	6387453	6388242	-1			F59E11.7			K11D12.7
Gene:WBGene00008731	2.31735	3.0012	4.36584e-11	2.70131e-09	WBGene00008731	F13B12.3	IV	10439209	10443780	1			H01G02.1			K11D9.3
Gene:WBGene00021048	2.31695	10.2261	5.3527e-07	1.69883e-05	WBGene00021048	W05H9.1	X	6272075	6273769	1			H02F09.3			K11G12.5
Gene:WBGene00011213	2.31555	5.32688	0.000302783	0.0053864	WBGene00011213	R10E8.8	V	18238118	18240729	-1			H04M03.12			K11G12.6
Gene:WBGene00008152	2.31144	0.486766	0.000105311	0.00210763	WBGene00008152	C47E12.9	IV	9974679	9975460	1			H06I04.3			K11G9.2
Gene:WBGene00011772	2.30303	2.86663	1.04381e-10	6.13267e-09	WBGene00011772	T14G8.4	X	12862154	12863898	-1			H09F14.1			K11H12.11
Gene:WBGene00006497	2.29894	6.04552	6.42832e-15	6.0262e-13	WBGene00006497	tag-151	II	4710277	4713690	1			H09G03.1			K11H12.7
Gene:WBGene00000009	2.29553	0.358601	0.000116717	0.00231304	WBGene00000009	aat-8	IV	3862129	3865030	-1			H10D18.1			K11H3.3
Gene:WBGene00018521	2.29184	1.99082	3.01865e-05	0.000684564	WBGene00018521	F46H5.5	X	7255927	7256978	-1			H13N06.2			K12B6.8
Gene:WBGene00001852	2.2881	8.64423	7.32413e-11	4.40308e-09	WBGene00001852	hil-1	V	14949777	14952792	1			H14A12.5			K12H4.5
Gene:WBGene00019233	2.28575	3.85227	4.09932e-10	2.20036e-08	WBGene00019233	ugt-14	V	4906283	4908302	1			H20E11.2			K12H4.7
Gene:WBGene00010118	2.28222	2.43464	8.76244e-06	0.000220676	WBGene00010118	F55F3.4	X	13785573	13789238	1			H23N18.6			LLC1.2
Gene:WBGene00045388	2.28065	3.29431	1.32485e-06	3.94669e-05	WBGene00045388	C38C6.8	II	14635795	14636093	-1			H35N09.1			M01F1.4
Gene:WBGene00003879	2.28005	5.56624	5.71293e-05	0.00121706	WBGene00003879	ora-1	IV	7977836	7979014	1			H37A05.2			M02D8.1
Gene:WBGene00018346	2.27873	4.51117	8.20906e-13	6.17881e-11	WBGene00018346	F42C5.4	IV	7288055	7292127	-1			JC8.2			M02H5.8
Gene:WBGene00019357	2.27431	5.1597	3.07836e-09	1.43567e-07	WBGene00019357	cpg-8	V	4691600	4692433	-1			K01A12.2			M03F4.6
Gene:WBGene00019840	2.27376	3.35414	5.4659e-10	2.85176e-08	WBGene00019840	R02F11.2	V	4794599	4797015	1			K01A2.10			M04C9.3
Gene:WBGene00044728	2.27338	9.76846	9.41729e-11	5.56803e-09	WBGene00044728	Y53F4B.45	II	15042805	15044011	-1			K01C8.2			M05B5.4
Gene:WBGene00004509	2.2614	5.06802	2.76322e-12	1.97759e-10	WBGene00004509	rrf-2	I	12098668	12105977	-1			K01D12.5			M05D6.6
Gene:WBGene00018295	2.25919	0.466798	0.00012283	0.00241978	WBGene00018295	oac-29	V	8631892	8634835	-1			K01G5.8			M153.1
Gene:WBGene00012030	2.25763	5.85333	2.90841e-14	2.55189e-12	WBGene00012030	T25G3.3	I	7559839	7562351	1			K01G5.9			M176.4
Gene:WBGene00020296	2.25562	3.5856	4.69861e-10	2.50186e-08	WBGene00020296	T07A9.8	IV	396543	399097	1			K02A2.5			M199.9
Gene:WBGene00219609	2.25516	4.16178	5.43308e-10	2.83781e-08	WBGene00219609	linc-7	X	16002599	16003728	1			K02C4.2			PDB1.1
Gene:WBGene00009168	2.25187	0.896418	0.00060621	0.00995556	WBGene00009168	F26F2.3	V	20565410	20566541	-1			K02C4.5			R02D1.2
Gene:WBGene00003886	2.24969	2.50381	2.02472e-09	9.7452e-08	WBGene00003886	osm-6	V	11924632	11927406	-1			K02D3.1			R02D3.1
Gene:WBGene00021544	2.24761	0.480794	0.000172514	0.00328065	WBGene00021544	Y43B11AR.3	IV	7082276	7083611	-1			K02E11.5			R03G8.6
Gene:WBGene00045161	2.24685	4.53709	4.96339e-12	3.46181e-10	WBGene00045161	C38C6.7	II	14641314	14641615	-1			K02E2.7			R04B5.5
Gene:WBGene00011798	2.24485	3.03542	1.64421e-09	8.00475e-08	WBGene00011798	T16G1.4	V	12940038	12941847	-1			K03B4.2			R04F11.2
Gene:WBGene00011292	2.2438	8.35981	4.36059e-13	3.36365e-11	WBGene00011292	R102.5	IV	10695309	10697071	-1			K04A8.19			R05D8.7
Gene:WBGene00016894	2.24351	8.73108	1.35939e-11	8.98371e-10	WBGene00016894	C53B7.3	X	6844670	6845976	1			K04H4.2			R05D8.9
Gene:WBGene00007470	2.24118	1.57493	1.76286e-06	5.13978e-05	WBGene00007470	chil-5	II	9858110	9859639	-1			K05B2.2			R05F9.6
Gene:WBGene00003651	2.23577	4.88815	1.08517e-11	7.26424e-10	WBGene00003651	nhr-61	II	14816147	14840005	-1			K07A12.1			R07E3.4
Gene:WBGene00022494	2.2323	0.557466	0.000214343	0.00398026	WBGene00022494	fbxa-91	III	1253384	1254401	-1			K07C5.9			R07E3.6
Gene:WBGene00086568	2.23057	2.66774	3.54398e-06	9.71852e-05	WBGene00086568	Y2H9A.6	V	13443835	13445170	1			K07F5.15			R07E5.13
Gene:WBGene00008886	2.22731	5.01267	1.76188e-12	1.29272e-10	WBGene00008886	F16C3.2	I	10150284	10155098	-1			K08D10.14			R07E5.4
Gene:WBGene00017705	2.2261	0.649534	7.62899e-05	0.00157694	WBGene00017705	F22E5.6	II	2649870	2650899	1			K08D8.12			R08E3.1
Gene:WBGene00009266	2.2226	6.17466	1.76765e-13	1.43478e-11	WBGene00009266	F30A10.9	I	9504566	9505768	-1			K08F4.1			R08E3.2
Gene:WBGene00008490	2.22215	0.746138	3.46223e-05	0.000772181	WBGene00008490	F01D4.8	IV	10450808	10453098	-1			K08F9.3			R08E5.1
Gene:WBGene00017599	2.21903	3.31719	1.6834e-08	7.02159e-07	WBGene00017599	F19F10.3	V	7552155	7552679	1			K09C8.8			R08E5.3
Gene:WBGene00008678	2.21504	1.74793	1.30146e-07	4.69322e-06	WBGene00008678	stdh-2	V	16224334	16225540	1			K09F6.10			R09E12.9
Gene:WBGene00021703	2.21433	6.26283	9.37763e-14	7.84404e-12	WBGene00021703	cpt-3	III	2082819	2088272	1			K09F6.13			R09H10.3
Gene:WBGene00016180	2.21388	4.13353	4.08068e-07	1.32306e-05	WBGene00016180	C28C12.4	IV	8487497	8488423	1			K10B4.3			R09H10.5
Gene:WBGene00194641	2.21341	6.14429	1.74527e-10	9.96494e-09	WBGene00194641	F47G3.4	X	2381590	2382587	1			K10C9.1			R102.2
Gene:WBGene00010632	2.20884	1.29783	2.56917e-06	7.23264e-05	WBGene00010632	K07C5.9	V	10346662	10350152	-1			K10D6.4			R102.4
Gene:WBGene00020616	2.2061	2.68274	4.1634e-08	1.63418e-06	WBGene00020616	T20D4.10	V	3400255	3401045	1			K10G6.9			R10E4.6
Gene:WBGene00019584	2.20398	2.84503	9.16385e-10	4.64584e-08	WBGene00019584	set-12	X	7733339	7736270	-1			K11D12.12			R10E4.9
Gene:WBGene00020297	2.20166	8.35786	1.88546e-12	1.37473e-10	WBGene00020297	nog-1	IV	393880	396554	1			K11D12.9			R10H10.3
Gene:WBGene00015225	2.19641	3.73247	7.20205e-10	3.70774e-08	WBGene00015225	B0507.8	V	8760687	8763194	-1			K11G9.5			R11.1
Gene:WBGene00017210	2.19458	4.6551	5.95592e-12	4.12322e-10	WBGene00017210	F07E5.5	II	2053926	2059070	-1			K11H12.9			R11A5.6
Gene:WBGene00017586	2.19419	1.8573	1.53272e-06	4.51968e-05	WBGene00017586	F19B10.4	II	3660084	3662006	1			K12C11.6			R11G1.6
Gene:WBGene00016017	2.19386	2.34096	3.09829e-08	1.24121e-06	WBGene00016017	C23G10.11	III	6215165	6215542	-1			M01A8.1			R12C12.1
Gene:WBGene00018859	2.19243	1.55819	2.56718e-05	0.000589781	WBGene00018859	F55A4.7	X	1037023	1038447	-1			M01B2.13			R12C12.9
Gene:WBGene00044120	2.18858	1.6948	9.1006e-07	2.78768e-05	WBGene00044120	C36B1.13	I	8730905	8732125	-1			M01D7.9			R12E2.11
Gene:WBGene00016806	2.1882	2.66525	4.98553e-08	1.91968e-06	WBGene00016806	C50D2.2	II	109165	111427	1			M01G12.9			R13H4.2
Gene:WBGene00015048	2.18298	6.07365	1.22006e-13	1.00966e-11	WBGene00015048	faah-2	IV	8152445	8154859	1			M01H9.3			R148.5
Gene:WBGene00045188	2.17919	3.29406	2.56278e-06	7.21902e-05	WBGene00045188	B0284.5	III	4373179	4375323	1			M02D8.7			R17.3
Gene:WBGene00008455	2.1765	4.60501	1.60031e-11	1.03844e-09	WBGene00008455	E02H1.1	II	9589864	9591201	-1			M03A1.8			R193.2
Gene:WBGene00044212	2.17645	6.76968	4.88808e-10	2.58412e-08	WBGene00044212	Y68A4A.13	V	17207210	17208142	-1			M03D4.4			R53.4
Gene:WBGene00008002	2.17521	1.40168	8.64276e-05	0.00175994	WBGene00008002	C38C10.6	III	9400531	9401067	-1			M162.5			R53.5
Gene:WBGene00016094	2.17494	1.7877	2.12798e-07	7.37135e-06	WBGene00016094	C25E10.4	V	9033569	9035605	1			M163.1			R57.2
Gene:WBGene00235161	2.17465	3.67544	9.77574e-08	3.59197e-06	WBGene00235161	CD4.19	V	5586955	5587086	-1			M18.3			T01B11.2
Gene:WBGene00003596	2.1738	6.40393	1.69201e-13	1.3806e-11	WBGene00003596	ngp-1	I	8394728	8398628	1			M6.4			T01C8.2
Gene:WBGene00003821	2.17266	6.51715	1.7311e-12	1.27415e-10	WBGene00003821	nst-1	II	8280855	8283208	-1			M60.2			T01D1.3
Gene:WBGene00219709	2.1725	0.399415	0.00262883	0.0352562	WBGene00219709	linc-37	III	832984	833347	1			M60.4			T01D1.4
Gene:WBGene00013516	2.16974	1.4414	2.76553e-06	7.73403e-05	WBGene00013516	Y73F4A.3	IV	9039572	9040493	-1			M60.7			T01H8.2
Gene:WBGene00236800	2.16652	2.68415	4.67825e-09	2.11002e-07	WBGene00236800	linc-171	I	10174455	10175591	1			R01H2.7			T02D1.8
Gene:WBGene00206494	2.16618	3.23757	2.09068e-09	1.00523e-07	WBGene00206494	C15H11.16	V	14409094	14409889	-1			R02D5.3			T02G5.7
Gene:WBGene00044237	2.16568	1.38742	0.000279197	0.00501081	WBGene00044237	C17H1.10	I	13133638	13136156	1			R02D5.7			T02H6.11
Gene:WBGene00009028	2.16451	3.20908	4.93245e-08	1.90712e-06	WBGene00009028	F21H7.2	V	16227154	16229893	-1			R02F11.2			T03F6.10
Gene:WBGene00005833	2.1581	2.26375	3.22872e-08	1.28792e-06	WBGene00005833	srw-86	V	19400142	19400715	-1			R02F2.4			T03G6.3
Gene:WBGene00018831	2.15766	3.16523	6.06554e-10	3.14349e-08	WBGene00018831	F54E7.9	III	5676747	5677892	-1			R03D7.15			T04A8.7
Gene:WBGene00010005	2.14935	4.09449	5.64196e-06	0.000148427	WBGene00010005	cnc-7	V	20394073	20394732	1			R03D7.2			T04H1.2
Gene:WBGene00019779	2.14841	5.29309	4.43332e-09	2.00537e-07	WBGene00019779	M60.2	X	8242056	8247882	1			R03H10.6			T05B11.4
Gene:WBGene00077699	2.14365	0.0487865	0.00138045	0.020392	WBGene00077699	C45B11.8	V	11040773	11041371	1			R05A10.4			T05C3.6
Gene:WBGene00007623	2.14348	3.025	7.86685e-09	3.44154e-07	WBGene00007623	C16C10.2	III	4177532	4178664	-1			R05D7.5			T05E12.6
Gene:WBGene00045253	2.14251	4.75038	3.12005e-09	1.45221e-07	WBGene00045253	F46C3.6	X	11419108	11420060	-1			R05G6.10			T05E7.1
Gene:WBGene00013899	2.13674	5.4887	2.7007e-13	2.13268e-11	WBGene00013899	ZC443.4	V	12816921	12819545	-1			R05H10.1			T06A4.3
Gene:WBGene00016301	2.13619	0.335971	0.000363458	0.00632333	WBGene00016301	fbxc-6	II	956674	957961	1			R05H11.2			T06E6.10
Gene:WBGene00002093	2.1344	1.78439	1.96069e-06	5.66338e-05	WBGene00002093	ins-10	V	14033995	14034341	1			R07A4.2			T07A5.1
Gene:WBGene00017852	2.13382	6.12412	3.07695e-13	2.40938e-11	WBGene00017852	F27C1.2	I	5430164	5431486	1			R07B7.6			T07D3.9
Gene:WBGene00013779	2.13014	0.259919	0.000659905	0.0107053	WBGene00013779	Y116A8B.1	IV	17216333	17217372	1			R07C12.1			T07D4.2
Gene:WBGene00018085	2.12805	3.26238	2.31163e-09	1.10369e-07	WBGene00018085	ttr-20	IV	4246779	4247490	1			R08E5.4			T07E3.3
Gene:WBGene00002018	2.12753	3.16352	2.07697e-08	8.49589e-07	WBGene00002018	hsp-16.41	V	1805233	1805875	1			R102.5			T07F10.1
Gene:WBGene00017128	2.12709	8.87382	1.33682e-10	7.73712e-09	WBGene00017128	E04F6.9	II	7211629	7212159	-1			R102.6			T08H10.1
Gene:WBGene00016003	2.12655	4.2751	4.04172e-11	2.51077e-09	WBGene00016003	C18H9.5	II	6692748	6695305	-1			R10E8.8			T09B4.8
Gene:WBGene00009069	2.12654	6.16032	8.74467e-13	6.56076e-11	WBGene00009069	F23A7.4	X	16212606	16213072	1			R10H1.1			T10B10.4
Gene:WBGene00005548	2.12583	0.876527	0.000138546	0.00269633	WBGene00005548	sri-36	II	2583782	2585593	-1			R11A5.3			T10B11.2
Gene:WBGene00015232	2.12071	7.11056	2.09398e-13	1.68208e-11	WBGene00015232	B0511.6	I	10625388	10628387	1			R11A8.2			T10B5.10
Gene:WBGene00044753	2.12012	1.26797	9.33051e-06	0.000233719	WBGene00044753	F49H12.7	X	2065038	2066567	1			R12B2.7			T10B5.7
Gene:WBGene00010440	2.11884	9.99359	2.95156e-09	1.38068e-07	WBGene00010440	ttr-51	IV	13250653	13252311	-1			R12E2.1			T10B5.8
Gene:WBGene00007313	2.11629	7.24652	4.31101e-13	3.33091e-11	WBGene00007313	clec-147	II	14535447	14537579	-1			R12E2.13			T10E9.3
Gene:WBGene00022951	2.11257	10.5109	5.14531e-06	0.00013613	WBGene00022951	C30E1.9	X	16929914	16931619	1			R12G8.1			T10G3.3
Gene:WBGene00011695	2.11097	0.000569358	0.00117339	0.0177038	WBGene00011695	T10G3.4	V	13482075	13484435	-1			R13D11.10			T10H10.2
Gene:WBGene00012757	2.10746	3.1785	1.06644e-09	5.3487e-08	WBGene00012757	Y41C4A.11	III	11719900	11723602	1			R160.10			T12B3.2
Gene:WBGene00019742	2.10709	3.63642	7.7031e-10	3.93957e-08	WBGene00019742	nhr-202	V	462600	464892	1			T01B6.4			T12B3.4
Gene:WBGene00021582	2.10531	1.75527	4.75771e-07	1.52558e-05	WBGene00021582	clec-71	IV	3937464	3939924	1			T01B7.5			T12D8.9
Gene:WBGene00007414	2.10055	7.02661	2.85175e-13	2.24057e-11	WBGene00007414	C07E3.3	II	10353633	10357518	-1			T01D3.3			T13F3.6
Gene:WBGene00020632	2.10045	6.9216	7.96629e-12	5.42628e-10	WBGene00020632	T20F7.5	X	16845374	16862005	-1			T01G1.4			T14B1.1
Gene:WBGene00004437	2.0994	6.11857	1.12648e-10	6.59347e-09	WBGene00004437	rpl-24.2	I	9669415	9670141	1			T01G5.1			T15B7.1
Gene:WBGene00011328	2.09613	1.62275	1.53513e-06	4.52392e-05	WBGene00011328	T01D3.3	V	13704929	13711090	1			T02C1.2			T15B7.14
Gene:WBGene00008679	2.09494	0.832248	5.45153e-05	0.00116832	WBGene00008679	F11A5.13	V	16226013	16226681	-1			T03F1.6			T15B7.15
Gene:WBGene00013008	2.09387	8.78173	3.38077e-09	1.5673e-07	WBGene00013008	clec-146	II	13590559	13593797	-1			T04C12.3			T16G12.1
Gene:WBGene00017660	2.09286	5.90016	7.47751e-08	2.81182e-06	WBGene00017660	F21C10.11	V	9123488	9123840	1			T04C12.7			T17H7.1
Gene:WBGene00008874	2.09283	0.0135948	0.00133073	0.019802	WBGene00008874	F15H10.7	V	10403184	10406424	-1			T04C4.1			T19B4.3
Gene:WBGene00019651	2.09169	0.426489	0.000413787	0.00709561	WBGene00019651	K11D12.12	V	5052273	5053492	1			T04G9.7			T19C9.8
Gene:WBGene00011578	2.09162	2.08153	2.87136e-07	9.68015e-06	WBGene00011578	npr-20	II	8860913	8865173	-1			T04H1.5			T19D12.1
Gene:WBGene00008447	2.08986	3.77388	1.05794e-09	5.32872e-08	WBGene00008447	E01G4.5	II	13472431	13473923	1			T05A8.1			T19D2.1
Gene:WBGene00010501	2.08721	0.138053	0.00153585	0.0223685	WBGene00010501	K02C4.2	II	8075760	8076836	1			T05A8.2			T19H12.6
Gene:WBGene00007288	2.08555	2.90966	1.01056e-08	4.36764e-07	WBGene00007288	C04A11.5	X	13664589	13665352	1			T05A8.3			T19H5.6
Gene:WBGene00013079	2.07819	5.7206	9.96918e-07	3.02984e-05	WBGene00013079	ttr-26	V	18558735	18560306	-1			T05E12.3			T20D3.2
Gene:WBGene00001671	2.07779	2.74181	2.67464e-08	1.07612e-06	WBGene00001671	gpa-9	V	12646827	12649313	-1			T05E7.4			T20D4.3
Gene:WBGene00015947	2.07755	5.52805	1.93361e-07	6.77361e-06	WBGene00015947	C18A11.1	X	8069550	8070289	1			T06D8.3			T20D4.4
Gene:WBGene00219969	2.07566	0.772917	0.000281951	0.00505441	WBGene00219969	F54F11.6	II	13521301	13521471	1			T06E6.1			T20D4.5
Gene:WBGene00006650	2.07556	11.1757	3.311e-07	1.09406e-05	WBGene00006650	tts-1	X	1504131	1504841	-1			T07A5.7			T20H4.5
Gene:WBGene00006075	2.06558	3.20167	9.23008e-07	2.81993e-05	WBGene00006075	str-7	V	16097530	16099534	-1			T07A9.8			T21B6.3
Gene:WBGene00197710	2.0613	1.5014	3.04143e-06	8.4297e-05	WBGene00197710	C14F11.14	X	6207835	6207981	1			T07F10.3			T21C9.6
Gene:WBGene00014049	2.05559	1.15536	2.32887e-05	0.000539087	WBGene00014049	ZK666.11	II	10482585	10484473	1			T08B1.4			T21D12.11
Gene:WBGene00195176	2.05492	0.967275	4.24738e-05	0.000926016	WBGene00195176	Y43F8B.24	V	19457562	19458695	1			T08E11.8			T21H3.1
Gene:WBGene00022382	2.05372	7.48737	4.6383e-06	0.00012434	WBGene00022382	Y94H6A.10	IV	2709900	2710670	-1			T09F5.1			T22F3.3
Gene:WBGene00012117	2.05226	5.02517	1.53539e-11	1.0033e-09	WBGene00012117	T28B11.1	V	10712228	10732422	-1			T09F5.12			T22F7.4
Gene:WBGene00017722	2.0511	0.568118	0.000263179	0.0047634	WBGene00017722	F22F7.4	V	2103658	2106076	-1			T09F5.20			T23E7.2
Gene:WBGene00007694	2.05103	5.01186	2.44103e-11	1.55581e-09	WBGene00007694	C23H4.6	X	12235621	12240799	1			T10B5.3			T23G5.2
Gene:WBGene00009033	2.04864	3.68882	1.27295e-07	4.59753e-06	WBGene00009033	F21H7.12	V	16230159	16231043	1			T10G3.4			T24A6.20
Gene:WBGene00018835	2.0486	1.53929	4.12355e-06	0.000111828	WBGene00018835	F54F2.7	III	8806231	8807346	-1			T11F9.12			T24B8.5
Gene:WBGene00008857	2.04193	5.68726	2.97883e-09	1.39204e-07	WBGene00008857	timm-23	I	11578641	11579612	1			T12A7.6			T24C12.3
Gene:WBGene00012091	2.03293	0.670304	0.00142497	0.0209441	WBGene00012091	T27E7.6	IV	14539680	14542602	-1			T12D8.5			T25B9.1
Gene:WBGene00007973	2.03201	3.75772	1.32685e-09	6.56952e-08	WBGene00007973	C36B1.6	I	8732246	8733436	1			T13C2.6			T25B9.9
Gene:WBGene00007627	2.03171	5.28685	2.99733e-07	1.00322e-05	WBGene00007627	ccdc-55	III	4166944	4168765	-1			T13C5.6			T25C12.3
Gene:WBGene00014698	2.02918	0.198229	0.0013393	0.0198743	WBGene00014698	C37A5.3	I	14154769	14155249	-1			T14G8.4			T25G12.6
Gene:WBGene00020834	2.02891	4.65004	2.17794e-10	1.21962e-08	WBGene00020834	T27A1.2	II	530848	536860	-1			T15B7.8			T25G3.4
Gene:WBGene00007555	2.02541	6.04581	1.41507e-11	9.31207e-10	WBGene00007555	dohh-1	II	10579955	10581044	1			T16A9.3			T27E9.2
Gene:WBGene00018384	2.0236	5.21495	4.87991e-09	2.19459e-07	WBGene00018384	F43C11.7	II	2335933	2337694	1			T16G1.4			T28B4.1
Gene:WBGene00219690	2.02281	0.509577	0.00133972	0.0198743	WBGene00219690	linc-10	II	3313083	3313507	-1			T16G1.7			T28D6.3
Gene:WBGene00018566	2.01738	4.60077	5.66265e-10	2.94451e-08	WBGene00018566	F47E1.2	X	9057652	9061861	1			T16H12.4			T28D6.4
Gene:WBGene00235164	2.0142	4.49805	5.36553e-10	2.80567e-08	WBGene00235164	K09F6.13	II	2288822	2290298	1			T16H12.9			T28D6.5
Gene:WBGene00011254	2.01138	0.91561	0.00075328	0.0120151	WBGene00011254	R12G8.1	V	17747968	17749223	-1			T17A3.10			T28F3.8
Gene:WBGene00003096	2.00991	12.0502	9.42149e-07	2.87652e-05	WBGene00003096	lys-7	V	3481419	3482600	-1			T18D3.7			T28F4.4
Gene:WBGene00002601	2.00961	1.57109	3.97137e-06	0.000108078	WBGene00002601	let-381	I	6320359	6323993	-1			T19A6.4			VF13D12L.3
Gene:WBGene00013556	2.00897	0.789767	0.000120851	0.00238583	WBGene00013556	Y75B8A.23	III	12250629	12250990	1			T19B10.2			W01A11.1
Gene:WBGene00007297	2.00815	7.54975	4.09756e-11	2.53869e-09	WBGene00007297	C04F12.1	I	9673667	9678553	-1			T19C3.4			W01A8.6
Gene:WBGene00044901	2.00693	5.48002	2.30611e-09	1.10312e-07	WBGene00044901	Y41G9A.10	X	2945803	2946570	-1			T19D12.4			W01C8.5
Gene:WBGene00017304	2.00535	5.68684	1.01461e-11	6.8213e-10	WBGene00017304	F09F7.7	III	5553489	5554934	-1			T19E7.6			W02B12.1
Gene:WBGene00009239	2.00529	1.85625	1.6232e-06	4.76679e-05	WBGene00009239	irld-6	V	10754423	10756628	-1			T20B3.1			W02B12.4
Gene:WBGene00044737	2.00193	11.2318	4.81457e-07	1.54169e-05	WBGene00044737	ttr-45	IV	13254225	13255334	1			T20D4.10			W02D7.4
Gene:WBGene00009213	1.99879	3.58013	1.24938e-08	5.32082e-07	WBGene00009213	thn-1	IV	12380104	12380857	1			T20D4.7			W02D9.7
Gene:WBGene00001067	1.99706	1.05927	0.000269375	0.00485305	WBGene00001067	dpy-5	I	5432158	5433054	-1			T20F7.5			W02G9.4
Gene:WBGene00014173	1.9961	7.83594	5.30496e-06	0.000139877	WBGene00014173	ZK970.7	II	10312323	10313293	1			T20G5.12			W02H5.8
Gene:WBGene00000034	1.98848	1.31609	1.9282e-05	0.000455332	WBGene00000034	abu-11	II	192531	194558	-1			T20G5.8			W03A5.2
Gene:WBGene00012282	1.98798	2.02897	9.22949e-05	0.00186556	WBGene00012282	W05E10.5	V	11693099	11695697	-1			T22B7.3			W03D8.11
Gene:WBGene00017667	1.98095	3.7637	6.88639e-08	2.60849e-06	WBGene00017667	ttr-37	X	1335363	1336915	-1			T22C1.1			W03F8.4
Gene:WBGene00000276	1.97434	6.70164	1.17502e-10	6.84316e-09	WBGene00000276	byn-1	III	6932001	6935862	1			T22D1.17			W03G11.3
Gene:WBGene00005657	1.97401	2.48927	9.46852e-07	2.88898e-05	WBGene00005657	srr-6	V	5012994	5015212	1			T22H9.1			W04A4.2
Gene:WBGene00011339	1.96869	2.4946	3.13007e-07	1.04316e-05	WBGene00011339	T01G5.1	V	15116842	15119617	-1			T23B12.8			W04C9.2
Gene:WBGene00015864	1.96763	1.26142	0.000121664	0.00239884	WBGene00015864	C16D9.9	V	8264241	8264663	1			T23B3.2			W04E12.7
Gene:WBGene00001449	1.9668	5.51511	2.0543e-05	0.000481986	WBGene00001449	flp-6	V	9471973	9473808	1			T23D8.3			W05E10.1
Gene:WBGene00013388	1.96427	0.386859	0.000968805	0.0149512	WBGene00013388	Y62F5A.10	II	11521599	11523196	1			T23E7.6			W05F2.4
Gene:WBGene00009993	1.9617	5.57326	2.34488e-11	1.49863e-09	WBGene00009993	F53F4.11	V	13622105	13624521	-1			T23F11.6			W05F2.7
Gene:WBGene00014090	1.95875	5.59724	1.05457e-09	5.31746e-08	WBGene00014090	ZK822.2	IV	11922358	11923194	-1			T23F2.3			W06A7.2
Gene:WBGene00022789	1.95445	1.06844	0.000108097	0.00215798	WBGene00022789	lron-2	V	9284147	9287560	-1			T23F2.4			W06G6.17
Gene:WBGene00013236	1.95254	5.32203	1.50266e-10	8.66465e-09	WBGene00013236	Y56A3A.18	III	11917484	11918721	-1			T23F4.2			W06G6.20
Gene:WBGene00219675	1.95053	0.587868	0.000546345	0.00908126	WBGene00219675	linc-44	II	5781921	5782113	-1			T23G7.3			W07A12.8
Gene:WBGene00001391	1.94926	3.53843	2.04862e-05	0.000481086	WBGene00001391	far-7	II	319793	321107	1			T24A6.7			W09C5.8
Gene:WBGene00014152	1.948	8.32026	4.92978e-07	1.57425e-05	WBGene00014152	ZK930.2	II	11890992	11893453	-1			T24C4.4			W09G12.9
Gene:WBGene00000535	1.94764	8.41376	1.88652e-06	5.46951e-05	WBGene00000535	cpi-1	IV	6092599	6093648	-1			T24E12.5			W10C8.5
Gene:WBGene00020047	1.9472	8.36744	3.53937e-07	1.15884e-05	WBGene00020047	ttr-32	III	7566413	7567489	1			T25G3.3			W10G11.2
Gene:WBGene00018259	1.94407	3.23078	4.87033e-08	1.8878e-06	WBGene00018259	F41B4.3	X	6835485	6836256	-1			T26G10.1			W10G11.3
Gene:WBGene00021492	1.93907	2.39743	1.48493e-07	5.30554e-06	WBGene00021492	comt-5	V	2052286	2053600	-1			T26H5.10			W10G11.4
Gene:WBGene00007469	1.93643	1.01273	0.000104069	0.00208397	WBGene00007469	chil-4	II	9853811	9855695	-1			T26H5.14			Y102A11A.1
Gene:WBGene00022572	1.93109	2.87206	3.15394e-08	1.26133e-06	WBGene00022572	ZC239.14	II	3221125	3222010	-1			T26H5.9			Y102A11A.5
Gene:WBGene00195748	1.93092	0.459692	0.000647557	0.010527	WBGene00195748	T28B11.4	V	10715877	10716160	-1			T27A1.2			Y102E9.5
Gene:WBGene00000562	1.93051	0.371197	0.00116715	0.0176211	WBGene00000562	cng-1	V	15025740	15031473	-1			T27A1.3			Y105C5B.5
Gene:WBGene00194865	1.92978	0.101852	0.00263178	0.0352856	WBGene00194865	F53A2.10	III	13357251	13358172	1			T27A3.8			Y105C5B.9
Gene:WBGene00017970	1.92857	8.80934	8.62618e-07	2.65282e-05	WBGene00017970	F32A5.4	II	7228784	7230615	1			T27E4.1			Y105E8A.11
Gene:WBGene00008040	1.92848	8.35446	5.58398e-08	2.13424e-06	WBGene00008040	ttr-5	III	9330314	9330927	1			T27E7.6			Y10G11A.1
Gene:WBGene00017433	1.92824	1.97187	7.61236e-07	2.3613e-05	WBGene00017433	F13H6.5	V	6372112	6374933	-1			T27F6.8			Y110A2AL.3
Gene:WBGene00008863	1.92817	1.43287	1.53646e-05	0.000371101	WBGene00008863	F15D4.6	II	13249093	13249895	1			T28B11.1			Y110A2AL.9
Gene:WBGene00044178	1.92815	6.97313	4.83021e-07	1.54563e-05	WBGene00044178	C30G7.4	V	14946630	14947229	-1			T28F4.3			Y111B2A.2
Gene:WBGene00008850	1.92799	5.11457	1.61197e-08	6.72968e-07	WBGene00008850	F15B9.6	V	13014144	13016654	1			VZK822L.2			Y11D7A.10
Gene:WBGene00020208	1.92705	4.3543	2.5415e-09	1.20705e-07	WBGene00020208	T04C4.1	IV	2222828	2235711	1			W01A11.7			Y11D7A.3
Gene:WBGene00019005	1.92351	3.6684	0.000341145	0.00597305	WBGene00019005	F57B10.8	I	6548644	6550447	-1			W01F3.2			Y16B4A.2
Gene:WBGene00007200	1.92141	5.30324	3.68537e-05	0.00081454	WBGene00007200	vamp-8	IV	13860144	13865294	-1			W02A2.9			Y17G7B.8
Gene:WBGene00017315	1.91789	0.681559	0.000526462	0.00878523	WBGene00017315	ugt-36	V	7167009	7169205	1			W02D7.11			Y22D7AL.11
Gene:WBGene00020229	1.91538	8.01166	1.39229e-08	5.887e-07	WBGene00020229	T05A8.3	II	2714640	2717435	-1			W02D9.10			Y24D9A.8
Gene:WBGene00020760	1.91488	4.7913	3.08316e-09	1.43647e-07	WBGene00020760	T24C4.4	III	872622	873531	-1			W02D9.6			Y26E6A.3
Gene:WBGene00017420	1.91239	0.70484	0.000323929	0.00570377	WBGene00017420	F13B9.2	X	8285683	8286778	1			W02F12.8			Y32F6A.5
Gene:WBGene00010620	1.9095	6.27523	4.8274e-05	0.00104271	WBGene00010620	K07A12.1	I	8666595	8669788	1			W03F8.6			Y34B4A.5
Gene:WBGene00000659	1.9079	0.515559	0.00083998	0.0132259	WBGene00000659	col-84	II	11868535	11869688	1			W03F9.4			Y34B4A.6
Gene:WBGene00017595	1.90643	0.871031	0.000921364	0.0143179	WBGene00017595	F19C7.5	IV	4595958	4596735	1			W03G1.5			Y34B4A.9
Gene:WBGene00016302	1.90467	2.33131	4.7791e-05	0.00103324	WBGene00016302	fbxc-7	II	954048	956337	1			W05B10.4			Y34F4.6
Gene:WBGene00010504	1.89796	4.02924	5.18436e-09	2.32702e-07	WBGene00010504	K02D3.1	X	13706928	13707955	1			W05E10.5			Y37A1A.2
Gene:WBGene00015984	1.89422	1.69407	5.05917e-06	0.000134392	WBGene00015984	C18G1.6	V	4750580	4753819	1			W05H9.1			Y37A1B.17
Gene:WBGene00011052	1.8932	3.45102	1.74159e-08	7.2384e-07	WBGene00011052	arrd-11	II	13763427	13765584	1			W06A7.4			Y37A1B.5
Gene:WBGene00016073	1.88891	4.53821	3.7802e-10	2.04319e-08	WBGene00016073	C24H12.4	II	411222	416618	1			W06D11.1			Y37D8A.19
Gene:WBGene00021945	1.88233	3.77468	2.94329e-06	8.18203e-05	WBGene00021945	lem-4	IV	849273	854780	-1			W07A12.4			Y37E3.17
Gene:WBGene00017347	1.88218	5.1572	8.18428e-10	4.16281e-08	WBGene00017347	F10E7.5	II	7111978	7112985	1			W08A12.2			Y38E10A.24
Gene:WBGene00022698	1.88073	3.60945	0.00253738	0.0342203	WBGene00022698	ZK353.2	III	8398711	8399240	1			W08A12.4			Y38E10A.28
Gene:WBGene00015430	1.87697	7.20942	4.77248e-07	1.52926e-05	WBGene00015430	C04E7.3	X	344127	346289	-1			W09C5.1			Y38F1A.6
Gene:WBGene00010273	1.87603	2.7518	1.95213e-07	6.83335e-06	WBGene00010273	srm-3	IV	9649043	9650502	1			W09D6.5			Y39A1A.21
Gene:WBGene00017838	1.8734	6.34544	2.21164e-08	8.99935e-07	WBGene00017838	F26G1.2	II	4763194	4764178	1			W09G12.7			Y39A3CL.3
Gene:WBGene00018470	1.86871	4.27439	5.69027e-07	1.79739e-05	WBGene00018470	F45E4.5	IV	7628208	7629040	-1			Y102A11A.2			Y39B6A.1
Gene:WBGene00009156	1.8677	0.136216	0.0026426	0.0354102	WBGene00009156	clec-196	IV	17276966	17277747	1			Y102A11A.9			Y39B6A.41
Gene:WBGene00011870	1.86729	7.92363	1.28476e-06	3.83707e-05	WBGene00011870	T20G5.8	III	10199337	10199861	1			Y104H12D.2			Y39E4A.3
Gene:WBGene00017303	1.867	3.08918	4.0285e-06	0.000109505	WBGene00017303	F09F7.6	III	5551221	5552115	-1			Y105C5A.13			Y39E4B.6
Gene:WBGene00005180	1.86484	1.37632	0.00220697	0.0304487	WBGene00005180	srg-23	II	3093902	3096160	-1			Y105C5B.14			Y39F10A.1
Gene:WBGene00022824	1.86318	0.280112	0.00323895	0.0421058	WBGene00022824	ZK813.5	X	3448744	3451222	-1			Y106G6D.6			Y39G8B.1
Gene:WBGene00004818	1.86291	4.27001	2.44839e-06	6.94298e-05	WBGene00004818	skr-12	IV	17167258	17168051	1			Y106G6D.8			Y39G8B.9
Gene:WBGene00219769	1.85754	1.03652	0.000494498	0.00830239	WBGene00219769	linc-64	X	1765233	1765806	1			Y116A8B.1			Y40H7A.10
Gene:WBGene00011774	1.85726	5.09154	1.40778e-09	6.95543e-08	WBGene00011774	ttr-54	IV	10156123	10156771	1			Y116A8C.29			Y41D4A.6
Gene:WBGene00014165	1.85455	5.48372	5.30292e-10	2.77605e-08	WBGene00014165	puf-12	II	10100310	10103059	1			Y17D7B.3			Y41D4B.17
Gene:WBGene00010260	1.84889	8.15289	2.31204e-09	1.10369e-07	WBGene00010260	ddx-17	V	14008748	14012218	-1			Y17G7B.20			Y42H9AR.5
Gene:WBGene00189993	1.84673	0.595443	0.00188217	0.0265814	WBGene00189993	C49C3.21	IV	17343051	17343493	1			Y17G9A.4			Y43C5A.4
Gene:WBGene00019780	1.84454	6.82253	8.33167e-09	3.63125e-07	WBGene00019780	M60.4	X	8232254	8236316	-1			Y22D7AL.15			Y43C5A.7
Gene:WBGene00045475	1.84388	0.952909	0.000245239	0.0044878	WBGene00045475	T07A5.7	III	10306756	10311100	-1			Y25C1A.14			Y43F4B.5
Gene:WBGene00017879	1.8437	1.23099	0.00020936	0.00390131	WBGene00017879	acd-4	V	8638237	8640585	1			Y2H9A.6			Y43F8B.1
Gene:WBGene00007073	1.84139	5.38108	7.50936e-08	2.81925e-06	WBGene00007073	ugt-2	V	10398810	10401313	1			Y34F4.1			Y43F8C.13
Gene:WBGene00007270	1.84129	4.75727	2.85075e-09	1.33756e-07	WBGene00007270	C03C10.4	III	4096901	4098133	-1			Y37A1A.4			Y44A6D.2
Gene:WBGene00001878	1.83944	1.19224	0.000102301	0.00205002	WBGene00001878	his-4	V	16040091	16040516	-1			Y37D8A.4			Y45F3A.4
Gene:WBGene00019833	1.83826	2.04381	2.46393e-06	6.97853e-05	WBGene00019833	R02F2.4	III	5484200	5486002	1			Y37D8A.6			Y45G12B.3
Gene:WBGene00019427	1.83701	5.56757	2.92766e-10	1.60852e-08	WBGene00019427	atg-16.2	II	6450930	6453391	-1			Y37H2A.14			Y45G5AM.6
Gene:WBGene00018969	1.83513	6.89171	2.06125e-07	7.16684e-06	WBGene00018969	F56D3.1	II	4142816	4149679	1			Y38F1A.8			Y46G5A.29
Gene:WBGene00007658	1.83289	2.21332	0.000120991	0.00238759	WBGene00007658	C17H1.5	I	13113487	13116434	1			Y38H6C.15			Y47D3B.4
Gene:WBGene00019174	1.8327	3.60933	4.90734e-07	1.56816e-05	WBGene00019174	H09G03.1	III	3226352	3230652	1			Y38H6C.9			Y47G6A.19
Gene:WBGene00016505	1.83259	6.75115	6.42392e-09	2.83425e-07	WBGene00016505	ttr-33	V	7837088	7837935	-1			Y39A3B.7			Y47G6A.21
Gene:WBGene00004380	1.83166	0.545001	0.000778989	0.0123546	WBGene00004380	rnf-1	I	6009781	6011523	-1			Y39A3CL.7			Y47G6A.22
Gene:WBGene00002090	1.82808	6.02931	2.67131e-06	7.50204e-05	WBGene00002090	ins-7	IV	9682011	9682928	-1			Y39B6A.29			Y47G6A.33
Gene:WBGene00019665	1.82624	1.2149	0.000108105	0.00215798	WBGene00019665	K11H12.9	IV	649665	652134	1			Y39B6A.5			Y48A6B.7
Gene:WBGene00001771	1.82372	0.436528	0.00131753	0.0196495	WBGene00001771	gst-23	V	3243295	3244494	1			Y39G8B.7			Y48C3A.3
Gene:WBGene00001448	1.82371	2.7501	5.31324e-07	1.68745e-05	WBGene00001448	flp-5	X	8528250	8531076	1			Y39H10A.1			Y48E1B.8
Gene:WBGene00022042	1.82344	9.4241	4.94593e-08	1.90984e-06	WBGene00022042	icd-2	I	535791	536670	1			Y39H10B.3			Y49E10.16
Gene:WBGene00019649	1.82276	4.24371	1.21575e-08	5.18843e-07	WBGene00019649	K11D12.9	V	5042380	5046203	-1			Y40B10B.1			Y49E10.18
Gene:WBGene00011524	1.81643	0.424601	0.00379377	0.0476686	WBGene00011524	T06D8.3	II	11222303	11226548	1			Y40B1B.7			Y49E10.29
Gene:WBGene00000795	1.81632	4.91656	1.12929e-09	5.62726e-08	WBGene00000795	crn-2	V	5594615	5595748	1			Y40C5A.4			Y49G5A.1
Gene:WBGene00004241	1.8158	0.252981	0.00299851	0.0393865	WBGene00004241	puf-5	II	8575541	8577722	1			Y41C4A.11			Y50D4A.4
Gene:WBGene00008681	1.81363	4.99962	2.63167e-09	1.24479e-07	WBGene00008681	scrm-4	I	11680504	11682364	-1			Y41D4B.15			Y50D4B.4
Gene:WBGene00002017	1.80855	5.19084	6.60647e-05	0.00138525	WBGene00002017	hsp-16.11	V	9090077	9090604	1			Y41E3.8			Y50D4B.6
Gene:WBGene00194926	1.80337	0.76286	0.00191701	0.027008	WBGene00194926	K08D8.12	IV	12893576	12894724	1			Y41G9A.10			Y51A2D.18
Gene:WBGene00015809	1.80258	6.27946	3.9461e-10	2.12792e-08	WBGene00015809	C16A3.4	III	6381634	6383024	1			Y42G9A.3			Y51F10.7
Gene:WBGene00012824	1.8018	3.08469	3.24606e-07	1.07719e-05	WBGene00012824	Y43F8B.14	V	19452183	19455969	-1			Y43B11AR.3			Y51H1A.3
Gene:WBGene00003252	1.80131	0.921933	0.000573144	0.00947264	WBGene00003252	mig-21	III	5877013	5878419	-1			Y43C5A.3			Y51H4A.5
Gene:WBGene00013200	1.79926	4.86765	1.60454e-09	7.83617e-08	WBGene00013200	Y54E5A.5	I	14707058	14707875	-1			Y43F8B.12			Y51H7C.1
Gene:WBGene00044611	1.79622	1.17964	0.000186555	0.00352204	WBGene00044611	T27A3.8	I	6104805	6105589	1			Y43F8B.14			Y51H7C.13
Gene:WBGene00019111	1.79566	1.89147	0.000161634	0.00309396	WBGene00019111	F59E11.5	V	8995101	8996405	1			Y43F8B.15			Y52B11A.12
Gene:WBGene00016907	1.79395	5.25573	4.32624e-09	1.95883e-07	WBGene00016907	C53H9.2	I	1832897	1834764	1			Y43F8B.23			Y52B11A.8
Gene:WBGene00016568	1.79308	5.50259	2.42509e-08	9.83353e-07	WBGene00016568	C41G11.1	X	5717535	5720268	-1			Y43F8B.24			Y52B11C.1
Gene:WBGene00009953	1.79149	3.41458	2.25706e-07	7.78377e-06	WBGene00009953	F53A2.9	III	13356823	13359277	-1			Y43F8B.9			Y53F4B.18
Gene:WBGene00020021	1.78208	0.897182	0.000610096	0.0100064	WBGene00020021	R12B2.7	III	5815045	5815513	1			Y44A6C.1			Y53F4B.23
Gene:WBGene00008739	1.7792	9.21892	4.13647e-08	1.62635e-06	WBGene00008739	F13D12.3	II	11720507	11722315	1			Y44E3A.1			Y53F4B.39
Gene:WBGene00008644	1.77782	4.07907	2.23992e-08	9.09855e-07	WBGene00008644	F10C2.3	V	12021193	12023849	1			Y46G5A.34			Y53G8AL.2
Gene:WBGene00011869	1.77715	11.0924	5.01239e-06	0.000133347	WBGene00011869	dod-6	III	10197716	10198352	1			Y46H3A.5			Y53G8B.1
Gene:WBGene00011831	1.77608	7.4138	1.62618e-09	7.92527e-08	WBGene00011831	T19B10.2	V	11221302	11222834	1			Y47D3A.13			Y54E10A.17
Gene:WBGene00015549	1.77517	3.84686	0.000230048	0.00424313	WBGene00015549	C06G3.3	IV	7036123	7036469	1			Y47G6A.9			Y54F10AM.8
Gene:WBGene00010230	1.77445	4.75931	9.65098e-05	0.00194317	WBGene00010230	rpac-19	III	9629246	9629917	-1			Y47G7B.2			Y54G2A.45
Gene:WBGene00010375	1.77335	1.5698	0.000333109	0.00584554	WBGene00010375	H09F14.1	V	10612936	10615511	-1			Y47H10A.5			Y54G9A.4
Gene:WBGene00016128	1.77313	2.79192	3.48967e-07	1.14498e-05	WBGene00016128	elpc-4	IV	8017001	8018220	1			Y47H9C.1			Y55D5A.3
Gene:WBGene00021553	1.77148	2.20752	4.45228e-06	0.000119698	WBGene00021553	tyr-5	I	3259871	3264254	1			Y48G9A.9			Y55F3AM.14
Gene:WBGene00017471	1.77139	3.19956	0.000481846	0.00812217	WBGene00017471	F14H12.3	X	4344251	4345650	1			Y51B9A.14			Y55F3BR.6
Gene:WBGene00007551	1.76652	3.41434	5.06926e-07	1.61326e-05	WBGene00007551	C13C4.7	V	12118992	12120814	-1			Y51B9A.8			Y56A3A.19
Gene:WBGene00012322	1.76268	1.99818	1.54177e-05	0.000371996	WBGene00012322	W07A12.4	II	9148356	9152311	1			Y51B9A.9			Y57A10A.10
Gene:WBGene00023407	1.76236	6.67962	1.09715e-09	5.47879e-08	WBGene00023407	cex-1	II	5447679	5448440	1			Y51H4A.15			Y57G11C.51
Gene:WBGene00194695	1.76148	4.95103	1.46067e-08	6.16431e-07	WBGene00194695	B0462.5	V	18322215	18323327	-1			Y51H4A.25			Y60A3A.16
Gene:WBGene00017075	1.7606	9.87818	4.27865e-07	1.38339e-05	WBGene00017075	nap-1	IV	8377705	8379319	-1			Y52B11A.10			Y62E10A.13
Gene:WBGene00011030	1.75896	1.1612	0.000174539	0.00331511	WBGene00011030	R05D7.5	I	12183688	12189007	1			Y53C12B.2			Y62H9A.12
Gene:WBGene00007958	1.75886	3.60264	5.77584e-06	0.000151351	WBGene00007958	C35C5.9	X	11536568	11537123	1			Y53C12B.7			Y62H9A.15
Gene:WBGene00021197	1.75874	3.30529	4.55712e-07	1.4663e-05	WBGene00021197	Y17G9A.4	IV	4860395	4861494	-1			Y54E10BR.4			Y62H9A.4
Gene:WBGene00013898	1.75866	6.84068	5.78618e-08	2.2097e-06	WBGene00013898	ZC443.3	V	12812291	12814122	-1			Y54E5A.2			Y62H9A.5
Gene:WBGene00003617	1.75863	4.97353	9.8209e-09	4.25509e-07	WBGene00003617	nhr-18	V	2227203	2228989	1			Y54E5A.5			Y62H9A.6
Gene:WBGene00007471	1.75529	1.4456	0.000285909	0.00512141	WBGene00007471	chil-6	II	9855871	9857857	-1			Y54F10BM.3			Y63D3A.7
Gene:WBGene00175027	1.75362	1.43097	0.00200931	0.0280959	WBGene00175027	W02F12.8	V	6692247	6694723	-1			Y54G11A.4			Y64G10A.7
Gene:WBGene00007218	1.75248	1.74361	1.58766e-05	0.000382278	WBGene00007218	C01A2.6	I	13379917	13384371	1			Y54G2A.57			Y65A5A.1
Gene:WBGene00013866	1.74894	5.03207	2.77745e-09	1.30843e-07	WBGene00013866	cbs-1	X	10054281	10057526	1			Y54G9A.5			Y65B4A.8
Gene:WBGene00019908	1.74788	0.682695	0.00223915	0.0308014	WBGene00019908	R05H11.2	III	6798299	6800489	1			Y54H5A.1			Y66H1A.5
Gene:WBGene00019108	1.74614	3.94907	2.64423e-05	0.000605689	WBGene00019108	chpf-2	V	3037812	3039345	-1			Y54H5A.2			Y67A10A.9
Gene:WBGene00011817	1.73782	3.08168	0.000532002	0.00887133	WBGene00011817	T16H12.9	III	10109423	10112090	1			Y55B1BL.1			Y67H2A.5
Gene:WBGene00015217	1.73709	4.97181	7.64826e-08	2.86677e-06	WBGene00015217	tes-1	IV	7449073	7451445	-1			Y56A3A.18			Y69A2AR.18
Gene:WBGene00014836	1.73689	3.36518	6.88675e-07	2.14766e-05	WBGene00014836	T09F5.12	V	15164814	15166318	-1			Y56A3A.33			Y69A2AR.28
Gene:WBGene00016417	1.73332	6.382	2.20743e-08	8.99007e-07	WBGene00016417	C34F11.8	II	5209779	5210964	-1			Y57A10A.26			Y69A2AR.3
Gene:WBGene00013244	1.73251	1.13402	0.000291011	0.0052008	WBGene00013244	Y56A3A.33	III	11999497	12002950	-1			Y57E12B.10			Y69A2AR.31
Gene:WBGene00010718	1.73245	0.995443	0.000412031	0.0070681	WBGene00010718	K09C8.8	X	10970913	10972168	1			Y57E12B.4			Y69E1A.5
Gene:WBGene00008858	1.72784	2.35995	4.62392e-05	0.00100341	WBGene00008858	F15D3.8	I	11579857	11581986	-1			Y58A7A.3			Y69H2.15
Gene:WBGene00010799	1.72725	3.36428	4.66685e-06	0.00012489	WBGene00010799	chil-12	V	15241584	15243943	1			Y58A7A.4			Y6B3B.1
Gene:WBGene00011429	1.72686	4.67117	1.17304e-07	4.25646e-06	WBGene00011429	T04C12.7	V	11054127	11055247	1			Y58A7A.5			Y6G8.2
Gene:WBGene00000490	1.72666	2.66646	3.16627e-06	8.73414e-05	WBGene00000490	che-11	V	12144295	12150689	-1			Y60C6A.1			Y6G8.9
Gene:WBGene00000802	1.72601	10.2758	1.01906e-06	3.09108e-05	WBGene00000802	crt-1	V	6098993	6100553	-1			Y61A9LA.1			Y71D11A.3
Gene:WBGene00006618	1.7255	0.798218	0.00364844	0.0461915	WBGene00006618	trt-1	I	8768325	8771251	1			Y62F5A.10			Y71F9B.9
Gene:WBGene00008105	1.72435	3.14324	1.19903e-05	0.000294953	WBGene00008105	C45B11.2	V	11042817	11043855	1			Y68A4A.13			Y71G12B.10
Gene:WBGene00005000	1.72408	6.35713	4.11224e-05	0.000899922	WBGene00005000	spp-15	I	6249556	6250067	-1			Y6E2A.4			Y71G12B.23
Gene:WBGene00022478	1.72376	1.08102	0.000454802	0.00771657	WBGene00022478	fbxa-35	III	1295684	1297069	1			Y6E2A.5			Y71H10B.1
Gene:WBGene00017726	1.72035	6.34648	2.85736e-08	1.14666e-06	WBGene00017726	F22H10.2	X	16678488	16679823	1			Y71F9AL.12			Y71H2AM.4
Gene:WBGene00020279	1.71982	2.31846	4.38156e-06	0.000118001	WBGene00020279	glb-25	V	1944956	1953128	1			Y71F9AL.4			Y71H2AM.5
Gene:WBGene00001606	1.71615	1.25454	0.000486226	0.00818299	WBGene00001606	gln-5	IV	17272231	17273652	-1			Y71F9AM.8			Y71H2B.1
Gene:WBGene00019146	1.71563	3.25146	1.77437e-06	5.16361e-05	WBGene00019146	H02F09.3	X	1568678	1572854	1			Y71G10AR.4			Y73C8B.3
Gene:WBGene00045392	1.71557	4.73567	5.29487e-05	0.00113736	WBGene00045392	F26D11.12	V	7954791	7955343	-1			Y71H2AR.2			Y75B8A.11
Gene:WBGene00000796	1.70966	5.16947	2.90119e-08	1.16325e-06	WBGene00000796	crn-3	II	10588042	10592653	1			Y73B6BL.44			Y75B8A.24
Gene:WBGene00018540	1.70813	1.95608	2.24552e-05	0.000522322	WBGene00018540	btb-21	V	3850127	3851796	-1			Y73F4A.3			Y75B8A.6
Gene:WBGene00020030	1.70734	3.31109	3.27726e-07	1.086e-05	WBGene00020030	R12E2.1	I	4182221	4184992	1			Y75B8A.23			Y77E11A.12
Gene:WBGene00017893	1.70362	1.89933	3.00469e-05	0.000682552	WBGene00017893	F28B4.4	X	3206818	3209644	-1			Y75B8A.39			Y7A5A.1
Gene:WBGene00011699	1.70237	3.90023	2.08612e-07	7.2479e-06	WBGene00011699	cyp-34A2	V	15288982	15291107	-1			Y94H6A.10			Y80D3A.9
Gene:WBGene00008234	1.70112	3.7588	8.40967e-07	2.58966e-05	WBGene00008234	C50F4.9	V	9523169	9524201	-1			Y95B8A.6			Y82E9BR.3
Gene:WBGene00012150	1.69928	5.1176	1.09515e-06	3.30041e-05	WBGene00012150	syx-17	I	8644475	8646306	1			Y97E10AL.1			Y82E9BR.4
Gene:WBGene00018260	1.69891	6.05339	9.82695e-09	4.25509e-07	WBGene00018260	cyp-33C7	V	2250545	2252524	1			Y97E10C.1			Y94H6A.8
Gene:WBGene00194815	1.69611	1.45441	0.000170442	0.0032439	WBGene00194815	Y43F8B.23	V	19465854	19467657	-1			ZC196.3			Y9C9A.16
Gene:WBGene00015313	1.69433	2.13077	5.174e-06	0.000136812	WBGene00015313	hpo-32	I	5298755	5300331	-1			ZC239.14			ZC132.4
Gene:WBGene00015598	1.69324	2.39892	1.42009e-05	0.000344601	WBGene00015598	fbxa-163	II	1609255	1610715	-1			ZC239.22			ZC155.4
Gene:WBGene00018268	1.69315	7.04904	5.98875e-09	2.66242e-07	WBGene00018268	F41C3.2	II	4749968	4751823	1			ZC434.4			ZC250.4
Gene:WBGene00012727	1.6922	1.9559	2.10789e-05	0.000493264	WBGene00012727	Y39G8B.7	II	13994411	13995045	-1			ZC443.3			ZC302.3
Gene:WBGene00008295	1.6917	6.21376	5.34597e-09	2.39725e-07	WBGene00008295	nlp-39	I	12461645	12462097	1			ZC443.4			ZC373.2
Gene:WBGene00194836	1.69049	0.930877	0.00391058	0.0488269	WBGene00194836	C25H3.18	II	5689431	5690000	-1			ZC487.1			ZC376.2
Gene:WBGene00013704	1.68972	8.39374	6.83979e-07	2.13445e-05	WBGene00013704	Y106G6D.8	I	10117061	10118140	1			ZC513.14			ZC412.3
Gene:WBGene00019776	1.68961	1.02912	0.00145432	0.0213344	WBGene00019776	M6.4	X	629188	632868	1			ZK105.1			ZC412.4
Gene:WBGene00021654	1.68951	3.24337	6.69106e-07	2.09224e-05	WBGene00021654	Y47G7B.2	II	2705921	2707982	-1			ZK1055.6			ZC434.9
Gene:WBGene00022847	1.68799	5.09645	7.59416e-09	3.33164e-07	WBGene00022847	ZK1055.6	V	6599190	6602604	-1			ZK1055.7			ZC449.7
Gene:WBGene00007890	1.68771	5.12898	5.19312e-07	1.65155e-05	WBGene00007890	C33A12.19	IV	9516997	9518435	1			ZK1290.13			ZC581.3
Gene:WBGene00017277	1.68735	1.41191	0.000185559	0.00350583	WBGene00017277	F09C12.2	II	5110029	5112232	1			ZK1307.2			ZK1058.9
Gene:WBGene00045461	1.68717	1.32775	0.00317868	0.0414144	WBGene00045461	C25F9.14	V	19436599	19437217	1			ZK1320.7			ZK1128.1
Gene:WBGene00001718	1.68627	3.1817	2.47981e-06	7.01926e-05	WBGene00001718	grl-9	V	6730281	6731694	-1			ZK177.9			ZK1193.2
Gene:WBGene00012163	1.68583	1.90817	7.10527e-05	0.00148051	WBGene00012163	VZK822L.2	IV	11912027	11913245	1			ZK180.7			ZK1193.3
Gene:WBGene00018492	1.68445	1.55584	8.83563e-05	0.00179529	WBGene00018492	hpo-26	V	6532070	6533075	-1			ZK353.2			ZK1193.4
Gene:WBGene00014046	1.67928	3.82721	9.59444e-07	2.92166e-05	WBGene00014046	clec-60	II	10480102	10481846	-1			ZK353.4			ZK121.2
Gene:WBGene00219369	1.67734	2.39515	2.32263e-05	0.000538377	WBGene00219369	R160.10	X	4367159	4367514	-1			ZK355.3			ZK1240.9
Gene:WBGene00010457	1.67682	1.9312	1.63947e-05	0.000393298	WBGene00010457	K01C8.2	II	8267253	8269914	-1			ZK355.8			ZK1307.1
Gene:WBGene00045052	1.67584	2.04446	2.6731e-05	0.000612002	WBGene00045052	K12C11.6	I	1337020	1338120	1			ZK593.2			ZK1320.11
Gene:WBGene00007725	1.67446	5.30068	1.19548e-08	5.12405e-07	WBGene00007725	C25F9.5	V	19407720	19410848	-1			ZK596.1			ZK1320.2
Gene:WBGene00003092	1.67343	3.22208	3.16041e-06	8.72832e-05	WBGene00003092	lys-3	V	10282204	10283448	-1			ZK632.11			ZK1320.3
Gene:WBGene00019166	1.67085	4.72426	2.63629e-07	8.93939e-06	WBGene00019166	tat-2	IV	4827854	4846893	-1			ZK666.11			ZK1320.9
Gene:WBGene00003229	1.6703	2.67878	2.36283e-06	6.71258e-05	WBGene00003229	mex-3	I	127297	134065	1			ZK669.3			ZK1321.4
Gene:WBGene00007857	1.66861	4.50581	2.93043e-07	9.84366e-06	WBGene00007857	C31H5.6	I	9043319	9046889	-1			ZK673.2			ZK154.1
Gene:WBGene00044297	1.66643	1.1732	0.000563552	0.0093406	WBGene00044297	C25B8.8	X	6610054	6615343	1			ZK688.11			ZK177.8
Gene:WBGene00015040	1.66612	2.65364	2.6921e-06	7.55589e-05	WBGene00015040	cyp-34A5	V	3955766	3957715	-1			ZK742.4			ZK180.5
Gene:WBGene00015538	1.66458	3.23855	1.3162e-06	3.92343e-05	WBGene00015538	sams-3	IV	5848657	5850849	1			ZK813.4			ZK185.3
Gene:WBGene00008020	1.66059	4.6431	4.18274e-08	1.64038e-06	WBGene00008020	C38H2.3	III	10385312	10386572	-1			ZK813.5			ZK228.3
Gene:WBGene00000512	1.66007	2.6279	3.06831e-06	8.48906e-05	WBGene00000512	ckb-2	III	4367832	4370160	1			ZK822.1			ZK228.4
Gene:WBGene00010319	1.65955	1.30893	0.000251334	0.0045724	WBGene00010319	F59B10.3	II	10510542	10512991	1			ZK822.2			ZK250.13
Gene:WBGene00000379	1.65884	7.07542	5.44274e-08	2.08418e-06	WBGene00000379	cct-4	II	8283667	8285711	1			ZK856.6			ZK328.6
Gene:WBGene00043995	1.65699	2.48674	0.000111598	0.00222294	WBGene00043995	F40F12.9	III	9912796	9914075	1			ZK892.6			ZK455.5
Gene:WBGene00017634	1.65573	1.21821	0.00138793	0.0204961	WBGene00017634	F20D6.2	V	8186039	8187319	1			ZK899.7			ZK512.7
Gene:WBGene00010484	1.653	3.86288	6.28524e-07	1.97595e-05	WBGene00010484	dph-3	IV	9706950	9707765	1			ZK930.2			ZK550.3
Gene:WBGene00021843	1.65281	3.90313	2.01407e-06	5.79961e-05	WBGene00021843	Y54E10BR.4	I	3015742	3021535	1			ZK970.7			ZK593.3
Gene:WBGene00011124	1.65019	10.0409	2.42022e-05	0.000558822	WBGene00011124	sdz-27	IV	11187013	11188270	1			aat-8			ZK6.11
Gene:WBGene00196986	1.6492	0.862875	0.00248899	0.0336031	WBGene00196986	H01A20.2	X	14557438	14557777	-1			abf-2			ZK6.6
Gene:WBGene00008569	1.64393	0.973351	0.00097968	0.015104	WBGene00008569	fbxa-101	I	12958639	12959955	-1			abu-11			ZK652.8
Gene:WBGene00015387	1.64386	0.739281	0.00217637	0.030071	WBGene00015387	kcnl-3	X	5386858	5394330	1			acd-4			ZK669.4
Gene:WBGene00219849	1.64333	7.23524	1.96952e-08	8.09904e-07	WBGene00219849	C36C9.10	X	1681752	1681886	1			acr-3			ZK673.1
Gene:WBGene00010286	1.6432	5.01009	1.07282e-07	3.91721e-06	WBGene00010286	F58H1.3	V	11933881	11935055	1			adm-2			ZK809.3
Gene:WBGene00044658	1.63511	2.44193	0.00024659	0.0045072	WBGene00044658	C01G10.17	V	15090757	15091119	1			aman-3			ZK809.8
Gene:WBGene00012668	1.63481	7.7651	3.90552e-05	0.000859122	WBGene00012668	Y39B6A.5	V	19157659	19158820	-1			anc-1			ZK822.5
Gene:WBGene00007525	1.63067	5.555	2.03357e-06	5.85214e-05	WBGene00007525	C11G10.1	X	15157358	15158617	-1			apm-1			ZK836.2
Gene:WBGene00011021	1.62777	2.18795	0.000193335	0.00363653	WBGene00011021	R05A10.4	IV	14172484	14173299	1			aqp-5			ZK84.1
Gene:WBGene00015706	1.62718	0.711848	0.00278313	0.0370483	WBGene00015706	C12D5.3	V	7676204	7676963	1			arch-1			ZK856.5
Gene:WBGene00011069	1.62648	5.31446	2.54664e-07	8.66691e-06	WBGene00011069	ceh-62	II	10805394	10809992	1			arf-1.1			ZK896.5
Gene:WBGene00022623	1.6253	0.852334	0.00132057	0.0196697	WBGene00022623	ZC487.1	V	6727838	6730262	1			arrd-11			ZK899.2
Gene:WBGene00045415	1.62387	1.36625	0.000266403	0.00481085	WBGene00045415	Y43F8B.15	V	19460818	19462102	-1			arrd-8			aagr-1
Gene:WBGene00008988	1.62257	5.40445	2.69185e-08	1.0821e-06	WBGene00008988	F20G2.5	V	13771508	13773700	1			asc-1			aagr-2
Gene:WBGene00016892	1.62042	5.74312	5.23518e-08	2.00916e-06	WBGene00016892	C53A3.2	V	5762334	5763846	-1			asna-1			aat-1
Gene:WBGene00015346	1.61995	5.4344	1.19258e-08	5.11989e-07	WBGene00015346	C02F5.3	III	8245891	8247259	1			asp-12			aat-3
Gene:WBGene00019286	1.61841	1.15252	0.000733206	0.0117351	WBGene00019286	K01A12.2	X	8618418	8619935	1			asp-17			aat-4
Gene:WBGene00009349	1.61492	5.0267	1.80872e-07	6.37925e-06	WBGene00009349	F32H5.3	V	13359334	13360025	1			asp-18			abhd-3.2
Gene:WBGene00007216	1.61152	5.20373	1.55985e-07	5.53925e-06	WBGene00007216	C01A2.4	I	13392118	13394001	1			atg-16.2			acaa-2
Gene:WBGene00003385	1.61038	5.12153	7.16125e-08	2.70381e-06	WBGene00003385	moc-2	V	6502384	6504181	-1			bath-38			acbp-1
Gene:WBGene00195086	1.61001	0.760546	0.00189788	0.026787	WBGene00195086	F21C10.13	V	9122317	9123271	1			bath-43			acbp-6
Gene:WBGene00008576	1.60775	4.0364	2.04239e-07	7.1119e-06	WBGene00008576	F08G2.4	II	13830599	13831221	1			bcmo-1			acd-1
Gene:WBGene00019717	1.60756	4.65653	1.86063e-06	5.39779e-05	WBGene00019717	trx-3	IV	4487059	4488998	1			best-1			acdh-1
Gene:WBGene00019214	1.60358	2.53856	0.000245161	0.0044878	WBGene00019214	H20E11.2	IV	6827777	6829645	1			best-24			acdh-2
Gene:WBGene00003652	1.60351	6.0459	6.7401e-08	2.55723e-06	WBGene00003652	nhr-62	I	9839598	9844810	1			best-4			acdh-3
Gene:WBGene00009480	1.60163	1.36995	0.00185504	0.0262221	WBGene00009480	F36F2.7	I	9000097	9001690	-1			bicd-1			acdh-9
Gene:WBGene00012383	1.59455	8.73714	8.48934e-06	0.000214146	WBGene00012383	ttr-17	IV	11066006	11067072	-1			byn-1			ace-2
Gene:WBGene00006739	1.59455	8.38837	3.2313e-07	1.07305e-05	WBGene00006739	ulp-4	II	8129960	8134726	1			cbs-1			acer-1
Gene:WBGene00014047	1.59383	3.96475	2.13488e-06	6.10222e-05	WBGene00014047	clec-61	II	10488728	10490514	-1			ccdc-55			acl-2
Gene:WBGene00003380	1.59277	2.1521	2.13393e-05	0.000498402	WBGene00003380	mnm-2	X	7422673	7424881	-1			ccg-1			acl-4
Gene:WBGene00018311	1.59216	3.80403	2.04156e-05	0.000480032	WBGene00018311	F41G4.8	X	16843354	16844994	-1			cct-3			acl-6
Gene:WBGene00219216	1.58804	5.66794	0.00012996	0.00254839	WBGene00219216	K08D10.14	IV	4155273	4157132	1			cct-4			acly-1
Gene:WBGene00004368	1.58718	3.69394	1.35114e-06	4.0173e-05	WBGene00004368	ric-19	I	3778090	3781658	-1			cdc-48.3			acn-1
Gene:WBGene00020389	1.58681	4.26634	2.79956e-07	9.45862e-06	WBGene00020389	T10B5.3	V	1864181	1868567	-1			cdr-4			aco-1
Gene:WBGene00021899	1.58651	4.73416	9.73932e-08	3.58424e-06	WBGene00021899	Y54H5A.1	III	5153464	5155465	1			cebp-1			acox-2
Gene:WBGene00008572	1.58272	11.762	0.00012117	0.0023901	WBGene00008572	F08B12.4	X	11407056	11407781	-1			ceh-10			acox-3
Gene:WBGene00007121	1.57798	3.01476	2.08947e-05	0.000489445	WBGene00007121	B0250.4	V	20458654	20464486	-1			ceh-62			acox-5
Gene:WBGene00003593	1.57549	7.06338	2.11175e-06	6.03981e-05	WBGene00003593	nfm-1	III	6159842	6164573	1			ceh-89			acp-6
Gene:WBGene00004898	1.57508	6.6725	3.65359e-05	0.000809436	WBGene00004898	snb-2	V	12344186	12345919	-1			ces-2			acp-7
Gene:WBGene00014145	1.57392	0.786927	0.00286239	0.0379331	WBGene00014145	ZK899.7	X	9447861	9449399	-1			cex-1			acs-1
Gene:WBGene00004046	1.57381	8.13432	1.2383e-07	4.4828e-06	WBGene00004046	plp-1	IV	7633360	7634657	1			che-11			acs-19
Gene:WBGene00010396	1.57343	0.903174	0.00184762	0.026149	WBGene00010396	H13N06.2	X	15488120	15491907	1			chil-12			acs-2
Gene:WBGene00015044	1.57247	6.47794	1.54346e-06	4.54561e-05	WBGene00015044	cyp-34A9	V	3968133	3970514	-1			chil-16			acs-5
Gene:WBGene00020722	1.57134	4.57038	1.84481e-06	5.36192e-05	WBGene00020722	T23B12.8	V	8470013	8471280	-1			chil-18			act-1
Gene:WBGene00000190	1.57044	1.7524	0.000143279	0.00277372	WBGene00000190	arf-1.1	IV	7634832	7635707	1			chil-4			act-3
Gene:WBGene00018758	1.57027	5.31376	7.12246e-08	2.69353e-06	WBGene00018758	F53E10.1	V	2615790	2618554	1			chil-5			act-4
Gene:WBGene00019057	1.57022	4.33946	1.69846e-05	0.000406019	WBGene00019057	F58F9.3	IV	6233253	6235607	1			chil-6			add-1
Gene:WBGene00010697	1.56962	7.80025	8.32181e-08	3.09434e-06	WBGene00010697	uda-1	V	10004755	10007483	1			chpf-2			adm-4
Gene:WBGene00010426	1.56814	1.84347	9.47078e-05	0.00191019	WBGene00010426	H37A05.2	V	13629839	13634220	-1			cht-1			adsl-1
Gene:WBGene00001946	1.56808	5.77124	5.90485e-08	2.25133e-06	WBGene00001946	his-72	III	12367474	12369050	-1			ckb-2			adt-1
Gene:WBGene00016609	1.56518	2.98308	0.00105838	0.0161606	WBGene00016609	C43E11.12	I	4253242	4254139	1			cku-70			adt-2
Gene:WBGene00019168	1.56494	5.03937	8.44614e-06	0.000213171	WBGene00019168	H06I04.3	III	3070523	3085271	1			clec-146			aex-5
Gene:WBGene00016530	1.56488	3.64918	1.65162e-06	4.83663e-05	WBGene00016530	C39D10.2	X	7889215	7889765	1			clec-147			afd-1
Gene:WBGene00010977	1.56308	3.59044	1.51608e-06	4.47344e-05	WBGene00010977	R02D5.3	V	14483160	14484347	1			clec-162			agl-1
Gene:WBGene00015776	1.56048	5.29662	1.04691e-07	3.83464e-06	WBGene00015776	dct-1	X	7954355	7956191	1			clec-18			ahcy-1
Gene:WBGene00002008	1.55559	6.99534	2.02442e-07	7.05458e-06	WBGene00002008	hsp-4	II	7350119	7352636	-1			clec-196			aldo-1
Gene:WBGene00044350	1.5518	4.67907	2.50075e-05	0.000575654	WBGene00044350	Y73B6BL.44	IV	6493599	6497360	1			clec-223			alh-1
Gene:WBGene00007506	1.54912	2.64707	5.57869e-05	0.00119228	WBGene00007506	C10C5.2	IV	9371508	9373636	1			clec-258			alh-11
Gene:WBGene00004249	1.54861	6.45884	7.68295e-08	2.87746e-06	WBGene00004249	pvf-1	III	1821150	1824114	-1			clec-264			alh-12
Gene:WBGene00016265	1.5486	2.82753	6.56848e-06	0.000170207	WBGene00016265	nmur-4	I	6989067	6992106	1			clec-5			alh-13
Gene:WBGene00003010	1.54821	5.46149	5.71639e-07	1.80442e-05	WBGene00003010	lin-24	IV	12129504	12135432	1			clec-60			alh-5
Gene:WBGene00012437	1.54789	2.08958	0.00117576	0.0177339	WBGene00012437	hum-9	IV	9274479	9283115	1			clec-61			alh-6
Gene:WBGene00013688	1.54579	4.15643	4.98935e-07	1.58892e-05	WBGene00013688	riok-2	I	14652045	14657297	1			clec-71			alh-7
Gene:WBGene00006738	1.5447	2.60568	1.8878e-05	0.000448062	WBGene00006738	ulp-3	IV	1963191	1964717	1			clec-9			alh-9
Gene:WBGene00007365	1.54443	7.14471	0.000115539	0.00229262	WBGene00007365	C06B3.6	V	13908128	13909513	-1			clx-1			alp-1
Gene:WBGene00007614	1.54361	2.91903	0.00026445	0.00478113	WBGene00007614	gnrr-2	V	14409078	14411895	1			cnc-1			aman-1
Gene:WBGene00010019	1.54358	4.32643	2.4184e-06	6.86627e-05	WBGene00010019	F54B8.4	V	15816464	15817143	1			cnc-10			amt-1
Gene:WBGene00008797	1.54324	2.74342	0.000421454	0.00719003	WBGene00008797	F14D7.10	V	14308485	14308841	1			cnc-2			amt-4
Gene:WBGene00017865	1.54322	3.58153	3.67378e-05	0.000812749	WBGene00017865	F27D9.7	X	7665762	7670714	-1			cnc-4			amx-2
Gene:WBGene00009618	1.54281	4.47652	3.34099e-07	1.10241e-05	WBGene00009618	F41E7.2	X	10273692	10278302	1			cnc-6			angl-1
Gene:WBGene00023503	1.53992	2.33287	3.06998e-05	0.000694	WBGene00023503	F17C11.13	V	10955965	10957014	1			cnc-7			ani-3
Gene:WBGene00044500	1.539	5.56785	8.32537e-06	0.000210694	WBGene00044500	T19E7.6	IV	5667542	5669525	-1			cng-1			anmt-2
Gene:WBGene00011793	1.53536	1.82439	0.00017566	0.00333503	WBGene00011793	T16A9.3	V	14206243	14209012	1			cnp-3			anmt-3
Gene:WBGene00021893	1.53161	2.35642	2.276e-05	0.000528619	WBGene00021893	ndnf-1	IV	3023395	3028942	-1			cogc-5			app-1
Gene:WBGene00045338	1.52989	2.17105	4.69226e-05	0.00101682	WBGene00045338	M01B2.13	V	15264653	15265786	-1			col-122			apx-1
Gene:WBGene00002107	1.52962	4.53093	8.23117e-06	0.00020865	WBGene00002107	ins-24	I	14031148	14031667	-1			col-84			aqp-1
Gene:WBGene00008859	1.52531	4.90717	8.76562e-07	2.69037e-05	WBGene00008859	F15D4.2	II	13216092	13216765	1			comt-5			aqp-11
Gene:WBGene00016444	1.52288	1.65136	0.00026638	0.00481085	WBGene00016444	C35D10.7	III	4856193	4859243	1			cpg-1			aqp-4
Gene:WBGene00015916	1.52252	2.87574	1.02123e-05	0.000254033	WBGene00015916	C17G10.2	II	5594736	5596462	1			cpg-7			aqp-7
Gene:WBGene00008099	1.52244	4.77886	3.97658e-06	0.000108157	WBGene00008099	C44H9.4	V	12835708	12839783	1			cpg-8			aqp-9
Gene:WBGene00206374	1.51929	0.944412	0.0022837	0.0313217	WBGene00206374	K10G6.9	II	3972262	3972757	1			cpi-1			ard-1
Gene:WBGene00017360	1.51869	2.85267	0.00139765	0.0206266	WBGene00017360	F10E9.11	III	8318746	8319140	-1			cpr-2			arrd-10
Gene:WBGene00016976	1.51845	0.956689	0.00286531	0.037947	WBGene00016976	C56E10.3	X	6645654	6651753	1			cpr-3			arrd-13
Gene:WBGene00044313	1.51697	1.77163	0.000249188	0.00454044	WBGene00044313	M02D8.7	X	8740789	8743057	-1			cpt-1			arrd-20
Gene:WBGene00020725	1.51686	5.12294	1.49238e-06	4.40631e-05	WBGene00020725	cnp-3	X	17136010	17138110	-1			cpt-3			arrd-9
Gene:WBGene00019698	1.5154	5.79481	3.50678e-07	1.14979e-05	WBGene00019698	riok-1	I	3085013	3096275	-1			cpt-4			art-1
Gene:WBGene00017548	1.51466	2.15543	5.48706e-05	0.00117485	WBGene00017548	F18A1.7	II	7662703	7663754	-1			crm-1			asah-1
Gene:WBGene00009428	1.5143	3.2447	6.57746e-06	0.000170345	WBGene00009428	F35E12.4	V	13731506	13733387	-1			crn-2			asb-2
Gene:WBGene00017611	1.51228	1.34813	0.000792849	0.0125474	WBGene00017611	F19G12.3	X	1425727	1426164	1			crn-3			asg-1
Gene:WBGene00019757	1.50959	1.94222	0.00164496	0.0237203	WBGene00019757	memb-2	V	5618317	5620140	-1			crt-1			asg-2
Gene:WBGene00021253	1.50739	7.80321	3.21409e-07	1.06886e-05	WBGene00021253	Y22D7AL.15	III	1658248	1659863	-1			cyp-13A1			asm-3
Gene:WBGene00195050	1.50561	1.83125	0.000848413	0.0133362	WBGene00195050	T22D1.17	IV	6905660	6906390	1			cyp-13A3			asns-1
Gene:WBGene00022487	1.5038	1.26782	0.000819596	0.0129356	WBGene00022487	fbxa-21	III	1236015	1237048	1			cyp-13A5			asns-2
Gene:WBGene00001762	1.50285	1.71122	0.000270401	0.00486606	WBGene00001762	gst-14	II	13614851	13616100	-1			cyp-13A6			asp-1
Gene:WBGene00018594	1.50199	4.53522	1.53443e-05	0.000370801	WBGene00018594	aman-3	I	5324511	5330212	1			cyp-13B1			asp-10
Gene:WBGene00021011	1.49955	1.33846	0.00130084	0.0194441	WBGene00021011	W03G1.5	IV	504982	506600	-1			cyp-14A1			asp-13
Gene:WBGene00011424	1.49943	2.75201	7.95158e-05	0.00163641	WBGene00011424	dhs-31	IV	10039754	10040903	-1			cyp-32A1			asp-14
Gene:WBGene00006063	1.49537	5.22963	1.43179e-05	0.00034726	WBGene00006063	sto-1	X	7562837	7564812	1			cyp-33B1			asp-2
Gene:WBGene00006956	1.4892	1.69447	0.000383635	0.00664212	WBGene00006956	wrt-10	II	7533300	7534514	-1			cyp-33C1			asp-3
Gene:WBGene00010723	1.48781	5.88011	6.50949e-05	0.00136861	WBGene00010723	cpg-7	II	14108127	14109221	-1			cyp-33C2			asp-4
Gene:WBGene00019197	1.48648	3.0674	1.60218e-05	0.000384779	WBGene00019197	H14A12.5	III	7467595	7468089	-1			cyp-33C7			asp-8
Gene:WBGene00015262	1.48523	4.17481	4.03663e-05	0.000884622	WBGene00015262	B0563.5	X	9146116	9147555	1			cyp-33C8			atf-2
Gene:WBGene00020031	1.48481	6.98139	2.388e-07	8.17483e-06	WBGene00020031	suco-1	I	4178812	4182158	1			cyp-33D1			atf-5
Gene:WBGene00018290	1.48475	5.91643	3.05172e-05	0.000690879	WBGene00018290	vps-60	V	8605090	8606128	-1			cyp-34A2			atgp-2
Gene:WBGene00003657	1.48229	2.84634	0.000154837	0.00297608	WBGene00003657	nhr-67	IV	11169834	11174785	1			cyp-34A5			atp-2
Gene:WBGene00010262	1.48217	4.36215	1.95009e-06	5.63626e-05	WBGene00010262	droe-4	V	13992699	13993478	1			cyp-34A7			atp-3
Gene:WBGene00018273	1.48147	2.84338	0.000864328	0.0135635	WBGene00018273	F41C3.7	II	4730060	4731268	1			cyp-34A9			atp-4
Gene:WBGene00008204	1.48095	3.43709	0.00124575	0.0187047	WBGene00008204	C49C3.15	IV	17334193	17335089	1			cyp-35B1			atp-5
Gene:WBGene00019751	1.47996	0.980492	0.0039928	0.0496076	WBGene00019751	M03D4.4	IV	6121778	6127302	-1			cyp-35B2			bas-1
Gene:WBGene00000783	1.47912	6.41667	3.56341e-06	9.7603e-05	WBGene00000783	cpr-3	V	15296834	15298676	-1			cyp-42A1			bath-26
Gene:WBGene00007258	1.47587	1.54531	0.00265146	0.0355188	WBGene00007258	hasp-1	I	7229418	7233120	-1			daf-21			bca-1
Gene:WBGene00021002	1.47551	2.0115	0.00021221	0.0039438	WBGene00021002	W03F9.4	V	147526	152104	-1			dao-2			bcat-1
Gene:WBGene00045248	1.4737	1.73807	0.000689224	0.011119	WBGene00045248	ZK180.7	IV	4490542	4495519	1			dao-5			best-14
Gene:WBGene00017258	1.47293	5.52252	4.41888e-07	1.42478e-05	WBGene00017258	F08F1.4	X	8411698	8414065	1			dao-6			best-26
Gene:WBGene00015518	1.47178	2.95127	1.32533e-05	0.000322952	WBGene00015518	C06E1.1	III	8605832	8606504	1			daz-1			bgal-2
Gene:WBGene00004183	1.4705	5.74017	2.74161e-07	9.26955e-06	WBGene00004183	prk-2	III	3363228	3370209	-1			dcar-1			bli-1
Gene:WBGene00007660	1.46821	5.02355	0.00230401	0.0315445	WBGene00007660	C17H1.7	I	13136467	13138521	-1			dct-1			bli-3
Gene:WBGene00020705	1.46429	3.87759	7.00994e-06	0.000180342	WBGene00020705	T22H9.1	V	359766	363668	1			dct-3			bli-5
Gene:WBGene00015476	1.46157	6.10393	1.08902e-05	0.00027003	WBGene00015476	C05D9.9	X	1122421	1124234	-1			dct-8			bli-6
Gene:WBGene00008344	1.45892	2.87756	1.87441e-05	0.000445337	WBGene00008344	C56A3.5	V	13551911	13553592	1			ddx-17			blmp-1
Gene:WBGene00020364	1.4579	1.09082	0.00283723	0.0376608	WBGene00020364	T08E11.8	II	1833627	1835783	-1			dgtr-1			brp-1
Gene:WBGene00009061	1.45612	4.24653	4.84627e-05	0.0010463	WBGene00009061	F22G12.1	I	13139132	13141894	1			dhs-31			btb-14
Gene:WBGene00008945	1.45431	4.0394	4.77083e-06	0.000127526	WBGene00008945	F19B2.6	V	20158526	20161853	1			dhs-5			btb-16
Gene:WBGene00008568	1.45376	0.980284	0.00371	0.0467801	WBGene00008568	F08A8.5	I	12955338	12957902	-1			dlc-5			btb-17
Gene:WBGene00007348	1.45013	5.7569	1.02198e-06	3.09793e-05	WBGene00007348	C05G5.2	X	14747320	14750390	1			dlg-1			cah-5
Gene:WBGene00017678	1.44989	6.00632	7.85631e-06	0.000200018	WBGene00017678	asp-12	V	8269254	8272058	1			dnj-14			cal-5
Gene:WBGene00012629	1.44985	1.22982	0.00168976	0.0242875	WBGene00012629	slc-36.3	V	20540395	20544192	-1			dod-19			cat-4
Gene:WBGene00001723	1.44912	2.94849	3.01942e-05	0.000684564	WBGene00001723	grl-14	V	20825681	20827740	1			dod-6			catp-3
Gene:WBGene00014053	1.44604	4.72479	1.01089e-06	3.06829e-05	WBGene00014053	ZK669.3	II	7941151	7942610	1			dohh-1			cbl-1
Gene:WBGene00012907	1.44231	7.21024	3.48574e-07	1.1445e-05	WBGene00012907	cpt-1	II	12787830	12796452	-1			dos-1			cco-1
Gene:WBGene00016119	1.44222	4.59491	5.95234e-05	0.00126402	WBGene00016119	C25H3.10	II	5696625	5698958	-1			dph-1			cco-2
Gene:WBGene00018724	1.44088	6.51624	1.32915e-06	3.95444e-05	WBGene00018724	F53A9.1	X	8711528	8711959	1			dph-3			cdd-1
Gene:WBGene00012624	1.43853	5.1803	1.22512e-05	0.000300734	WBGene00012624	fbxa-150	V	20522621	20524513	1			dpy-5			cdd-2
Gene:WBGene00009503	1.43814	4.05056	2.95476e-05	0.000671865	WBGene00009503	F37A8.5	III	3956624	3958091	1			droe-4			cdh-1
Gene:WBGene00016004	1.43404	8.9157	5.26685e-06	0.000139188	WBGene00016004	C18H9.6	II	6700658	6701625	-1			droe-8			cdh-8
Gene:WBGene00006467	1.43402	4.7384	2.25238e-06	6.41447e-05	WBGene00006467	magu-2	V	8792696	8795567	-1			egal-1			cdr-6
Gene:WBGene00013215	1.43277	3.106	4.75466e-05	0.00102891	WBGene00013215	Y54G11A.4	II	14292824	14296055	1			egl-15			cdr-7
Gene:WBGene00009231	1.43184	1.1949	0.00273737	0.0365435	WBGene00009231	ceh-89	X	14141946	14144267	1			egl-43			ced-11
Gene:WBGene00011850	1.42916	5.44238	4.44495e-07	1.43219e-05	WBGene00011850	T20B3.1	V	16815567	16820715	1			eif-3.F			ceh-18
Gene:WBGene00018226	1.42735	3.41573	2.32795e-05	0.000539087	WBGene00018226	F40B5.2	X	8368539	8371609	1			eif-3.G			cept-1
Gene:WBGene00007748	1.42517	5.55999	1.52164e-05	0.000368093	WBGene00007748	C26E1.2	V	13305168	13307287	1			elpc-4			cey-1
Gene:WBGene00001523	1.42509	4.73674	4.36461e-05	0.000950241	WBGene00001523	gbh-2	II	8485938	8487563	1			emre-1			cey-2
Gene:WBGene00017658	1.42295	1.36961	0.00214059	0.0296645	WBGene00017658	F21C10.9	V	9097121	9098696	-1			enpl-1			cgef-1
Gene:WBGene00010539	1.42102	10.6172	8.48221e-05	0.00173331	WBGene00010539	ttr-2	III	9927732	9929007	1			ensa-1			cgr-1
Gene:WBGene00045516	1.41966	4.39775	1.38072e-05	0.000335921	WBGene00045516	F43D2.7	V	14638945	14640015	-1			eol-1			chil-22
Gene:WBGene00007576	1.41464	1.95913	0.000211325	0.0039289	WBGene00007576	dph-1	III	3706884	3709222	1			exc-5			chil-23
Gene:WBGene00005191	1.41463	1.61639	0.000729142	0.0116745	WBGene00005191	srg-34	V	18562178	18564881	-1			exos-7			cht-3
Gene:WBGene00000043	1.4143	1.27933	0.00194506	0.0273371	WBGene00000043	acr-3	X	6709538	6712926	1			faah-2			chtl-1
Gene:WBGene00019902	1.41245	5.09999	6.61031e-06	0.000171101	WBGene00019902	R05G6.10	IV	7517446	7542535	-1			fan-1			cima-1
Gene:WBGene00007882	1.41082	4.28983	1.36619e-05	0.000332573	WBGene00007882	C33A12.3	IV	9510752	9513002	-1			far-7			cisd-3.2
Gene:WBGene00022426	1.40902	3.77388	1.50457e-05	0.000364153	WBGene00022426	Y104H12D.2	IV	1178022	1182837	1			fbxa-101			cka-2
Gene:WBGene00012059	1.40841	4.24668	0.000241661	0.00443277	WBGene00012059	T26G10.1	III	9404504	9406641	-1			fbxa-105			ckc-1
Gene:WBGene00009162	1.40838	3.96597	7.09102e-06	0.000182328	WBGene00009162	F26E4.7	I	9774207	9779541	1			fbxa-108			clc-3
Gene:WBGene00004803	1.40676	2.92076	0.000183088	0.00346337	WBGene00004803	sir-2.4	I	5990739	5992668	1			fbxa-115			clec-1
Gene:WBGene00195073	1.40527	1.83715	0.000592596	0.00975261	WBGene00195073	F02E11.7	II	3267663	3271502	1			fbxa-13			clec-10
Gene:WBGene00004150	1.40335	2.4486	0.000690202	0.0111309	WBGene00004150	pqn-67	V	12924441	12928173	1			fbxa-143			clec-139
Gene:WBGene00008577	1.40057	4.93763	1.61009e-06	4.73584e-05	WBGene00008577	F08G2.5	II	13832853	13833631	-1			fbxa-144			clec-160
Gene:WBGene00022412	1.39928	4.73166	8.71604e-06	0.000219626	WBGene00022412	Y102A11A.2	X	2026642	2031010	1			fbxa-150			clec-166
Gene:WBGene00013923	1.39836	4.45884	9.10577e-06	0.000228951	WBGene00013923	ghi-1	II	11646747	11649109	1			fbxa-163			clec-169
Gene:WBGene00007103	1.39835	5.7771	2.88467e-06	8.03345e-05	WBGene00007103	crm-1	V	10322287	10332112	-1			fbxa-165			clec-17
Gene:WBGene00013585	1.39829	3.20486	3.08012e-05	0.000695955	WBGene00013585	cyp-42A1	V	18912039	18917979	1			fbxa-188			clec-172
Gene:WBGene00004279	1.39433	4.90664	8.07077e-06	0.000204918	WBGene00004279	rab-21	II	8713985	8715013	-1			fbxa-21			clec-186
Gene:WBGene00012622	1.39367	1.34927	0.00144142	0.0211718	WBGene00012622	Y38H6C.9	V	20520254	20522284	-1			fbxa-24			clec-187
Gene:WBGene00011237	1.39236	4.24234	0.00213095	0.0295486	WBGene00011237	R11A8.2	IV	10358085	10360220	1			fbxa-30			clec-190
Gene:WBGene00001464	1.3906	2.90565	4.2216e-05	0.000920828	WBGene00001464	flp-21	V	7793365	7794021	1			fbxa-35			clec-199
Gene:WBGene00011261	1.38902	1.53869	0.00168918	0.0242875	WBGene00011261	nphp-4	V	11831203	11843625	-1			fbxa-75			clec-204
Gene:WBGene00011311	1.38801	4.58263	4.18244e-06	0.000113162	WBGene00011311	T01B7.5	II	8716845	8721691	1			fbxa-77			clec-205
Gene:WBGene00006649	1.38509	7.86018	3.55782e-06	9.75073e-05	WBGene00006649	tth-1	X	8422479	8423731	-1			fbxa-91			clec-210
Gene:WBGene00019998	1.38413	6.1763	6.44369e-06	0.000167439	WBGene00019998	R10H1.1	II	7494460	7496175	1			fbxa-98			clec-222
Gene:WBGene00016790	1.3831	4.25479	0.000671609	0.0108725	WBGene00016790	C49H3.3	IV	7924350	7924968	1			fbxb-70			clec-227
Gene:WBGene00003765	1.3807	9.9435	0.000129699	0.00254434	WBGene00003765	nlp-27	V	3989091	3989770	1			fbxc-23			clec-232
Gene:WBGene00011090	1.37861	4.31853	2.17826e-05	0.00050769	WBGene00011090	R07B7.6	V	12072877	12074986	-1			fbxc-7			clec-26
Gene:WBGene00009093	1.37781	5.28391	1.09576e-05	0.000271268	WBGene00009093	F23H12.3	V	12345935	12350390	1			fbxl-1			clec-265
Gene:WBGene00016783	1.37708	3.86842	0.00368152	0.0464839	WBGene00016783	irg-2	V	4042404	4043600	1			fdps-1			clec-3
Gene:WBGene00018267	1.37708	2.13172	0.000181926	0.00344417	WBGene00018267	F41C3.1	II	4752388	4752942	1			fip-1			clec-36
Gene:WBGene00001522	1.37685	4.96863	6.66006e-06	0.000172197	WBGene00001522	gbh-1	II	10690451	10693811	-1			fip-5			clec-43
Gene:WBGene00003073	1.37508	7.75714	2.30022e-05	0.000533713	WBGene00003073	lars-1	III	4181543	4186823	-1			fipr-22			clec-47
Gene:WBGene00021079	1.37473	7.28418	3.047e-05	0.000690146	WBGene00021079	W08A12.2	V	3684662	3685767	-1			fipr-24			clec-48
Gene:WBGene00005649	1.37393	2.61238	0.000662039	0.0107325	WBGene00005649	srp-8	V	8184318	8185548	1			fkh-7			clec-49
Gene:WBGene00012351	1.36988	6.85623	1.40904e-06	4.17877e-05	WBGene00012351	W09C5.1	I	13626517	13628447	-1			fli-1			clec-50
Gene:WBGene00016450	1.3677	6.48114	6.10354e-06	0.000159133	WBGene00016450	clec-5	III	4881914	4883578	-1			flp-10			clec-51
Gene:WBGene00004172	1.36674	7.91359	5.89453e-05	0.00125288	WBGene00004172	pqn-92	III	12307781	12311911	1			flp-21			clec-52
Gene:WBGene00000931	1.36491	7.73318	2.04641e-05	0.000480809	WBGene00000931	dao-5	I	10187515	10190896	-1			flp-25			clec-53
Gene:WBGene00011002	1.36354	1.32191	0.00334621	0.0431865	WBGene00011002	nhr-205	V	10080119	10081739	-1			flp-34			clec-6
Gene:WBGene00044762	1.36299	3.53812	0.00390502	0.0488075	WBGene00044762	ZK688.11	III	7883436	7884963	-1			flp-5			clec-63
Gene:WBGene00044472	1.36046	9.32124	0.000111297	0.0022179	WBGene00044472	dct-8	IV	3895169	3895502	1			flp-6			clec-65
Gene:WBGene00016621	1.35779	4.51107	5.00761e-06	0.00013332	WBGene00016621	arch-1	I	10624464	10625395	1			fmo-4			clec-66
Gene:WBGene00007835	1.35671	1.63361	0.00233241	0.0318865	WBGene00007835	oac-7	V	16309805	16314752	1			frk-1			clec-67
Gene:WBGene00009029	1.35451	3.6006	0.0001409	0.00273414	WBGene00009029	F21H7.3	V	16232452	16233335	-1			frm-10			clec-74
Gene:WBGene00015350	1.35437	5.34174	2.74602e-06	7.69331e-05	WBGene00015350	fbxl-1	III	8229725	8232561	1			ftn-1			clec-8
Gene:WBGene00044921	1.35311	6.66528	4.34817e-05	0.000947547	WBGene00044921	F53C11.9	V	13778015	13778592	1			gbh-1			clec-84
Gene:WBGene00012548	1.35307	6.13664	1.67831e-06	4.90552e-05	WBGene00012548	Y37D8A.6	III	12856827	12857913	-1			gbh-2			clec-85
Gene:WBGene00004051	1.35304	3.76798	2.87277e-05	0.000655141	WBGene00004051	parg-1	IV	8746254	8752676	1			gcl-1			clec-86
Gene:WBGene00020341	1.35241	5.25802	5.82471e-05	0.00123917	WBGene00020341	T08B1.4	V	1979435	1982651	1			gem-4			clec-89
Gene:WBGene00044650	1.35174	5.54685	1.62368e-06	4.76679e-05	WBGene00044650	Y71G10AR.4	IV	2198997	2208831	1			ghi-1			clec-97
Gene:WBGene00013806	1.35152	1.27928	0.00334028	0.0431495	WBGene00013806	Y116A8C.29	IV	17094080	17095310	1			glb-25			clik-1
Gene:WBGene00020613	1.35119	3.02871	8.03851e-05	0.00165206	WBGene00020613	T20D4.7	V	3408870	3409519	1			glc-1			cln-3.1
Gene:WBGene00011829	1.3506	3.51765	3.53752e-05	0.000787068	WBGene00011829	T19A6.4	I	8401389	8403829	1			gln-5			clp-1
Gene:WBGene00011801	1.3497	4.21253	5.70095e-05	0.00121554	WBGene00011801	T16G1.7	V	12932941	12935052	-1			gln-6			cnc-8
Gene:WBGene00219824	1.34723	1.37744	0.00243011	0.0329228	WBGene00219824	C18C4.17	V	5576222	5576373	1			gnrr-2			cnp-2
Gene:WBGene00011452	1.34714	1.79815	0.000774262	0.0123076	WBGene00011452	ugt-55	V	12255622	12258793	1			gos-28			cnt-1
Gene:WBGene00008421	1.34593	3.30033	0.000419387	0.00716	WBGene00008421	D2030.12	I	7583810	7585327	1			gpa-1			col-10
Gene:WBGene00020579	1.34461	7.26559	0.000453278	0.00769351	WBGene00020579	T19D12.4	II	6631154	6637099	1			gpa-9			col-101
Gene:WBGene00020740	1.34393	6.74239	0.000220328	0.00408	WBGene00020740	T23F4.2	II	1163575	1165486	1			grl-14			col-103
Gene:WBGene00001983	1.34287	6.10348	3.23522e-05	0.00072603	WBGene00001983	hoe-1	IV	4739262	4744269	-1			grl-9			col-106
Gene:WBGene00019090	1.34232	4.7091	0.000934899	0.0144951	WBGene00019090	F59A7.2	V	2015829	2016538	-1			grsp-3			col-107
Gene:WBGene00018966	1.34084	3.70816	7.28143e-05	0.00151315	WBGene00018966	F56D2.5	III	5578423	5581220	-1			gst-14			col-118
Gene:WBGene00015117	1.33975	2.79817	0.000729169	0.0116745	WBGene00015117	B0294.1	X	1896663	1897343	-1			gst-23			col-119
Gene:WBGene00009772	1.33638	7.74014	8.27512e-06	0.000209536	WBGene00009772	ztf-7	V	9786949	9789707	-1			gst-41			col-12
Gene:WBGene00015744	1.33614	4.92646	3.89343e-05	0.000856866	WBGene00015744	C13F10.5	V	7215017	7219040	-1			gtl-1			col-124
Gene:WBGene00015163	1.33165	6.68484	2.54406e-06	7.17495e-05	WBGene00015163	B0361.9	III	7298348	7299643	-1			guk-1			col-125
Gene:WBGene00018424	1.33058	5.97167	7.52593e-06	0.000192343	WBGene00018424	F44E7.2	V	5770455	5771767	1			hasp-1			col-128
Gene:WBGene00010514	1.3288	3.66334	0.00294586	0.0387932	WBGene00010514	K02E11.5	V	14252361	14253277	1			hil-1			col-129
Gene:WBGene00016332	1.32242	8.68988	2.10705e-05	0.000493264	WBGene00016332	C32F10.4	I	5808421	5810002	-1			hil-3			col-135
Gene:WBGene00018707	1.32138	3.64045	4.0631e-05	0.000889586	WBGene00018707	oac-31	V	1538353	1541824	-1			his-17			col-138
Gene:WBGene00021264	1.32014	1.95633	0.00160195	0.0231647	WBGene00021264	fbxa-13	III	1703547	1705604	-1			his-24			col-139
Gene:WBGene00044788	1.31681	1.92174	0.000751458	0.0119901	WBGene00044788	ttr-38	X	9312594	9314690	-1			his-3			col-140
Gene:WBGene00008309	1.31461	2.92386	0.000105364	0.00210778	WBGene00008309	nhr-170	V	18796071	18800822	-1			his-4			col-142
Gene:WBGene00007647	1.31424	4.7829	3.09591e-05	0.000698845	WBGene00007647	C17E4.10	I	9435377	9441029	1			his-5			col-143
Gene:WBGene00235340	1.31334	3.35979	0.000273672	0.00492112	WBGene00235340	C45G7.13	IV	2441477	2444340	-1			his-72			col-144
Gene:WBGene00020038	1.3104	6.34286	5.84632e-06	0.000153026	WBGene00020038	R12E2.13	I	4177305	4178447	-1			his-74			col-149
Gene:WBGene00022110	1.31017	3.70731	5.59206e-05	0.00119459	WBGene00022110	Y71F9AL.4	I	2903596	2907751	1			hoe-1			col-150
Gene:WBGene00003387	1.30983	2.30928	0.00140026	0.0206519	WBGene00003387	mod-5	I	3035238	3047794	-1			hpo-26			col-155
Gene:WBGene00017273	1.30883	4.01031	8.60818e-05	0.00175367	WBGene00017273	gos-28	III	7347260	7349175	-1			hpo-31			col-158
Gene:WBGene00017675	1.30825	10.6818	0.000236399	0.00435167	WBGene00017675	F21F3.6	I	4911803	4914047	-1			hpo-32			col-159
Gene:WBGene00017124	1.30305	5.89083	5.65279e-05	0.00120645	WBGene00017124	E04F6.4	II	7189420	7192507	1			hsp-12.6			col-160
Gene:WBGene00005663	1.30012	7.30314	3.50032e-06	9.61009e-05	WBGene00005663	sars-1	IV	10003726	10005583	1			hsp-16.11			col-166
Gene:WBGene00013755	1.29937	3.20341	8.54817e-05	0.00174526	WBGene00013755	fbxa-115	V	20190584	20192137	-1			hsp-16.2			col-176
Gene:WBGene00001795	1.29892	6.50829	5.14521e-06	0.00013613	WBGene00001795	gtl-1	IV	11248902	11259465	-1			hsp-16.41			col-178
Gene:WBGene00007440	1.29737	5.90639	0.00300705	0.0394764	WBGene00007440	C08E8.4	V	18371846	18373531	1			hsp-4			col-179
Gene:WBGene00011372	1.2966	2.15952	0.000562363	0.00932422	WBGene00011372	npr-26	IV	17408419	17417794	-1			hsp-43			col-180
Gene:WBGene00011815	1.29627	5.68795	5.93647e-06	0.000155211	WBGene00011815	bath-43	III	10090862	10098081	-1			hsp-70			col-181
Gene:WBGene00008151	1.29504	3.39537	0.00398545	0.0495681	WBGene00008151	C47E12.7	IV	9980724	9982276	-1			hum-9			col-184
Gene:WBGene00003700	1.29425	1.61619	0.00231197	0.0316442	WBGene00003700	nhr-110	V	1622498	1624433	-1			hyl-1			col-19
Gene:WBGene00011737	1.29348	8.72382	5.65129e-05	0.00120645	WBGene00011737	sqst-1	IV	12034252	12037051	1			iars-1			col-20
Gene:WBGene00008922	1.29286	7.83446	8.22316e-05	0.00168778	WBGene00008922	F17C11.11	V	10937633	10938840	-1			icd-2			col-34
Gene:WBGene00011814	1.29189	3.38432	7.81772e-05	0.00161309	WBGene00011814	T16H12.4	III	10088759	10090800	-1			ifd-2			col-39
Gene:WBGene00045468	1.29182	2.14016	0.000812213	0.0128364	WBGene00045468	F08A8.8	I	12954012	12955216	-1			ife-1			col-42
Gene:WBGene00020335	1.29	5.66082	8.6749e-05	0.00176572	WBGene00020335	ttr-30	X	7331189	7331826	1			ifp-1			col-43
Gene:WBGene00011262	1.28934	2.21024	0.00237332	0.0323036	WBGene00011262	pho-8	V	11833629	11835651	1			igcm-4			col-71
Gene:WBGene00015683	1.28902	11.8993	0.00244123	0.0330541	WBGene00015683	C10G8.4	V	5311935	5312316	1			igeg-1			col-76
Gene:WBGene00001366	1.28369	5.2106	1.15478e-05	0.000284819	WBGene00001366	exc-5	IV	8799089	8813539	-1			ilys-2			col-8
Gene:WBGene00012919	1.28143	2.0578	0.000776889	0.012341	WBGene00012919	Y46G5A.34	II	12781185	12781705	1			ilys-3			col-80
Gene:WBGene00003907	1.2804	3.81561	6.54174e-05	0.00137477	WBGene00003907	paf-2	X	4291473	4294782	-1			imb-3			col-81
Gene:WBGene00009405	1.27975	3.63897	0.000322603	0.00568471	WBGene00009405	F35C11.6	II	8258074	8259137	-1			ins-10			col-92
Gene:WBGene00020995	1.27965	1.65415	0.00210156	0.0292018	WBGene00020995	W03F8.6	IV	5185390	5186580	-1			ins-19			col-93
Gene:WBGene00001184	1.27949	5.84738	7.77501e-06	0.000198165	WBGene00001184	egl-15	X	11016410	11023395	1			ins-20			col-94
Gene:WBGene00008371	1.27947	5.32417	0.000293897	0.00524635	WBGene00008371	D1054.3	V	10771451	10772832	1			ins-23			col-95
Gene:WBGene00016785	1.27912	4.33679	4.35867e-05	0.000949392	WBGene00016785	C49G7.7	V	4034476	4038054	1			ins-24			col-96
Gene:WBGene00020049	1.27887	5.50489	0.00200551	0.0280681	WBGene00020049	ttr-8	III	7564507	7565345	-1			ins-30			col-98
Gene:WBGene00019782	1.27843	4.69693	1.82849e-05	0.000435092	WBGene00019782	M60.7	X	8258486	8261175	-1			ins-4			comt-1
Gene:WBGene00003249	1.27807	4.03382	8.68998e-05	0.00176801	WBGene00003249	mig-18	III	13403247	13404306	1			ins-7			comt-2
Gene:WBGene00009140	1.27729	5.21659	2.73695e-05	0.000626006	WBGene00009140	F26A3.1	I	7640339	7641767	-1			ipla-2			coq-1
Gene:WBGene00017813	1.27659	2.00927	0.00277194	0.0369416	WBGene00017813	F26A10.1	X	7627649	7627848	1			irg-2			cor-1
Gene:WBGene00004933	1.27266	6.56216	1.7125e-05	0.000408954	WBGene00004933	sod-4	III	9497011	9500204	-1			irld-6			cpd-2
Gene:WBGene00003590	1.27266	7.47744	1.28052e-05	0.000312687	WBGene00003590	nex-3	III	4442081	4444239	1			kcnl-3			cpg-9
Gene:WBGene00012138	1.2692	2.34989	0.00230042	0.0315139	WBGene00012138	T28F4.3	I	7484057	7486040	-1			kgb-2			cpl-1
Gene:WBGene00015110	1.26703	6.17883	2.06282e-05	0.000483444	WBGene00015110	B0281.3	II	2307041	2308351	1			kin-5			cpn-3
Gene:WBGene00011727	1.26422	2.08848	0.00388071	0.0485907	WBGene00011727	T12A7.6	IV	11749220	11751008	1			klo-1			cpna-1
Gene:WBGene00018370	1.26382	4.4078	3.01665e-05	0.000684564	WBGene00018370	F42H10.6	III	8478382	8480455	-1			kpc-1			cpna-2
Gene:WBGene00045245	1.26358	6.9063	7.61649e-06	0.000194337	WBGene00045245	ttr-34	X	13139861	13140886	1			kreg-1			cpr-1
Gene:WBGene00019975	1.26185	3.58849	0.000136504	0.0026655	WBGene00019975	flp-34	V	1027904	1033385	-1			lact-2			cpr-4
Gene:WBGene00013144	1.25898	7.04959	6.8421e-06	0.00017661	WBGene00013144	Y53C12B.2	II	9738935	9742884	-1			lact-3			cpr-6
Gene:WBGene00008900	1.2581	3.8133	0.000512679	0.00858908	WBGene00008900	F16H6.10	V	18222798	18224447	-1			lars-1			cpt-2
Gene:WBGene00013702	1.25698	6.95731	1.70007e-05	0.000406196	WBGene00013702	Y106G6D.6	I	10118080	10119436	-1			lat-2			cpt-5
Gene:WBGene00020736	1.2553	8.57703	0.000199346	0.00373302	WBGene00020736	T23F2.3	X	5511995	5512336	-1			lem-4			cpt-6
Gene:WBGene00002188	1.25525	4.0582	5.41782e-05	0.0011627	WBGene00002188	kgb-2	IV	3606796	3609229	1			let-381			cpz-1
Gene:WBGene00018782	1.25356	6.37806	2.01707e-05	0.000474873	WBGene00018782	cct-3	II	2233540	2243533	1			let-522			crn-6
Gene:WBGene00018738	1.25324	2.27615	0.00172631	0.0247099	WBGene00018738	swip-10	X	2114543	2118257	-1			let-611			csq-1
Gene:WBGene00000208	1.2525	5.06895	4.13575e-05	0.000904642	WBGene00000208	asc-1	II	15039402	15048907	1			lim-6			cth-2
Gene:WBGene00021900	1.25159	4.47111	3.27539e-05	0.000732967	WBGene00021900	Y54H5A.2	III	5137322	5149578	-1			lin-24			cts-1
Gene:WBGene00007989	1.25124	4.44635	0.00256239	0.0345041	WBGene00007989	fipr-22	I	14155497	14156334	1			lin-33			ctsa-1
Gene:WBGene00002102	1.25116	3.29937	0.000467442	0.00790799	WBGene00002102	ins-19	II	3126032	3126441	-1			lin-52			ctsa-2
Gene:WBGene00016893	1.25099	8.20874	3.53362e-05	0.000786598	WBGene00016893	C53B7.2	X	6846233	6847547	1			lips-11			cut-4
Gene:WBGene00045251	1.25091	1.70608	0.00334057	0.0431495	WBGene00045251	F54F7.9	X	11847856	11848695	-1			lips-13			cut-6
Gene:WBGene00022644	1.24946	11.0645	0.00173167	0.0247789	WBGene00022644	dod-19	V	411779	414760	-1			lmd-4			cuti-1
Gene:WBGene00007765	1.2492	8.74654	0.000399455	0.00687515	WBGene00007765	C27B7.9	IV	8915389	8916128	-1			lnp-1			cutl-16
Gene:WBGene00011293	1.24889	3.3165	0.000155864	0.00299335	WBGene00011293	R102.6	IV	10699887	10701370	-1			lon-8			cutl-26
Gene:WBGene00001496	1.24814	7.02035	1.6012e-05	0.000384779	WBGene00001496	frm-10	V	13463150	13467226	1			lpd-7			cyc-1
Gene:WBGene00013091	1.24589	4.36298	0.000132063	0.00258528	WBGene00013091	Y51B9A.9	II	9395493	9397550	-1			lron-13			cyn-1
Gene:WBGene00015692	1.24586	7.30661	1.19376e-05	0.00029381	WBGene00015692	ugt-25	I	4731604	4735279	1			lron-14			cyn-6
Gene:WBGene00000890	1.24282	4.40987	3.24758e-05	0.000728142	WBGene00000890	sig-7	I	8646451	8651781	1			lron-2			cyp-13A2
Gene:WBGene00003878	1.24268	4.65543	1.9301e-05	0.000455548	WBGene00003878	pept-3	I	6133285	6137980	1			lys-3			cyp-14A2
Gene:WBGene00010065	1.24138	8.00661	0.00312499	0.0407833	WBGene00010065	F54F7.3	X	11849390	11850143	-1			lys-7			cyp-14A3
Gene:WBGene00021979	1.2406	2.74082	0.00395853	0.0493134	WBGene00021979	Y58A7A.5	V	5085886	5087121	-1			mab-23			cyp-25A1
Gene:WBGene00019719	1.2399	10.5167	0.00109165	0.0165996	WBGene00019719	M01H9.3	IV	4468502	4477059	-1			magu-2			cyp-33C9
Gene:WBGene00020260	1.2386	2.9445	0.000249788	0.00454954	WBGene00020260	T05E7.4	I	6192287	6194899	-1			mak-2			cyp-34A8
Gene:WBGene00001877	1.23752	2.44533	0.000696416	0.0112195	WBGene00001877	his-3	V	16040794	16041191	1			math-27			cyp-35A2
Gene:WBGene00010730	1.23643	7.28043	1.39434e-05	0.000338704	WBGene00010730	ensa-1	I	9850020	9851791	-1			memb-2			cyp-35A3
Gene:WBGene00003602	1.23516	5.64865	6.40227e-05	0.0013485	WBGene00003602	nhr-3	X	14558504	14561427	1			mex-3			cyp-35A4
Gene:WBGene00002988	1.23511	3.78571	8.38224e-05	0.00171589	WBGene00002988	lim-6	X	1074224	1079339	1			mig-18			cyp-35A5
Gene:WBGene00013198	1.23497	2.10158	0.00116571	0.0176051	WBGene00013198	Y54E5A.2	I	14694170	14700349	1			mig-21			cyp-35C1
Gene:WBGene00013963	1.22933	5.50643	1.04985e-05	0.000260873	WBGene00013963	sulp-8	V	9670032	9673571	-1			mks-3			cysl-2
Gene:WBGene00016611	1.22923	6.83876	0.00193588	0.0272327	WBGene00016611	bicd-1	IV	6566229	6572338	-1			mlc-7			cysl-3
Gene:WBGene00219601	1.22822	3.59831	0.000533592	0.00889466	WBGene00219601	linc-129	III	10817263	10821245	1			mnm-2			daao-1
Gene:WBGene00001207	1.22807	3.40945	0.000517656	0.00866312	WBGene00001207	egl-43	II	9955186	9962244	1			moc-2			daf-36
Gene:WBGene00003887	1.22722	5.48654	7.46739e-05	0.00154628	WBGene00003887	osm-7	III	13576188	13580663	1			mod-5			daf-5
Gene:WBGene00003510	1.2247	5.33676	2.24709e-05	0.000522425	WBGene00003510	mxl-2	III	186945	188131	-1			mxl-2			dat-1
Gene:WBGene00010889	1.22407	3.02437	0.000258269	0.00468035	WBGene00010889	M18.3	IV	12105858	12108397	1			nap-1			dbr-1
Gene:WBGene00010589	1.2237	1.73457	0.00241936	0.0328153	WBGene00010589	cyp-33D1	V	16173743	16175857	-1			nas-33			dcr-1
Gene:WBGene00045474	1.22158	3.74527	0.00128116	0.0191869	WBGene00045474	C49G9.2	I	12562814	12564210	1			ndnf-1			dct-16
Gene:WBGene00012279	1.22023	2.75218	0.000381689	0.00661335	WBGene00012279	W05B10.4	V	12668219	12669683	1			nep-25			dct-17
Gene:WBGene00015105	1.21421	2.15899	0.00158845	0.022998	WBGene00015105	pot-1	III	7132034	7133678	-1			nex-3			dct-18
Gene:WBGene00001439	1.21246	7.55485	1.92257e-05	0.000454461	WBGene00001439	fkh-7	IV	5584661	5610353	1			nfm-1			ddo-1
Gene:WBGene00009801	1.21195	5.65543	6.29623e-05	0.00132797	WBGene00009801	ipla-2	X	9833382	9838039	-1			ngp-1			ddo-2
Gene:WBGene00044770	1.21112	2.15385	0.00229194	0.0314162	WBGene00044770	C53C11.5	X	17334057	17335972	1			nhr-103			ddo-3
Gene:WBGene00002067	1.21091	2.44373	0.00191644	0.027008	WBGene00002067	ifp-1	X	9675844	9680169	-1			nhr-110			deb-1
Gene:WBGene00017928	1.20851	3.74793	0.000141232	0.00273716	WBGene00017928	tut-1	IV	119274	121707	-1			nhr-112			decr-1.1
Gene:WBGene00013653	1.20758	1.73017	0.00291178	0.038475	WBGene00013653	Y105C5B.14	IV	15949725	15950861	-1			nhr-115			del-6
Gene:WBGene00010870	1.20502	5.45695	6.21769e-05	0.00131452	WBGene00010870	let-522	I	7172464	7174136	-1			nhr-128			dgk-1
Gene:WBGene00011589	1.20338	2.95445	0.000311342	0.0055092	WBGene00011589	T07F10.3	V	12868026	12870035	-1			nhr-131			dhp-2
Gene:WBGene00022418	1.20327	2.67911	0.00174688	0.0249736	WBGene00022418	igcm-4	X	2039422	2046346	-1			nhr-154			dhs-12
Gene:WBGene00015597	1.20099	2.22176	0.000977262	0.0150767	WBGene00015597	fbxa-162	II	1607869	1609014	-1			nhr-170			dhs-2
Gene:WBGene00011073	1.19545	2.80983	0.000486332	0.00818299	WBGene00011073	R07A4.2	X	10744338	10746488	-1			nhr-178			dhs-20
Gene:WBGene00001789	1.19525	2.70716	0.001819	0.0258224	WBGene00001789	gst-41	V	7398465	7399302	-1			nhr-18			dhs-25
Gene:WBGene00018266	1.195	3.10558	0.000300118	0.00534856	WBGene00018266	nhr-183	V	2262488	2264541	-1			nhr-181			dhs-29
Gene:WBGene00018830	1.19468	1.66641	0.00339155	0.0436869	WBGene00018830	ska-3	III	5677953	5679033	-1			nhr-183			dhs-3
Gene:WBGene00019593	1.19188	3.06127	0.000475569	0.00802798	WBGene00019593	K09F6.10	II	2287286	2288827	-1			nhr-201			dhs-7
Gene:WBGene00007931	1.18931	4.91905	0.000815545	0.0128847	WBGene00007931	C34D1.4	V	13256692	13259292	-1			nhr-202			dig-1
Gene:WBGene00006567	1.1885	1.81783	0.00389736	0.0487599	WBGene00006567	tgt-2	V	18998343	19000951	1			nhr-205			dim-1
Gene:WBGene00013009	1.18848	2.46175	0.00100636	0.0154641	WBGene00013009	fbxc-23	II	13595006	13596551	-1			nhr-210			dlat-1
Gene:WBGene00003970	1.18728	5.92594	3.73312e-05	0.00082392	WBGene00003970	pek-1	X	11410181	11414811	-1			nhr-3			dld-1
Gene:WBGene00015307	1.18644	3.00876	0.00160279	0.0231696	WBGene00015307	C01G5.5	IV	6524608	6526496	1			nhr-6			dlhd-1
Gene:WBGene00022797	1.1851	6.71772	0.000126197	0.00248191	WBGene00022797	best-24	III	7901033	7904473	1			nhr-61			dlst-1
Gene:WBGene00017901	1.18449	4.82048	0.000180947	0.00342843	WBGene00017901	igeg-1	IV	4562665	4565890	1			nhr-62			dmd-10
Gene:WBGene00009723	1.17966	7.53817	0.000638976	0.0104056	WBGene00009723	F45D3.3	V	12549216	12550355	-1			nhr-67			dmd-11
Gene:WBGene00019516	1.17844	3.5788	0.000580517	0.00957072	WBGene00019516	ugt-20	IV	6080896	6083592	-1			nhr-90			dod-17
Gene:WBGene00018833	1.17504	2.29806	0.00196704	0.0276043	WBGene00018833	ztf-1	III	8787092	8792338	-1			nhr-98			dod-21
Gene:WBGene00017582	1.17477	7.23802	3.37689e-05	0.000754231	WBGene00017582	F18G5.6	X	9262059	9264331	-1			nipi-3			dod-22
Gene:WBGene00021629	1.17358	5.21255	4.18703e-05	0.000914141	WBGene00021629	scpl-3	I	4298259	4302245	1			nlp-16			dod-23
Gene:WBGene00007811	1.172	5.91846	4.19732e-05	0.000915959	WBGene00007811	C29F7.2	X	13416078	13418220	1			nlp-25			dod-24
Gene:WBGene00009957	1.16936	7.28004	0.00100073	0.0153928	WBGene00009957	F53B2.8	IV	12526247	12527339	-1			nlp-27			doxa-1
Gene:WBGene00002087	1.16862	2.40082	0.00147739	0.0216048	WBGene00002087	ins-4	II	5996370	5997003	1			nlp-28			dpf-4
Gene:WBGene00015859	1.1685	4.54333	0.000100216	0.00200997	WBGene00015859	C16D9.4	V	8240931	8242900	-1			nlp-29			dpt-1
Gene:WBGene00017220	1.16678	7.00173	0.000271387	0.00488193	WBGene00017220	F07F6.8	II	5424142	5425733	-1			nlp-31			dpy-1
Gene:WBGene00007590	1.16627	1.99134	0.00366862	0.046353	WBGene00007590	ttr-43	V	12589712	12590655	-1			nlp-34			dpy-13
Gene:WBGene00011538	1.16447	3.82635	0.0003928	0.00678819	WBGene00011538	T06E6.1	V	15393110	15394957	-1			nlp-39			dpy-4
Gene:WBGene00017621	1.16219	7.01465	5.9769e-05	0.00126795	WBGene00017621	F20A1.10	V	7052716	7053202	-1			nmr-1			dpy-6
Gene:WBGene00008980	1.16036	6.11444	0.000467217	0.00790705	WBGene00008980	emre-1	X	14979374	14980435	1			nmur-4			dpy-9
Gene:WBGene00016166	1.16016	4.59358	0.000146779	0.00283758	WBGene00016166	C27F2.4	III	4958517	4960305	-1			nog-1			dpyd-1
Gene:WBGene00043050	1.15848	2.22479	0.00304853	0.0398749	WBGene00043050	oig-4	II	7613541	7614435	1			nphp-4			drd-1
Gene:WBGene00002232	1.15725	5.05376	0.000137637	0.00268423	WBGene00002232	kpc-1	I	11675941	11680967	1			npr-20			drd-2
Gene:WBGene00044418	1.15715	4.37883	0.000258004	0.00467912	WBGene00044418	C08G5.7	II	756194	765317	-1			npr-26			drd-5
Gene:WBGene00010480	1.1563	3.6235	0.000759783	0.0120981	WBGene00010480	K01G5.9	III	10759350	10763013	1			nst-1			drd-50
Gene:WBGene00010239	1.15544	2.91827	0.00354772	0.0453351	WBGene00010239	F58B4.6	V	10925334	10926796	1			nud-2			dsc-4
Gene:WBGene00009452	1.15508	4.0327	0.000627931	0.0102473	WBGene00009452	F36A2.2	I	8801693	8804699	-1			numr-1			dsh-2
Gene:WBGene00018376	1.15369	5.40781	6.59043e-05	0.00138313	WBGene00018376	F43C9.2	X	4786118	4790324	1			nyn-2			dyc-1
Gene:WBGene00011428	1.15343	4.1853	0.00126378	0.0189511	WBGene00011428	T04C12.3	V	11064954	11065634	-1			oac-14			eat-20
Gene:WBGene00008777	1.15104	7.22732	0.000361642	0.00629644	WBGene00008777	F13H10.6	IV	11009294	11010078	1			oac-29			eat-6
Gene:WBGene00020218	1.15052	9.3691	0.000519842	0.00869039	WBGene00020218	T04G9.7	X	770835	771969	1			oac-31			ech-1.1
Gene:WBGene00000370	1.1504	9.2419	0.000500661	0.00839982	WBGene00000370	ccg-1	IV	15270158	15275807	-1			oac-46			ech-4
Gene:WBGene00010244	1.15028	7.10888	0.000404214	0.00694678	WBGene00010244	F58D5.5	I	12041035	12042986	1			oac-7			ech-5
Gene:WBGene00017478	1.14965	4.37367	0.000143297	0.00277372	WBGene00017478	F15A8.6	X	4430866	4434502	-1			obr-4			ech-6
Gene:WBGene00010175	1.14824	2.39693	0.00130839	0.0195257	WBGene00010175	F56H11.2	IV	9531268	9533173	-1			odr-10			ech-7
Gene:WBGene00008343	1.14773	3.94389	0.000697699	0.0112324	WBGene00008343	C56A3.4	V	13550518	13551774	-1			oig-4			ech-9
Gene:WBGene00001898	1.1475	4.44425	0.00189081	0.0266953	WBGene00001898	his-24	X	14490107	14491111	1			ora-1			efn-2
Gene:WBGene00009380	1.14717	6.79214	5.00788e-05	0.0010782	WBGene00009380	F34H10.3	X	9633297	9635647	-1			osm-6			efn-3
Gene:WBGene00045063	1.14092	5.15888	0.000147975	0.00285596	WBGene00045063	Y37A1A.4	IV	13934445	13964001	1			osm-7			egas-3
Gene:WBGene00010795	1.13958	3.02582	0.00103404	0.0158529	WBGene00010795	M01A8.1	III	9257259	9260222	1			otpl-2			egl-19
Gene:WBGene00010822	1.13861	4.80011	9.49592e-05	0.0019136	WBGene00010822	M01G12.9	I	12109061	12112513	-1			paf-2			egl-30
Gene:WBGene00006611	1.13816	3.14187	0.000534857	0.00891256	WBGene00006611	tre-5	II	53013	55304	-1			parg-1			egl-4
Gene:WBGene00011058	1.13635	3.75902	0.000890318	0.0139291	WBGene00011058	fdps-1	I	11917742	11923915	-1			parg-2			elo-1
Gene:WBGene00001443	1.13449	6.15737	8.42644e-05	0.00172343	WBGene00001443	fli-1	III	8675522	8683693	-1			pcm-1			elo-2
Gene:WBGene00015936	1.13388	5.01471	0.000981461	0.0151214	WBGene00015936	C17H12.11	IV	6804611	6805703	1			pdcd-2			elo-5
Gene:WBGene00016274	1.13361	10.7956	0.0018273	0.0259243	WBGene00016274	C30G12.2	II	7290373	7291943	1			pdi-3			elo-6
Gene:WBGene00003968	1.13326	4.61656	0.000144403	0.00279397	WBGene00003968	peb-1	X	2215630	2218980	1			peb-1			emb-9
Gene:WBGene00022823	1.13317	3.61592	0.000419206	0.00715953	WBGene00022823	ZK813.4	X	3427386	3430120	-1			pek-1			enol-1
Gene:WBGene00044479	1.13058	2.3174	0.00320625	0.0417503	WBGene00044479	F15E6.10	IV	4292869	4293614	1			pept-3			ent-4
Gene:WBGene00017274	1.13026	5.92037	0.000360735	0.00628535	WBGene00017274	F08F8.9	III	7349289	7354090	-1			phg-1			ent-7
Gene:WBGene00016187	1.1296	3.48258	0.000717205	0.0115066	WBGene00016187	C28G1.2	X	8836644	8837860	1			pho-6			epi-1
Gene:WBGene00010562	1.12858	3.33459	0.000488168	0.00821091	WBGene00010562	cdc-48.3	I	8032862	8035696	-1			pho-8			ergo-1
Gene:WBGene00011116	1.12796	5.54052	9.0897e-05	0.0018397	WBGene00011116	pdcd-2	III	4415520	4418058	-1			pho-9			erp-1
Gene:WBGene00003964	1.12677	8.95537	0.000763369	0.0121511	WBGene00003964	pdi-3	I	7015908	7021743	-1			pitr-4			faah-6
Gene:WBGene00015680	1.12659	4.39883	0.000451713	0.00766974	WBGene00015680	egal-1	IV	5820370	5830200	1			pitr-5			fah-1
Gene:WBGene00010639	1.1264	7.68244	0.000325411	0.00572553	WBGene00010639	K07F5.15	IV	9865076	9866163	1			plp-1			fars-2
Gene:WBGene00011366	1.12355	2.60436	0.00230298	0.0315397	WBGene00011366	T02C1.2	III	9251038	9253067	1			pmp-4			fasn-1
Gene:WBGene00023414	1.1225	3.50953	0.000539354	0.00897786	WBGene00023414	R01H2.7	III	7035430	7045724	-1			pos-1			fat-1
Gene:WBGene00012766	1.12246	5.25034	0.000346881	0.00606208	WBGene00012766	Y41E3.8	IV	15028354	15029136	-1			pot-1			fat-4
Gene:WBGene00011451	1.12155	3.05757	0.001298	0.0194079	WBGene00011451	T04H1.5	V	12251339	12252407	1			pqm-96			fat-6
Gene:WBGene00018890	1.12133	2.92684	0.000712674	0.0114418	WBGene00018890	F55F8.2	I	5646339	5649656	-1			pqn-59			fat-7
Gene:WBGene00003954	1.11988	4.09292	0.000563831	0.00934191	WBGene00003954	pcm-1	V	5960584	5963837	-1			pqn-67			fbn-1
Gene:WBGene00004322	1.1196	4.72415	0.000147848	0.0028547	WBGene00004322	rcq-5	III	4052802	4057976	-1			pqn-92			fbp-1
Gene:WBGene00010705	1.11844	3.75307	0.00174638	0.0249736	WBGene00010705	cyp-14A1	X	13265081	13267338	-1			prk-2			fbxa-18
Gene:WBGene00021638	1.11832	3.59869	0.00282776	0.0375565	WBGene00021638	Y47G6A.9	I	3479329	3481439	1			prmt-1			fbxa-190
Gene:WBGene00007547	1.1171	4.08475	0.00052321	0.00874037	WBGene00007547	nhr-154	V	12101286	12103286	1			prp-3			fbxa-72
Gene:WBGene00020015	1.11524	2.98061	0.00130136	0.0194458	WBGene00020015	nhr-210	V	517786	519557	-1			ptd-2			fbxa-84
Gene:WBGene00016319	1.11111	2.40446	0.00388283	0.0486043	WBGene00016319	C32D5.12	II	6356416	6359005	-1			ptr-17			fbxa-88
Gene:WBGene00021443	1.11039	4.09807	0.000300197	0.00534856	WBGene00021443	Y39A3CL.7	III	1824919	1833952	1			ptr-22			fbxb-7
Gene:WBGene00008760	1.11035	3.64442	0.000541939	0.00901446	WBGene00008760	F13E9.11	IV	10865268	10869169	-1			ptr-8			fecl-1
Gene:WBGene00022893	1.10697	4.79004	0.000152801	0.00293937	WBGene00022893	ZK1290.13	II	7535129	7536989	1			puf-12			fgt-1
Gene:WBGene00020672	1.10626	5.0174	0.000318226	0.00561608	WBGene00020672	T22B7.3	X	5647381	5650200	1			puf-5			fig-1
Gene:WBGene00016504	1.10597	2.18095	0.00228741	0.0313634	WBGene00016504	C37C3.12	V	7838585	7839585	-1			pup-2			fip-2
Gene:WBGene00007055	1.10497	7.92061	0.000139526	0.00271312	WBGene00007055	tag-196	V	8594914	8597563	1			pus-1			fipr-5
Gene:WBGene00013574	1.10397	2.49891	0.00237061	0.0322951	WBGene00013574	lron-13	III	13527438	13539952	1			pvf-1			fipr-9
Gene:WBGene00015930	1.10303	6.71893	0.00147473	0.0215863	WBGene00015930	C17H12.4	IV	6798927	6802326	-1			rab-21			fkb-5
Gene:WBGene00016508	1.10268	4.26263	0.000261175	0.0047311	WBGene00016508	C37H5.5	V	4827360	4836020	1			rcq-5			fkb-7
Gene:WBGene00016653	1.10213	5.16259	0.000193922	0.0036461	WBGene00016653	C44E4.4	I	4634103	4635630	1			ric-19			fln-2
Gene:WBGene00008799	1.10067	2.03753	0.00277963	0.0370123	WBGene00008799	F14E5.1	II	8417663	8419754	1			riok-1			flp-33
Gene:WBGene00045238	1.10061	9.56113	0.000908999	0.0141595	WBGene00045238	rpr-1	I	13463955	13464207	1			riok-2			flu-2
Gene:WBGene00022386	1.0993	5.79491	0.000385609	0.00667134	WBGene00022386	Y95B8A.6	I	882918	890194	1			riok-3			fmo-1
Gene:WBGene00002252	1.09891	4.04115	0.000339043	0.00594071	WBGene00002252	lat-2	II	4359082	4368281	1			rlbp-1			fmo-2
Gene:WBGene00003551	1.09783	1.97388	0.00342187	0.0440045	WBGene00003551	nas-33	X	6451811	6455179	-1			rnf-1			fmo-5
Gene:WBGene00023451	1.09766	7.39943	0.000187688	0.00353888	WBGene00023451	mlc-7	III	13752469	13755861	1			rpac-19			folt-1
Gene:WBGene00009657	1.09734	5.60098	0.000115064	0.00228416	WBGene00009657	F43G6.4	II	11790759	11797305	1			rpb-9			folt-2
Gene:WBGene00013129	1.09501	3.31581	0.00169003	0.0242875	WBGene00013129	Y52B11A.10	I	11039056	11052494	1			rpl-24.2			folt-3
Gene:WBGene00009289	1.09143	4.10549	0.000306457	0.00544551	WBGene00009289	exos-7	V	20838865	20841581	1			rrbs-1			fpn-1.2
Gene:WBGene00019176	1.09003	3.06728	0.00133411	0.019827	WBGene00019176	H10D12.2	IV	6143183	6149923	-1			rrf-2			fum-1
Gene:WBGene00138717	1.08949	2.87077	0.00114856	0.0173854	WBGene00138717	F52C12.6	IV	1956725	1959725	1			sams-3			fut-4
Gene:WBGene00012471	1.08941	8.44527	0.000304399	0.00541102	WBGene00012471	Y17G7B.20	II	11977784	11979859	-1			sars-1			gana-1
Gene:WBGene00007007	1.0892	5.42859	0.000199254	0.00373302	WBGene00007007	mak-2	IV	885346	890187	1			sav-1			gas-1
Gene:WBGene00012216	1.0884	6.99153	0.000108687	0.00216866	WBGene00012216	W02D9.10	I	12551538	12552370	1			sax-1			gba-1
Gene:WBGene00014256	1.08732	2.80068	0.00234619	0.032003	WBGene00014256	ZK1320.7	II	9671608	9673261	1			scl-19			gba-2
Gene:WBGene00011713	1.08671	8.59165	0.00033397	0.00585843	WBGene00011713	T11F9.12	V	11493556	11496373	-1			scl-24			gba-4
Gene:WBGene00014002	1.08621	4.34014	0.00110917	0.0168385	WBGene00014002	ZK593.2	IV	10913361	10914562	1			scpl-3			gcs-1
Gene:WBGene00017504	1.08449	2.77053	0.00178116	0.0253624	WBGene00017504	F16B4.2	V	1601014	1603916	1			scrm-4			gcsh-1
Gene:WBGene00013969	1.08273	7.84502	0.000414153	0.00709665	WBGene00013969	tep-1	I	14993821	15001680	1			sdz-27			gcst-1
Gene:WBGene00011824	1.07761	3.99386	0.00080635	0.0127509	WBGene00011824	T18D3.7	X	12434154	12443915	1			sdz-35			gcy-21
Gene:WBGene00011230	1.07661	6.41721	0.000297339	0.00530372	WBGene00011230	nud-2	I	7857823	7859417	-1			set-12			gcy-9
Gene:WBGene00015169	1.07587	6.05599	0.000239708	0.0044004	WBGene00015169	B0403.5	X	7057808	7061682	1			shw-1			gdh-1
Gene:WBGene00003754	1.07565	5.54246	0.000164049	0.00313631	WBGene00003754	nlp-16	IV	6255112	6259842	-1			sig-7			gei-15
Gene:WBGene00018101	1.07539	5.50059	0.000531446	0.00886523	WBGene00018101	math-27	II	1767802	1771047	1			sir-2.4			gem-1
Gene:WBGene00009130	1.07353	6.20441	0.000323121	0.00569169	WBGene00009130	F25H5.8	I	9177558	9178779	-1			ska-3			ger-1
Gene:WBGene00017082	1.07096	4.8869	0.000400078	0.00688078	WBGene00017082	DC2.5	V	210151	212713	-1			skr-12			ges-1
Gene:WBGene00019354	1.06805	6.92897	0.000130623	0.00255924	WBGene00019354	K03B4.2	V	4687994	4689235	1			skr-5			gfat-1
Gene:WBGene00010873	1.06724	3.5918	0.00147829	0.0216112	WBGene00010873	trpa-2	I	7183053	7185709	1			slc-17.9			gfi-1
Gene:WBGene00020190	1.0669	3.37841	0.00390715	0.0488075	WBGene00020190	guk-1	I	3859378	3862729	-1			slc-36.3			gip-1
Gene:WBGene00022014	1.06638	5.26136	0.000361479	0.00629596	WBGene00022014	Y61A9LA.1	V	4592838	4602014	1			snb-2			gla-3
Gene:WBGene00020774	1.06456	5.35683	0.00163597	0.0236053	WBGene00020774	T24E12.5	II	3753921	3757356	1			sod-4			glb-1
Gene:WBGene00008480	1.06443	6.44618	0.000216416	0.00401555	WBGene00008480	E04D5.1	II	10416786	10419418	1			spe-11			glb-13
Gene:WBGene00044029	1.0632	2.98961	0.00288121	0.0381035	WBGene00044029	C05D12.7	II	11410114	11411975	1			spp-11			gln-3
Gene:WBGene00019615	1.0625	5.94461	0.000342519	0.0059926	WBGene00019615	K10B4.3	II	114429	121219	-1			spp-12			glna-2
Gene:WBGene00021533	1.06225	5.91628	0.000187355	0.00353474	WBGene00021533	Y42G9A.3	III	6146266	6148066	1			spp-15			glt-1
Gene:WBGene00017811	1.0617	2.39859	0.00368376	0.0464996	WBGene00017811	F26A1.13	III	4847072	4848967	-1			spp-20			gly-10
Gene:WBGene00020486	1.06155	4.05465	0.000464928	0.00787118	WBGene00020486	T13C5.6	X	6206581	6207688	-1			spp-9			gly-12
Gene:WBGene00019655	1.06101	3.51968	0.00103535	0.0158633	WBGene00019655	K11G9.5	V	6685808	6688547	-1			sqst-1			gly-2
Gene:WBGene00016099	1.06091	4.45399	0.00224989	0.0309308	WBGene00016099	C25E10.10	V	9055324	9056382	-1			srab-25			gly-4
Gene:WBGene00013119	1.05974	4.35738	0.000458394	0.00776902	WBGene00013119	Y51H4A.25	IV	16736264	16743088	1			srb-19			gly-8
Gene:WBGene00015258	1.05969	3.09384	0.00292182	0.0385858	WBGene00015258	B0554.5	V	424440	426560	1			srbc-20			gna-2
Gene:WBGene00001032	1.05867	6.33831	0.000276149	0.00496376	WBGene00001032	dnj-14	X	4709826	4711744	-1			srd-28			gnrr-4
Gene:WBGene00020861	1.05849	2.41391	0.00363369	0.0460672	WBGene00020861	T27E4.1	V	9092598	9094447	1			srg-23			gon-1
Gene:WBGene00009839	1.05844	3.35954	0.00187048	0.0264243	WBGene00009839	fbxa-188	V	17343312	17348239	-1			srg-31			gon-2
Gene:WBGene00011768	1.05809	7.0619	0.000130725	0.00256015	WBGene00011768	oac-46	II	8848846	8852096	-1			srg-32			got-1.2
Gene:WBGene00016997	1.05747	8.09733	0.000742753	0.0118629	WBGene00016997	cebp-1	X	1452695	1454000	-1			srg-34			got-2.2
Gene:WBGene00002077	1.05699	7.81586	0.00200919	0.0280959	WBGene00002077	imb-3	I	310980	314989	-1			srh-239			gpcp-2
Gene:WBGene00020866	1.05598	6.43594	0.000328481	0.00576867	WBGene00020866	vps-24	II	4994033	4995607	1			sri-2			gpd-1
Gene:WBGene00016190	1.05575	5.5402	0.000374415	0.00650181	WBGene00016190	C28G1.5	X	8826632	8828532	-1			sri-36			gpd-2
Gene:WBGene00012293	1.05522	3.31411	0.00211427	0.0293522	WBGene00012293	W06A7.4	V	14824664	14829533	1			sri-39			gpd-3
Gene:WBGene00000150	1.05359	8.07186	0.00024998	0.00454954	WBGene00000150	apm-1	I	5342178	5344724	-1			sri-70			gpdh-1
Gene:WBGene00007980	1.05262	5.87231	0.000242489	0.00444446	WBGene00007980	C36E8.1	III	3999288	4004143	-1			srm-3			gpdh-2
Gene:WBGene00014012	1.05197	4.51081	0.000450639	0.0076543	WBGene00014012	riok-3	III	9802354	9805092	-1			srp-8			gpi-1
Gene:WBGene00009223	1.05036	4.39792	0.00100353	0.0154308	WBGene00009223	F28F8.5	V	15574109	15575403	-1			srr-4			gpx-2
Gene:WBGene00010503	1.05011	7.20787	0.000147455	0.00284828	WBGene00010503	K02C4.5	II	8078457	8080828	1			srr-6			gpx-5
Gene:WBGene00004727	1.0492	5.63344	0.000208827	0.00389334	WBGene00004727	sax-1	X	3646312	3650150	-1			srv-4			gpx-7
Gene:WBGene00010935	1.04783	7.76914	0.000236647	0.0043537	WBGene00010935	M163.1	X	14502498	14503913	-1			srw-33			grd-1
Gene:WBGene00007730	1.04629	3.95745	0.00133251	0.0198158	WBGene00007730	C25G4.2	IV	12443195	12444046	-1			srw-86			grd-10
Gene:WBGene00006372	1.04176	5.4254	0.000210954	0.003926	WBGene00006372	syx-2	X	13960079	13962812	1			srz-97			grd-13
Gene:WBGene00015805	1.04162	4.11581	0.00253877	0.0342256	WBGene00015805	C15H9.11	X	6102881	6103432	-1			stdh-2			grd-14
Gene:WBGene00009722	1.04115	4.3922	0.00070235	0.0112955	WBGene00009722	F45D3.2	V	12541040	12542951	1			sto-1			grd-3
Gene:WBGene00020188	1.04079	2.84025	0.00220966	0.0304609	WBGene00020188	T03F1.6	I	3839809	3841558	-1			str-112			grd-4
Gene:WBGene00007452	1.04047	3.3046	0.00342792	0.044058	WBGene00007452	C08F11.3	IV	13619508	13621513	1			str-124			grd-5
Gene:WBGene00022400	1.03932	2.79665	0.00369359	0.0465984	WBGene00022400	rpb-9	V	8011213	8012345	-1			str-7			grk-1
Gene:WBGene00016627	1.03777	9.77231	0.00241129	0.0327474	WBGene00016627	C44B7.5	II	6871376	6872593	-1			suco-1			grl-20
Gene:WBGene00013352	1.03716	3.92667	0.00102777	0.0157723	WBGene00013352	lon-8	V	17995345	18001370	-1			sulp-4			grl-4
Gene:WBGene00010290	1.03712	3.84844	0.002878	0.0380717	WBGene00010290	F58H1.7	V	11963003	11964808	-1			sulp-8			grsp-1
Gene:WBGene00008522	1.03588	4.66906	0.00377262	0.0474414	WBGene00008522	F02D8.5	V	14971436	14972184	1			swip-10			grsp-2
Gene:WBGene00016750	1.03077	2.52135	0.0035633	0.0454357	WBGene00016750	let-611	I	6255035	6257722	1			syx-17			grsp-4
Gene:WBGene00012546	1.02908	3.43978	0.00390578	0.0488075	WBGene00012546	Y37D8A.4	III	12837186	12838953	-1			syx-2			gsnl-1
Gene:WBGene00016191	1.02845	4.06759	0.000898313	0.01404	WBGene00016191	C28G1.6	X	8829933	8831194	-1			tag-151			gspd-1
Gene:WBGene00009157	1.02467	4.52367	0.000781195	0.01238	WBGene00009157	F26E4.2	I	9757879	9760818	-1			tag-196			gsr-1
Gene:WBGene00011912	1.02412	3.37436	0.00147657	0.0215996	WBGene00011912	T22C1.1	I	7936223	7938329	1			tag-243			gst-10
Gene:WBGene00003688	1.01965	3.67187	0.00279851	0.0372317	WBGene00003688	nhr-98	V	454009	456775	1			tat-2			gst-13
Gene:WBGene00017434	1.01959	3.98439	0.00259209	0.0348067	WBGene00017434	F13H8.1	II	6283386	6284727	1			tbb-6			gst-19
Gene:WBGene00004143	1.01822	8.73662	0.00190321	0.0268542	WBGene00004143	pqn-59	I	379073	381902	-1			tep-1			gst-20
Gene:WBGene00003702	1.01695	2.83246	0.00373859	0.0470897	WBGene00003702	nhr-112	V	16722061	16723844	-1			tes-1			gst-26
Gene:WBGene00008862	1.01588	6.68314	0.00276486	0.0368576	WBGene00008862	F15D4.5	II	13245430	13247774	1			tgt-1			gst-27
Gene:WBGene00010479	1.01358	4.59738	0.0017863	0.0254201	WBGene00010479	K01G5.8	III	10740280	10740772	-1			tgt-2			gst-28
Gene:WBGene00004321	1.01298	7.00901	0.000236905	0.00435582	WBGene00004321	rcan-1	III	5682346	5684098	-1			thn-1			gst-29
Gene:WBGene00008819	1.01228	3.39926	0.00162091	0.0234098	WBGene00008819	shw-1	II	8305744	8321471	-1			timm-23			gst-36
Gene:WBGene00017510	1.01161	3.20771	0.00266152	0.0356433	WBGene00017510	nhr-178	V	1603932	1607846	-1			tre-5			gst-39
Gene:WBGene00021702	1.00953	5.63456	0.000597317	0.00981644	WBGene00021702	Y48G9A.9	III	2092761	2099883	1			trpa-2			gst-4
Gene:WBGene00015160	1.00762	3.08346	0.00273469	0.0365182	WBGene00015160	B0361.6	III	7275505	7277274	-1			trpp-5			gst-42
Gene:WBGene00013382	1.00724	2.90288	0.00345999	0.0444089	WBGene00013382	gcl-1	IV	13408443	13412895	-1			trt-1			gst-5
Gene:WBGene00007707	1.00625	6.55836	0.000374355	0.00650181	WBGene00007707	C25A1.5	I	10177181	10178921	1			trx-3			gst-9
Gene:WBGene00012819	1.0059	4.27032	0.00297519	0.0391242	WBGene00012819	Y43F8B.9	V	19479203	19480465	1			try-5			gstk-1
Gene:WBGene00011480	1.00359	9.65804	0.00393712	0.049086	WBGene00011480	enpl-1	IV	11119344	11123154	1			tsp-1			gsy-1
Gene:WBGene00009945	1.00282	4.81913	0.00058959	0.00970656	WBGene00009945	bath-38	II	10042859	10045189	-1			tsp-15			gta-1
Gene:WBGene00014018	1.00231	3.10304	0.00284005	0.0376768	WBGene00014018	ZK632.11	III	9827915	9829720	1			tsp-2			gtl-2
Gene:WBGene00022410	1.00217	6.24146	0.000399323	0.00687515	WBGene00022410	Y97E10C.1	V	7728813	7730028	1			tth-1			haao-1
Gene:WBGene00014164	1.00169	7.71001	0.00140003	0.0206519	WBGene00014164	lact-2	II	10094873	10098785	1			ttr-17			hacd-1
Gene:WBGene00010844	0.999635	4.08094	0.000901483	0.0140707	WBGene00010844	prp-3	III	10424108	10427982	-1			ttr-2			haf-6
Gene:WBGene00000519	0.999479	4.09025	0.00100703	0.0154694	WBGene00000519	cku-70	III	11154825	11168809	1			ttr-20			haf-9
Gene:WBGene00010788	0.998963	3.70045	0.00168416	0.024233	WBGene00010788	sulp-4	V	11875360	11879138	1			ttr-26			har-1
Gene:WBGene00022117	0.997921	3.30224	0.00234277	0.0319718	WBGene00022117	Y71F9AL.12	I	2870608	2875289	-1			ttr-29			heh-1
Gene:WBGene00020427	0.997625	3.09907	0.00302713	0.0396927	WBGene00020427	sav-1	X	2283994	2287188	-1			ttr-30			hgo-1
Gene:WBGene00002058	0.997081	5.52328	0.00168832	0.0242855	WBGene00002058	ifd-2	X	813852	815929	-1			ttr-32			him-4
Gene:WBGene00016848	0.99701	6.13383	0.00176171	0.0251394	WBGene00016848	klo-1	IV	7745989	7748225	-1			ttr-33			his-2
Gene:WBGene00012610	0.995144	3.11646	0.00302996	0.03971	WBGene00012610	Y38F1A.8	II	12997986	13000853	-1			ttr-34			his-38
Gene:WBGene00021736	0.995041	5.40239	0.000657363	0.0106678	WBGene00021736	wrb-1	V	1196060	1197142	1			ttr-37			his-40
Gene:WBGene00019156	0.994066	3.53317	0.00338866	0.0436619	WBGene00019156	H04M03.12	IV	5899667	5903355	-1			ttr-38			hlh-11
Gene:WBGene00002152	0.99287	5.60198	0.00131862	0.0196531	WBGene00002152	iars-1	IV	10368607	10373136	1			ttr-43			hmbx-1
Gene:WBGene00019403	0.991962	5.04766	0.000727338	0.0116572	WBGene00019403	K05B2.2	X	4907290	4912323	1			ttr-45			hmg-12
Gene:WBGene00010004	0.990963	3.95684	0.00227334	0.0312164	WBGene00010004	F53H2.1	V	20387715	20393402	1			ttr-5			hmit-1.1
Gene:WBGene00013892	0.989701	4.07043	0.00304846	0.0398749	WBGene00013892	ZC434.4	I	10331962	10333096	-1			ttr-51			hmit-1.2
Gene:WBGene00020481	0.989383	7.35955	0.000474568	0.008014	WBGene00020481	T13C2.6	II	6783427	6788459	1			ttr-54			hmt-1
Gene:WBGene00018210	0.986924	4.75695	0.00179936	0.0255982	WBGene00018210	F39G3.5	V	4722620	4724565	1			ttr-8			hot-1
Gene:WBGene00004222	0.986199	5.40858	0.000557626	0.00925557	WBGene00004222	ptr-8	II	10889279	10893277	1			tut-1			hpd-1
Gene:WBGene00010141	0.983753	2.83823	0.00332961	0.0430677	WBGene00010141	F56A8.5	III	13265871	13267616	1			twk-29			hpo-13
Gene:WBGene00010676	0.980399	5.34691	0.000672023	0.0108754	WBGene00010676	K08F4.1	IV	10122120	10126675	-1			tyr-3			hpo-15
Gene:WBGene00219838	0.979945	5.68332	0.000955528	0.0147707	WBGene00219838	C28H8.14	III	5916268	5916938	1			tyr-5			hpo-18
Gene:WBGene00002043	0.979899	5.59557	0.00268057	0.0358778	WBGene00002043	hyl-1	IV	8539123	8544379	1			uda-1			hpo-19
Gene:WBGene00021547	0.976844	3.04435	0.00327898	0.0425308	WBGene00021547	Y44E3A.1	I	3338367	3340219	1			ugt-1			hpo-36
Gene:WBGene00010744	0.975349	6.40561	0.000661105	0.010721	WBGene00010744	K10D6.4	V	11201905	11216776	1			ugt-14			hpo-8
Gene:WBGene00001479	0.975189	6.42966	0.00057948	0.00955701	WBGene00001479	fmo-4	V	13603295	13606701	-1			ugt-2			hprt-1
Gene:WBGene00004061	0.971559	6.02863	0.000742974	0.0118629	WBGene00004061	pmp-4	IV	17402463	17405630	-1			ugt-20			hrg-1
Gene:WBGene00012466	0.967244	3.97544	0.00169801	0.0243871	WBGene00012466	ippk-1	II	12042910	12049045	1			ugt-25			hrg-2
Gene:WBGene00077526	0.967055	4.45177	0.00102598	0.0157552	WBGene00077526	C25A1.16	I	10179018	10179749	1			ugt-36			hsd-2
Gene:WBGene00001230	0.966111	4.2781	0.00135809	0.0201	WBGene00001230	eif-3.G	II	8442765	8444239	1			ugt-55			hsp-12.1
Gene:WBGene00008748	0.96501	8.5061	0.00122493	0.01841	WBGene00008748	yap-1	X	10691943	10694461	1			ugt-8			hsp-25
Gene:WBGene00002059	0.964501	5.11855	0.00141823	0.0208773	WBGene00002059	ife-1	III	13343442	13344616	1			ulp-3			hum-4
Gene:WBGene00000074	0.963982	5.1131	0.00168225	0.0242181	WBGene00000074	adm-2	X	13687973	13695791	1			ulp-4			hum-7
Gene:WBGene00015167	0.960382	4.69915	0.000888085	0.0138988	WBGene00015167	B0403.3	X	7061849	7063330	-1			valv-1			hxk-2
Gene:WBGene00001591	0.957525	5.45246	0.00107142	0.0163453	WBGene00001591	glc-1	V	16219609	16221916	1			vamp-8			icl-1
Gene:WBGene00010575	0.956725	3.56205	0.00332745	0.0430517	WBGene00010575	flp-25	III	9361528	9365360	1			vha-18			idh-1
Gene:WBGene00015219	0.956053	5.29938	0.000979555	0.015104	WBGene00015219	B0507.2	V	8774332	8776516	1			vit-1			idh-2
Gene:WBGene00006641	0.955159	4.9708	0.000988383	0.0152231	WBGene00006641	tsp-15	I	8928748	8931077	1			vit-3			idha-1
Gene:WBGene00013259	0.953384	4.48339	0.00296205	0.0389734	WBGene00013259	trpp-5	II	12200607	12202383	-1			vps-24			idhb-1
Gene:WBGene00010236	0.952704	3.96479	0.00393001	0.0490105	WBGene00010236	F58B4.3	V	10929809	10930772	1			vps-32.1			idhg-2
Gene:WBGene00016608	0.951784	4.5477	0.00130781	0.0195233	WBGene00016608	cogc-5	I	4249482	4253169	1			vps-60			ifa-1
Gene:WBGene00007235	0.951244	5.22498	0.000850222	0.0133601	WBGene00007235	C01G10.8	V	15084058	15085382	-1			wrb-1			ifb-1
Gene:WBGene00018090	0.947581	6.31338	0.00116866	0.0176381	WBGene00018090	F36D4.5	V	9419295	9425762	-1			wrt-10			ifb-2
Gene:WBGene00015362	0.944786	3.8234	0.00366721	0.046353	WBGene00015362	fbxa-105	V	7390527	7392087	-1			yap-1			ifc-1
Gene:WBGene00016269	0.943335	4.62242	0.00124763	0.018727	WBGene00016269	C30G4.4	X	17056924	17072188	-1			zip-10			ilys-5
Gene:WBGene00010132	0.942101	3.37003	0.00331941	0.0429596	WBGene00010132	F55H2.7	III	9513348	9516248	-1			ztf-1			immt-1
Gene:WBGene00010897	0.941825	6.30404	0.00333744	0.043133	WBGene00010897	lact-3	II	10652352	10657801	-1			ztf-7			ins-33
Gene:WBGene00003035	0.93985	4.6192	0.00273469	0.0365182	WBGene00003035	lin-52	III	9824081	9824752	-1						ins-35
Gene:WBGene00006566	0.939638	3.64995	0.00363202	0.0460586	WBGene00006566	tgt-1	IV	11957543	11959806	-1						ins-5
Gene:WBGene00013596	0.938096	3.64352	0.00314021	0.0409577	WBGene00013596	nyn-2	I	13572379	13575640	1						insc-1
Gene:WBGene00014025	0.936703	6.06599	0.000820275	0.0129419	WBGene00014025	asna-1	III	8895082	8896654	1						inx-1
Gene:WBGene00015075	0.934693	3.37505	0.00361612	0.0459571	WBGene00015075	B0238.11	V	5269485	5270744	1						inx-10
Gene:WBGene00007453	0.93396	4.71785	0.0015687	0.0227545	WBGene00007453	fbxa-98	IV	13633439	13635220	1						inx-13
Gene:WBGene00014058	0.932004	7.58838	0.000904208	0.0140991	WBGene00014058	ZK673.2	II	10448266	10450227	1						inx-5
Gene:WBGene00016836	0.931331	3.83575	0.00300295	0.0394336	WBGene00016836	C50F2.2	I	3881828	3888453	1						ipgm-1
Gene:WBGene00004248	0.928447	4.35759	0.00227925	0.0312883	WBGene00004248	pus-1	V	16792766	16795007	-1						irg-3
Gene:WBGene00002113	0.92732	3.52578	0.00352665	0.0451153	WBGene00002113	ins-30	I	14034954	14036040	-1						irld-53
Gene:WBGene00001500	0.925392	8.02308	0.00362191	0.0459982	WBGene00001500	ftn-1	V	7545974	7548012	-1						irx-1
Gene:WBGene00001453	0.923336	7.95814	0.00140996	0.0207637	WBGene00001453	flp-10	IV	7868907	7870075	1						isp-1
Gene:WBGene00012358	0.922934	7.69993	0.00145617	0.0213549	WBGene00012358	W09D6.5	III	11088487	11091620	1						ist-1
Gene:WBGene00021497	0.918087	4.24463	0.00270999	0.0362316	WBGene00021497	Y40C5A.4	IV	7349289	7365086	-1						ivd-1
Gene:WBGene00022484	0.916194	4.50826	0.00359871	0.0457858	WBGene00022484	fbxa-77	III	1249493	1251862	1						jph-1
Gene:WBGene00016961	0.91546	7.46639	0.00107543	0.0163903	WBGene00016961	vps-32.1	II	6589290	6591086	1						kat-1
Gene:WBGene00015579	0.913768	4.40272	0.00233835	0.031949	WBGene00015579	C07H6.2	III	7521004	7521464	1						kdin-1
Gene:WBGene00003680	0.913349	4.85138	0.00197032	0.0276421	WBGene00003680	nhr-90	V	610470	612509	1						ketn-1
Gene:WBGene00022848	0.912978	7.16627	0.00142242	0.0209324	WBGene00022848	ZK1055.7	V	6602737	6605375	-1						kin-15
Gene:WBGene00010470	0.912739	6.16	0.00382815	0.0480101	WBGene00010470	cdr-4	V	12407364	12408592	-1						klp-3
Gene:WBGene00018216	0.911713	6.25451	0.00155627	0.0226093	WBGene00018216	F40A3.1	V	7891530	7895581	1						kqt-2
Gene:WBGene00020562	0.910345	6.21154	0.00133506	0.0198347	WBGene00020562	T19C3.4	III	618248	620212	-1						kvs-5
Gene:WBGene00003721	0.909318	4.21004	0.00301924	0.0396029	WBGene00003721	nhr-131	V	494585	497287	1						laat-1
Gene:WBGene00044078	0.906502	6.02372	0.00392363	0.0489702	WBGene00044078	tag-243	III	4686098	4687202	-1						lact-1
Gene:WBGene00013763	0.906274	5.10787	0.00261307	0.0350556	WBGene00013763	Y113G7B.14	V	20226835	20228829	1						lact-8
Gene:WBGene00008147	0.903167	3.79381	0.00349499	0.0447965	WBGene00008147	C47E12.2	IV	10001956	10003534	-1						lam-1
Gene:WBGene00001006	0.899381	6.61426	0.00280109	0.0372553	WBGene00001006	dlg-1	X	5479700	5484936	1						lam-2
Gene:WBGene00017676	0.898736	5.8785	0.00341615	0.043943	WBGene00017676	F21F3.7	I	4918392	4920866	1						lap-2
Gene:WBGene00021977	0.896896	6.16883	0.00176932	0.0252325	WBGene00021977	Y58A7A.3	V	5077849	5080896	-1						lbp-5
Gene:WBGene00010047	0.894785	6.58487	0.00184224	0.0260886	WBGene00010047	F54D1.6	IV	11287811	11294913	1						lbp-6
Gene:WBGene00010089	0.894456	4.23651	0.00292972	0.0386572	WBGene00010089	hpo-31	V	13823052	13825225	1						lbp-7
Gene:WBGene00044025	0.893291	5.32861	0.00201406	0.0281287	WBGene00044025	T01G1.4	IV	11359865	11361509	-1						lbp-8
Gene:WBGene00016862	0.890746	6.3748	0.00158447	0.0229475	WBGene00016862	C52A10.1	V	5230477	5233888	-1						ldh-1
Gene:WBGene00003693	0.890502	4.22889	0.00304165	0.0398184	WBGene00003693	nhr-103	V	2225430	2227070	1						ldp-1
Gene:WBGene00018610	0.887719	6.49755	0.00201055	0.0280964	WBGene00018610	F48E8.3	III	5461379	5464387	1						lec-1
Gene:WBGene00019932	0.887536	5.75255	0.00193579	0.0272327	WBGene00019932	R07C12.2	IV	4148141	4150055	1						lec-10
Gene:WBGene00021018	0.885521	5.5836	0.00233665	0.0319351	WBGene00021018	W04B5.1	III	2428204	2429430	1						lec-3
Gene:WBGene00001229	0.883406	4.7283	0.00240944	0.0327379	WBGene00001229	eif-3.F	II	9331643	9333966	1						lec-4
Gene:WBGene00017291	0.882833	6.00886	0.00352003	0.0450554	WBGene00017291	F09E5.14	II	5342672	5344877	-1						lec-6
Gene:WBGene00007395	0.87917	7.01407	0.00231642	0.0316958	WBGene00007395	dcar-1	V	17910319	17917244	1						lec-9
Gene:WBGene00007599	0.874619	4.91052	0.00273838	0.0365465	WBGene00007599	C15A11.7	I	7405030	7408511	1						let-2
Gene:WBGene00010700	0.870189	6.98243	0.00336285	0.0433893	WBGene00010700	nipi-3	X	15607969	15610631	1						let-383
Gene:WBGene00015251	0.869786	5.89304	0.0027732	0.0369477	WBGene00015251	B0546.4	IV	3382950	3384147	-1						let-4
Gene:WBGene00010028	0.859757	4.44076	0.00374902	0.0471955	WBGene00010028	F54B11.5	X	13594124	13596067	-1						let-653
Gene:WBGene00007574	0.855168	5.71845	0.00308467	0.0402909	WBGene00007574	C14B1.3	III	3703648	3705054	1						let-721
Gene:WBGene00015492	0.852415	4.8171	0.00355227	0.0453684	WBGene00015492	lnp-1	X	4588768	4590447	1						let-754
Gene:WBGene00016542	0.851008	5.19386	0.00344758	0.0442862	WBGene00016542	C39H7.4	IV	5612012	5614608	-1						let-767
Gene:WBGene00003019	0.846086	4.77519	0.00370481	0.0467273	WBGene00003019	lin-33	IV	5930645	5933279	1						let-805
Gene:WBGene00021336	0.842788	6.75129	0.00315873	0.041166	WBGene00021336	Y34F4.1	III	1020970	1021876	1						lev-1
Gene:WBGene00018509	0.840328	4.88255	0.00363045	0.0460586	WBGene00018509	F46F11.6	I	5616595	5618551	-1						lev-10
Gene:WBGene00012185	0.838548	8.27434	0.00362101	0.0459982	WBGene00012185	W01F3.2	V	20660368	20662031	1						lev-11
Gene:WBGene00013266	0.836633	6.82988	0.00270588	0.0362061	WBGene00013266	Y57A10A.26	II	12264166	12266105	1						lfi-1
Gene:WBGene00012212	0.833119	7.10724	0.00314099	0.0409577	WBGene00012212	W02D9.6	I	12560260	12560709	-1						lgc-34
Gene:WBGene00008876	0.825767	6.25513	0.00379862	0.0477168	WBGene00008876	F16A11.1	I	9393944	9404024	-1						lgc-4
Gene:WBGene00019628	0.823387	6.96022	0.00287417	0.0380536	WBGene00019628	pup-2	III	5185920	5188647	1						lin-29
Gene:WBGene00011970	0.822811	5.75116	0.00347993	0.044628	WBGene00011970	rlbp-1	I	7683341	7694212	1						lipl-2
Gene:WBGene00002024	0.821191	7.46806	0.0032706	0.0424459	WBGene00002024	hsp-43	X	6233149	6235541	-1						lipl-3
Gene:WBGene00017385	0.816581	7.55353	0.00361088	0.045903	WBGene00017385	F11G11.5	II	4857923	4859181	1						lipl-5
Gene:WBGene00016331	0.812631	5.60956	0.00375276	0.0472109	WBGene00016331	obr-4	I	5829072	5834642	1						lips-14
Gene:WBGene00007923	0.805481	6.83967	0.00371623	0.046846	WBGene00007923	C34C12.4	III	3467294	3469826	-1						lips-17
Gene:WBGene00010064	-0.793286	7.12273	0.00394139	0.0491129	WBGene00010064	F54F7.2	X	11843661	11845339	1						lips-5
Gene:WBGene00011289	-0.796151	6.83996	0.00384736	0.0482251	WBGene00011289	R102.2	IV	10687593	10688138	1						lpd-3
Gene:WBGene00002179	-0.818165	5.16319	0.00396306	0.0493566	WBGene00002179	jph-1	I	7946222	7951593	-1						lpd-5
Gene:WBGene00009624	-0.823015	7.58302	0.00366916	0.046353	WBGene00009624	cnc-8	X	10306606	10306949	1						lpd-9
Gene:WBGene00010266	-0.825623	7.01589	0.00294237	0.0387609	WBGene00010266	dct-18	II	12930617	12933524	1						lpr-3
Gene:WBGene00020104	-0.833411	6.33647	0.00338337	0.0436056	WBGene00020104	R148.5	III	3166285	3171214	1						lpr-5
Gene:WBGene00003750	-0.835289	6.16706	0.00301035	0.0395086	WBGene00003750	nlp-12	I	1843353	1843969	1						lron-8
Gene:WBGene00017840	-0.837921	5.5096	0.00323898	0.0421058	WBGene00017840	ttm-2	II	4764160	4770013	-1						lrp-2
Gene:WBGene00016562	-0.838345	5.00636	0.00351799	0.0450441	WBGene00016562	C41D11.3	I	4428475	4444342	-1						lst-5
Gene:WBGene00000565	-0.839109	6.71095	0.00356509	0.0454357	WBGene00000565	cnt-1	II	12072070	12088861	-1						lst-6
Gene:WBGene00001132	-0.8418	5.71666	0.00401209	0.0498031	WBGene00001132	alp-1	IV	8852500	8862487	1						lys-1
Gene:WBGene00011962	-0.843785	5.80203	0.0039008	0.0487899	WBGene00011962	T23G5.2	III	9231393	9236322	-1						lys-2
Gene:WBGene00016316	-0.844504	6.14754	0.00279604	0.0372095	WBGene00016316	C32D5.8	II	6343054	6345925	-1						lys-4
Gene:WBGene00020994	-0.845633	5.4465	0.00241225	0.0327474	WBGene00020994	W03F8.4	IV	5184123	5185244	1						lys-8
Gene:WBGene00017536	-0.846575	5.42081	0.00283582	0.0376528	WBGene00017536	F17A9.4	V	6108961	6110709	-1						madf-5
Gene:WBGene00016170	-0.846957	7.06942	0.00398256	0.0495465	WBGene00016170	C27F2.8	III	4991427	4998161	-1						mai-2
Gene:WBGene00013176	-0.847052	5.31814	0.00351237	0.0449945	WBGene00013176	Y53F4B.39	II	15110144	15116319	1						maph-1.2
Gene:WBGene00009796	-0.848611	8.15466	0.00345375	0.0443532	WBGene00009796	F46G10.1	X	13310050	13311812	-1						maph-1.3
Gene:WBGene00011045	-0.849625	6.12191	0.00294181	0.0387609	WBGene00011045	gpx-2	II	14866766	14869577	1						marb-1
Gene:WBGene00002163	-0.854632	5.06437	0.00290636	0.0384143	WBGene00002163	ist-1	X	7132207	7139665	1						mca-3
Gene:WBGene00194650	-0.855445	5.04604	0.00398901	0.0495737	WBGene00194650	C36A4.14	III	3830279	3832240	-1						mccc-1
Gene:WBGene00019164	-0.856291	5.8508	0.00271953	0.0363366	WBGene00019164	H06H21.8	IV	4817388	4821131	-1						mce-1
Gene:WBGene00001629	-0.856299	6.00628	0.00374378	0.0471423	WBGene00001629	gly-4	V	19881372	19895350	-1						mct-4
Gene:WBGene00001057	-0.856691	4.77189	0.00381021	0.0478366	WBGene00001057	dpf-4	III	5859308	5861904	1						mct-6
Gene:WBGene00015064	-0.857355	6.10455	0.0029548	0.038889	WBGene00015064	B0228.7	II	7757190	7758439	-1						mcu-1
Gene:WBGene00013379	-0.859838	5.96788	0.00276162	0.0368251	WBGene00013379	Y62E10A.13	IV	13389157	13398799	-1						mdh-1
Gene:WBGene00003015	-0.863095	5.65028	0.0035046	0.0449073	WBGene00003015	lin-29	II	11917642	11935343	-1						mdh-2
Gene:WBGene00020445	-0.864244	4.93181	0.00257691	0.0346596	WBGene00020445	T12B3.2	IV	7376897	7378900	1						mdt-18
Gene:WBGene00010383	-0.865013	5.3885	0.00228176	0.0313135	WBGene00010383	mpst-3	V	14895647	14899019	1						mec-12
Gene:WBGene00002258	-0.868823	8.05422	0.00340838	0.0438553	WBGene00002258	lbp-6	I	6728285	6729376	-1						mec-17
Gene:WBGene00006066	-0.869801	4.48922	0.00303627	0.0397814	WBGene00006066	sto-4	X	11644143	11647294	1						mec-3
Gene:WBGene00007696	-0.874211	7.02918	0.0020071	0.0280819	WBGene00007696	tram-1	IV	10219431	10221281	-1						mec-5
Gene:WBGene00012901	-0.874872	4.74096	0.00397114	0.0494307	WBGene00012901	cnp-2	II	12760797	12767230	1						mec-7
Gene:WBGene00001335	-0.879617	5.31634	0.00221526	0.0305178	WBGene00001335	erp-1	X	3800041	3802767	-1						mel-32
Gene:WBGene00000441	-0.880344	5.60872	0.001786	0.0254201	WBGene00000441	ceh-18	X	3843379	3857797	-1						men-1
Gene:WBGene00010130	-0.881572	7.77147	0.00186349	0.0263336	WBGene00010130	vha-14	III	9508074	9509778	1						mev-1
Gene:WBGene00015101	-0.883148	7.3068	0.0015559	0.0226093	WBGene00015101	rpia-1	III	7123128	7124332	1						mex-5
Gene:WBGene00010397	-0.883505	4.53666	0.0027579	0.036786	WBGene00010397	suox-1	X	15497555	15500283	1						mif-2
Gene:WBGene00006607	-0.883605	7.35698	0.00147875	0.0216112	WBGene00006607	tre-1	I	6554729	6558593	1						mig-6
Gene:WBGene00007692	-0.883752	4.67537	0.00306773	0.0400922	WBGene00007692	C23H4.3	X	12226203	12229878	1						misc-1
Gene:WBGene00013308	-0.884136	7.05974	0.00134319	0.0199111	WBGene00013308	nuo-3	IV	14796417	14797514	-1						mlc-1
Gene:WBGene00006495	-0.886046	7.46321	0.00305378	0.039921	WBGene00006495	cpna-1	II	4186666	4208499	1						mlc-2
Gene:WBGene00013671	-0.886906	4.15672	0.00337006	0.0434582	WBGene00013671	Y105E8A.11	I	14432793	14433741	1						mlc-3
Gene:WBGene00000937	-0.889048	4.10113	0.00342309	0.0440081	WBGene00000937	dbr-1	I	6490716	6492727	-1						mlt-11
Gene:WBGene00006831	-0.890002	4.62133	0.00233983	0.0319598	WBGene00006831	unc-104	II	6995051	7010621	1						mlt-7
Gene:WBGene00017984	-0.891247	5.76067	0.00180665	0.0256784	WBGene00017984	F32D1.5	V	4369351	4371360	-1						mlt-8
Gene:WBGene00002855	-0.8914	6.71852	0.00155701	0.0226131	WBGene00002855	let-721	III	6444692	6446943	-1						mltn-1
Gene:WBGene00022633	-0.892696	4.24519	0.00325867	0.0423381	WBGene00022633	ZC581.3	I	6651220	6655429	1						mltn-9
Gene:WBGene00022260	-0.894861	4.3183	0.0033115	0.0428929	WBGene00022260	Y73C8B.3	V	3191302	3193233	-1						mmaa-1
Gene:WBGene00001116	-0.897745	4.25842	0.00393944	0.0491018	WBGene00001116	dyc-1	X	14049535	14063875	1						mmcm-1
Gene:WBGene00020143	-0.898039	4.19945	0.00378183	0.0475443	WBGene00020143	T01C8.2	X	16786444	16787620	1						mnr-1
Gene:WBGene00007944	-0.900153	5.72377	0.00204185	0.028457	WBGene00007944	C34F6.10	X	11229290	11237383	-1						moc-1
Gene:WBGene00012225	-0.900366	4.3219	0.00303985	0.0398059	WBGene00012225	W03G11.3	X	12100192	12103801	-1						mppa-1
Gene:WBGene00011398	-0.900761	7.05218	0.00121669	0.0183092	WBGene00011398	qdpr-1	III	13393903	13395211	1						mps-2
Gene:WBGene00016435	-0.901707	9.06979	0.00366095	0.0463121	WBGene00016435	C35B1.5	IV	4083588	4084209	-1						mpst-3
Gene:WBGene00006369	-0.9021	5.92366	0.00346451	0.0444493	WBGene00006369	sym-4	X	14164638	14169699	-1						mpst-7
Gene:WBGene00022515	-0.904157	7.81873	0.00353015	0.0451478	WBGene00022515	ttr-48	X	3840866	3842468	-1						mrp-3
Gene:WBGene00005642	-0.904163	4.86528	0.00257876	0.0346645	WBGene00005642	srp-1	V	753334	755048	1						mrp-4
Gene:WBGene00004890	-0.909873	5.49205	0.00227002	0.03118	WBGene00004890	smp-2	I	3667124	3671700	-1						mrp-6
Gene:WBGene00010645	-0.911149	4.6845	0.00154136	0.0224207	WBGene00010645	fecl-1	I	7149937	7151871	-1						mrpl-19
Gene:WBGene00006496	-0.912869	4.40092	0.00340372	0.0438195	WBGene00006496	cgef-1	X	2772042	2799243	1						mrpl-2
Gene:WBGene00044989	-0.913815	7.18176	0.00181532	0.025778	WBGene00044989	Y37A1B.17	IV	13964361	13979847	-1						mrps-14
Gene:WBGene00016134	-0.91556	7.58698	0.00127384	0.0190896	WBGene00016134	C26B9.5	X	5329455	5332339	1						msra-1
Gene:WBGene00019213	-0.915912	4.61919	0.00203992	0.0284386	WBGene00019213	H20E11.1	IV	6830227	6833440	1						mtch-1
Gene:WBGene00017565	-0.918001	5.4785	0.00192691	0.0271393	WBGene00017565	ddo-2	V	7433401	7435032	-1						mth-1
Gene:WBGene00015131	-0.91821	6.40524	0.00148571	0.0216978	WBGene00015131	B0303.11	III	8703305	8710112	-1						mtx-1
Gene:WBGene00012538	-0.919221	5.74267	0.00215935	0.0298712	WBGene00012538	Y37A1B.5	IV	14051200	14056668	1						mua-3
Gene:WBGene00003731	-0.919411	4.16388	0.0025527	0.0343936	WBGene00003731	nhx-3	V	7540893	7544838	-1						mua-6
Gene:WBGene00003072	-0.920002	6.69377	0.00162083	0.0234098	WBGene00003072	lrp-2	I	3935269	3953942	-1						mup-2
Gene:WBGene00020398	-0.921016	4.87969	0.00137161	0.0202744	WBGene00020398	T10B11.2	I	6931138	6936936	1						mup-4
Gene:WBGene00021895	-0.921959	6.53747	0.00244252	0.0330619	WBGene00021895	clec-84	IV	2842474	2845595	1						mut-2
Gene:WBGene00000253	-0.922151	5.62005	0.00118982	0.0179343	WBGene00000253	bli-3	I	146488	154850	-1						myo-1
Gene:WBGene00006452	-0.922151	8.91735	0.00303873	0.0398025	WBGene00006452	heh-1	III	3198470	3199516	-1						myo-2
Gene:WBGene00022425	-0.923279	4.50888	0.00183485	0.0260077	WBGene00022425	plst-1	IV	1289627	1296521	1						myo-3
Gene:WBGene00017418	-0.925306	5.30052	0.00175369	0.0250632	WBGene00017418	F13B6.3	IV	7461964	7465957	-1						myo-5
Gene:WBGene00011893	-0.926078	5.85854	0.00131148	0.0195656	WBGene00011893	T21C9.6	V	10581887	10587118	1						myrf-1
Gene:WBGene00000298	-0.926745	8.4023	0.00241722	0.0327958	WBGene00000298	cat-4	V	10564878	10566464	1						nac-3
Gene:WBGene00012462	-0.926971	3.88541	0.0030789	0.0402269	WBGene00012462	Y17G7B.8	II	12025886	12027746	-1						nas-10
Gene:WBGene00010646	-0.927078	4.14835	0.00346504	0.0444493	WBGene00010646	K08C7.1	IV	10656874	10660783	1						nas-21
Gene:WBGene00016393	-0.928048	5.94941	0.00103332	0.015847	WBGene00016393	C34B2.8	I	10685822	10687058	-1						nas-22
Gene:WBGene00020447	-0.928833	3.99266	0.00382458	0.0479782	WBGene00020447	T12B3.4	IV	7384712	7388938	-1						nas-3
Gene:WBGene00013575	-0.931749	6.96151	0.0011056	0.0167952	WBGene00013575	acs-5	III	13540138	13543534	-1						nas-7
Gene:WBGene00017380	-0.931976	5.23659	0.00234643	0.032003	WBGene00017380	F11D5.1	X	3333130	3347259	1						natc-2
Gene:WBGene00001187	-0.932735	4.84455	0.00131966	0.0196623	WBGene00001187	egl-19	IV	7405460	7418733	1						ncl-1
Gene:WBGene00045305	-0.933149	8.00658	0.00114292	0.0173114	WBGene00045305	ZC250.4	V	5812313	5813157	-1						ncx-1
Gene:WBGene00014098	-0.934962	6.93327	0.00151761	0.0221444	WBGene00014098	ZK836.2	V	12194478	12205486	1						ncx-6
Gene:WBGene00016749	-0.935847	8.34633	0.00229638	0.0314678	WBGene00016749	C48E7.1	I	6260249	6264525	1						ndfl-4
Gene:WBGene00021738	-0.937497	3.83243	0.00331116	0.0428929	WBGene00021738	Y50D4A.4	V	1184876	1196118	-1						nduf-2.2
Gene:WBGene00018008	-0.942025	6.16901	0.000937638	0.0145328	WBGene00018008	vpr-1	I	5868263	5870114	-1						nduf-5
Gene:WBGene00012376	-0.942892	6.79502	0.000791047	0.0125232	WBGene00012376	nduf-7	I	9108173	9110918	-1						nduf-6
Gene:WBGene00011531	-0.94412	5.28785	0.00142502	0.0209441	WBGene00011531	rsbp-1	I	9070399	9075077	-1						nduf-7
Gene:WBGene00008749	-0.94446	4.8488	0.00121783	0.0183092	WBGene00008749	F13E6.5	X	10695308	10697898	1						ndx-3
Gene:WBGene00012750	-0.945759	3.6938	0.00333645	0.0431322	WBGene00012750	faah-6	III	11650471	11656185	1						nep-17
Gene:WBGene00018710	-0.946735	7.95802	0.00196447	0.0275849	WBGene00018710	F52G3.1	X	16963871	16972820	1						nep-18
Gene:WBGene00018939	-0.947272	3.52778	0.00305346	0.039921	WBGene00018939	fbxa-190	X	1372012	1374630	1						nep-2
Gene:WBGene00017648	-0.948686	7.00682	0.000926609	0.0143905	WBGene00017648	ddo-3	III	6587864	6589398	1						nep-4
Gene:WBGene00007071	-0.948863	8.63779	0.00360143	0.0458079	WBGene00007071	AC3.5	V	10388470	10393503	1						nhr-114
Gene:WBGene00003566	-0.949896	4.00343	0.00180085	0.0256089	WBGene00003566	ncx-1	V	20105632	20120675	-1						nhr-23
Gene:WBGene00006805	-0.952565	6.89275	0.00127638	0.0191214	WBGene00006805	unc-73	I	3999342	4031627	-1						nhr-235
Gene:WBGene00018473	-0.953177	4.59466	0.00193388	0.027221	WBGene00018473	cima-1	IV	7651444	7654293	1						nhr-25
Gene:WBGene00011540	-0.953744	3.96753	0.00207932	0.0289273	WBGene00011540	T06E6.10	V	15418154	15419397	1						nhr-31
Gene:WBGene00003384	-0.955204	3.44165	0.00277693	0.0369869	WBGene00003384	moc-1	X	10136127	10138619	-1						nhr-55
Gene:WBGene00019225	-0.955249	6.03108	0.000796609	0.0126027	WBGene00019225	bgal-2	X	6784434	6787304	1						nhr-68
Gene:WBGene00001480	-0.956099	4.7957	0.0010589	0.0161606	WBGene00001480	fmo-5	V	899312	903579	-1						nhr-74
Gene:WBGene00010772	-0.957628	4.61272	0.000943987	0.0146166	WBGene00010772	K11D9.3	III	10796711	10802212	-1						nhx-2
Gene:WBGene00017659	-0.957816	8.11392	0.00115849	0.0175131	WBGene00017659	F21C10.10	V	9096007	9097224	1						nhx-3
Gene:WBGene00000113	-0.957996	4.12562	0.00222706	0.0306532	WBGene00000113	alh-7	II	13485792	13491786	-1						nid-1
Gene:WBGene00009968	-0.958191	4.82509	0.00119831	0.0180447	WBGene00009968	fig-1	V	10970358	10980774	-1						nit-1
Gene:WBGene00005019	-0.958313	4.79284	0.000920041	0.0143029	WBGene00005019	sqv-1	IV	8361089	8363439	1						nkat-3
Gene:WBGene00012158	-0.959548	7.925	0.00247615	0.0334492	WBGene00012158	ucr-2.1	X	12018429	12021212	1						nkb-3
Gene:WBGene00004135	-0.960894	5.52692	0.000636063	0.0103654	WBGene00004135	pqn-48	II	4038871	4043129	1						nlp-12
Gene:WBGene00018784	-0.962469	7.72123	0.000786785	0.0124599	WBGene00018784	F54A3.5	II	2224357	2225708	-1						nlp-24
Gene:WBGene00019408	-0.963529	3.97464	0.00165673	0.0238679	WBGene00019408	K05F1.6	II	5782557	5787655	1						nlp-33
Gene:WBGene00000992	-0.963798	4.33413	0.00208623	0.0290148	WBGene00000992	dhs-29	X	7661902	7664914	-1						nmat-1
Gene:WBGene00044452	-0.965804	2.75912	0.0039111	0.0488269	WBGene00044452	Y102E9.5	III	6728155	6730170	-1						nmur-3
Gene:WBGene00019295	-0.965944	4.47278	0.00102902	0.0157863	WBGene00019295	pfkb-1.2	IV	5941926	5944001	1						nnt-1
Gene:WBGene00001787	-0.966682	5.46925	0.00157115	0.022783	WBGene00001787	gst-39	II	15171151	15171912	-1						noah-1
Gene:WBGene00009307	-0.967052	4.92763	0.000908943	0.0141595	WBGene00009307	F32A11.1	II	13157335	13160428	1						noah-2
Gene:WBGene00006608	-0.967244	6.75231	0.000564848	0.00935211	WBGene00006608	tre-2	IV	6876730	6883442	-1						npa-1
Gene:WBGene00000877	-0.96745	3.60755	0.00283858	0.037668	WBGene00000877	cyn-1	V	14356076	14356823	1						nra-1
Gene:WBGene00013997	-0.967829	4.56367	0.00366293	0.0463245	WBGene00013997	ZK550.3	IV	17250131	17254964	1						nspa-4
Gene:WBGene00011274	-0.97077	5.02507	0.000850932	0.0133667	WBGene00011274	R53.5	II	9969615	9970515	-1						nspa-5
Gene:WBGene00018393	-0.971904	7.18051	0.000632931	0.010318	WBGene00018393	msra-1	II	7363216	7364107	-1						nspb-10
Gene:WBGene00016570	-0.972547	3.1111	0.00358292	0.0456347	WBGene00016570	gnrr-4	X	5738761	5743307	-1						nspc-16
Gene:WBGene00010778	-0.972654	7.31643	0.000511078	0.00856533	WBGene00010778	gpdh-2	III	9854075	9859183	-1						nspc-17
Gene:WBGene00000179	-0.974262	5.68434	0.000609686	0.0100056	WBGene00000179	aqp-11	III	13673278	13674745	1						nspc-18
Gene:WBGene00007984	-0.974427	4.46673	0.00113769	0.0172433	WBGene00007984	irx-1	I	9536488	9540968	-1						nspc-19
Gene:WBGene00008652	-0.974888	5.441	0.00165167	0.0238024	WBGene00008652	F10D11.6	I	8445351	8450994	-1						nspc-5
Gene:WBGene00021952	-0.975351	7.79847	0.000817001	0.012899	WBGene00021952	vha-19	IV	3369197	3373467	1						nspd-7
Gene:WBGene00021009	-0.975457	6.66814	0.00143808	0.0211295	WBGene00021009	afd-1	I	2160042	2209635	1						nstp-5
Gene:WBGene00019971	-0.975567	4.64201	0.00141007	0.0207637	WBGene00019971	ergo-1	V	1008803	1018358	1						nsy-4
Gene:WBGene00011767	-0.975588	3.93505	0.00193864	0.0272632	WBGene00011767	agxt-1	II	8845598	8849154	1						nuc-1
Gene:WBGene00003730	-0.977039	3.78606	0.00292366	0.0385991	WBGene00003730	nhx-2	II	7690707	7693957	-1						nuo-1
Gene:WBGene00006604	-0.978665	6.62192	0.00185362	0.0262101	WBGene00006604	tra-1	III	11172092	11195207	-1						nuo-2
Gene:WBGene00002050	-0.981413	6.57428	0.000928859	0.0144111	WBGene00002050	ifa-1	X	11269897	11275482	1						nuo-3
Gene:WBGene00012722	-0.981628	6.49832	0.00147392	0.0215857	WBGene00012722	Y39G8B.1	II	13970583	13972946	-1						nuo-4
Gene:WBGene00016879	-0.981839	4.7937	0.00089398	0.013977	WBGene00016879	C52D10.12	IV	17197908	17206845	-1						nuo-5
Gene:WBGene00010858	-0.982068	3.07712	0.00331671	0.0429436	WBGene00010858	M04C9.3	I	9352881	9354541	-1						nuo-6
Gene:WBGene00001476	-0.983182	2.7763	0.00328133	0.0425495	WBGene00001476	fmo-1	IV	10661857	10664404	1						oac-20
Gene:WBGene00017717	-0.983398	6.86151	0.000843159	0.0132715	WBGene00017717	F22F4.4	X	5998250	6001534	-1						oac-3
Gene:WBGene00020036	-0.983435	6.66241	0.000777429	0.0123453	WBGene00020036	R12E2.11	I	4172464	4173624	-1						oac-32
Gene:WBGene00007630	-0.983545	7.24519	0.00107225	0.0163526	WBGene00007630	har-1	III	4152054	4152912	1						oac-58
Gene:WBGene00022201	-0.984002	7.76065	0.000845048	0.0132967	WBGene00022201	Y71H10B.1	X	2834219	2840292	-1						oac-6
Gene:WBGene00019830	-0.986329	3.07021	0.00301835	0.0396023	WBGene00019830	hrg-1	X	4008057	4016144	-1						ogdh-1
Gene:WBGene00008117	-0.98881	5.79434	0.000750508	0.0119791	WBGene00008117	gsr-1	III	3650906	3653154	1						oig-2
Gene:WBGene00016889	-0.989135	5.19506	0.00114248	0.0173103	WBGene00016889	lst-6	II	7012795	7022509	-1						osg-1
Gene:WBGene00000172	-0.989645	3.55066	0.00375328	0.0472109	WBGene00000172	aqp-4	V	9737592	9739701	1						ost-1
Gene:WBGene00007402	-0.990687	4.43765	0.00140433	0.0207029	WBGene00007402	ugt-60	III	9676329	9679040	-1						oxy-5
Gene:WBGene00009065	-0.991608	5.56186	0.00210045	0.0291951	WBGene00009065	F22G12.5	I	13162499	13182808	1						pah-1
Gene:WBGene00013406	-0.99276	3.53846	0.00289662	0.0382964	WBGene00013406	Y63D3A.7	I	14113636	14114091	1						pam-1
Gene:WBGene00008532	-0.993324	3.98131	0.00196005	0.0275312	WBGene00008532	dpt-1	I	8429931	8435864	-1						papl-1
Gene:WBGene00007108	-0.993709	5.23632	0.000711244	0.0114228	WBGene00007108	gspd-1	IV	11317419	11319950	1						paqr-3
Gene:WBGene00000221	-0.994131	9.24803	0.0019517	0.0274221	WBGene00000221	atf-5	X	14808846	14810849	-1						pat-10
Gene:WBGene00009340	-0.994814	6.07401	0.00036964	0.00642609	WBGene00009340	best-14	V	10557976	10560792	1						pat-12
Gene:WBGene00013131	-0.996708	3.93053	0.00197197	0.0276487	WBGene00013131	Y52B11C.1	I	11163811	11168736	-1						pat-2
Gene:WBGene00007942	-0.997071	5.81041	0.000519433	0.00868972	WBGene00007942	idh-2	X	11215696	11218153	1						pat-4
Gene:WBGene00004235	-0.999864	5.95688	0.00261087	0.0350456	WBGene00004235	ptr-21	I	550708	556638	1						pat-6
landmark:rol-3	-1.00027	3.41445	0.00360861	0.0458867												pcbd-1
Gene:WBGene00012530	-1.00169	9.09891	0.00191699	0.027008	WBGene00012530	Y32F6A.5	V	10446534	10453972	-1						pcca-1
Gene:WBGene00000761	-1.00178	5.74546	0.000380641	0.0066001	WBGene00000761	coq-1	I	5412842	5415629	-1						pccb-1
Gene:WBGene00016913	-1.0018	6.36354	0.00147423	0.0215857	WBGene00016913	lam-2	X	7143918	7151235	-1						pck-1
Gene:WBGene00001819	-1.00195	5.9502	0.000859179	0.0134872	WBGene00001819	haf-9	I	6081782	6085962	1						pck-2
Gene:WBGene00021036	-1.00231	6.37466	0.000569041	0.00941484	WBGene00021036	W05F2.4	I	3374780	3402864	-1						pcp-2
Gene:WBGene00010617	-1.00304	4.06624	0.000871957	0.013674	WBGene00010617	K07A1.13	I	9583875	9584785	-1						pcp-3
Gene:WBGene00009636	-1.0034	4.85848	0.000626535	0.0102281	WBGene00009636	F42F12.4	X	12351978	12352977	-1						pcp-4
Gene:WBGene00014114	-1.00462	2.90097	0.00354429	0.0453037	WBGene00014114	tftc-3	V	10206619	10210345	-1						pdha-1
Gene:WBGene00012717	-1.00544	7.00024	0.000620883	0.0101536	WBGene00012717	Y39E4B.6	III	13070760	13075032	1						pdhb-1
Gene:WBGene00006490	-1.00866	5.86324	0.000898788	0.0140427	WBGene00006490	kdin-1	IV	11038662	11047422	1						pdk-1
Gene:WBGene00000138	-1.00958	5.8829	0.000524571	0.00875996	WBGene00000138	amx-2	I	12759586	12764960	-1						pdp-1
Gene:WBGene00016013	-1.01341	5.41265	0.000494454	0.00830239	WBGene00016013	C23G10.6	III	6192121	6194560	-1						perm-4
Gene:WBGene00017084	-1.01377	3.06034	0.00241221	0.0327474	WBGene00017084	E01A2.1	I	4139514	4142819	1						pes-9
Gene:WBGene00011122	-1.01442	7.5857	0.000371564	0.00645712	WBGene00011122	cpt-2	IV	11179645	11183000	1						pfk-1.1
Gene:WBGene00001396	-1.01508	8.79528	0.000904187	0.0140991	WBGene00001396	fat-4	IV	9799429	9802231	1						pfkb-1.2
Gene:WBGene00008546	-1.01581	7.49526	0.00081655	0.0128962	WBGene00008546	gfat-1	II	11592392	11596590	-1						pges-2
Gene:WBGene00011307	-1.01739	3.49677	0.00256715	0.0345483	WBGene00011307	mpst-7	V	12955204	12961149	-1						pgk-1
Gene:WBGene00000472	-1.01828	9.18998	0.00128423	0.0192267	WBGene00000472	cey-1	II	11039449	11041206	-1						pgl-2
Gene:WBGene00012582	-1.01969	4.38864	0.000694187	0.0111874	WBGene00012582	clec-8	II	12575691	12577722	-1						pgp-12
Gene:WBGene00016261	-1.0199	2.93989	0.00220983	0.0304609	WBGene00016261	C30F12.2	I	6967668	6970190	-1						pgp-13
Gene:WBGene00021024	-1.02093	5.52528	0.000293331	0.00523924	WBGene00021024	W04C9.2	I	488605	489905	1						pgp-14
Gene:WBGene00077591	-1.02284	4.83587	0.0020335	0.0283661	WBGene00077591	C06G1.6	X	16652105	16654483	-1						pgp-5
Gene:WBGene00018532	-1.0231	8.57181	0.00388524	0.0486214	WBGene00018532	F47B7.1	X	3787787	3788526	1						phat-4
Gene:WBGene00003931	-1.02574	4.52528	0.000616817	0.0100977	WBGene00003931	pat-4	III	89451	94809	-1						pho-1
Gene:WBGene00008629	-1.02669	5.96088	0.000505949	0.00848243	WBGene00008629	cpt-5	V	13873172	13875878	1						pho-11
Gene:WBGene00012280	-1.02672	4.19053	0.000638741	0.0104054	WBGene00012280	W05E10.1	V	11689422	11691691	-1						pho-13
Gene:WBGene00015052	-1.02735	6.38432	0.000734811	0.0117567	WBGene00015052	clec-52	IV	8167163	8168774	-1						pho-7
Gene:WBGene00000901	-1.02789	6.78318	0.000960222	0.0148335	WBGene00000901	daf-5	II	14033233	14037721	-1						phy-3
Gene:WBGene00001784	-1.02898	5.11262	0.000396022	0.00683373	WBGene00001784	gst-36	X	9861650	9862955	-1						plc-4
Gene:WBGene00019061	-1.0295	8.58793	0.0015263	0.0222502	WBGene00019061	F58F12.1	II	6383645	6384691	1						plr-1
Gene:WBGene00016860	-1.02968	4.07408	0.00136036	0.0201272	WBGene00016860	cyp-33C9	V	3091815	3094501	-1						plst-1
Gene:WBGene00015810	-1.02979	7.08029	0.000223176	0.00412783	WBGene00015810	C16A3.5	III	6380695	6381982	1						pmp-5
Gene:WBGene00022138	-1.03056	4.31479	0.000705516	0.0113386	WBGene00022138	trpp-10	I	1895161	1923096	1						pms-2
Gene:WBGene00001708	-1.03142	4.39216	0.00105751	0.0161596	WBGene00001708	grk-1	X	9991326	9999178	-1						pmt-2
Gene:WBGene00011239	-1.03171	5.41743	0.000223487	0.00413194	WBGene00011239	pges-2	IV	10366332	10367790	-1						pod-2
Gene:WBGene00007070	-1.03194	5.71118	0.00152797	0.0222607	WBGene00007070	ugt-49	V	10372141	10374261	1						poml-2
Gene:WBGene00018928	-1.03204	4.60722	0.000600253	0.00986121	WBGene00018928	F56B3.2	IV	764072	768584	-1						poml-3
Gene:WBGene00012987	-1.03288	4.11444	0.000650325	0.0105646	WBGene00012987	Y48C3A.3	II	13309290	13311479	1						ppat-1
Gene:WBGene00008394	-1.03292	8.39488	0.00201161	0.0281028	WBGene00008394	D1086.7	V	14084270	14085498	1						pqn-22
Gene:WBGene00011676	-1.03304	3.03992	0.00202903	0.0283123	WBGene00011676	cyp-13A2	II	9783818	9787398	-1						pqn-48
Gene:WBGene00010052	-1.03487	6.42241	0.000267254	0.00482435	WBGene00010052	F54D5.7	II	11547481	11549676	1						pqn-52
Gene:WBGene00009771	-1.0351	3.01574	0.00243907	0.0330345	WBGene00009771	F46B6.6	V	9783166	9786868	-1						pqn-72
Gene:WBGene00019301	-1.03543	7.24464	0.000220028	0.00407607	WBGene00019301	K02D10.1	III	8769510	8776140	1						pqn-75
Gene:WBGene00022150	-1.0356	2.98902	0.00176125	0.0251394	WBGene00022150	Y71G12B.10	I	1751481	1754410	1						prdx-2
Gene:WBGene00018932	-1.03648	4.90426	0.000570724	0.00943933	WBGene00018932	mrpl-2	IV	773230	776655	1						prdx-3
Gene:WBGene00022664	-1.03734	6.02424	0.000468227	0.0079184	WBGene00022664	ZK121.2	III	5341690	5344273	1						prmt-6
Gene:WBGene00017023	-1.03746	5.38243	0.000308245	0.00546893	WBGene00017023	D1022.4	II	7456242	7457330	-1						ptr-1
Gene:WBGene00003153	-1.03826	8.81946	0.00165822	0.023882	WBGene00003153	mca-3	IV	3103167	3133143	-1						ptr-15
Gene:WBGene00001099	-1.0387	7.8367	0.0009171	0.0142619	WBGene00001099	dsc-4	IV	315053	320576	-1						ptr-16
Gene:WBGene00020921	-1.0397	4.42559	0.00077194	0.0122749	WBGene00020921	W01C8.5	X	5694475	5697308	-1						ptr-18
Gene:WBGene00019813	-1.04167	4.5815	0.000339316	0.00594327	WBGene00019813	ger-1	III	7065437	7067440	-1						ptr-21
Gene:WBGene00021950	-1.045	3.49132	0.00129249	0.0193317	WBGene00021950	cutl-26	IV	698696	707719	-1						pud-1.2
Gene:WBGene00012423	-1.04513	6.48943	0.000326378	0.00573821	WBGene00012423	Y10G11A.1	IV	16424650	16429897	1						pud-3
Gene:WBGene00012387	-1.04779	2.9415	0.00334213	0.0431578	WBGene00012387	Y6B3B.1	I	13692929	13702954	-1						pud-4
Gene:WBGene00016906	-1.04807	5.42482	0.00115639	0.0174983	WBGene00016906	C53D5.5	I	305810	311130	-1						pxn-1
Gene:WBGene00008298	-1.04839	5.92388	0.00216139	0.0298817	WBGene00008298	C54D10.3	V	12418592	12419425	1						pyc-1
Gene:WBGene00021415	-1.0487	3.62451	0.00105674	0.0161531	WBGene00021415	nsy-4	IV	2324058	2326737	1						pyk-1
Gene:WBGene00219451	-1.04961	5.28909	0.000414143	0.00709665	WBGene00219451	F52D2.12	X	1978071	1980896	1						qdpr-1
Gene:WBGene00016006	-1.04963	7.56664	0.000379763	0.00658731	WBGene00016006	fln-2	X	9397701	9427251	1						rab-28
Gene:WBGene00010083	-1.0509	5.28958	0.000946133	0.0146401	WBGene00010083	F55B11.1	IV	14401112	14412886	-1						rad-8
Gene:WBGene00001148	-1.05139	5.42112	0.00136633	0.0202026	WBGene00001148	eat-20	X	15516655	15524000	1						ram-2
Gene:WBGene00017243	-1.05148	2.51259	0.00336785	0.0434417	WBGene00017243	F08C6.5	X	7560081	7561951	1						ref-1
Gene:WBGene00010993	-1.05259	8.41747	0.000517032	0.0086589	WBGene00010993	vha-20	X	14163098	14164506	-1						rga-2
Gene:WBGene00010872	-1.0535	6.36606	0.000208024	0.00387992	WBGene00010872	M05B5.4	I	7188495	7190562	1						rhr-1
Gene:WBGene00011054	-1.05448	3.52455	0.00271171	0.0362424	WBGene00011054	arrd-13	II	13758414	13761227	1						rhy-1
Gene:WBGene00019572	-1.0546	5.59279	0.000169101	0.003221	WBGene00019572	K09E2.3	X	8676674	8677969	1						ril-1
Gene:WBGene00021817	-1.05591	5.76784	0.000343831	0.0060133	WBGene00021817	Y53G8B.1	III	3129319	3131254	1						rle-1
Gene:WBGene00001843	-1.05596	7.67521	0.000248608	0.00453519	WBGene00001843	hgo-1	I	9049459	9055446	-1						rol-1
Gene:WBGene00019730	-1.05629	8.37681	0.000393188	0.00679237	WBGene00019730	asns-2	X	8748431	8750969	-1						rol-8
Gene:WBGene00008512	-1.05726	2.22589	0.00297304	0.039107	WBGene00008512	F01G10.10	IV	10246162	10249907	1						rpia-1
Gene:WBGene00005001	-1.06008	6.43919	0.00122616	0.0184225	WBGene00005001	spp-16	V	10900250	10901288	-1						rpy-1
Gene:WBGene00013906	-1.06058	4.77718	0.000755601	0.0120454	WBGene00013906	ugt-5	V	12790700	12792965	-1						rsbp-1
Gene:WBGene00000220	-1.06143	2.92943	0.00170075	0.0244189	WBGene00000220	atf-2	II	8751986	8753939	1						rsu-1
Gene:WBGene00010958	-1.06155	4.43456	0.00362745	0.0460383	WBGene00010958	ndfl-4	MtDNA	549	783	1						sams-1
Gene:WBGene00010879	-1.06259	4.14868	0.000741678	0.0118503	WBGene00010879	M05D6.6	II	8482372	8483872	-1						sas-5
Gene:WBGene00009712	-1.06349	5.84394	0.000225369	0.00416342	WBGene00009712	F44G4.2	II	8996364	8997037	1						sax-7
Gene:WBGene00007924	-1.06446	5.52524	0.00044368	0.00754985	WBGene00007924	rsu-1	III	3472003	3473722	1						scav-1
Gene:WBGene00010139	-1.06519	7.85756	0.000309099	0.00547784	WBGene00010139	F56A8.3	III	13256878	13262896	1						scav-4
Gene:WBGene00014252	-1.0671	8.39516	0.000539146	0.00897762	WBGene00014252	ZK1320.2	II	9657876	9659002	-1						scav-5
Gene:WBGene00002135	-1.06746	6.45534	0.000245234	0.0044878	WBGene00002135	inx-13	I	3748524	3753958	-1						scl-20
Gene:WBGene00020393	-1.06771	7.49277	0.000133983	0.00261955	WBGene00020393	T10B5.7	V	1846201	1848015	1						scl-3
Gene:WBGene00001627	-1.06777	3.9287	0.000916737	0.014261	WBGene00001627	gly-2	I	6507894	6511616	1						sco-1
Gene:WBGene00000788	-1.0678	8.52519	0.000618305	0.0101185	WBGene00000788	cpz-1	I	2686639	2689473	-1						sdha-1
Gene:WBGene00002040	-1.06783	4.24604	0.00100457	0.0154418	WBGene00002040	hum-7	I	585820	607571	-1						sdha-2
Gene:WBGene00023404	-1.06794	5.83642	0.000295064	0.00526515	WBGene00023404	plr-1	III	11456877	11462882	1						sdhb-1
Gene:WBGene00013364	-1.06834	3.67824	0.00254197	0.0342588	WBGene00013364	Y60A3A.16	V	19921697	19922594	-1						sdhd-1
Gene:WBGene00017948	-1.06895	5.56785	0.00176009	0.0251316	WBGene00017948	mth-1	II	4194833	4204147	-1						sdz-24
Gene:WBGene00009177	-1.06959	6.51943	0.000202955	0.00379297	WBGene00009177	F26H9.5	I	9312644	9314488	-1						sdz-6
Gene:WBGene00004732	-1.06997	7.06861	0.000211084	0.003926	WBGene00004732	sax-7	IV	8062669	8083962	1						sdz-8
Gene:WBGene00006584	-1.07061	4.03829	0.000921625	0.0143179	WBGene00006584	tni-1	X	11375880	11377470	-1						sea-2
Gene:WBGene00013418	-1.07165	3.04309	0.00164783	0.0237543	WBGene00013418	Y65A5A.1	IV	16398843	16399844	-1						set-19
Gene:WBGene00009664	-1.07202	7.82218	0.000315041	0.0055662	WBGene00009664	idha-1	I	8606404	8608631	-1						sgcb-1
Gene:WBGene00000072	-1.07233	4.31803	0.000718215	0.0115189	WBGene00000072	add-1	X	4854077	4860036	-1						skpo-1
Gene:WBGene00015196	-1.07273	2.63579	0.00206692	0.0287634	WBGene00015196	B0454.5	II	3038859	3040822	1						skpo-3
Gene:WBGene00001572	-1.07278	6.22555	0.00016525	0.00315281	WBGene00001572	gei-15	X	6820006	6823268	-1						slc-17.2
Gene:WBGene00000117	-1.07335	5.8958	0.000201691	0.00377237	WBGene00000117	alh-11	III	774323	778154	-1						slc-17.3
Gene:WBGene00018218	-1.07367	5.99883	0.000159522	0.0030573	WBGene00018218	F40A3.3	V	7877500	7878501	1						smd-1
Gene:WBGene00006919	-1.07554	8.92403	0.00068513	0.0110683	WBGene00006919	vha-10	I	5609310	5610270	-1						smp-2
Gene:WBGene00020557	-1.07712	5.68915	0.000140294	0.00272578	WBGene00020557	T19B4.3	I	5678638	5679863	1						sod-1
Gene:WBGene00002123	-1.07835	2.46447	0.00212884	0.029528	WBGene00002123	inx-1	X	6943740	6956399	-1						sod-2
Gene:WBGene00044746	-1.07965	5.53347	0.000110375	0.00220046	WBGene00044746	C53H9.3	I	1832115	1832641	-1						sodh-1
Gene:WBGene00017945	-1.0799	4.31741	0.000417045	0.00713309	WBGene00017945	F31D5.2	II	4215605	4218239	1						spd-5
Gene:WBGene00019977	-1.08334	4.04097	0.0024206	0.0328225	WBGene00019977	fpn-1.2	V	1462013	1464699	-1						spds-1
Gene:WBGene00019958	-1.08345	8.20276	0.000464021	0.00785867	WBGene00019958	R08E3.2	X	4822659	4824680	1						spe-12
Gene:WBGene00009635	-1.08366	6.14009	0.000123779	0.00243744	WBGene00009635	F42F12.3	X	12350588	12351746	1						spe-29
Gene:WBGene00001398	-1.08425	9.93896	0.00139564	0.0206034	WBGene00001398	fat-6	IV	11913690	11915796	-1						spl-1
Gene:WBGene00001635	-1.08439	4.18067	0.000703059	0.011303	WBGene00001635	gly-10	IV	13778866	13782386	1						spp-1
Gene:WBGene00016535	-1.08679	7.05419	0.000185112	0.00350023	WBGene00016535	C39D10.8	X	7879771	7880917	-1						spp-14
Gene:WBGene00016283	-1.08748	4.0289	0.000398123	0.00685981	WBGene00016283	C31B8.8	V	2905764	2909683	-1						spp-16
Gene:WBGene00003778	-1.08848	5.08186	0.000500615	0.00839982	WBGene00003778	nnt-1	X	6122315	6127541	1						spp-17
Gene:WBGene00004053	-1.08854	6.92697	0.00077879	0.0123546	WBGene00004053	tank-1	V	1276416	1285700	-1						spp-18
Gene:WBGene00012853	-1.08888	2.60306	0.00215421	0.029809	WBGene00012853	Y44A6D.2	V	20789471	20790785	1						spp-2
Gene:WBGene00017874	-1.0892	5.13243	0.00014925	0.00287819	WBGene00017874	acdh-9	II	846867	848602	-1						spp-23
Gene:WBGene00011202	-1.0895	3.18877	0.00169787	0.0243871	WBGene00011202	R10E4.6	III	4293408	4295142	1						spp-3
Gene:WBGene00007116	-1.09034	2.56783	0.00356535	0.0454357	WBGene00007116	B0198.3	X	12042616	12049347	-1						spp-4
Gene:WBGene00019207	-1.09064	8.02024	0.000188753	0.00355752	WBGene00019207	fgt-1	II	1504566	1509830	1						spp-5
Gene:WBGene00022470	-1.09111	2.2602	0.00216053	0.0298786	WBGene00022470	mrpl-19	I	4508928	4511126	-1						spp-8
Gene:WBGene00013670	-1.09183	4.97855	0.00247197	0.0334121	WBGene00013670	hpo-13	I	14418197	14431811	1						sprr-2
Gene:WBGene00018052	-1.09218	5.25424	0.000190104	0.00358154	WBGene00018052	F35F10.1	V	3316360	3318027	1						sptl-2
Gene:WBGene00006937	-1.09503	7.69071	0.000153946	0.00296016	WBGene00006937	wah-1	III	11990167	11999592	1						sptl-3
Gene:WBGene00003929	-1.09547	6.08765	9.1829e-05	0.00185695	WBGene00003929	pat-2	III	8818902	8825270	1						sqrd-1
Gene:WBGene00015665	-1.09686	3.53503	0.000626275	0.0102274	WBGene00015665	C10A4.4	X	7402131	7403613	1						sqt-3
Gene:WBGene00001196	-1.09933	8.10298	0.000616658	0.0100977	WBGene00001196	egl-30	I	1835679	1841921	1						sqv-1
Gene:WBGene00003519	-1.10116	3.77572	0.000480348	0.00810377	WBGene00003519	nac-3	III	10152795	10157920	1						src-2
Gene:WBGene00019343	-1.10197	2.32424	0.00223064	0.0306933	WBGene00019343	nep-18	II	2557778	2563677	-1						srd-64
Gene:WBGene00011353	-1.10393	4.68277	0.000675095	0.0109213	WBGene00011353	T01H8.2	I	8571556	8573763	-1						srh-2
Gene:WBGene00022832	-1.10422	3.8348	0.000653282	0.0106089	WBGene00022832	pdp-1	I	4368089	4370504	1						srh-237
Gene:WBGene00000776	-1.10594	10.1019	0.00311949	0.0407229	WBGene00000776	cpl-1	V	16592571	16595346	-1						srp-1
Gene:WBGene00003060	-1.10737	6.82512	0.000216142	0.00401206	WBGene00003060	lpd-3	I	3565040	3600677	-1						srx-58
Gene:WBGene00003559	-1.10832	8.85412	0.00128719	0.0192648	WBGene00003559	ncl-1	III	7719791	7738067	1						ssp-37
Gene:WBGene00077771	-1.10891	7.07316	7.30657e-05	0.00151642	WBGene00077771	C41G7.9	I	9515001	9516776	-1						sto-4
Gene:WBGene00044296	-1.10927	3.78269	0.00321557	0.0418599	WBGene00044296	F10C1.9	II	5743126	5745284	-1						str-144
Gene:WBGene00012658	-1.10945	2.8508	0.00148607	0.0216978	WBGene00012658	Y39A1A.21	III	10700608	10707002	-1						suca-1
Gene:WBGene00019957	-1.10975	9.7306	0.00170136	0.0244203	WBGene00019957	R08E3.1	X	4825003	4834881	1						sucl-1
Gene:WBGene00003410	-1.11034	4.56141	0.00154635	0.0224863	WBGene00003410	mrp-4	X	9884278	9889704	1						sucl-2
Gene:WBGene00001149	-1.11059	8.03893	0.000167552	0.00319412	WBGene00001149	bcat-1	X	12877480	12880325	1						suox-1
Gene:WBGene00002250	-1.11181	8.06329	0.000277011	0.00497541	WBGene00002250	lap-2	V	13043712	13046384	1						sur-5
Gene:WBGene00009898	-1.11337	7.63878	0.000992235	0.0152773	WBGene00009898	dod-23	II	8398160	8399160	-1						suro-1
Gene:WBGene00007959	-1.11372	4.62322	0.000315972	0.00558054	WBGene00007959	C35C5.10	X	11554795	11559858	1						sym-1
Gene:WBGene00022169	-1.11625	5.23444	9.4349e-05	0.0019046	WBGene00022169	Y71H2AM.4	III	2786854	2788028	1						sym-4
Gene:WBGene00010135	-1.11696	9.42925	0.00088795	0.0138988	WBGene00010135	F55H12.4	I	8893308	8894137	-1						tag-10
Gene:WBGene00001777	-1.12038	2.92772	0.000943991	0.0146166	WBGene00001777	gst-29	II	15168538	15169860	-1						tag-140
Gene:WBGene00007388	-1.1211	3.5236	0.000698177	0.0112336	WBGene00007388	folt-1	V	11141498	11143063	1						tag-163
Gene:WBGene00012031	-1.12208	7.68531	7.0729e-05	0.00147442	WBGene00012031	T25G3.4	I	7564584	7567718	1						tag-164
Gene:WBGene00020962	-1.12254	4.26216	0.000301574	0.00536898	WBGene00020962	W02H5.8	V	2647059	2652657	-1						tag-173
Gene:WBGene00002266	-1.12466	7.55676	0.000141115	0.00273603	WBGene00002266	lec-3	II	9991160	10000346	1						tag-174
Gene:WBGene00016629	-1.12594	2.90826	0.000650076	0.0105642	WBGene00016629	C44B7.7	II	6879185	6880167	-1						tag-18
Gene:WBGene00020169	-1.12898	5.44207	8.96289e-05	0.0018164	WBGene00020169	mmaa-1	II	7099584	7101163	-1						tag-275
Gene:WBGene00015479	-1.12997	2.18034	0.0019662	0.0276008	WBGene00015479	wht-1	III	6084673	6087455	-1						tag-52
Gene:WBGene00012535	-1.13007	3.26667	0.00344345	0.0442453	WBGene00012535	Y37A1A.2	IV	13905990	13912297	-1						tag-83
Gene:WBGene00015298	-1.1317	4.87399	0.0018522	0.0261979	WBGene00015298	C01F1.3	II	4295101	4299211	1						tank-1
Gene:WBGene00007520	-1.13178	4.80291	0.000256569	0.00465694	WBGene00007520	C11E4.6	X	9610563	9617024	1						tatn-1
Gene:WBGene00009436	-1.13188	3.53654	0.000429668	0.00732211	WBGene00009436	marb-1	IV	12208188	12209049	-1						tba-1
Gene:WBGene00020012	-1.13269	3.89843	0.000394447	0.0068116	WBGene00020012	R11G1.6	X	3639170	3644896	-1						tba-9
Gene:WBGene00019647	-1.13364	5.62039	0.000963805	0.0148839	WBGene00019647	K11D12.7	V	5035252	5036464	-1						tbg-1
Gene:WBGene00011105	-1.13435	5.98366	0.000223158	0.00412783	WBGene00011105	R07E3.4	X	10330596	10331873	-1						tbh-1
Gene:WBGene00009980	-1.13624	5.18987	0.00017081	0.00324957	WBGene00009980	F53F1.2	V	13406916	13408185	1						tdc-1
Gene:WBGene00014202	-1.13718	7.70855	0.000167072	0.00318627	WBGene00014202	mmcm-1	III	3903114	3907687	-1						test-1
Gene:WBGene00008167	-1.13744	5.7557	0.000128386	0.0025207	WBGene00008167	acox-5	III	9586613	9592192	-1						tftc-3
Gene:WBGene00021441	-1.13886	4.09004	0.000173509	0.00329689	WBGene00021441	Y39A3CL.3	III	1777810	1778312	1						thn-2
Gene:WBGene00011374	-1.13999	4.22699	0.000644391	0.0104828	WBGene00011374	T02D1.8	IV	17386792	17387499	-1						tkr-3
Gene:WBGene00020507	-1.14022	8.83642	0.000247221	0.00451698	WBGene00020507	vha-15	X	2237911	2240254	1						tkt-1
Gene:WBGene00008954	-1.14068	3.95	0.000346611	0.00605964	WBGene00008954	F19C6.5	X	9982555	9984939	-1						tln-1
Gene:WBGene00010923	-1.14093	8.64851	0.000758379	0.0120799	WBGene00010923	rle-1	III	10936246	10946499	1						tmem-135
Gene:WBGene00199339	-1.14215	2.49657	0.00104146	0.0159404	WBGene00199339	C41G7.13	I	9536846	9537144	1						tni-1
Gene:WBGene00015050	-1.14244	4.49858	0.000229511	0.00423491	WBGene00015050	clec-51	IV	8161752	8163795	-1						tni-3
Gene:WBGene00018877	-1.1425	7.06555	3.70891e-05	0.000818967	WBGene00018877	aman-1	X	4732964	4738589	1						tnt-2
Gene:WBGene00001637	-1.14251	4.10099	0.000526184	0.00878375	WBGene00001637	gly-12	X	7485864	7490696	1						tnt-3
Gene:WBGene00008435	-1.14376	5.08485	6.93072e-05	0.00144737	WBGene00008435	glna-2	II	8008619	8011630	1						tpi-1
Gene:WBGene00009686	-1.14438	3.55299	0.000310398	0.00549458	WBGene00009686	ent-7	IV	10017425	10021286	1						tra-1
Gene:WBGene00019211	-1.14486	8.56904	0.000289741	0.00518098	WBGene00019211	H18N23.2	X	17622778	17640743	-1						tram-1
Gene:WBGene00019240	-1.14649	5.80103	0.000197786	0.00370977	WBGene00019240	H24K24.3	V	911776	916460	1						tre-1
Gene:WBGene00012184	-1.14841	4.5425	0.000126498	0.00248678	WBGene00012184	mnr-1	V	20654652	20659719	1						tre-2
Gene:WBGene00021852	-1.14872	7.44031	0.000105893	0.00211745	WBGene00021852	Y54F10AM.8	III	2503448	2507972	-1						tre-3
Gene:WBGene00017576	-1.15074	2.69296	0.000832847	0.0131289	WBGene00017576	cdh-8	IV	339808	358882	1						trpp-10
Gene:WBGene00009812	-1.15323	6.68865	0.000203074	0.00379367	WBGene00009812	suca-1	X	10897672	10900114	-1						tsp-10
Gene:WBGene00004507	-1.15393	4.40475	0.000124254	0.00244576	WBGene00004507	rpy-1	II	6702234	6705556	-1						tsp-11
Gene:WBGene00012324	-1.15566	4.56165	0.000127338	0.00250119	WBGene00012324	rhy-1	II	9161379	9163604	1						tsp-14
Gene:WBGene00016118	-1.15626	5.54597	6.29117e-05	0.0013275	WBGene00016118	C25H3.9	II	5690134	5691355	-1						tsp-8
Gene:WBGene00012124	-1.15837	2.46601	0.00182789	0.0259248	WBGene00012124	T28D6.4	III	11360456	11366214	1						ttm-2
Gene:WBGene00018786	-1.15915	5.1071	6.06296e-05	0.00128341	WBGene00018786	hmbx-1	I	989671	992163	1						ttr-31
Gene:WBGene00010277	-1.15929	3.31445	0.000415115	0.00710828	WBGene00010277	F58G6.7	IV	9654317	9655575	1						ttr-42
Gene:WBGene00007836	-1.15991	4.37954	0.000249888	0.00454954	WBGene00007836	C31C9.2	II	13636983	13638480	-1						ttr-44
Gene:WBGene00017964	-1.16212	8.72901	0.00013507	0.0026386	WBGene00017964	F31F7.1	V	6276440	6278154	1						ttr-48
Gene:WBGene00021519	-1.1629	4.12926	0.000595758	0.00979428	WBGene00021519	Y41D4B.17	IV	1560230	1561811	1						twk-16
Gene:WBGene00002216	-1.16344	3.8525	0.000594501	0.00977705	WBGene00002216	klp-3	II	7842417	7845644	1						twk-18
Gene:WBGene00003625	-1.16501	6.5544	3.61571e-05	0.000801806	WBGene00003625	nhr-31	IV	8022719	8029513	-1						twk-22
Gene:WBGene00018146	-1.16514	6.20668	0.00015007	0.0028928	WBGene00018146	F37C4.6	IV	3875409	3878372	-1						twk-24
Gene:WBGene00015472	-1.16616	3.3424	0.000909476	0.0141622	WBGene00015472	C05D9.3	X	1111903	1116794	1						twk-42
Gene:WBGene00015263	-1.16618	2.95459	0.00358395	0.0456353	WBGene00015263	B0563.6	X	9137927	9145656	1						tyr-2
Gene:WBGene00001527	-1.16627	7.2414	3.27326e-05	0.000732841	WBGene00001527	gcs-1	II	9035561	9038301	-1						ucr-1
Gene:WBGene00010943	-1.16655	4.95545	0.000120838	0.00238583	WBGene00010943	M176.4	II	9420480	9422199	1						ucr-2.1
Gene:WBGene00021039	-1.16715	3.17257	0.000302092	0.00537615	WBGene00021039	W05F2.7	I	3352463	3359433	1						ucr-2.2
Gene:WBGene00006916	-1.16752	5.32608	0.000139604	0.0027135	WBGene00006916	vha-7	IV	12640447	12650652	1						ugt-11
Gene:WBGene00000230	-1.16813	8.37334	0.000150687	0.00290229	WBGene00000230	atp-3	I	5428543	5429908	-1						ugt-22
Gene:WBGene00003645	-1.16849	2.85633	0.00145085	0.0212969	WBGene00003645	nhr-55	V	478162	480713	1						ugt-26
Gene:WBGene00006508	-1.17065	6.1983	3.70373e-05	0.000818209	WBGene00006508	tag-163	I	5583405	5597332	-1						ugt-30
Gene:WBGene00013458	-1.1759	5.01125	5.49004e-05	0.00117495	WBGene00013458	Y67A10A.9	IV	14394138	14400361	1						ugt-31
Gene:WBGene00010481	-1.17657	2.59737	0.000667652	0.0108159	WBGene00010481	K01G5.10	III	10757640	10758524	-1						ugt-32
Gene:WBGene00014505	-1.17708	6.40656	5.99959e-05	0.00127115	WBGene00014505	T05E11.9	IV	11106418	11107579	1						ugt-43
Gene:WBGene00003932	-1.17717	3.6641	0.000264704	0.00478388	WBGene00003932	pat-6	IV	261883	264232	-1						ugt-44
Gene:WBGene00006826	-1.17734	4.79073	6.19169e-05	0.00131007	WBGene00006826	unc-97	X	5593133	5594965	1						ugt-46
Gene:WBGene00022786	-1.17786	2.03985	0.00234178	0.0319698	WBGene00022786	ZK652.8	III	7842381	7843636	-1						ugt-47
Gene:WBGene00001589	-1.17935	3.2879	0.000471477	0.00796757	WBGene00001589	gip-1	III	2347591	2362058	1						ugt-49
Gene:WBGene00001158	-1.17982	4.41128	0.00244542	0.0330916	WBGene00001158	ech-9	IV	10233320	10235329	-1						ugt-5
Gene:WBGene00011449	-1.18094	8.05034	8.37092e-05	0.00171433	WBGene00011449	T04H1.2	V	12242031	12245059	-1						ugt-53
Gene:WBGene00002054	-1.18114	5.81746	0.0033355	0.0431319	WBGene00002054	ifb-2	II	5750190	5754141	1						ugt-6
Gene:WBGene00004751	-1.18127	8.38147	0.000486091	0.00818299	WBGene00004751	sea-2	II	3950377	3972138	1						ugt-60
Gene:WBGene00011269	-1.18228	1.97351	0.00177224	0.0252664	WBGene00011269	R17.3	III	10835014	10839176	1						ugt-65
Gene:WBGene00022158	-1.18237	1.77592	0.00219055	0.0302446	WBGene00022158	Y71G12B.23	I	1670079	1672742	-1						unc-104
Gene:WBGene00015074	-1.18361	5.80787	8.93508e-05	0.00181155	WBGene00015074	natc-2	V	5274076	5275562	1						unc-132
Gene:WBGene00018174	-1.18389	5.92607	0.000669045	0.0108347	WBGene00018174	F38B6.4	X	6674869	6679851	1						unc-15
Gene:WBGene00007234	-1.18491	1.88706	0.00190773	0.0269016	WBGene00007234	C01G10.7	V	15085747	15087064	1						unc-17
Gene:WBGene00001163	-1.18556	3.60603	0.000223589	0.00413218	WBGene00001163	efn-2	IV	10576350	10578286	1						unc-22
Gene:WBGene00001150	-1.1868	3.31578	0.00069173	0.0111517	WBGene00001150	ech-1.1	V	15357696	15360738	-1						unc-25
Gene:WBGene00020765	-1.18913	5.96368	3.12951e-05	0.000705063	WBGene00020765	T24C12.3	X	2196524	2203894	-1						unc-27
Gene:WBGene00010117	-1.18942	8.73466	0.000839707	0.0132259	WBGene00010117	nkb-3	X	13765353	13770558	-1						unc-52
Gene:WBGene00003235	-1.18992	6.5658	0.000210009	0.00391068	WBGene00003235	mif-2	V	11976774	11978404	-1						unc-54
Gene:WBGene00015297	-1.19131	4.2469	0.000156977	0.00301348	WBGene00015297	sco-1	II	4299658	4301103	1						unc-58
Gene:WBGene00014086	-1.19186	6.93632	1.91745e-05	0.000453483	WBGene00014086	ZK809.3	IV	11652403	11653461	1						unc-59
Gene:WBGene00015548	-1.19215	3.61115	0.000688287	0.0111116	WBGene00015548	C06G1.5	X	16638278	16643560	-1						unc-68
Gene:WBGene00011586	-1.1954	1.65763	0.0026338	0.0353024	WBGene00011586	flp-33	I	12624249	12625238	-1						unc-70
Gene:WBGene00017780	-1.19665	7.39221	1.90869e-05	0.000452098	WBGene00017780	F25E2.2	X	806995	810782	-1						unc-73
Gene:WBGene00015527	-1.19925	2.34694	0.000901077	0.0140707	WBGene00015527	C06E2.1	X	8872934	8874848	-1						unc-87
Gene:WBGene00003093	-1.19994	4.16493	0.000312311	0.00552426	WBGene00003093	lys-4	IV	11621443	11623124	-1						unc-89
Gene:WBGene00017261	-1.20262	3.57857	0.00016467	0.00314431	WBGene00017261	acl-6	V	5433392	5437066	1						unc-95
Gene:WBGene00018217	-1.2028	5.14935	5.70321e-05	0.00121554	WBGene00018217	F40A3.2	V	7878914	7881888	1						unc-97
Gene:WBGene00002234	-1.2038	3.7253	0.000218628	0.00405336	WBGene00002234	kqt-2	X	8243135	8246369	-1						upb-1
Gene:WBGene00020397	-1.20389	7.10197	0.000384527	0.00665509	WBGene00020397	pcbd-1	I	6951135	6951973	1						vab-10
Gene:WBGene00020703	-1.20485	4.08302	0.0009084	0.0141595	WBGene00020703	T22F7.4	III	525097	526933	-1						vap-1
Gene:WBGene00015667	-1.20495	3.40268	0.000180363	0.00341874	WBGene00015667	C10A4.6	X	7390574	7392276	1						vdac-1
Gene:WBGene00018073	-1.20566	7.25273	2.37795e-05	0.000549832	WBGene00018073	F35H10.10	IV	8307326	8312946	-1						ver-4
Gene:WBGene00017322	-1.20725	5.53679	3.67098e-05	0.000812516	WBGene00017322	clec-160	III	8272956	8275971	-1						vha-10
Gene:WBGene00002127	-1.20739	5.12747	3.1537e-05	0.00070914	WBGene00002127	inx-5	X	8299827	8302382	-1						vha-11
Gene:WBGene00006601	-1.20758	7.90106	3.2366e-05	0.00072603	WBGene00006601	tpi-1	II	12036831	12039139	-1						vha-12
Gene:WBGene00002974	-1.20843	1.83562	0.00351818	0.0450441	WBGene00002974	lev-1	IV	13174171	13179383	-1						vha-13
Gene:WBGene00019939	-1.20847	4.0315	0.000173047	0.00328945	WBGene00019939	lips-17	II	7608282	7610926	1						vha-14
Gene:WBGene00002053	-1.2099	9.01774	0.000117518	0.00232673	WBGene00002053	ifb-1	II	5765618	5772076	1						vha-15
Gene:WBGene00011064	-1.21165	4.81961	0.000220659	0.00408452	WBGene00011064	adsl-1	I	7246824	7248687	-1						vha-19
Gene:WBGene00009688	-1.21293	8.57682	6.68839e-05	0.00139865	WBGene00009688	F44E5.1	II	11774144	11774559	-1						vha-20
Gene:WBGene00003167	-1.21381	2.8817	0.000267504	0.00482511	WBGene00003167	mec-3	IV	10458863	10461766	-1						vha-3
Gene:WBGene00235352	-1.21451	2.86167	0.000362215	0.00630406	WBGene00235352	ZK250.13	II	1937087	1940147	-1						vha-5
Gene:WBGene00002023	-1.21541	8.86092	0.000137226	0.00267735	WBGene00002023	hsp-25	X	6034092	6039496	-1						vha-6
Gene:WBGene00015172	-1.21595	5.44903	1.85429e-05	0.000440781	WBGene00015172	B0410.3	X	2890574	2891491	-1						vha-7
Gene:WBGene00013393	-1.21823	11.3158	0.00157922	0.0228857	WBGene00013393	Y62H9A.5	X	11882115	11882917	-1						vha-8
Gene:WBGene00006915	-1.21863	8.55623	0.000240818	0.00441905	WBGene00006915	vha-6	II	11435211	11438464	-1						vpr-1
Gene:WBGene00007824	-1.21975	5.74077	2.91058e-05	0.000662467	WBGene00007824	C30H6.7	IV	17380633	17382230	1						wah-1
Gene:WBGene00002132	-1.2212	4.2468	8.57393e-05	0.00174898	WBGene00002132	inx-10	V	9204703	9207467	-1						wht-1
Gene:WBGene00006670	-1.2214	2.68009	0.000337727	0.00591988	WBGene00006670	twk-16	X	3081133	3085336	1						zip-11
Gene:WBGene00020756	-1.22211	4.24669	0.000196626	0.00369097	WBGene00020756	T24A6.20	V	3553149	3554570	1						zip-3
Gene:WBGene00020679	-1.22252	8.91952	0.00057848	0.00954389	WBGene00020679	ogdh-1	IV	4696835	4704011	-1						zyx-1
Gene:WBGene00000853	-1.22383	2.34169	0.000830729	0.0131024	WBGene00000853	cut-6	III	10911460	10916665	1
Gene:WBGene00005003	-1.22442	4.88859	0.000263691	0.00476926	WBGene00005003	spp-18	IV	9593693	9594425	1
Gene:WBGene00019153	-1.22645	1.92891	0.00257332	0.0346213	WBGene00019153	H04M03.3	IV	5891572	5893329	1
Gene:WBGene00006540	-1.22796	6.65791	1.981e-05	0.000467089	WBGene00006540	tbg-1	III	9626033	9629154	-1
Gene:WBGene00009294	-1.22837	6.00148	1.92695e-05	0.000455267	WBGene00009294	F31D4.9	V	20850833	20851897	-1
Gene:WBGene00013587	-1.22975	5.1303	0.000784024	0.0124204	WBGene00013587	Y80D3A.9	V	18953137	18957306	-1
Gene:WBGene00000983	-1.22976	6.1373	0.00071696	0.0115066	WBGene00000983	dhs-20	V	11602312	11604563	-1
Gene:WBGene00000263	-1.23024	9.77149	0.000301199	0.00536436	WBGene00000263	F23H11.5	III	909990	910727	-1
Gene:WBGene00015389	-1.23032	5.45166	1.8954e-05	0.000449636	WBGene00015389	scav-1	X	5397676	5400584	-1
Gene:WBGene00003065	-1.23149	6.46093	2.42043e-05	0.000558822	WBGene00003065	lpd-9	V	10579309	10580694	1
Gene:WBGene00014139	-1.23179	5.17952	1.38205e-05	0.000336071	WBGene00014139	nstp-5	IV	12855549	12859374	1
Gene:WBGene00000039	-1.23569	2.45572	0.000928706	0.0144111	WBGene00000039	acn-1	X	5092281	5097067	-1
Gene:WBGene00013597	-1.23576	7.25294	1.59753e-05	0.000384456	WBGene00013597	gpi-1	I	13576248	13581592	1
Gene:WBGene00012213	-1.23585	9.18351	0.000248908	0.0045389	WBGene00012213	W02D9.7	I	12559275	12559672	-1
Gene:WBGene00022532	-1.23692	4.17484	4.02576e-05	0.000883071	WBGene00022532	ZC155.4	III	5211996	5215005	-1
Gene:WBGene00020230	-1.23913	4.84327	3.83652e-05	0.00084554	WBGene00020230	nep-2	II	2717522	2725541	-1
Gene:WBGene00006914	-1.23998	6.16371	1.14366e-05	0.000282376	WBGene00006914	vha-5	IV	8303968	8307369	1
Gene:WBGene00014088	-1.2407	7.38305	8.57857e-06	0.000216279	WBGene00014088	ZK809.8	IV	11645623	11648893	-1
Gene:WBGene00022100	-1.24111	4.06485	7.43066e-05	0.00153936	WBGene00022100	Y69A2AR.31	IV	2650384	2664005	-1
Gene:WBGene00014092	-1.24158	4.61476	2.88202e-05	0.000656928	WBGene00014092	ZK822.5	IV	11937403	11940655	1
Gene:WBGene00012909	-1.2417	3.42651	0.000198972	0.00373051	WBGene00012909	spds-1	II	12804862	12810874	1
Gene:WBGene00020940	-1.24453	3.74675	8.30718e-05	0.00170427	WBGene00020940	W02D7.4	V	8296558	8297542	-1
Gene:WBGene00021546	-1.24454	6.23898	5.2863e-05	0.00113604	WBGene00021546	laat-1	II	233133	237821	-1
Gene:WBGene00016423	-1.24563	2.96841	0.000186568	0.00352204	WBGene00016423	tag-275	X	6142654	6150541	-1
Gene:WBGene00007963	-1.24629	6.71265	3.83137e-05	0.000844806	WBGene00007963	cyp-25A1	III	3832600	3834589	1
Gene:WBGene00001977	-1.24635	3.68854	0.000162348	0.00310635	WBGene00001977	hmg-12	II	11916513	11918319	1
Gene:WBGene00018416	-1.24657	3.5813	0.000276854	0.00497451
Gene:WBGene00021508	-1.24824	2.00346	0.000876093	0.0137342	WBGene00021508	Y41D4A.6	IV	1741066	1745524	-1
Gene:WBGene00019744	-1.25148	7.54722	5.57474e-05	0.00119198	WBGene00019744	M02H5.8	V	449963	450441	1
Gene:WBGene00020911	-1.25207	2.65108	0.00146609	0.0214868	WBGene00020911	cpt-6	V	6490068	6493921	-1
Gene:WBGene00017591	-1.25222	8.67129	5.23241e-05	0.00112498	WBGene00017591	F19C7.1	IV	4605786	4608216	1
Gene:WBGene00022246	-1.25439	3.60545	8.99046e-05	0.0018204	WBGene00022246	acp-7	IV	6428401	6431693	-1
Gene:WBGene00012557	-1.25474	11.7271	0.00149262	0.0217865	WBGene00012557	Y37D8A.19	III	12929773	12931436	1
Gene:WBGene00012968	-1.25482	5.69353	1.64019e-05	0.000393298	WBGene00012968	Y48A6B.7	III	11025238	11026566	-1
Gene:WBGene00004358	-1.25524	7.54846	4.41909e-05	0.000960754	WBGene00004358	rhr-1	V	5428160	5430431	1
Gene:WBGene00002257	-1.25662	6.13926	1.90272e-05	0.000450912	WBGene00002257	lbp-5	I	6731269	6732280	-1
Gene:WBGene00001430	-1.2568	4.12334	0.000137066	0.00267533	WBGene00001430	fkb-5	I	3898046	3899906	-1
Gene:WBGene00045365	-1.25696	3.25524	0.000106517	0.00212811	WBGene00045365	ZC449.7	X	5014040	5015275	1
Gene:WBGene00012514	-1.25815	5.22705	2.06118e-05	0.000483304	WBGene00012514	Y26E6A.3	X	13908414	13909938	-1
Gene:WBGene00015186	-1.25921	4.58988	7.30689e-05	0.00151642	WBGene00015186	misc-1	II	286625	288850	1
Gene:WBGene00017440	-1.25928	6.77377	6.56165e-06	0.000170125	WBGene00017440	upb-1	II	6288413	6290097	-1
Gene:WBGene00022873	-1.25946	1.88323	0.00170939	0.0245052	WBGene00022873	ZK1240.9	II	2318221	2320113	1
Gene:WBGene00007993	-1.26052	7.99077	3.5257e-05	0.00078521	WBGene00007993	idhb-1	X	14170862	14174063	-1
Gene:WBGene00006519	-1.26323	9.1358	6.50826e-05	0.00136861	WBGene00006519	tag-174	III	5081726	5083007	1
Gene:WBGene00009051	-1.26352	6.73582	8.37756e-06	0.0002119	WBGene00009051	nduf-6	I	7090623	7091371	1
Gene:WBGene00011006	-1.26504	5.49657	1.2179e-05	0.000299122	WBGene00011006	ugt-47	V	10096305	10098594	-1
Gene:WBGene00020074	-1.2662	8.1697	1.60109e-05	0.000384779
Gene:WBGene00020314	-1.26644	6.64346	8.03604e-06	0.000204148	WBGene00020314	T07E3.3	III	6903895	6905284	1
Gene:WBGene00007820	-1.26647	4.84664	3.91375e-05	0.000860527	WBGene00007820	clec-199	IV	17351901	17357932	1
Gene:WBGene00019008	-1.26729	3.99721	4.39694e-05	0.000956385	WBGene00019008	F57C9.1	I	4848420	4850717	1
Gene:WBGene00017905	-1.26826	4.75466	6.37098e-05	0.00134252	WBGene00017905	F28F5.6	III	6817244	6819374	-1
Gene:WBGene00000768	-1.27064	4.69259	2.32917e-05	0.000539087	WBGene00000768	cor-1	III	10249130	10254710	1
Gene:WBGene00019326	-1.27202	5.03132	2.99511e-05	0.000680708	WBGene00019326	K02F3.2	III	845847	850334	1
Gene:WBGene00008770	-1.27267	1.96097	0.00237758	0.0323238	WBGene00008770	F13G3.12	I	7295753	7297059	1
Gene:WBGene00000524	-1.27337	3.58297	6.21839e-05	0.00131452	WBGene00000524	clc-3	X	3373247	3374740	-1
Gene:WBGene00010274	-1.27352	3.43955	6.49521e-05	0.00136684	WBGene00010274	F58G6.3	IV	9653535	9654227	1
Gene:WBGene00006793	-1.27358	2.03204	0.00117641	0.0177379	WBGene00006793	unc-59	I	13629227	13633496	1
Gene:WBGene00000542	-1.27371	7.27666	7.54664e-06	0.000192766	WBGene00000542	clp-1	III	7981074	7986337	1
Gene:WBGene00000004	-1.27503	5.26353	1.68847e-05	0.000404253	WBGene00000004	aat-3	X	2552436	2557725	1
Gene:WBGene00018398	-1.27585	4.58226	2.26301e-05	0.000525865	WBGene00018398	sptl-2	V	8017947	8021717	1
Gene:WBGene00011891	-1.27592	7.76939	9.23378e-06	0.000231528	WBGene00011891	del-6	V	10572920	10575465	1
Gene:WBGene00019511	-1.27705	5.8557	2.69461e-05	0.000616625	WBGene00019511	K08A2.1	II	2997021	3000653	1
Gene:WBGene00006434	-1.278	9.04861	5.48254e-05	0.00117442	WBGene00006434	prdx-2	II	5378063	5379636	1
Gene:WBGene00001651	-1.28029	7.04208	1.14711e-05	0.000283077	WBGene00001651	gon-2	I	8549513	8570957	-1
Gene:WBGene00008336	-1.28436	5.18901	2.34226e-05	0.000541848	WBGene00008336	C55A6.7	V	11519335	11520484	-1
Gene:WBGene00015753	-1.28487	3.16404	0.000432311	0.00736022	WBGene00015753	C14B9.3	III	8108790	8111264	1
Gene:WBGene00004875	-1.28549	8.39428	8.79147e-05	0.0017871	WBGene00004875	smd-1	I	14048085	14051003	-1
Gene:WBGene00000209	-1.28585	3.8953	5.68664e-05	0.00121312	WBGene00000209	asg-1	I	8692946	8693469	1
Gene:WBGene00021646	-1.28593	5.11752	7.39185e-06	0.00018954	WBGene00021646	Y47G6A.21	I	3551951	3559807	-1
Gene:WBGene00013650	-1.28617	4.08886	0.00046963	0.00793923	WBGene00013650	Y105C5B.9	IV	15930579	15931819	1
Gene:WBGene00004986	-1.28644	8.24185	0.000119766	0.00236743	WBGene00004986	spp-1	III	10355118	10355668	-1
Gene:WBGene00016576	-1.28675	3.02203	0.000158448	0.00303922	WBGene00016576	C41H7.6	II	3000825	3002411	1
Gene:WBGene00016325	-1.28753	4.82783	2.16963e-05	0.000505931	WBGene00016325	C32E8.9	I	3794553	3798053	-1
Gene:WBGene00000958	-1.28875	2.94603	0.000134523	0.00262902	WBGene00000958	dgk-1	X	984621	991235	-1
Gene:WBGene00004039	-1.28886	5.57751	6.95587e-06	0.000179149	WBGene00004039	plc-4	IV	7509465	7512673	-1
Gene:WBGene00018873	-1.28905	2.55816	0.000392295	0.00678197	WBGene00018873	F55C12.6	II	5874504	5876114	-1
Gene:WBGene00007966	-1.29099	2.96984	0.000415666	0.00711211	WBGene00007966	maph-1.3	III	3844893	3848262	1
Gene:WBGene00185014	-1.29191	3.20965	0.000662813	0.0107413	WBGene00185014	F17C8.9	III	4734457	4736085	1
Gene:WBGene00010703	-1.29195	3.64943	0.000319453	0.00563561	WBGene00010703	K09A9.6	X	15577470	15586816	1
Gene:WBGene00019680	-1.29206	5.09615	1.57245e-05	0.000379051	WBGene00019680	K12H4.5	III	8044481	8044911	1
Gene:WBGene00019345	-1.2922	3.93852	8.05234e-05	0.00165417	WBGene00019345	tmem-135	X	4673711	4677424	1
Gene:WBGene00010416	-1.293	6.94179	5.83209e-06	0.000152739	WBGene00010416	hxk-2	I	11311517	11323110	-1
Gene:WBGene00004006	-1.29539	2.44559	0.000741148	0.0118459	WBGene00004006	pgp-12	X	12731850	12737432	1
Gene:WBGene00003914	-1.29569	7.4749	2.63777e-05	0.000604507	WBGene00003914	pam-1	IV	7543981	7550804	-1
Gene:WBGene00021321	-1.29641	4.04953	2.93696e-05	0.000668145	WBGene00021321	Y34B4A.5	X	5257213	5258390	1
Gene:WBGene00000181	-1.29743	6.4488	8.39736e-06	0.00021217	WBGene00000181	ard-1	IV	11131279	11133785	1
Gene:WBGene00001063	-1.29771	2.30365	0.00190522	0.0268743	WBGene00001063	dpy-1	III	2034977	2047997	-1
Gene:WBGene00021558	-1.30076	3.84434	7.19835e-05	0.00149789	WBGene00021558	Y45G5AM.6	V	4147548	4152271	-1
Gene:WBGene00004026	-1.30186	1.31469	0.00241373	0.032758	WBGene00004026	phy-3	V	16833316	16839071	1
Gene:WBGene00044723	-1.30254	3.49247	6.56299e-05	0.00137799	WBGene00044723	K11H12.11	IV	668914	670552	-1
Gene:WBGene00019401	-1.30277	5.45893	4.55866e-06	0.000122346	WBGene00019401	nuo-4	III	7156032	7158809	-1
Gene:WBGene00017657	-1.3032	6.9672	4.07159e-06	0.000110612	WBGene00017657	F21C10.7	V	9112790	9122180	1
Gene:WBGene00020955	-1.30336	2.81815	9.8647e-05	0.00198021	WBGene00020955	angl-1	V	2653079	2662655	1
Gene:WBGene00045252	-1.3035	5.27349	0.000407659	0.00699862	WBGene00045252	Y62H9A.15	X	11907267	11910141	-1
Gene:WBGene00017283	-1.30456	5.60536	3.32077e-06	9.1441e-05	WBGene00017283	F09E5.3	II	5373997	5375178	1
Gene:WBGene00004064	-1.30534	3.57958	6.35532e-05	0.00133982	WBGene00004064	pms-2	V	11566801	11573091	-1
Gene:WBGene00016630	-1.30575	7.21534	2.18975e-05	0.000509858	WBGene00016630	acer-1	II	6888552	6890418	-1
Gene:WBGene00013361	-1.30983	3.24493	6.8056e-05	0.00142252	WBGene00013361	fars-2	V	19898061	19907434	-1
Gene:WBGene00018195	-1.30986	3.62014	7.82551e-05	0.00161398	WBGene00018195	btb-16	II	3296908	3298176	1
Gene:WBGene00018465	-1.31099	4.92764	6.2322e-06	0.000162396	WBGene00018465	F45E1.4	X	7985981	7988982	1
Gene:WBGene00022130	-1.31254	3.05624	9.77845e-05	0.00196459	WBGene00022130	Y71F9B.9	I	2759023	2761040	-1
Gene:WBGene00006917	-1.31311	8.63872	2.14858e-05	0.000501275	WBGene00006917	vha-8	IV	6791074	6792461	1
Gene:WBGene00009740	-1.31445	6.92506	4.17799e-06	0.000113107	WBGene00009740	F45H10.3	II	13493181	13494600	-1
Gene:WBGene00004134	-1.31776	5.00752	7.88784e-06	0.000200711	WBGene00004134	myrf-1	II	10497055	10502541	-1
Gene:WBGene00005141	-1.32158	1.6164	0.00184705	0.0261488	WBGene00005141	srd-64	III	1692081	1695106	-1
Gene:WBGene00019605	-1.32456	2.12172	0.0002456	0.00449087	WBGene00019605	ctsa-1	II	6366991	6369210	1
Gene:WBGene00012231	-1.32633	6.22742	5.69013e-06	0.00014961	WBGene00012231	W04A4.2	I	13682422	13684340	1
Gene:WBGene00022816	-1.32683	2.80202	7.80261e-05	0.00161068	WBGene00022816	fbn-1	III	7625376	7641053	1
Gene:WBGene00017982	-1.3282	5.52782	6.41528e-06	0.000166887	WBGene00017982	hpo-18	V	4346088	4346919	-1
Gene:WBGene00011376	-1.32828	1.96454	0.00107768	0.0164192	WBGene00011376	gla-3	I	8214410	8218004	1
Gene:WBGene00011579	-1.32838	3.98568	1.584e-05	0.000381592	WBGene00011579	T07D4.2	II	8869565	8874020	-1
Gene:WBGene00000177	-1.32955	3.22086	0.000618845	0.0101238	WBGene00000177	aqp-9	I	9605931	9608937	1
Gene:WBGene00011511	-1.3301	5.51555	4.44677e-06	0.000119619	WBGene00011511	gpcp-2	II	8067998	8073372	-1
Gene:WBGene00019657	-1.33128	4.56504	1.27608e-05	0.000311765	WBGene00019657	K11G12.6	X	6725781	6729657	-1
Gene:WBGene00007192	-1.33222	6.58382	2.61658e-05	0.000599946	WBGene00007192	B0491.5	II	11343716	11345743	-1
Gene:WBGene00016018	-1.33335	8.12824	7.58954e-06	0.000193756	WBGene00016018	C23H3.2	II	61302	64311	1
Gene:WBGene00007242	-1.33339	1.51147	0.00130425	0.0194764	WBGene00007242	madf-5	II	14573615	14576562	1
Gene:WBGene00003622	-1.33547	3.78431	0.000194599	0.00365735	WBGene00003622	nhr-23	I	7214745	7221781	1
Gene:WBGene00007917	-1.33588	4.82253	4.16269e-06	0.000112758	WBGene00007917	C34C6.4	II	8696589	8698928	-1
Gene:WBGene00014253	-1.33593	7.88722	3.61826e-06	9.8989e-05	WBGene00014253	ZK1320.3	II	9659243	9660442	-1
Gene:WBGene00001620	-1.34138	7.72239	1.00915e-05	0.00025116	WBGene00001620	glt-1	X	3496026	3499165	1
Gene:WBGene00015248	-1.34288	7.75586	2.77209e-06	7.7477e-05	WBGene00015248	mai-2	IV	3385638	3386907	1
Gene:WBGene00002037	-1.34427	5.84049	1.57263e-05	0.000379051	WBGene00002037	hum-4	X	11420471	11433524	-1
Gene:WBGene00006876	-1.34439	9.23449	0.000146923	0.00283919	WBGene00006876	vab-10	I	11747428	11792118	-1
Gene:WBGene00012434	-1.34561	4.38893	1.20394e-05	0.000296005	WBGene00012434	Y11D7A.10	IV	9258926	9259774	-1
Gene:WBGene00010197	-1.34633	5.35318	2.55229e-06	7.19381e-05	WBGene00010197	F57C2.5	II	14526212	14528296	-1
Gene:WBGene00016210	-1.34796	5.29762	3.3627e-06	9.24862e-05	WBGene00016210	C29F5.1	II	6303512	6306285	1
Gene:WBGene00021355	-1.34819	6.60449	2.04208e-05	0.000480032	WBGene00021355	Y37E3.17	I	2128590	2145968	1
Gene:WBGene00000975	-1.34848	5.95177	9.17662e-06	0.000230608	WBGene00000975	dhs-12	IV	10145249	10146225	1
Gene:WBGene00003499	-1.34929	1.99242	0.000488717	0.00821719	WBGene00003499	mut-2	I	6356617	6358410	-1
Gene:WBGene00000245	-1.35096	5.33437	3.02362e-06	8.39033e-05	WBGene00000245	bca-1	X	6201908	6204746	-1
Gene:WBGene00011932	-1.35222	6.45608	2.17876e-06	6.21621e-05	WBGene00011932	sptl-3	V	13893325	13896417	1
Gene:WBGene00009070	-1.35399	2.11365	0.000197259	0.00370137	WBGene00009070	F23A7.5	X	16229463	16237077	1
Gene:WBGene00008936	-1.35416	6.79492	4.93502e-05	0.0010635	WBGene00008936	papl-1	V	12757626	12759760	-1
Gene:WBGene00014057	-1.35507	1.56034	0.00134124	0.0198885	WBGene00014057	ZK673.1	II	10443327	10445156	1
Gene:WBGene00016422	-1.35532	5.95755	3.10304e-05	0.000699776	WBGene00016422	noah-1	I	5874433	5878954	-1
Gene:WBGene00022673	-1.35566	6.34854	3.60217e-06	9.86069e-05	WBGene00022673	ZK177.8	II	5509026	5513775	-1
Gene:WBGene00010225	-1.356	2.63227	8.33401e-05	0.00170752	WBGene00010225	ttr-31	X	11008266	11009070	-1
Gene:WBGene00010080	-1.35847	3.91359	0.000117557	0.00232673	WBGene00010080	F55A11.7	V	11784324	11787443	-1
Gene:WBGene00020517	-1.35888	7.73851	8.21394e-06	0.000208326	WBGene00020517	hpo-8	V	6839256	6840256	1
Gene:WBGene00001173	-1.35967	8.74233	6.29094e-05	0.0013275	WBGene00001173	egl-4	IV	1847968	1880591	1
Gene:WBGene00006756	-1.35984	2.08376	0.000307681	0.00546102	WBGene00006756	unc-17	IV	3618297	3624697	-1
Gene:WBGene00000175	-1.36011	8.09367	7.79111e-06	0.000198467	WBGene00000175	aqp-7	X	3025062	3026971	1
Gene:WBGene00006585	-1.36087	6.12844	0.00159037	0.0230187	WBGene00006585	tni-3	V	16833639	16835144	-1
Gene:WBGene00006677	-1.36229	2.4541	0.000615653	0.0100893	WBGene00006677	twk-24	V	12265731	12269549	-1
Gene:WBGene00015759	-1.36262	7.12298	1.16283e-05	0.000286652	WBGene00015759	C14C6.5	V	536628	537418	1
Gene:WBGene00000510	-1.36317	2.7923	8.71572e-05	0.00177248	WBGene00000510	cka-2	X	4286737	4291490	1
Gene:WBGene00022524	-1.36379	2.08461	0.000268458	0.00483858
Gene:WBGene00001683	-1.36399	2.19661	0.000202093	0.00377838	WBGene00001683	gpd-1	II	10394114	10395348	1
Gene:WBGene00045483	-1.36675	5.56636	2.07367e-06	5.94549e-05	WBGene00045483	oxy-5	I	5760896	5762435	-1
Gene:WBGene00008043	-1.36779	1.90382	0.000553997	0.00920187	WBGene00008043	C40H1.8	III	9314713	9317365	1
Gene:WBGene00045308	-1.36821	3.13181	3.56535e-05	0.000791768	WBGene00045308	C37H5.14	V	4832015	4834367	-1
Gene:WBGene00020275	-1.3708	7.15691	1.65109e-05	0.000395711	WBGene00020275	atp-4	V	6426193	6427282	-1
Gene:WBGene00007583	-1.37158	5.13243	1.06673e-05	0.000264925	WBGene00007583	C14B4.2	V	19332725	19349487	-1
Gene:WBGene00185005	-1.3716	2.04985	0.00105896	0.0161606	WBGene00185005	T03F6.10	III	13377531	13378339	-1
Gene:WBGene00008514	-1.37222	5.92331	5.69429e-06	0.000149635	WBGene00008514	F02A9.4	III	9084314	9089375	-1
Gene:WBGene00008925	-1.37453	3.93909	9.71773e-06	0.000242506	WBGene00008925	F17H10.1	X	13105192	13108543	1
Gene:WBGene00003225	-1.37568	8.52548	6.34195e-06	0.000165071	WBGene00003225	mev-1	III	10334267	10335181	1
Gene:WBGene00019296	-1.37646	5.12253	2.35057e-06	6.68183e-05	WBGene00019296	mcu-1	IV	5937445	5939230	-1
Gene:WBGene00021835	-1.37872	7.68048	1.44677e-06	4.2825e-05	WBGene00021835	Y54E10A.17	I	3206710	3209303	1
Gene:WBGene00017640	-1.37891	4.44082	4.25777e-06	0.000115066	WBGene00017640	F20D6.11	V	8196770	8199094	-1
Gene:WBGene00011235	-1.37936	8.99049	2.05453e-05	0.000481986	WBGene00011235	suro-1	I	7871584	7875554	-1
Gene:WBGene00010321	-1.38251	3.64215	0.000998493	0.0153686	WBGene00010321	F59B10.5	II	10521788	10523192	-1
Gene:WBGene00018466	-1.38382	1.45283	0.00116255	0.017563	WBGene00018466	F45E1.5	X	7976700	7980531	1
Gene:WBGene00017771	-1.38464	5.33491	0.000114085	0.00226668	WBGene00017771	F25B4.8	V	5690106	5691715	-1
Gene:WBGene00020919	-1.38469	2.59032	0.000614732	0.0100778	WBGene00020919	set-19	X	5675246	5680225	-1
Gene:WBGene00003831	-1.38946	6.41267	5.06751e-06	0.000134518	WBGene00003831	nuo-1	II	11097841	11100145	1
Gene:WBGene00013164	-1.39034	5.41479	4.83714e-06	0.000129003	WBGene00013164	Y53F4B.18	II	15064691	15071666	-1
Gene:WBGene00196871	-1.3919	4.1515	4.68872e-05	0.00101653	WBGene00196871	K11C4.8	V	6891195	6891368	-1
Gene:WBGene00002282	-1.39335	1.36202	0.0016169	0.0233663	WBGene00002282	let-4	X	14577953	14580915	1
Gene:WBGene00019759	-1.39387	1.70363	0.000832971	0.0131289	WBGene00019759	M03F4.6	X	4964409	4969359	-1
Gene:WBGene00000515	-1.39421	5.1542	1.41439e-06	4.18932e-05	WBGene00000515	ckc-1	X	3576608	3578957	1
Gene:WBGene00000088	-1.3962	3.78817	7.62757e-06	0.000194514	WBGene00000088	aex-5	I	14850070	14855827	-1
Gene:WBGene00014227	-1.39621	1.90618	0.000258272	0.00468035	WBGene00014227	ZK1128.1	III	10113146	10114814	-1
Gene:WBGene00000711	-1.39816	1.4194	0.00093153	0.0144477	WBGene00000711	col-138	IV	17182800	17183740	-1
Gene:WBGene00009896	-1.40078	1.22058	0.0034027	0.0438185	WBGene00009896	scl-3	IV	13059618	13060695	1
Gene:WBGene00015676	-1.40095	6.39196	1.60681e-05	0.000385692	WBGene00015676	mct-6	X	16767438	16770498	-1
Gene:WBGene00022336	-1.4015	9.43959	7.02909e-05	0.00146595	WBGene00022336	Y82E9BR.3	III	1419196	1419914	1
Gene:WBGene00006486	-1.40176	2.97077	5.43455e-05	0.00116575	WBGene00006486	tag-140	V	11463013	11466761	1
Gene:WBGene00009679	-1.4029	4.14672	7.40973e-06	0.000189894	WBGene00009679	F44D12.2	IV	10014086	10016398	-1
Gene:WBGene00019890	-1.40344	5.84067	1.2521e-06	3.74432e-05	WBGene00019890	R05F9.6	II	4889437	4891469	1
Gene:WBGene00011543	-1.40415	4.22331	9.65221e-06	0.000241	WBGene00011543	acl-2	V	10028147	10031094	-1
Gene:WBGene00006609	-1.40435	6.20985	1.76813e-06	5.14868e-05	WBGene00006609	tre-3	V	11709775	11715903	-1
Gene:WBGene00044258	-1.40446	2.03994	0.000757587	0.0120714	WBGene00044258	Y57G11C.51	IV	14773598	14774565	-1
Gene:WBGene00011474	-1.40552	7.6552	2.45092e-06	6.94592e-05	WBGene00011474	aldo-1	III	13563341	13564990	-1
Gene:WBGene00022053	-1.40559	6.94092	9.12185e-07	2.79235e-05	WBGene00022053	cisd-3.2	III	1540491	1543420	1
Gene:WBGene00002977	-1.40581	3.96965	1.06797e-05	0.000265092	WBGene00002977	lev-10	I	14390333	14400222	1
Gene:WBGene00011587	-1.407	5.59346	3.35555e-06	9.23441e-05	WBGene00011587	T07F10.1	V	12859381	12863833	1
Gene:WBGene00001328	-1.40793	6.97622	1.10697e-05	0.000273898	WBGene00001328	epi-1	IV	10666827	10679441	1
Gene:WBGene00045488	-1.40925	5.49364	7.77161e-05	0.00160571	WBGene00045488	F57B1.9	V	13196203	13197923	-1
Gene:WBGene00019653	-1.40988	3.38568	1.43906e-05	0.00034884	WBGene00019653	K11G9.2	V	6674260	6676417	1
Gene:WBGene00015043	-1.40989	7.1044	2.51891e-06	7.11265e-05	WBGene00015043	cyp-34A8	V	3964779	3967871	-1
Gene:WBGene00020954	-1.41021	6.54423	1.7432e-05	0.000416073	WBGene00020954	W02G9.4	V	2666866	2670229	1
Gene:WBGene00013275	-1.41111	4.19692	5.11089e-06	0.000135373	WBGene00013275	btb-14	II	12383469	12384692	1
Gene:WBGene00003828	-1.41153	8.16125	6.53729e-06	0.000169587	WBGene00003828	nuc-1	X	9539905	9542430	1
Gene:WBGene00006637	-1.41668	2.0765	0.000125769	0.00247454	WBGene00006637	tsp-11	X	9163164	9166007	1
Gene:WBGene00007450	-1.41727	3.21752	9.75245e-05	0.00196021	WBGene00007450	C08F11.1	IV	13623835	13625432	1
Gene:WBGene00019672	-1.41765	1.14611	0.00255622	0.0344311	WBGene00019672	K12B6.8	V	6308811	6312082	-1
Gene:WBGene00011340	-1.41833	2.51849	8.60069e-05	0.001753	WBGene00011340	ugt-30	V	15121729	15125214	-1
Gene:WBGene00010268	-1.41879	3.79851	1.09497e-05	0.000271217	WBGene00010268	arrd-10	II	12938869	12943867	1
Gene:WBGene00018523	-1.4197	3.96006	0.00330541	0.0428379	WBGene00018523	lact-1	X	7258160	7260377	-1
Gene:WBGene00007591	-1.42015	6.33927	6.38354e-07	2.0055e-05	WBGene00007591	C14H10.1	X	10233745	10236944	-1
Gene:WBGene00020268	-1.42082	7.33116	6.41309e-07	2.01343e-05	WBGene00020268	hpo-19	V	6436608	6437884	1
Gene:WBGene00006912	-1.42149	7.113	7.50029e-07	2.32964e-05	WBGene00006912	vha-3	IV	2314614	2315988	-1
Gene:WBGene00003982	-1.42225	6.75929	4.32633e-06	0.000116716	WBGene00003982	pes-9	V	14595268	14597067	-1
Gene:WBGene00015769	-1.42278	1.77007	0.000308429	0.00547013	WBGene00015769	C14C11.7	V	5665239	5666463	-1
Gene:WBGene00022031	-1.42401	2.12905	0.000140635	0.00273013	WBGene00022031	Y65B4A.8	I	659557	663594	-1
Gene:WBGene00015541	-1.42501	2.78267	3.03696e-05	0.000688205	WBGene00015541	C06E7.4	IV	5850839	5859976	-1
Gene:WBGene00012186	-1.42511	3.75446	0.000769984	0.012248	WBGene00012186	mlt-11	V	20667211	20678540	1
Gene:WBGene00022380	-1.42554	6.05693	7.69367e-07	2.38335e-05	WBGene00022380	Y94H6A.8	IV	2716608	2719834	-1
Gene:WBGene00044305	-1.42668	4.4598	2.95613e-06	8.21282e-05	WBGene00044305	rad-8	I	5744184	5745617	1
Gene:WBGene00010456	-1.42745	8.19079	1.72067e-06	5.02619e-05	WBGene00010456	K01C8.1	II	8264661	8267353	1
Gene:WBGene00021078	-1.42769	6.47236	2.10679e-06	6.03303e-05	WBGene00021078	unc-132	V	3687121	3701768	1
Gene:WBGene00009311	-1.43052	2.02582	0.000152175	0.00292854	WBGene00009311	mltn-1	II	13139479	13145157	-1
Gene:WBGene00008123	-1.43192	3.26199	9.67241e-05	0.00194664	WBGene00008123	ent-4	IV	13726930	13732723	1
Gene:WBGene00012139	-1.43564	3.89654	1.11573e-05	0.000275919	WBGene00012139	T28F4.4	I	7486577	7490174	-1
Gene:WBGene00012553	-1.43565	8.63734	2.90039e-06	8.0676e-05	WBGene00012553	cco-2	III	12905491	12906611	1
Gene:WBGene00004931	-1.43585	7.35608	2.83085e-07	9.5505e-06	WBGene00004931	sod-2	I	8434489	8435814	1
Gene:WBGene00012202	-1.43612	4.42275	3.12024e-06	8.6276e-05	WBGene00012202	W02B12.4	II	11455759	11459356	-1
Gene:WBGene00006803	-1.43733	8.49767	1.60143e-05	0.000384779	WBGene00006803	unc-70	V	6881344	6891766	1
Gene:WBGene00009126	-1.43757	8.70409	5.704e-06	0.000149805	WBGene00009126	pyk-1	I	9168432	9177497	1
Gene:WBGene00000998	-1.43783	7.46618	4.55774e-06	0.000122346	WBGene00000998	dig-1	III	6746308	6794764	1
Gene:WBGene00015061	-1.43791	7.38702	9.18154e-07	2.80694e-05	WBGene00015061	cpna-2	II	7724903	7752726	1
Gene:WBGene00009642	-1.43904	4.68315	2.07007e-06	5.93884e-05	WBGene00009642	F42G4.5	II	13073493	13076225	1
Gene:WBGene00010984	-1.43972	3.75313	1.90093e-05	0.000450719	WBGene00010984	nkat-3	X	15441731	15443641	1
Gene:WBGene00001815	-1.44014	4.55426	3.92414e-06	0.000106855	WBGene00001815	hmt-1	III	11091553	11099951	-1
Gene:WBGene00003515	-1.44034	6.77637	3.05783e-05	0.000691925	WBGene00003515	myo-3	V	12226816	12234343	-1
Gene:WBGene00012295	-1.44073	1.33822	0.000903975	0.0140991	WBGene00012295	nmat-1	X	12014254	12016176	-1
Gene:WBGene00000784	-1.44096	9.0753	0.00021701	0.00402497	WBGene00000784	cpr-4	V	6614674	6615845	1
Gene:WBGene00000391	-1.44179	3.39486	0.000806527	0.0127509	WBGene00000391	cdd-1	X	8208751	8211149	-1
Gene:WBGene00019433	-1.44201	5.87342	1.21595e-06	3.64559e-05	WBGene00019433	acdh-3	I	6464196	6466941	-1
Gene:WBGene00011003	-1.44211	5.61426	7.29263e-07	2.26816e-05	WBGene00011003	R04B5.5	V	10087489	10089000	1
Gene:WBGene00007361	-1.44497	0.951328	0.00322991	0.0420114	WBGene00007361	oac-3	V	13899513	13902653	1
Gene:WBGene00007965	-1.44562	4.63553	8.04624e-07	2.48431e-05	WBGene00007965	C36A4.4	III	3841258	3843614	-1
Gene:WBGene00007350	-1.44647	6.78928	1.64638e-06	4.82431e-05	WBGene00007350	sucl-1	X	14754026	14756459	1
Gene:WBGene00000967	-1.44658	7.97214	5.77155e-06	0.000151324	WBGene00000967	dhs-3	I	8212362	8218361	-1
Gene:WBGene00018701	-1.44967	8.10119	4.83663e-06	0.000129003	WBGene00018701	pccb-1	X	3089496	3092838	1
[truncated: 1,155 more rows]
