# Supplementary material for: Unique patterns of trimethylation of histone H3 lysine 4 are prone to changes during aging in Caenorhabditis elegans somatic cells
Source: PLoS Genet. 2018 Jun 18;14(6):e1007466. doi: 10.1371/journal.pgen.1007466 (PMC6023244; doi:10.1371/journal.pgen.1007466)
Supplement: S8 Table — (XLSX) [file pgen.1007466.s015.xlsx]

## Sheet: Sheet1
Table S8: Data for calculating correlation between H3K4me3 change and RNA expression change in Fig. 3B
genename	log2(D12/D2_RNA)	log2(D12/D2_H3K4me3 normalized)
aagr-1	-2.80971	-0.808729
aagr-2	-2.39655	-1.06841
aagr-2	-2.39655	-0.522405
aat-4	-2.41357	-1.02046
abf-2	3.44488	0.452623
abhd-3.2	-2.2808	-0.747341
abhd-3.2	-2.2808	-1.46866
AC3.5	-0.948863	-0.747207
acbp-1	-2.01661	-1.02613
acd-4	1.8437	-1.3855
acdh-1	-9.37924	-0.835213
acdh-2	-4.76646	-0.698793
ace-2	-1.4987	-0.825306
acly-1	-1.9256	-0.848934
acly-1	-1.9256	-1.08925
acox-2	-1.71965	-0.66855
acox-3	-3.42009	-0.914804
acp-6	-6.32274	-0.655716
acs-1	-2.78389	-0.697295
acs-1	-2.78389	-0.721208
acs-2	-2.36695	-0.668501
acs-5	-0.931749	-1.00537
acs-5	-0.931749	-0.775957
act-1	-2.28914	0.545978
act-1	-2.28914	0.441993
act-4	-1.73995	0.37994
add-1	-1.07233	-0.659617
adm-2	0.963982	0.415364
adt-2	-2.90599	-0.847607
ahcy-1	-2.31336	-0.87963
alh-1	-2.41394	-0.992438
alh-11	-1.07335	-0.804404
alh-12	-2.91724	-1.48251
alp-1	-0.8418	-0.713207
amt-1	-6.97048	-0.826037
amt-4	-1.83793	-1.43423
amt-4	-1.83793	-0.770805
anc-1	17.121	-0.708081
anc-1	17.121	0.481223
anc-1	17.121	-0.513597
anmt-2	-2.07127	-0.809287
anmt-3	-2.38596	-0.58777
app-1	-1.48217	-0.732742
arf-1.1	1.57044	0.414534
arf-1.1	1.57044	0.653994
art-1	-1.55723	-0.933102
asb-2	-1.46594	-0.888715
asc-1	1.2525	0.958146
asp-10	-3.0234	-0.736503
asp-13	-3.38553	-1.3855
asp-14	-2.99103	-1.01815
asp-2	-2.95132	-0.972974
asp-2	-2.95132	-0.957063
asp-2	-2.95132	-0.909978
asp-2	-2.95132	-1.32515
asp-3	-1.76791	-0.8364
asp-4	-2.07296	-0.580228
atf-5	-0.994131	-0.689253
B0205.13	4.29944	0.705709
B0205.14	3.18096	0.705709
B0250.5	-2.48033	-0.872557
B0273.1	3.29475	1.31276
B0281.3	1.26703	-0.820059
B0395.3	-2.26258	-0.868712
B0395.3	-2.26258	-0.696491
B0403.3	0.960382	0.535631
B0513.5	-1.8416	-0.897134
B0563.5	1.48523	0.543957
bas-1	-1.77002	-1.40125
bath-43	1.29627	0.655787
bca-1	-1.35096	-0.868636
bcat-1	-1.11059	-0.551413
best-24	1.1851	0.450077
bli-1	-3.85506	-0.661398
blmp-1	-2.78896	-1.01192
blmp-1	-2.78896	-1.0402
btb-16	-1.30986	-0.633433
btb-17	-1.635	-0.633433
C01A2.4	1.61152	0.671471
C01A2.6	1.75248	0.450004
C03C10.4	1.84129	0.707397
C03C10.4	1.84129	0.975586
C04F12.1	2.00815	0.547292
C05C10.3	-3.52922	-1.23315
C05D12.3	-5.39941	-1.18237
C06A6.4	-1.51585	-0.814142
C06E1.7	-1.87763	-0.538207
C06E2.1	-1.19925	-1.13241
C07D8.6	-3.43346	-0.596707
C07E3.3	2.10055	0.49256
C08G5.7	1.15715	0.472533
C10C5.2	1.54912	0.436282
C11G10.1	1.63067	0.477336
C12D12.1	-1.57196	-0.588018
C15B12.8	4.35845	-0.778277
C16A3.10	-3.36537	-1.27673
C17C3.1	-1.52906	-0.889295
C17C3.15	-1.60822	-0.889295
C17E4.10	1.31424	0.829776
C17E4.10	1.31424	0.895453
C17H12.11	1.13388	0.619579
C18A11.1	2.07755	0.683045
C18D11.6	5.90141	0.619107
C18H9.5	2.12655	0.565085
C18H9.6	1.43404	0.734187
C23H3.2	-1.33335	-0.649956
C23H4.3	-0.883752	-1.27502
C23H4.6	2.05103	0.524175
C23H5.8	-4.47524	-1.92874
C25E10.10	1.06091	0.435397
C25E10.8	2.86681	0.435397
C25F9.5	1.67446	0.864923
C25H3.10	1.44222	0.416805
C26B9.5	-0.91556	-1.01799
C26E1.2	1.42517	0.425239
C27F2.8	-0.846957	-0.643561
C28G1.5	1.05575	0.473201
C28G1.5	1.05575	0.375417
C29F5.1	-1.34796	-0.621572
C30G4.4	0.943335	0.836238
C32E8.9	-1.28753	-0.745869
C32F10.4	1.32242	-1.03753
C32F10.8	-1.95333	-0.552565
C33A12.3	1.41082	1.25742
C33A12.4	3.39648	0.708259
C33D9.13	2.97704	0.464239
C34B4.2	-1.69066	-0.732629
C34C6.7	3.11753	0.392037
C34D1.4	1.18931	0.604306
C35A11.4	-4.04973	-1.18488
C35A5.3	-4.70736	-0.93593
C35C5.9	1.75886	0.696839
C35D10.7	1.52288	0.700312
C36B1.13	2.18858	0.560251
C36B1.6	2.03201	0.560251
C40H1.7	-3.5037	-1.20115
C41D11.3	-0.838345	-0.893111
C41D11.3	-0.838345	-0.638567
C41D11.3	-0.838345	-1.19408
C41D11.3	-0.838345	-0.829137
C41H7.6	-1.28675	-0.776558
C44B7.7	-1.12594	-0.620875
C44E4.4	1.10213	-1.02613
C44H9.4	1.52244	-0.830124
C45E5.1	-2.59439	-1.31001
C46F2.1	-2.52222	-1.34736
C46G7.1	10.3207	-0.917527
C46G7.2	-2.53358	-0.917527
C50D2.2	2.1882	0.635516
C50F2.2	0.931331	0.452623
C52D10.3	-3.31716	-1.36742
C52D10.3	-3.31716	-1.3039
C53B7.2	1.25099	0.503181
C53B7.3	2.24351	0.503181
C53D5.5	-1.04807	-0.589965
C53D5.5	-1.04807	-0.788548
C54F6.17	3.4641	1.23656
C54F6.18	4.45387	1.23656
C54F6.5	3.37172	1.23656
C54F6.6	3.909	1.23656
C55A6.7	-1.28436	-1.00953
C55B7.3	-7.1796	-0.835213
C56E10.3	1.51845	0.41714
C56E10.3	1.51845	0.877267
C56E6.2	-1.72267	-0.725881
cah-5	-1.89388	-0.674927
cal-5	-2.19123	-0.703553
catp-3	-2.07577	-0.94933
cbl-1	-4.73933	-0.996984
ccg-1	1.1504	-0.538263
cdr-6	-1.6579	-0.592883
cdr-7	-2.06268	-0.592883
cebp-1	1.05747	0.511169
ceh-62	1.62648	0.922833
ceh-62	1.62648	0.576103
cey-1	-1.01828	0.556635
cgr-1	-1.6831	-0.754214
cima-1	-0.953177	-0.485206
ckc-1	-1.39421	-0.750007
ckc-1	-1.39421	-0.712102
clec-146	2.09387	0.795931
clec-147	2.11629	0.380412
clec-186	-2.28749	-1.01197
clec-187	-2.26116	-1.01197
clec-265	-3.24805	-1.07728
clec-49	-3.87402	-0.90501
clec-50	-3.70886	-0.880105
clec-63	-1.92054	-0.62215
clec-65	-1.89783	-0.952148
clec-65	-1.89783	-0.661462
clec-84	-0.921959	-0.610854
clec-85	-3.45574	-0.554061
clik-1	-4.07244	-0.640467
cln-3.1	-2.13894	-0.853676
clp-1	-1.27371	-0.839778
cnc-10	2.75777	0.735141
cnt-1	-0.839109	0.411303
col-101	-6.37793	-0.758757
col-103	-5.51181	-0.585395
col-106	-3.31856	0.917542
col-140	-6.20457	-0.775834
col-142	-6.77935	-0.551815
col-143	-4.47933	-0.551815
col-160	-8.75465	-0.761418
col-178	-6.6088	-0.679144
col-181	-4.5928	1.01061
col-19	-4.0452	-0.665238
col-20	-9.69605	-0.796374
col-42	-5.48136	-0.848981
col-76	-5.89012	-1.05892
col-80	-8.29683	-0.661398
col-93	-10.1934	-0.853123
col-94	-9.99824	-1.24551
col-95	-4.25255	0.515862
col-98	-6.07814	-0.596958
coq-1	-1.00178	-0.732222
cor-1	-1.27064	-0.873288
cpg-1	3.2743	-0.852543
cpg-8	2.27431	0.466829
cpna-1	-0.886046	-0.55425
cpr-6	-1.77191	-0.650031
cpt-1	1.44231	0.66537
cpt-1	1.44231	0.400441
cpt-4	5.19818	0.933544
cpz-1	-1.0678	-0.712416
crm-1	1.39835	0.503678
crm-1	1.39835	0.415166
crn-2	1.81632	0.89444
cth-2	-2.14573	-0.87619
cts-1	-1.6039	-0.917075
ctsa-2	-1.52032	-1.0353
ctsa-2	-1.52032	-0.888385
cyp-13A2	-1.03304	-1.00774
cyp-32A1	2.32483	0.978573
cyp-33C2	2.73259	1.02964
cyp-33C7	1.69891	0.421773
cyp-33C8	2.80073	0.511323
cyp-33C8	2.80073	0.81639
cyp-34A8	-1.40989	-0.731612
cyp-35A2	-2.19987	-0.881022
cyp-35C1	-1.97879	-0.715804
cysl-3	-1.68798	-0.529816
D1054.8	-1.91315	-0.870302
daf-36	-2.18719	-0.909771
daf-5	-1.02789	-0.541116
dao-6	5.44618	1.16157
dbr-1	-0.889048	-0.835213
dcar-1	0.87917	0.693636
dcar-1	0.87917	1.27428
dct-1	1.56048	0.783712
dct-16	-2.56305	-0.872557
dct-18	-0.825623	-0.880074
ddo-2	-0.918001	-0.841212
dhs-12	-1.34848	-0.754512
dhs-20	-1.22976	-0.70007
dhs-25	-4.20345	-1.45838
dhs-25	-4.20345	-0.809433
dhs-3	-1.44658	-0.867352
dhs-3	-1.44658	-0.899164
dim-1	-2.28575	-0.859257
dlst-1	-1.77723	-0.952937
dod-6	1.77715	1.54764
dpf-4	-0.856691	-0.999138
dpf-4	-0.856691	-0.537154
drd-1	-3.41064	-1.57604
drd-1	-3.41064	-0.766211
drd-2	-2.60877	-0.659667
drd-2	-2.60877	-0.836542
drd-2	-2.60877	-0.714557
drd-2	-2.60877	-0.815811
drd-2	-2.60877	-0.500801
drd-2	-2.60877	-0.666565
E04F6.15	-3.42249	-0.977447
ech-6	-4.26169	-1.59408
ech-7	-1.97766	-0.603753
egal-1	1.12659	0.506128
egl-30	-1.09933	-0.669064
egl-4	-1.35967	-0.690483
egl-4	-1.35967	-0.895032
egl-4	-1.35967	-0.628148
egl-43	1.22807	0.560132
elo-1	-2.40525	-1.59824
elo-2	-2.70061	-1.02639
elo-5	-2.84314	-1.33249
elo-6	-3.77115	-1.526
ent-7	-1.14438	-0.591798
eol-1	2.39917	0.401094
epi-1	-1.40793	0.54756
F01D5.1	-2.7285	-0.748188
F01D5.2	-1.95901	-0.748188
F01D5.3	-3.6879	-0.748188
F01G10.10	-1.05726	-0.701461
F07A11.5	-1.65095	-0.952834
F08A8.4	-3.58507	-0.914804
F08A8.4	-3.58507	-0.760033
F08A8.4	-3.58507	-1.52032
F08C6.5	-1.05148	-0.598516
F08C6.5	-1.05148	1.05098
F08F1.4	1.47293	0.450739
F08F8.9	1.13026	-0.643512
F08G2.4	1.60775	0.598816
F09B12.3	-2.48679	-1.26311
F09F7.6	1.867	0.592643
F10D7.3	4.59939	0.919113
F10D7.3	4.59939	1.23054
F10E9.12	2.81448	0.663761
F11E6.11	3.43161	1.19576
F11E6.11	3.43161	0.979277
F11E6.4	-2.23375	-1.02639
F11G11.13	-2.66223	-0.836975
F13C5.1	2.973	0.544064
F13D12.6	-4.82665	-0.935485
F13D12.6	-4.82665	-0.979397
F13D12.6	-4.82665	-1.11059
F13D12.6	-4.82665	-0.86941
F13D12.6	-4.82665	-0.826786
F13E9.11	1.11035	0.407605
F13H10.3	-1.52219	-0.680931
F13H10.6	1.15104	0.405465
F13H8.8	5.82774	0.710471
F16A11.1	0.825767	0.463357
F17A9.4	-0.846575	-0.597895
F17A9.5	-1.6554	-0.597895
F17H10.1	-1.37453	-0.621389
F18E3.11	-2.64474	-0.675838
F18E3.13	-2.07961	-0.81625
F18F11.4	-2.27776	-1.04466
F18G5.6	1.17477	0.417477
F19B10.13	2.97217	1.33849
F19B10.4	2.19419	0.421272
F19C7.1	-1.25222	-1.00114
F20D1.9	-1.72841	-0.926288
F20E11.17	6.36827	0.508378
F20G2.2	-1.90763	-0.741714
F21C10.11	2.09286	0.615342
F21C10.13	1.61001	0.615342
F21F3.6	1.30825	0.392485
F21F3.7	0.898736	0.392485
F21H7.2	2.16451	1.02953
F22H10.6	-3.46391	-1.47142
F25A2.1	-2.06524	-0.748527
F25B4.8	-1.38464	-0.591497
F26H9.5	-1.06959	-0.666192
F27D4.1	-1.76843	-0.955415
F27D4.1	-1.76843	-0.536354
F27D9.7	1.54322	0.644314
F28A12.3	-1.65037	-1.3855
F28B12.1	2.51994	0.713168
F28B4.3	-3.39128	-1.27441
F28B4.3	-3.39128	-0.674
F28F5.6	-1.26826	-1.11768
F28H7.3	-4.18237	-1.09312
F32D8.11	-2.69634	-1.21902
F32D8.12	-2.78057	-1.21902
F33H12.7	2.77892	0.397148
F34D10.4	-2.44939	0.999409
F35A5.1	-2.15649	0.48573
F35C11.6	1.27975	0.504333
F35H10.10	-1.20566	-0.773938
F36A2.14	3.49976	0.708011
F36G3.3	3.26943	0.922279
F37A8.5	1.43814	0.492357
F37B12.1	-1.96849	-0.678096
F38B2.4	-2.37564	-0.91957
F39G3.5	0.986924	-0.53338
F40A3.1	0.911713	-0.754456
F40A3.2	-1.2028	-0.524252
F40A3.3	-1.07367	-0.524252
F40A3.6	-3.2932	-0.754456
F40E3.5	2.50624	1.01138
F40F12.9	1.65699	0.811551
F40F12.9	1.65699	0.738564
F40H3.1	-1.57932	-0.618578
F40H3.1	-1.57932	-1.00415
F40H3.2	-5.82053	-1.39174
F41B4.3	1.94407	0.689931
F41C3.2	1.69315	0.710658
F41G4.8	1.59216	0.910851
F42A8.1	-2.55166	-0.737441
F42A8.1	-2.55166	-0.666092
F42C5.3	2.54006	0.472905
F42C5.4	2.27873	0.472905
F42F12.3	-1.08366	-0.803532
F42F12.4	-1.0034	-0.803532
F42G4.5	-1.43904	-0.91648
F43G6.4	1.09734	0.385247
F44E5.1	-1.21293	-0.82177
F44F4.3	3.90852	0.729235
F45D3.2	1.04115	0.62421
F45D3.3	1.17966	0.651984
F45D3.4	3.66681	0.651984
F45E1.4	-1.31099	-0.586105
F45E10.2	-1.73067	0.782856
F45E12.6	4.34489	0.496501
F45E4.5	1.86871	0.47871
F46A8.7	3.69597	0.995042
F46G10.1	-0.848611	-1.02864
F46H5.3	-2.94233	-0.736652
F47B8.2	3.16633	1.08621
F47E1.2	2.01738	0.461641
F47G3.4	2.21341	0.628005
F48C1.9	4.95364	1.11531
F52E1.14	-2.52845	-0.563715
F52G3.1	-0.946735	0.828701
F52H2.3	-1.48597	-0.946969
F52H2.6	-1.88311	-0.986146
F53A2.9	1.79149	0.631818
F53E10.1	1.57027	0.471855
F53F1.2	-1.13624	-0.723599
F53F10.3	-1.58466	-0.65889
F53F10.3	-1.58466	-0.916282
F53H2.1	0.990963	0.844707
F54D1.6	0.894785	0.740477
F54D5.12	-3.54636	-1.03264
F54D5.4	-2.57685	-0.925359
F54F7.8	-3.88735	-0.816307
F55D12.1	-1.5384	-0.7111
F56C3.9	-1.56552	-0.989332
F56C9.7	-2.03298	-0.902302
F56C9.7	-2.03298	-1.15853
F57B1.6	-1.94425	-0.67173
F57B1.9	-1.40925	-0.634478
F57C2.5	-1.34633	-0.814804
F57C9.1	-1.26729	-0.772588
F57F4.4	-4.4368	-1.30267
F57F5.1	-3.1846	-1.247
F58G6.3	-1.27352	-1.34824
F58G6.7	-1.15929	-1.34824
F59A3.7	2.80569	0.651673
F59B10.4	2.57868	0.480903
F59E11.7	2.96812	0.832712
fah-1	-2.11259	-1.01815
fan-1	3.44503	0.515989
far-7	1.94926	0.753634
fasn-1	-1.54597	-0.563814
fasn-1	-1.54597	0.481369
fasn-1	-1.54597	0.557452
fat-1	-1.48709	-0.781577
fat-4	-1.01508	-0.903336
fat-4	-1.01508	-0.790373
fat-6	-1.08425	-0.543023
fbp-1	-2.45989	-1.10563
fbxa-143	4.56744	0.876136
fbxa-144	2.34105	0.488413
fbxa-18	-2.15808	-1.45182
fbxa-188	1.05844	0.700481
fbxa-190	-0.947272	-0.890719
fbxa-21	1.5038	0.601808
fbxa-24	4.95062	0.419495
fbxa-30	4.75652	1.20032
fbxa-84	-2.63558	-1.43264
fbxa-98	0.93396	-0.730437
fbxc-7	1.90467	0.445253
fbxl-1	1.35437	0.504813
fkb-7	-2.48111	-0.906067
fkh-7	1.21246	0.421088
fkh-7	1.21246	0.635264
fkh-7	1.21246	0.4569
fkh-7	1.21246	0.638375
fkh-7	1.21246	0.379786
fli-1	1.13449	1.11353
flp-10	0.923336	0.482513
flu-2	-2.35486	-0.719731
fmo-4	0.975189	0.537054
folt-2	-7.75609	-1.27583
gana-1	-1.7417	-0.663498
gba-1	-1.45209	-0.665967
gbh-2	1.42509	-0.916192
gcs-1	-1.16627	-0.58298
gcsh-1	-2.23688	-0.726076
gcst-1	-1.89643	-0.89113
gdh-1	-1.92671	-0.865776
gem-4	2.84143	0.748361
gfat-1	-1.01581	-1.06017
gfi-1	-4.66012	-0.820622
ghi-1	1.39836	0.525996
gla-3	-1.32828	-0.867352
gla-3	-1.32828	-0.899164
glb-25	1.71982	0.686984
glc-1	0.957525	1.04009
gln-3	-1.81862	-0.533793
glt-1	-1.34138	-0.588018
gly-8	-2.11649	-0.864652
gnrr-2	1.54361	0.538694
gon-2	-1.28029	-0.773662
gos-28	1.30883	-0.918726
gpcp-2	-1.3301	-1.21961
gpx-2	-0.849625	-1.00314
gpx-7	-3.30926	-1.46557
grl-4	-3.32781	-0.710413
grl-4	-3.32781	-0.667641
gst-10	-4.61178	-0.809649
gst-26	-3.00454	-0.694357
gst-27	-3.47977	-0.694357
gst-28	-3.68493	-0.694357
gst-29	-1.12038	-0.600811
gst-36	-1.02898	-0.981639
gst-4	-2.9931	-0.754512
gst-42	-2.83271	-0.743556
gstk-1	-1.9408	-0.736402
gta-1	-1.87721	-0.795639
H06H21.8	-0.856291	-0.876374
H10D18.1	2.81987	0.765976
H18N23.2	-1.14486	-0.903645
H18N23.2	-1.14486	-0.732477
H20E11.1	-0.915912	-0.645325
H20E11.1	-0.915912	-1.19863
H28O16.1	-1.92359	-0.900067
H41C03.1	-1.52172	-1.00217
haao-1	-2.84692	-0.578362
haf-9	-1.00195	-0.858666
hil-1	2.2881	1.08847
hil-3	2.57083	0.938544
his-24	1.1475	0.574669
his-72	1.56808	1.08769
his-72	1.56808	0.830855
hlh-11	-1.56608	-0.903528
hoe-1	1.34287	0.391864
hpd-1	-1.68029	-0.732676
hpo-15	-1.6237	-0.63732
hpo-18	-1.3282	-0.894522
hpo-19	-1.42082	-0.996884
hpo-26	1.68445	-0.697295
hpo-8	-1.35888	-0.551815
hprt-1	-1.85226	-1.21179
hrg-2	-1.82253	0.36865
hsp-16.11	1.80855	0.944534
hsp-16.2	3.05413	1.03764
hsp-16.41	2.12753	1.03764
hsp-4	1.55559	0.72689
hsp-43	0.821191	0.703951
hsp-43	0.821191	0.404381
hsp-70	3.2937	0.434262
icl-1	-2.00644	-1.03324
idh-1	-3.3785	-1.12728
idhb-1	-1.26052	-1.20364
idhb-1	-1.26052	-0.824088
idhg-2	-3.52545	-0.690313
ifb-2	-1.18114	-0.65975
imb-3	1.05699	0.834238
imb-3	1.05699	-0.788548
inx-10	-1.2212	-0.957063
ipgm-1	-1.65501	-0.7734
ipla-2	1.21195	0.430978
irx-1	-0.974427	-0.679147
ivd-1	-2.26603	-0.798612
ivd-1	-2.26603	-1.11742
K01A2.10	2.8635	0.753634
K01C8.1	-1.42745	-0.866349
K01C8.2	1.67682	-0.866349
K02A2.5	3.38551	0.701342
K02C4.5	1.05011	-0.688539
K02D10.1	-1.03543	-0.558552
K02E2.7	2.96304	0.844707
K02F3.12	-10.3263	-0.972961
K07A1.13	-1.00304	0.513305
K08D12.6	-5.63038	-0.811188
K08D8.4	-3.09713	-1.12919
K09E2.3	-1.0546	-0.671185
K09G1.1	-1.71133	-0.586582
K11D12.13	-2.04174	0.377217
K11G12.6	-1.33128	-1.00944
K11H12.7	-2.69397	-0.75464
K11H3.3	-2.80886	-0.930659
K11H3.3	-2.80886	-1.02351
K12H4.7	-6.16078	-1.23914
kat-1	-3.25235	-0.836679
ketn-1	-1.7372	-1.0763
kin-15	-2.66874	-0.667828
klp-3	-1.16344	-0.636132
kpc-1	1.15725	0.419909
kqt-2	-1.2038	-0.586312
lact-1	-1.4197	-1.0277
lact-3	0.941825	0.775848
lap-2	-1.11181	-0.639813
ldp-1	-2.55052	-1.08593
lec-10	-2.78916	-0.843027
lec-3	-1.12466	0.55201
lec-3	-1.12466	0.673654
lec-4	-1.57237	-0.621185
lec-9	-2.66521	-0.698546
lem-4	1.88233	1.07084
let-383	-4.13428	-1.69864
let-383	-4.13428	-0.973841
let-383	-4.13428	-0.826432
let-721	-0.8914	-0.627429
let-754	-1.91986	-0.739573
let-767	-2.30635	-0.978182
let-805	-1.83339	-0.567927
lev-11	-1.83588	-0.632417
lipl-5	-3.83426	-0.75655
lips-14	-4.09228	-1.14768
LLC1.2	-2.38659	-1.32141
lpd-3	-1.10737	-0.810402
lron-13	1.10397	0.584953
lron-13	1.10397	0.642759
lron-13	1.10397	-0.775957
lron-8	-1.69675	-0.561484
lrp-2	-0.920002	0.628266
lys-1	-2.09742	-0.925828
lys-2	-3.38048	-0.925828
lys-8	-3.19384	-1.23809
M01A8.1	1.13958	0.494048
M01H9.3	1.2399	0.51799
M02H5.8	-1.25148	-0.603994
M03F4.6	-1.39387	-0.68916
M04C9.3	-0.982068	-0.647797
M176.4	-1.16655	-0.934648
M176.4	-1.16655	-0.836538
M60.2	2.14841	-0.586312
M60.4	1.84454	0.806597
M60.7	1.27843	0.48076
mca-3	-1.03826	-0.80186
mct-4	-2.05661	-1.10261
mct-4	-2.05661	-0.886851
mct-6	-1.40095	-0.848681
mcu-1	-1.37646	-1.15635
mcu-1	-1.37646	-0.839109
mcu-1	-1.37646	-0.732642
mdh-1	-2.48644	-0.807186
mdt-18	-2.06372	-0.835213
mec-3	-1.21381	-0.951412
mel-32	-1.53573	-0.627429
mif-2	-1.18992	-0.706883
mig-6	-2.92485	0.379968
misc-1	-1.25921	-1.01765
mlt-7	-1.46966	-0.752257
mmaa-1	-1.12898	-0.732001
mnr-1	-1.14841	-0.932666
mpst-3	-0.865013	-0.674529
mpst-3	-0.865013	-0.615933
mrp-6	-1.65102	0.817753
mrps-14	-1.52727	-0.965361
mth-1	-1.06895	-0.55425
mua-3	-4.26418	-0.839173
mua-6	-2.10944	-0.731515
mup-4	-2.22689	-0.539685
mup-4	-2.22689	-0.713155
mup-4	-2.22689	-0.722223
mup-4	-2.22689	-0.515569
mup-4	-2.22689	-0.81517
mup-4	-2.22689	-0.812992
natc-2	-1.18361	-0.652642
ncl-1	-1.10832	-0.931422
ncl-1	-1.10832	-0.631503
ndnf-1	1.53161	0.777161
nduf-5	-1.46278	0.673141
nduf-7	-0.942892	0.466275
nep-17	-1.79879	-0.699468
nep-17	-1.79879	-0.589649
nep-25	4.24143	0.648085
nex-3	1.27266	0.569404
nhr-110	1.29425	-0.966793
nhr-114	-1.87518	-0.716114
nhr-115	2.34813	0.617855
nhr-178	1.01161	0.513592
nhr-210	1.11524	-0.829646
nhr-23	-1.33547	-1.11398
nhr-3	1.23516	0.612394
nhr-31	-1.16501	-0.750125
nhr-61	2.23577	0.509644
nhr-61	2.23577	0.969434
nhr-68	-3.66573	-1.13078
nid-1	-2.46235	-0.867537
nit-1	-1.72292	-0.539126
nkb-3	-1.18942	-0.617553
nlp-16	1.07565	0.567218
nlp-27	1.3807	0.471854
nlp-28	2.38646	0.471854
nmur-3	-1.57648	-0.888715
nog-1	2.20166	0.717052
npa-1	-2.1582	-0.961427
npr-20	2.09162	0.649077
nra-1	-1.83542	-0.955728
nra-1	-1.83542	-1.04313
nud-2	1.07661	0.525991
oac-46	1.05809	0.696987
oac-46	1.05809	0.488435
oig-2	-2.53906	0.455725
osm-7	1.22722	0.651445
paf-2	1.2804	0.444095
pah-1	-1.5858	-0.652461
papl-1	-1.35416	-1.04118
pck-2	-1.45892	-0.929857
pcp-2	-5.6631	-0.955963
PDB1.1	-2.29893	-0.598516
pdha-1	-1.48684	-1.21961
peb-1	1.13326	0.810855
pes-9	-1.42225	-1.47935
pfkb-1.2	-0.965944	-0.732642
pho-1	-1.93608	-0.663579
pho-11	-2.58848	-1.23315
pho-13	-5.16505	-1.14094
plc-4	-1.28886	-1.04185
pmp-5	-2.20314	-1.11231
pms-2	-1.30534	-1.13078
pmt-2	-2.47764	-0.969693
pmt-2	-2.47764	-1.07309
pod-2	-1.58706	-0.613821
pod-2	-1.58706	-0.942502
pos-1	3.70659	0.983023
ppat-1	-2.06121	-0.603213
pqm-96	4.44643	1.16157
pqn-22	-3.54159	-0.550381
pqn-22	-3.54159	-0.917527
pqn-52	-1.46837	-0.533974
pqn-92	1.36674	0.416763
pqn-92	1.36674	0.550139
prk-2	1.4705	0.870422
prk-2	1.4705	0.527558
prk-2	1.4705	0.894928
prmt-6	-2.02275	-0.816753
ptr-21	-0.999864	-0.727009
ptr-21	-0.999864	-0.983548
ptr-8	0.986199	0.729235
pup-2	0.823387	0.721024
pyc-1	-2.32415	-0.930283
pyk-1	-1.43757	-0.994169
pyk-1	-1.43757	-0.708722
R01H2.7	1.1225	0.550798
R03H10.6	2.64776	0.503423
R05G6.10	1.41245	0.662729
R05G6.10	1.41245	0.559377
R07E3.4	-1.13435	-0.830749
R07E5.13	-3.25717	-0.757844
R07E5.4	-8.84195	-1.24476
R08E3.1	-1.10975	-1.22323
R08E3.1	-1.10975	-0.830731
R08E3.2	-1.08345	-0.830731
R08E5.3	-2.29107	-0.529816
R09H10.3	-1.52993	-0.849233
R09H10.5	-2.33622	-1.35871
R102.4	-1.92128	-1.34977
R102.4	-1.92128	0.583487
R102.4	-1.92128	-0.626788
R102.5	2.2438	0.583487
R102.6	1.24889	0.583487
R10H10.3	-2.49951	-0.923972
R12C12.1	-1.82903	-0.730866
R12C12.1	-1.82903	-1.08591
R12C12.9	-1.68011	-1.20925
R12C12.9	-1.68011	-0.813091
R12E2.11	-0.983435	-0.963079
R12G8.1	2.01138	0.946713
R148.5	-0.833411	0.550414
R193.2	-3.04058	-0.670718
rab-28	-1.86141	-0.943301
ril-1	-1.58295	-0.798116
riok-1	1.5154	-0.899195
riok-2	1.54579	-1.21179
rlbp-1	0.822811	0.638715
rrf-2	2.2614	0.527672
sams-1	-1.99217	-0.841354
sams-1	-1.99217	-0.599132
scav-1	-1.23032	-1.11905
scav-4	-4.0496	-1.06458
scav-5	-1.59474	-0.981639
scrm-4	1.81363	0.419909
sdha-2	-2.4025	-1.09309
sdz-35	5.62423	0.700917
set-12	2.20398	-0.740585
sgcb-1	-1.72529	0.753634
skpo-3	-2.03792	-0.590161
skr-5	2.78769	0.700481
slc-17.2	-1.94751	-0.693091
slc-17.9	3.27523	1.09836
smd-1	-1.28549	-0.747909
sod-1	-1.48106	-0.933102
sod-4	1.27266	0.450591
spd-5	-1.85124	-0.714963
spds-1	-1.2417	-0.572075
spds-1	-1.2417	0.443046
spe-11	3.66403	1.11531
spl-1	-1.97954	-1.11286
spp-1	-1.28644	-0.979884
spp-15	1.72408	0.526485
spp-16	-1.06008	-0.90473
spp-18	-1.22442	-0.72553
spp-2	-3.06045	-0.862477
spp-3	-3.25623	-0.862477
spp-4	-5.87223	-0.817915
spp-5	-2.10949	-0.817915
spp-8	-1.66545	-1.17479
sptl-2	-1.27585	-1.32899
sptl-2	-1.27585	-0.978776
sptl-3	-1.35222	-0.715804
sqst-1	1.29348	0.400119
sqst-1	1.29348	0.399261
srh-237	-10.749	-0.560106
srh-239	2.93175	1.48393
sri-39	6.08424	0.397148
srr-4	3.93501	0.431673
srw-86	2.1581	0.771676
sto-1	1.49537	1.05098
sucl-2	-1.63292	-0.746636
suco-1	1.48481	0.516076
sur-5	-2.52933	-0.914925
suro-1	-1.37936	-0.929857
sym-4	-0.9021	-0.824088
syx-17	1.69928	0.841663
syx-2	1.04176	0.78676
T01B11.2	-1.8476	-1.286
T01B7.5	1.38801	-0.677944
T01H8.2	-1.10393	-0.821895
T02G5.7	-2.53492	-0.836679
T04C4.1	1.92705	1.1149
T05A8.1	3.87646	0.416
T05A8.2	3.4868	0.416
T05C3.6	-4.29112	-0.933485
T05E12.6	-7.4819	-0.560106
T05E7.1	-3.36194	-1.02974
T06E6.1	1.16447	0.582352
T08H10.1	-1.98974	-0.848435
T09F5.12	1.73689	0.416949
T10B5.7	-1.06771	-0.638984
T10G3.3	-3.78682	-0.72971
T12A7.6	1.26422	0.748361
T12B3.2	-0.864244	-0.784299
T12D8.5	2.58891	0.409546
T12D8.9	-2.62749	-0.857446
T13C2.6	0.989383	0.385223
T13C2.6	0.989383	0.441197
T13C2.6	0.989383	0.960575
T13C2.6	0.989383	0.678496
T14B1.1	-2.15454	-0.659659
T15B7.14	-10.37	-0.551815
T15B7.15	-3.82908	-0.551815
T16G12.1	-3.69754	-1.14988
T16H12.4	1.29189	0.899459
T16H12.9	1.73782	-0.629995
T18D3.7	1.07761	0.829611
T19B10.2	1.77608	0.528027
T19B10.2	1.77608	0.448068
T19B10.2	1.77608	0.833056
T19B4.3	-1.07712	-0.829865
T19E7.6	1.539	0.47334
T20B3.1	1.42916	0.840703
T20D3.2	-1.54804	-0.784467
T20F7.5	2.10045	-0.810075
T20G5.12	3.39727	0.526493
T21C9.6	-0.926078	-0.858904
T21H3.1	-2.32932	-0.748527
T22F3.3	-2.28767	-0.569812
T22F3.3	-2.28767	-1.01237
T22F3.3	-2.28767	-0.828534
T23B12.8	1.57134	0.749779
T23B3.2	2.81058	0.708948
T23B3.2	2.81058	0.523744
T23E7.2	-3.98246	1.19732
T23E7.6	5.77668	1.19732
T23F2.3	1.2553	0.425456
T23F2.4	3.09367	0.425456
T23G7.3	2.92239	-0.783729
T24A6.20	-1.22211	-0.589244
T24C4.4	1.91488	0.695416
T25B9.1	-1.57748	-0.716835
T25B9.9	-1.48164	-0.672068
T25C12.3	-3.31683	-0.894347
T25G3.4	-1.12208	-0.759743
T25G3.4	-1.12208	-0.73486
T26H5.9	3.54725	1.48393
T27F6.8	2.40307	0.655332
T28B11.1	2.05226	1.19257
T28F3.8	-1.635	-0.552348
T28F4.4	-1.43564	-0.643085
tag-151	2.29894	-0.903742
tag-163	-1.17065	-0.71568
tag-173	-1.64357	-1.23161
tag-18	-3.62461	-0.740816
tatn-1	-2.68335	-0.632966
tbb-6	2.90106	1.24534
tbg-1	-1.22796	-0.903528
tbh-1	-2.08925	0.792788
tep-1	1.08273	0.625472
test-1	-2.67158	0.731277
tkt-1	-1.47951	-0.701461
tnt-2	-5.27835	-0.720308
tre-2	-0.967244	-0.751271
tre-3	-1.40435	-0.854268
tre-5	1.13816	-0.777207
trpp-10	-1.03056	-1.12608
trpp-10	-1.03056	-0.981055
tsp-1	3.62736	0.614328
tsp-2	2.72108	0.614328
ttm-2	-0.837921	-0.651317
ttr-2	1.42102	-1.02744
ttr-30	1.29	0.386946
ttr-32	1.9472	0.604603
ttr-38	1.31681	0.579197
ttr-44	-3.25594	-1.14588
ttr-54	1.85726	0.407151
twk-29	2.4834	0.397499
twk-42	-3.09633	-0.626122
tyr-2	-1.75364	0.625573
ugt-22	-2.52005	-1.03747
ugt-26	-1.92296	-0.76014
ugt-31	-2.2577	-0.811438
ugt-43	-3.7756	-1.05262
ugt-44	-2.50764	-1.05262
ugt-46	-2.06506	-0.806829
ugt-47	-1.26504	-1.09285
ugt-49	-1.03194	-0.582215
ugt-5	-1.06058	-0.924764
ugt-53	-5.78949	-0.872365
ugt-65	-2.43088	0.405626
ulp-4	1.59455	0.527152
ulp-4	1.59455	0.997345
unc-15	-3.14593	-0.753264
unc-15	-3.14593	-0.650073
unc-15	-3.14593	-0.635303
unc-54	-4.00109	-0.669033
unc-70	-1.43733	-0.928329
unc-73	-0.952565	0.460434
unc-89	-2.05768	0.460434
unc-89	-2.05768	-0.777091
unc-97	-1.17734	-0.852721
upb-1	-1.25928	-0.566502
vab-10	-1.34439	-0.628572
valv-1	2.66211	0.470978
vamp-8	1.92141	0.389868
VF13D12L.3	-2.60219	-0.680396
VF13D12L.3	-2.60219	-0.616128
vha-11	-1.48162	-1.03255
vha-12	-1.86031	0.817753
vha-12	-1.86031	-0.914739
vha-13	-1.61584	-1.01935
vha-15	-1.14022	-0.710034
vha-18	2.42553	0.983023
vha-19	-0.975351	-0.654042
vha-20	-1.05259	-0.824088
vha-3	-1.42149	-1.03255
vha-5	-1.23998	-0.773938
vha-5	-1.23998	-0.854854
vha-6	-1.21863	-1.49363
vha-8	-1.31311	-0.765732
vit-1	16.7477	-0.740585
vpr-1	-0.942025	-0.929155
VZK822L.2	1.68583	-0.543023
W01C8.5	-1.0397	-0.901712
W01F3.2	0.838548	0.493846
W02A2.9	2.33306	0.708917
W02D7.4	-1.24453	-0.615441
W02D9.10	1.0884	0.678554
W02D9.6	0.833119	0.556267
W02D9.7	-1.23585	0.556267
W02F12.8	1.75362	0.399297
W04A4.2	-1.32633	0.580287
W04C9.2	-1.02093	-0.698467
W05E10.1	-1.02672	-0.721843
W05F2.4	-1.00231	0.835161
W06A7.4	1.05522	0.457663
W06D11.1	3.65372	0.721459
W08A12.2	1.37473	0.647028
W09D6.5	0.922934	-0.787438
W09G12.9	-1.61711	-0.616546
W10C8.5	-4.37629	-0.802974
W10G11.2	-1.96023	-1.13769
wah-1	-1.09503	-0.986757
Y102A11A.9	2.83924	0.480511
Y105C5A.13	3.71113	0.613691
Y105C5B.9	-1.28617	-1.51621
Y111B2A.2	-3.14739	-1.09076
Y11D7A.3	-2.04204	-0.943301
Y17G7B.8	-0.926971	-0.987721
Y24D9A.8	-1.49794	-1.36389
Y24D9A.8	-1.49794	-0.84249
Y26E6A.3	-1.25815	-0.55766
Y32F6A.5	-1.00169	-0.765077
Y34B4A.5	-1.29641	-1.1543
Y34B4A.6	-1.76968	-1.1543
Y34B4A.9	-1.67677	-1.1543
Y37A1A.4	1.14092	0.764508
Y37A1B.5	-0.919221	-1.02203
Y37D8A.6	1.35307	0.433846
Y37H2A.14	3.39065	0.787524
Y38F1A.6	-4.91911	-1.14649
Y39E4B.6	-1.00544	0.438604
Y40H7A.10	-2.4458	-1.4612
Y43C5A.3	3.37595	0.63899
Y43C5A.4	-3.52991	-0.91044
Y43C5A.7	-3.61829	-0.91044
Y43F4B.5	-1.67399	-1.18513
Y43F8B.9	1.0059	0.607872
Y43F8C.13	-1.68772	-1.05284
Y47G6A.21	-1.28593	-0.855601
Y47G6A.22	-2.72304	-0.953937
Y47G6A.33	-2.90564	-0.810402
Y47G7B.2	1.68951	0.416
Y47H10A.5	3.20911	0.393306
Y47H9C.1	4.37673	0.75693
Y48A6B.7	-1.25482	-0.747643
Y48A6B.7	-1.25482	-1.20638
Y49E10.16	-2.18086	-1.35019
Y49E10.18	-2.44231	-0.63192
Y51B9A.9	1.24589	-0.623569
Y51F10.7	-3.00087	-0.981055
Y52B11A.12	-2.45141	-1.48209
Y53C12B.2	1.25898	-0.596696
Y53F4B.23	-4.64247	-1.26219
Y53F4B.39	-0.847052	-0.78801
Y53G8B.1	-1.05591	-0.941837
Y54E10A.17	-1.37872	-0.560934
Y54E5A.2	1.23497	1.04712
Y54F10AM.8	-1.14872	-1.07186
Y54F10BM.3	3.3413	0.704881
Y54G2A.57	5.26904	0.75356
Y55B1BL.1	2.68759	1.53763
Y56A3A.33	1.73251	0.582689
Y56A3A.33	1.73251	0.769868
Y56A3A.33	1.73251	0.482854
Y56A3A.33	1.73251	0.684274
Y58A7A.4	2.73037	0.622436
Y58A7A.5	1.2406	0.622436
Y60A3A.16	-1.06834	-1.06625
Y62E10A.13	-0.859838	-0.820131
Y62E10A.13	-0.859838	-1.23304
Y62H9A.15	-1.3035	-0.917155
Y66H1A.5	-1.82092	-1.43137
Y6B3B.1	-1.04779	-0.621355
Y6E2A.4	2.43424	0.934688
Y6G8.2	-1.97891	-0.655959
Y71F9AL.4	1.31017	0.603676
Y77E11A.12	-1.55514	0.894155
Y7A5A.1	-3.06032	-0.623399
Y80D3A.9	-1.22975	-1.31262
Y82E9BR.4	-4.22559	-0.685614
Y82E9BR.4	-4.22559	-0.777459
Y95B8A.6	1.0993	0.648277
Y95B8A.6	1.0993	0.687581
Y95B8A.6	1.0993	0.699225
Y97E10C.1	1.00217	0.56692
ZC373.2	-1.6014	0.773661
ZC443.3	1.75866	0.759305
ZC443.4	2.13674	0.759305
zip-11	-1.51229	-0.790078
zip-3	-1.92895	-0.593481
zip-3	-1.92895	-0.849207
zip-3	-1.92895	-1.09622
zip-3	-1.92895	-1.50921
ZK105.1	4.0098	0.374926
ZK1055.6	1.68799	0.409829
ZK1055.7	0.912978	0.409829
ZK1058.9	-2.0148	-0.539126
ZK1193.4	-2.14414	-0.665238
ZK121.2	-1.03734	0.505974
ZK1240.9	-1.25946	-0.627788
ZK1307.1	-1.48972	-0.736402
ZK1320.11	-1.61071	-0.794592
ZK1320.2	-1.0671	-0.736402
ZK1320.3	-1.33593	-0.736402
ZK1321.4	-4.21875	-1.29015
ZK177.8	-1.35566	-0.684242
ZK185.3	-1.88605	-0.872441
ZK228.3	-2.79698	-1.8733
ZK228.4	-3.25065	-1.44021
ZK593.2	1.08621	-0.763423
ZK669.3	1.44604	-0.730148
ZK669.3	1.44604	0.770254
ZK669.4	-1.94789	-0.730148
ZK822.1	3.06967	-0.543023
ZK822.2	1.95875	-0.543023
ZK899.7	1.57392	0.754645
zyx-1	-1.71092	-0.688254
zyx-1	-1.71092	-0.857254
zyx-1	-1.71092	-1.10315
