# Supplementary material for: Unique patterns of trimethylation of histone H3 lysine 4 are prone to changes during aging in Caenorhabditis elegans somatic cells
Source: PLoS Genet. 2018 Jun 18;14(6):e1007466. doi: 10.1371/journal.pgen.1007466 (PMC6023244; doi:10.1371/journal.pgen.1007466)
Supplement: S9 Table — (XLSX) [file pgen.1007466.s016.xlsx]

## Sheet: sheet1
Table S9:Genes that showed significant expression change upon ash-2 RNAi
Increased expression (FDR<0.05)		Increased expression( protein-coding gene&H3K4me3 marked)			Decreased expression (FDR<0.05)		Decreased expression(protein-coding gene&H3K4me3 marked)
gene name		gene name	cluster		gene name		gene name	cluster
aak-1		aak-1	m		K08D10.14		acs-17	a
aakg-2		aakg-2	h		R07C12.1		ech-9	a
aakg-4		aakg-4	d		F19C7.2		F47B10.9	a
abcf-3		abcf-3	d		T05E12.3		gst-24	a
abts-4		abts-4	u		Y34F4.2		kqt-3	a
acc-2		acdh-1	l		Y119D3B.13		sqv-5	a
acd-1		acdh-11	g		drd-10		tre-4	a
acdh-1		acdh-7	i		F18E3.11		Y34B4A.5	a
acdh-11		acly-1	n		clec-5		Y49E10.18	a
acdh-7		acox-2	k		crn-6		Y73F4A.1	a
acly-1		acs-1	l		skr-5		arrd-25	b
acox-2		ada-2	i		ora-1		camt-1	b
acs-1		aex-4	k		fbxa-180		F27C1.4	b
acs-7		alg-2	h		F57H12.6		frpr-11	b
ada-2		aps-1	q		F42A10.7		H06I04.6	b
aex-4		aps-2	o		ugt-9		irld-6	b
alg-2		aqp-7	n		C14A6.16		K02D10.3	b
aps-1		arl-1	t		ins-7		K10C9.3	b
aps-2		arp-11	c		cyp-34A2		mig-17	b
aqp-7		arrd-19	j		nlp-25		nhr-130	b
arl-1		asg-2	o		F41C6.4		nhr-21	b
arp-11		atgl-1	i		fbxa-55		nhr-232	b
arrd-19		atp-2	q		K09F6.7		nhr-45	b
asg-2		atp-5	x		C17H1.7		R08E3.1	b
atf-2		attf-2	x		amt-1		snt-1	b
atgl-1		B0205.9	g		fip-2		soc-1	b
atp-2		B0273.1	y		F52G2.3		svh-2	b
atp-5		B0281.3	n		T26F2.2		tat-4	b
attf-2		B0361.6	h		nlp-29		W02B12.13	b
B0001.2		B0395.3	g		glc-1		Y65B4BL.7	b
B0024.11		B0454.9	d		T02B5.3		C08E3.13	c
B0205.9		B0464.6	f		F56D3.1		cid-1	c
B0238.13		B0491.5	f		math-18		dlg-1	c
B0252.1		B0495.2	h		F15E6.6		gpd-1	c
B0252.5		B0507.3	h		C26E1.2		K07C5.2	c
B0273.1		B0511.7	h		W03F8.2		K12C11.1	c
B0281.3		B0563.5	m		Y34B4A.5		K12C11.7	c
B0361.6		bath-41	h		fbxa-187		num-1	c
B0395.3		best-20	y		C29F7.2		pak-1	c
B0454.9		bir-1	i		cnc-7		sid-3	c
B0464.6		bpl-1	g		R09F10.1		ttll-15	c
B0491.5		bre-1	h		math-40		W09G3.6	c
B0491.7		C01G5.5	b		cyp-37B1		Y53C10A.5	c
B0495.2		C01G5.6	i		fbl-1		Y82E9BR.16	c
B0507.3		C03H5.3	h		C18D4.8		C10G8.8	d
B0511.6		C04E6.11	h		B0024.4		C53A5.13	d
B0511.7		C04H5.7	m		M162.5		F15A8.6	d
B0563.5		C05C8.2	h		C06E1.1		haf-4	d
B0564.2		C05D11.1	v		pcp-3		ifg-1	d
B0564.7		C07A9.9	i		Y38E10A.14		lin-13	d
bath-41		C07H6.2	q		T16G1.6		mau-2	d
bcmo-1		C08B6.8	e		T13F3.6		mes-3	d
best-15		C14A11.9	h		math-14		mlk-1	d
best-20		C17C3.1	l		F49C12.14		nfm-1	d
bir-1		C17G10.2	d		nlp-31		nhr-80	d
bpl-1		C18B12.6	j		otpl-3		ogt-1	d
bre-1		C18E9.4	q		Y47H10A.5		sav-1	d
C01B4.8		C23F12.4	h		ZK970.7		scpl-1	d
C01G5.5		C25H3.10	m		C40H1.2		sid-1	d
C01G5.6		C25H3.14	m		Y51B9A.9		tbc-2	d
C02F5.3		C25H3.3	u		dhs-14		ttr-1	d
C03F11.4		C27B7.2	r		F16B4.7		unc-70	d
C03H5.3		C27H5.4	k		W02D7.4		VC5.2	d
C04E6.11		C27H6.9	r		asp-17		xnp-1	d
C04G2.10		C28G1.2	e		nlp-30		Y51H1A.2	d
C04H5.7		C29F3.7	o		R04B5.5		aat-1	e
C05B5.17		C29F9.6	y		ugt-18		aman-3	e
C05C8.2		C30B5.4	h		K03B8.8		apd-3	e
C05C8.5		C31C9.2	a		chil-22		C09E8.1	e
C05D11.1		C31E10.5	g		T24F1.5		C41D11.3	e
C05E11.6		C33A12.1	f		ilys-5		C44H9.4	e
C07A9.9		C33F10.14	a		F42F12.3		elp-1	e
C07H6.2		C34C12.2	j		C49A9.2		F07C3.9	e
C08B6.8		C34F6.5	p		ugt-1		F20H11.1	e
C10G8.3		C36A4.10	n		F19C7.5		hmp-1	e
C14A11.9		C36B1.11	a		chil-8		K05B2.2	e
C15A11.4		C36B1.14	b		ech-9		kri-1	e
C17C3.1		C37C3.9	d		F59A7.2		lfi-1	e
C17G10.2		C38C3.4	y		Y60A3A.16		lrp-1	e
C17H12.6		C41A3.2	s		C10C5.4		lst-6	e
C17H12.8		C42C1.13	q		Y54G2A.37		mctp-1	e
C18B12.6		C46F2.1	k		K08D8.4		mtm-5	e
C18E9.4		C47D12.2	h		ptr-23		nhr-1	e
C23F12.4		C47E12.7	h		ifd-1		nrfl-1	e
C25G4.2		C47G2.4	i		ZK742.4		pct-1	e
C25H3.10		C50E3.5	g		pmp-1		pvf-1	e
C25H3.14		C50F7.5	u		oat-1		sago-1	e
C25H3.3		C56A3.6	j		C49H3.12		sipa-1	e
C27B7.2		C56E6.2	o		fbxa-105		T01H8.2	e
C27H5.4		cco-1	x		Y105C5A.12		T10B10.8	e
C27H6.9		cdc-25.1	g		ZK455.5		T21C9.6	e
C28G1.2		cdk-7	g		cnc-8		ttyh-1	e
C28H8.5		cec-10	e		cgt-2		Y102A11A.3	e
C29F3.7		cec-3	i		C46C11.2		Y119C1B.10	e
C29F9.6		ceh-32	k		Y46G5A.20		Y43E12A.2	e
C30B5.4		cfim-1	i		T19D12.2		Y75B8A.24	e
C31C9.2		cks-1	k		C01G5.9		zak-1	e
C31E10.5		clec-126	g		cnc-4		ZK550.6	e
C32H11.9		clec-127	t		nas-9		apl-1	f
C33A12.1		clec-205	u		Y14H12A.1		C37C3.1	f
C33F10.14		clec-265	k		F49E12.10		ZK1055.7	f
C34C12.2		clec-85	l		clec-67		acl-5	g
C34F6.5		clec-9	a		K07F5.8		ags-3	g
C36A4.10		cogc-6	h		spp-18		angl-1	g
C36B1.11		col-20	l		str-245		C09E7.4	g
C36B1.14		cox-11	k		nhr-55		C13C4.6	g
C37C3.9		cpf-1	f		tba-7		C33A11.2	g
C38C3.4		cps-6	w		C14A4.6		clip-1	g
C41A3.2		crn-5	u		Y32B12C.1		cls-3	g
C42C1.13		csb-1	e		C16D9.4		cyp-33C7	g
C46F2.1		ctsa-2	x		F21H7.3		cyp-33E2	g
C47B2.9		cul-2	x		C08F11.3		F52G2.3	g
C47D12.2		cwn-1	x		Y105C5B.9		F59B1.8	g
C47E12.7		cyb-1	x		ZK856.5		fbxa-182	g
C47G2.4		cyn-10	o		clec-69		fbxa-189	g
C49A9.5		cyn-11	h		irg-3		fbxa-53	g
C50E3.5		cyn-4	j		clec-7		K08B5.2	g
C50F7.5		cyp-25A1	n		clec-10		lat-1	g
C50F7.9		cyp-25A2	l		lipl-4		mig-6	g
C52A10.2		cyp-29A2	k		daf-36		nac-3	g
C56A3.6		cyp-33C2	y		W06A7.4		nhr-123	g
C56E6.2		cyp-35C1	u		ilys-3		nhr-57	g
catp-2		cyy-1	d		ugt-11		nhr-65	g
cav-2		D1054.1	h		F49F1.7		pek-1	g
cco-1		D2030.3	c		T12A2.1		sfxn-5	g
cdc-25.1		D2045.8	k		ZK1320.9		sid-2	g
cdk-7		dad-1	x		ech-7		syd-2	g
cec-10		ddx-17	p		C04G6.5		T07D1.2	g
cec-3		dgn-1	y		maf-1		T08E11.1	g
ceh-32		dhs-19	h		W10G11.3		T12A2.1	g
cex-1		dhs-2	j		F21D5.3		tmem-135	g
cfim-1		dhs-20	k		F35E12.4		W09D6.5	g
chil-14		dnj-7	g		K09C4.1		Y105E8A.3	g
cks-1		dod-6	m		F41E7.1		Y32F6B.1	g
clec-106		dpy-17	u		ZK1248.17		Y43F4B.5	g
clec-126		drr-2	i		T16G1.7		Y66D12A.24	g
clec-127		dve-1	y		Y42A5A.3		Y69H2.9	g
clec-13		E01A2.1	f		R01B10.3		Y75B8A.32	g
clec-143		E01G4.5	y		R05G6.10		zip-1	g
clec-15		E02H1.1	i		Y17G9A.2		ZK1240.5	g
clec-17		ech-8	l		C50B6.7		C03B1.14	h
clec-174		efl-1	d		cdd-1		C07D10.5	h
clec-190		egg-3	w		C08E3.13		C26E1.2	h
clec-204		egl-13	y		F28H7.3		C28G1.5	h
clec-205		egl-9	d		F52H3.6		cdf-1	h
clec-265		eif-6	x		F14B8.6		F13H8.1	h
clec-4		ekl-5	h		F42C5.4		F17C11.13	h
clec-58		elo-5	l		F14H3.12		F35C11.4	h
clec-60		elpc-1	h		msp-31		F43G9.3	h
clec-72		emb-27	g		C27A7.1		F47D12.6	h
clec-85		ent-1	c		ZC239.1		F58F9.3	h
clec-9		enu-3.2	e		R10E8.7		K04G2.9	h
clx-1		epg-8	j				K11E4.2	h
cogc-5		eri-3	g		T20F7.3		lec-12	h
cogc-6		etr-1	h		lem-3		pbo-1	h
coh-3		ets-4	o		fip-5		pqn-52	h
col-159		exoc-7	g		math-38		spp-10	h
col-183		exoc-8	g		cyp-35D1		T07F12.1	h
col-20		exos-2	h		ssp-10		T21F4.1	h
cox-11		exos-4.1	f		lgc-32		tba-7	h
cpb-1		F01D4.5	j		fbxa-99		ugt-64	h
cpd-2		F01F1.2	q		H03A11.2		unc-11	h
cpf-1		F07E5.5	g		C49C3.9		W04B5.3	h
cpg-3		F08G12.2	i		thn-1		Y71G12B.32	h
cps-6		F08G5.3	g		fbxc-20		ZK1320.9	h
cpt-3		F09F7.4	n		acox-5		ZK643.5	h
crn-5		F10C2.4	g		nlp-28		acdh-9	i
csb-1		F10D11.2	j		F27E5.1		ads-1	i
ctsa-2		F10E7.5	f		F42A10.6		B0334.3	i
cul-2		F10E9.3	h		T21F4.1		B0454.5	i
cut-3		F13D12.9	t		cyp-34A5		ben-1	i
cwn-1		F13H8.9	m		Y34F4.1		C08E8.4	i
cyb-1		F15D4.5	i		C16B8.3		C34D10.2	i
cyn-10		F17C11.12	n		F08G2.5		F21A3.11	i
cyn-11		F18A11.3	o		C05D2.8		F40F4.7	i
cyn-4		F19B10.1	h		cyp-13A2		F55B11.4	i
cyp-25A1		F22D3.6	d		mpst-3		fbxa-55	i
cyp-25A2		F23H11.2	j		K11G9.5		gly-19	i
cyp-29A2		F25B4.4	p		nlp-33		gst-7	i
cyp-33B1		F26A1.1	q		ppw-1		K07E3.4	i
cyp-33C1		F26E4.6	q		ssq-1		let-522	i
cyp-33C2		F26G1.1	r		lfi-1		M04D5.3	i
cyp-35C1		F31D4.9	i		ifc-2		nhr-49	i
cyy-1		F32B6.3	g		cnnm-2		snt-4	i
D1054.1		F32D8.5	p		papl-1		sphk-1	i
D2030.3		F33H2.6	g		ZC116.3		sqst-2	i
D2045.7		F34D10.3	p		sulp-8		valv-1	i
D2045.8		F35G12.12	u		kqt-2		xbx-6	i
D2096.5		F36A2.2	t		W09G12.7		acl-12	j
dad-1		F36A2.9	d		kqt-3		C49C3.4	j
dap-3		F37B4.10	h		C18A11.4		C54G4.7	j
dars-2		F38E9.5	g		ser-4		cbp-2	j
dct-17		F40E10.5	v		C54D10.14		ceh-79	j
ddx-17		F42A8.3	h		gpx-7		epg-9	j
delm-2		F42A9.8	i		T04A11.2		F42G2.5	j
dgn-1		F43C11.9	b		gon-2		fbxa-58	j
dhs-19		F43H9.4	s		C31H5.6		gei-4	j
dhs-2		F44E7.9	i		vab-10		nhr-58	j
dhs-20		F44F4.3	a		H28G03.5		nhr-88	j
dhs-23		F45E4.5	s		C15B12.1		sqv-4	j
dnj-7		F49E2.1	u		sek-4		sur-7	j
dod-21		F49E7.2	h		W02D7.5		W09D10.5	j
dod-22		F52B11.5	i		tre-3		ZK6.11	j
dod-24		F52C12.2	g		C32D5.6		alg-1	k
dod-6		F52H2.5	h		F41E6.5		alh-10	k
dohh-1		F52H2.7	e		acd-3		C11E4.6	k
dpf-6		F53B7.3	i		Y48C3A.5		C14A4.7	k
dpy-17		F53E10.1	g		Y4C6B.3		C15A11.7	k
drr-2		F53F4.11	b		elp-1		C15B12.1	k
dve-1		F56C11.6	m		W10G11.2		C15C7.7	k
E01A2.1		F58D5.2	t		Y37D8A.3		C16D9.4	k
E01G4.5		F58F9.7	k		Y43F8C.13		C26B9.5	k
E02H1.1		F58G6.9	l		add-1		C35A11.4	k
E02H1.2		F59D12.5	i		bath-26		C39H7.4	k
E02H1.6		F59F4.1	y		Y43F8B.12		C42D8.1	k
ech-8		fars-1	c		F57G8.7		C49A9.2	k
efl-1		fat-4	n		E04D5.4		C49A9.4	k
efsc-1		fbxa-114	g		Y105E8A.3		C49C3.9	k
egg-3		fbxa-208	x		valv-1		cah-5	k
egl-13		fbxa-64	h		Y57E12AL.3		cgt-2	k
egl-9		fbxa-76	d		cnc-2		chil-8	k
eif-6		fbxa-77	p		pamn-1		ckc-1	k
ekl-5		fbxa-91	x		ceh-60		clec-49	k
elo-5		fbxa-92	x		E02C12.8		cln-3.1	k
elpc-1		fil-2	d		Y77E11A.14		cyp-37B1	k
emb-27		fipp-1	f		fbxa-59		daf-36	k
ent-1		fkb-7	b		lron-8		dod-19	k
enu-3.2		fli-1	i		fbxa-188		egal-1	k
epg-8		flr-4	w		cyp-33C7		elt-7	k
eri-3		frm-4	d		F58F9.4		ent-7	k
ero-1		gas-1	g		sid-3		exl-1	k
etr-1		ggr-1	u		Y40H7A.11		F08F1.3	k
ets-4		glh-1	y		hda-5		F13B6.2	k
exoc-7		gon-14	j		cah-5		F14H3.12	k
exoc-8		gpb-2	j		T25G12.6		F15E6.3	k
exos-2		grl-10	r		Y41D4B.17		F19C6.4	k
exos-4.1		gtbp-1	h		tsp-9		F28H7.3	k
F01D4.5		H06I04.3	d		mrp-3		F43C11.7	k
F01F1.2		H21P03.2	j		asm-2		F56D5.6	k
F07E5.5		hacd-1	l		ugt-29		F56F10.1	k
F08G12.2		haf-1	v		sri-40		faah-3	k
F08G5.3		har-1	i		D1086.5		fbxa-105	k
F08G5.6		hda-6	g		grd-3		fbxa-6	k
F09E5.16		hil-1	o		dct-7		gck-1	k
F09F7.4		hil-2	s		Y37A1A.2		glc-1	k
F09F9.5		hil-3	m		Y69A2AR.25		glr-4	k
F10C2.4		him-8	g		F15E6.3		gst-6	k
F10C2.5		his-25	x		ceh-62		H03A11.2	k
F10D11.2		his-9	x		Y47G6A.19		H41C03.3	k
F10D2.10		hmg-4	d		ZK1240.5		haf-9	k
F10E7.5		hmgr-1	x		ugt-64		ifb-2	k
F10E9.3		hmgs-1	f		nhx-2		ifd-2	k
F13D12.9		hpo-15	o		Y69H2.9		K07G5.5	k
F13H6.5		hrg-1	d		ZK1055.6		K08D8.4	k
F13H8.9		hsp-16.2	m		Y32F6B.1		kel-8	k
F14D7.6		hsp-16.41	m		C01A2.6		lap-1	k
F14H12.6		hsp-70	m		T01B10.5		lron-8	k
F15D4.5		hsr-9	d		gst-6		maf-1	k
F17C11.12		hus-1	h		F55D12.2		mec-12	k
F18A11.3		hxk-1	a		mec-8		mpst-3	k
F19B10.1		idhb-1	j		Y82E9BR.16		nas-9	k
F22D3.6		idhg-2	k		C24B9.3		nhr-106	k
F22E5.1		jkk-1	k		ver-2		nhr-177	k
F22F4.1		K02F3.9	s		ZK1193.2		nhr-179	k
F23A7.4		K07A1.10	i		gly-19		nhr-182	k
F23A7.8		K07A1.3	i		str-144		nhr-55	k
F23H11.2		K07C5.6	c		fipr-21		nuc-1	k
F25B4.4		K07E3.2	g		Y59H11AR.4		pmp-1	k
F26A1.1		K08F4.3	h		nmur-4		R10H10.3	k
F26C11.1		K09E9.3	j		T10H10.2		scav-1	k
F26E4.6		K12H4.5	i		C15A11.7		scav-4	k
F26F12.4		kin-15	y		F22H10.3		sek-4	k
F26G1.1		klp-20	y		F53A9.8		sma-10	k
F31D4.9		knl-2	d		dop-2		spp-18	k
F32B5.1		lag-1	k		F56D5.6		sulp-8	k
F32B6.3		lbp-4	i		C53B7.6		T07D3.4	k
F32D8.5		lea-1	m		vab-15		T10B5.7	k
F32H2.6		let-49	f		nhr-88		T14B1.1	k
F33H2.6		let-70	q		scav-4		T19D7.6	k
F34D10.3		let-92	q		Y17D7B.10		T20F7.3	k
F35C11.5		let-99	b		col-19		T24A6.20	k
F35E12.5		lid-1	j		W03D8.8		T24E12.5	k
F35G12.12		lig-1	g		clec-47		tag-53	k
F35H10.6		lin-11	y		lips-17		ugt-11	k
F36A2.2		lin-26	f		ent-7		ugt-17	k
F36A2.9		lin-53	h		Y45G12C.1		ugt-29	k
F37B4.10		lin-56	d		F47B10.9		ugt-48	k
F38E9.5		lpd-2	e		fbxa-165		unc-44	k
F39D8.3		lpd-5	o		F11E6.6		unc-95	k
F40E10.5		lsm-5	o		col-98		VF13D12L.3	k
F40G9.14		lsm-7	p		ugt-2		W02D7.4	k
F42A8.3		M02F4.3	y		F55G1.15		W09G12.9	k
F42A9.8		M04B2.4	d		F15A8.6		W10G11.1	k
F43C11.9		M28.5	p		nhr-177		Y105C5A.24	k
F43H9.4		mans-1	h		gpa-17		Y106G6H.1	k
F44A2.5		marb-1	o		snt-4		Y34F4.2	k
F44E7.9		mboa-7	h		ZC196.3		Y43C5A.2	k
F44F4.3		mcm-7	d		B0507.10		Y43F4A.1	k
F44G4.1		mcrs-1	d		ZC247.1		Y43F8C.13	k
F45D11.14		mdh-2	p		C08E8.4		Y45G5AM.9	k
F45D11.15		mdt-18	i		F13B6.2		Y51B9A.9	k
F45D11.16		mdt-22	p		ztf-22		ZK185.3	k
F45E4.5		mdt-9	n		C18A11.3		act-5	l
F45H11.5		mel-26	f		tbc-2		asp-4	l
F46B3.1		mif-3	d		unc-68		btb-17	l
F49E2.1		mig-1	y		F59E11.2		C04G6.5	l
F49E7.2		moc-3	j		sipa-1		C05D2.8	l
F52B11.5		mogs-1	i		M79.2		C07D8.6	l
F52B5.2		mpk-1	s		prmn-1		C14A4.6	l
F52C12.2		mppb-1	h		lipl-2		C23H5.8	l
F52H2.5		mrp-6	y		cid-1		C29F9.2	l
F52H2.7		mrpl-11	p		Y15E3A.4		clc-1	l
F53B7.3		mrpl-14	f		C44H9.4		clec-50	l
F53E10.1		mrpl-20	h		W04E12.7		clec-65	l
F53F4.11		mrpl-23	v		ZK938.1		col-98	l
F54B8.1		mrpl-28	i		F43C11.7		cpr-3	l
F55F3.4		mrpl-34	f		K02D10.3		cpz-2	l
F55F8.2		mrpl-51	c		F23F12.3		cyp-34A8	l
F56C11.6		mrpl-55	o		T05C3.6		cyp-44A1	l
F58A6.1		mrps-16	h		ugt-21		dhs-14	l
F58D5.2		mrps-18B	i		Y37H2A.14		E02C12.8	l
F58F9.7		mrps-18C	g		rab-11.1		F01D5.2	l
F58G6.9		mrps-21	n		clec-49		F08A8.4	l
F59D12.5		mrps-25	f		skr-4		F08B12.4	l
F59F4.1		mrps-34	i		F15E6.4		F18E3.11	l
F59H6.5		nfyc-1	i		ZC239.14		F19C7.1	l
fars-1		nhr-108	k		col-103		F37H8.3	l
fat-4		nhr-11	v		C33A12.4		F42F12.3	l
fbxa-114		nhr-68	n		B0348.2		F52E1.14	l
fbxa-208		nkat-3	g		Y54G9A.4		F58B4.5	l
fbxa-64		nkcc-1	d		Y43F8B.11		F59B1.2	l
fbxa-76		nmgp-1	f		R10E8.1		far-5	l
fbxa-77		nob-1	g		cept-1		fbxa-51	l
fbxa-91		nog-1	h		chw-1		fbxa-99	l
fbxa-92		nol-5	f		T03F7.7		gpx-7	l
fil-1		npp-13	g		T19D7.6		gstk-1	l
fil-2		npp-15	e		clec-233		hpo-34	l
fipp-1		npp-20	d		C09E7.4		lips-14	l
fipr-16		npp-22	g		grsp-4		math-14	l
fkb-7		npp-23	j		abhd-14		math-18	l
fli-1		npr-8	y		ZK1055.7		math-40	l
flr-4		nprl-2	h		unc-44		msp-38	l
fmo-1		nsun-4	v		rrn-3.1		mthf-1	l
folt-3		nxf-2	j		Y73F4A.1		mup-4	l
frm-4		oma-2	t		drd-50		nhr-114	l
gale-1		orc-5	h		ugt-20		nhr-176	l
gas-1		pafo-1	h		T11F9.14		papl-1	l
ggr-1		panl-2	c		ehbp-1		ppw-1	l
gld-1		pcaf-1	g		T04A11.4		R07E3.1	l
glh-1		pcm-1	d		rig-6		spp-14	l
gon-14		pcn-1	g		K08D8.3		spp-2	l
gpb-2		pdhb-1	h		T25D10.1		spp-3	l
grl-10		perm-3	o		fbxa-57		spp-6	l
gro-1		phf-31	b		fbxa-53		spp-8	l
gtbp-1		piga-1	h		far-5		T02C5.1	l
H04M03.3		plp-1	p		cyp-13A5		T03F7.7	l
H06I04.3		pnk-1	q		Y75B8A.32		T05E12.3	l
H12D21.3		pole-1	y		ugt-48		T19D12.2	l
H21P03.2		pot-1	h		F58B4.5		T21G5.2	l
H23N18.5		prg-1	j		clec-50		T21H3.1	l
hacd-1		prk-2	s		T02G5.11		tsp-9	l
haf-1		prp-17	e		aat-1		W02D7.5	l
har-1		prx-12	k		K07G5.5		W10G11.2	l
hda-6		prx-13	f		snf-3		Y14H12A.1	l
hil-1		prx-19	i		F28C6.5		Y34B4A.9	l
hil-2		R04F11.2	o		acs-2		Y60A3A.16	l
hil-3		R04F11.5	f		Y49E10.18		zip-11	l
him-8		R05H5.3	h		Y39B6A.21		zip-12	l
his-10		R06F6.12	j		spp-1		ZK1320.3	l
his-11		R07E3.4	q		fbxa-182		C08E3.1	m
his-12		R10E11.6	n		C10C5.5		C33A12.4	m
his-13		R10E8.3	e		nhr-114		chil-24	m
his-14		R11F4.1	o		M01A8.1		F16A11.1	m
his-15		R11H6.5	p		ftn-1		F42C5.4	m
his-16		R53.4	o		F26D11.1		F52E4.5	m
his-17		rab-30	j		cyp-14A1		M28.10	m
his-2		rab-8	x		fbxa-51		skr-5	m
his-20		ran-3	h		ftn-2		tep-1	m
his-22		rba-1	t		Y69A2AR.12		Y37H2A.14	m
his-25		rbg-3	d		H11E01.3		Y47H10A.5	m
his-26		rbx-2	i		ceh-37		ZC239.14	m
his-27		rfc-1	d		ttr-46		ZC247.1	m
his-29		rfc-2	g		C07D10.5		ZK1055.6	m
his-30		rfc-3	v		F58H1.6		col-8	n
his-32		rfc-4	d		C28G1.5		D2007.1	n
his-33		rfl-1	n		F17A9.4		ddo-2	n
his-34		rha-2	g		vit-1		ehbp-1	n
his-39		rheb-1	q		unc-23		F17A9.4	n
his-4		ril-2	f		B0563.7		F52H3.5	n
his-42		rnf-121	h		sma-10		fbp-1	n
his-43		rnh-1.3	m		kri-1		fkb-3	n
his-44		rpb-11	o		F38B7.2		gbh-2	n
his-45		rpb-3	i		rhr-2		ilys-4	n
his-46		rpl-11.1	c		H14A12.5		let-607	n
his-47		rpoa-12	x		acn-1		math-20	n
his-48		rpoa-2	g		Y51H1A.2		R07H5.8	n
his-49		rrbs-1	j		W06H8.2		R09F10.1	n
his-52		rsa-1	h		ZK6.8		sym-4	n
his-54		rsp-1	f		C53A5.13		T22C1.4	n
his-55		rsp-5	i		skr-12		Y22D7AL.15	n
his-56		rsp-7	d		fkb-3		acs-13	o
his-57		rsr-1	g		Y41C4A.8		C18B2.4	o
his-58		saeg-1	r		ZC266.1		C42D4.1	o
his-59		sas-6	j		suro-1		col-103	o
his-6		scav-5	v		gbh-2		cpl-1	o
his-62		scc-3	d		F19C6.4		cpr-6	o
his-63		scrm-4	m		irld-6		F17C11.4	o
his-64		sdha-2	c		K04G2.9		F17C11.6	o
his-65		seb-2	y		dcar-1		F19B2.5	o
his-66		set-10	g		ifb-2		F21C10.10	o
his-68		set-12	w		lbp-7		F22B7.9	o
his-8		set-31	j		sid-2		F22H10.3	o
his-9		set-4	i		T02C5.1		F26G1.2	o
hlh-3		sip-1	j		nhr-137		F59B2.3	o
hlh-8		smu-2	g		ZC581.9		fat-5	o
hmg-4		snpc-1.1	j		Y71F9B.9		hsp-17	o
hmg-5		sod-2	h		hum-6		icl-1	o
hmgr-1		spas-1	h		sma-1		K12C11.6	o
hmgs-1		spr-1	d		catp-3		lbp-6	o
hmit-1.1		srh-239	g		pqn-52		lec-11	o
hpl-2		str-131	u		F55B11.4		lec-2	o
hpo-15		str-7	v		F19C7.6		lem-3	o
hrg-1		sucg-1	h		msp-45		nlt-1	o
hsp-12.6		sucl-2	n		ceh-79		rfip-1	o
hsp-16.2		swd-2.2	h		arrd-14		skr-4	o
hsp-16.41		swsn-2.2	h		spp-20		spp-5	o
hsp-70		swsn-6	h		F49E2.2		T03F6.3	o
hsr-9		swsn-9	j		gei-4		T04F8.8	o
hus-1		swt-1	y		abt-4		T25D10.1	o
hxk-1		T01B7.8	y		F08F1.3		ttr-46	o
idhb-1		T01C3.2	o		fpn-1.1		W01F3.2	o
idhg-2		T01G1.2	g		ZK287.4		W05H9.1	o
inx-9		T04F3.2	a		F42G2.5		Y46G5A.20	o
jkk-1		T05D4.3	v		Y65B4BL.7		Y54E5A.8	o
K02D3.1		T05E12.6	k		msp-50		dnj-13	p
K02F3.9		T07F10.3	h		C42D8.1		F13D12.3	p
K03A11.1		T09B9.4	h		lyst-1		F44E2.10	p
K04H8.3		T10B10.3	h		cyp-44A1		F44E7.5	p
K05B2.4		T10B5.3	g		msp-152		fbxa-57	p
K07A1.10		T10C6.5	i		spp-10		fbxa-60	p
K07A1.3		T12G3.2	k		F47G3.1		K09F6.7	p
K07C5.6		T14B4.3	i		tag-343		oac-46	p
K07E3.2		T15B7.14	l		mlt-8		R01B10.3	p
K07H8.5		T16G12.1	a		faah-1		rmd-1	p
K08F4.3		T20B3.1	y		F35E12.10		stdh-1	p
K09C4.4		T20F7.5	y		phat-2		T28H10.3	p
K09E9.3		T20G5.8	m		trpp-12		tth-1	p
K10D11.2		T22B7.4	k		F58F9.3		C16B8.3	q
K11H12.4		T22C1.1	f		F43G9.3		drap-1	q
K12B6.8		T22C8.3	g		C17H1.6		ell-1	q
K12H4.5		T22D1.3	s		ajm-1		F26F12.3	q
kin-15		T23F11.2	b		cyp-33E2		F37C4.5	q
klp-20		T24B8.3	q		fhod-1		F52A8.6	q
kmo-2		T24B8.5	y		F55H12.3		fbxa-59	q
knl-2		T24H7.3	e		F13H8.1		ftn-2	q
lag-1		T25G3.3	j		T16G1.4		nex-2	q
lbp-4		T26A8.4	q		W09G12.9		par-5	q
lbp-8		T26G10.1	h		ZK899.2		rab-11.1	q
lea-1		T27E4.7	o		exl-1		T23F2.3	q
let-49		T28D9.1	i		del-5		T28B8.1	q
let-70		tag-124	h		grsp-2		tba-2	q
let-92		tag-179	f		M04D5.3		tbb-2	q
let-99		tag-262	i		grl-8		unc-23	q
lid-1		tag-267	i		ZK370.6		Y111B2A.10	q
lig-1		tag-321	b		math-20		acs-2	r
lin-11		tag-65	h		tol-1		anc-1	r
lin-26		tbcd-1	g		dnj-13		C49H3.12	r
lin-37		tfbm-1	d		Y38F1A.8		F08G2.5	r
lin-53		thoc-1	d		arrd-7		F41E6.5	r
lin-56		thoc-3	e		klo-2		F55H12.4	r
lips-3		tiar-1	f		W02B12.4		lbp-7	r
lips-5		tin-9.1	h		C45B2.8		lec-8	r
lpd-2		tin-9.2	q		sav-1		miz-1	r
lpd-5		tofu-5	i		lips-14		nlp-28	r
lsm-5		tomm-20	f		arrd-11		spp-1	r
lsm-7		top-2	g		F26G1.2		swt-3	r
M01B2.8		tra-4	j		snt-6		Y105C5A.12	r
M02F4.3		trak-1	d		cyp-14A5		Y105C5B.9	r
M03F8.1		trm-1	h		M7.12		asp-2	s
M04B2.4		try-9	l		skpo-3		C03D6.1	s
M142.8		tut-2	i		fbxa-58		C08G5.7	s
M28.5		ugt-24	c		oac-46		col-19	s
mans-1		ugt-41	k		C06C3.11		del-5	s
marb-1		ugt-43	l		nas-33		dre-1	s
mboa-7		uig-1	t		C42D4.1		ephx-1	s
mcm-7		unc-78	g		nspe-4		F42H10.6	s
mcrs-1		vha-19	n		unc-95		F59B10.4	s
mdh-2		vhl-1	h		F22B7.9		F59F5.3	s
mdt-18		vrk-1	g		ads-1		fbxa-188	s
mdt-22		W02B12.10	o		F26F12.3		ftn-1	s
mdt-9		W02D9.6	y		dod-23		hda-5	s
mei-1		W03F8.3	b		T03F6.3		ifc-2	s
mel-26		W04A4.5	g		M28.10		M01A8.1	s
mif-3		W04A8.4	k		C13C4.6		mec-8	s
mig-1		W04D2.4	d		hum-2		mop-25.1	s
mma-1		W07E6.2	j		C24H10.1		pes-7	s
moc-3		W10C8.5	l		Y106G6H.1		rab-3	s
mogs-1		wdr-12	j		F40F4.7		rig-6	s
moma-1		wdr-23	q		F16F9.1		sago-2	s
mpk-1		wht-1	y		ifd-2		T13G4.4	s
mppb-1		wrt-1	d		T22E5.1		tag-260	s
mrp-6		Y105C5B.15	l		Y105E8A.24		vab-10	s
mrpl-11		Y105E8A.8	e		nlt-1		ver-2	s
mrpl-14		Y106G6H.6	d		acox-3		vit-1	s
mrpl-20		Y14H12B.1	s		F46F2.3		Y4C6B.3	s
mrpl-22		Y23H5A.3	h		W10G11.1		Y54E2A.10	s
mrpl-23		Y24F12A.1	j		Y54E2A.10		ZC196.5	s
mrpl-28		Y32H12A.2	h		sid-1		ZC204.12	s
mrpl-34		Y37D8A.4	y		cyk-1		acl-7	t
mrpl-51		Y38F1A.6	l		T28B8.1		acox-3	t
mrpl-55		Y41C4A.9	e		nrfl-1		C01G5.9	t
mrps-11		Y41D4B.1	g		F35H10.10		C53D5.1	t
mrps-16		Y41E3.1	r		ges-1		F21H7.3	t
mrps-18B		Y42H9AR.1	f		C08G5.7		F49C12.14	t
mrps-18C		Y45G12B.3	g		osm-7		gpd-4	t
mrps-21		Y46E12BL.2	g		F21A3.11		hmit-1.3	t
mrps-25		Y48A6B.9	u		nhr-57		pamn-1	t
mrps-34		Y48B6A.1	d		F59D12.2		suro-1	t
ncs-6		Y49F6B.2	h		C55B6.1		W06A7.4	t
ND1		Y51F10.7	l		F48G7.13		Y59H11AR.4	t
ND4		Y51H7C.7	o		dre-1		ZC581.9	t
nduf-2.2		Y53G8AR.8	g		K07F5.12		ZK669.5	t
nfyc-1		Y54G2A.16	u		T25F10.3		ajm-1	u
nhr-108		Y54H5A.1	h		tth-1		C01A2.6	u
nhr-11		Y56A3A.18	x		zak-1		C24H10.1	u
nhr-68		Y56A3A.19	q		Y105E8A.25		C31H5.6	u
nkat-3		Y63D3A.7	q		K07C5.2		C32D5.6	u
nkcc-1		Y69A2AR.18	q		lim-9		C46C11.2	u
nmgp-1		Y73C8B.3	k		ifg-1		cnc-4	u
nob-1		Y73E7A.3	u		T10B10.8		cyp-34A9	u
nog-1		Y75B8A.4	g		C49C3.4		F13D2.1	u
nol-5		Y97E10AL.3	j		Y54E5A.8		F35E12.10	u
npp-13		ZC328.3	s		R05D7.5		F35G2.1	u
npp-15		ZC434.4	p		nhr-45		F35H10.10	u
npp-20		ZC443.3	p		K12C11.6		F55H12.3	u
npp-22		ZK1127.5	f		F37H8.3		F58F9.4	u
npp-23		ZK265.6	i		F47H4.2		fbxc-20	u
npr-35		ZK418.5	i		msp-40		hum-2	u
npr-8		ZK418.7	n		acsd-1		hum-6	u
nprl-2		ZK512.2	h		arrd-25		igcm-3	u
nspe-3		ZK550.3	g		C37C3.1		insc-1	u
nsun-4		ZK686.2	h		mig-17		laat-1	u
nuo-5		ZK795.3	i		tag-164		mec-7	u
nxf-2		ZK809.3	i		T24E12.5		prmn-1	u
oac-3		ZK858.7	u		nas-7		sma-1	u
oac-54					K04A8.10		tol-1	u
oac-6					cpr-6		unc-83	u
ola-1					ephx-1		Y48C3A.5	u
oma-2					F54F7.2		ZK287.4	u
orc-5					F07C6.4		acd-3	v
pafo-1					ZK185.3		add-1	v
panl-2					spp-2		C06B8.7	v
parp-2					T22C1.4		C29F7.2	v
pcaf-1					swt-3		ceh-60	v
pcm-1					K08B5.2		dpy-18	v
pcn-1					ZK596.3		exc-4	v
pdhb-1					eat-20		F07C6.4	v
perm-3					cdf-1		glna-2	v
pgs-1					oac-58		ifd-1	v
phf-30					col-8		mec-17	v
phf-31					glr-4		R10E8.1	v
pho-8					F59B10.4		skpo-3	v
piga-1					dmd-8		T05H10.8	v
pitr-4					C53D5.1		vab-15	v
plp-1					F59B1.8		W02B12.4	v
pnk-1					unc-70		Y105C5A.13	v
pole-1					F55G11.8		Y41D4B.17	v
pot-1					W02H5.8		ZK131.11	v
pqn-62					R07A4.2		ZK370.6	v
prdx-3					hum-4		acy-3	w
prg-1					Y111B2A.10		arrd-14	w
prk-2					zip-11		dcar-1	w
pro-2					F41C3.11		F01G10.9	w
prp-17					npr-10		F21D5.3	w
prx-12					ZC196.4		F23F12.3	w
prx-13					fbxa-6		fhod-1	w
prx-19					mig-13		H14A12.5	w
ptd-2					pnk-4		inft-2	w
ptr-11					dpyd-1		M7.12	w
pud-2.1					F11D5.7		unc-49	w
pud-2.2					nhr-179		unc-68	w
pud-3					gst-7		Y41C4A.8	w
pud-4					let-522		acer-1	x
puf-10					snt-1		cTel55X.1	x
puf-3					ZK896.1		cyk-1	x
puf-6					pcp-1		F26D11.1	x
puf-7					alh-10		frm-5.1	x
R04B5.7					rfip-1		ndg-4	x
R04F11.2					K11E4.2		osta-3	x
R04F11.5					clec-145		T04A11.1	x
R05H5.3					rnt-1		T04A11.4	x
R06F6.12					fig-1		tppp-1	x
R07E3.4					W07B8.3		afd-1	y
R10E11.6					C49A9.4		amt-1	y
R10E4.6					F55H12.4		B0507.10	y
R10E8.3					nex-2		bre-2	y
R11F4.1					btb-17		C01C4.3	y
R11H6.5					Y71G12B.32		C05E11.3	y
R12A1.3					C26B9.5		C06E2.1	y
R13H4.6					F44E7.5		C14C11.4	y
R53.4					F16A11.1		C17H1.7	y
rab-30					F44E2.10		C23H4.2	y
rab-8					F52E4.5		C24B9.3	y
ram-2					clc-1		C55B6.1	y
ran-3					F25C8.1		catp-3	y
rba-1					cpt-6		ceh-37	y
rbg-3					lin-18		ceh-62	y
rbx-2					F56H11.2		cept-1	y
rfc-1					kvs-1		cgef-1	y
rfc-2					nos-2		che-10	y
rfc-3					F55G1.7		cyp-13A2	y
rfc-4					T04F8.8		cyp-14A1	y
rfl-1					F52E1.14		cyp-14A5	y
rha-2					asp-2		dhc-1	y
rheb-1					ZK643.5		dpyd-1	y
rhy-1					nhr-161		E02A10.3	y
ril-2					nuc-1		ech-7	y
rnf-121					T10B11.5		exc-5	y
rnh-1.3					igeg-2		F15E6.6	y
rnp-4					C10A4.6		F25E2.2	y
rpb-11					cyp-34A9		F25F8.1	y
rpb-2					mau-2		F27D9.2	y
rpb-3					Y53C10A.5		F30B5.7	y
rpb-9					tppp-1		F41E7.1	y
rpl-11.1					Y43E12A.2		F42G10.1	y
rpoa-12					bre-2		F46C8.3	y
rpoa-2					C23H4.2		F47H4.2	y
rrbs-1					VC5.2		F49E2.2	y
rsa-1					lys-4		F55D12.2	y
rsp-1					acdh-9		F55G1.7	y
rsp-5					Y75B8A.11		F56H11.2	y
rsp-7					hmr-1		F59D12.2	y
rsr-1					nid-1		faah-1	y
saeg-1					gly-11		fpn-1.1	y
sas-6					ttyh-1		ges-1	y
scav-5					tat-4		gon-2	y
scc-3					sqst-2		grl-8	y
scrm-4					K12C11.1		hmr-1	y
sdha-2					mec-7		K03B8.8	y
seb-2					fbxa-189		kqt-2	y
set-10					W01F3.2		let-805	y
set-12					ilys-4		lgc-32	y
set-31					clec-65		lim-9	y
set-4					unc-122		lin-18	y
sip-1					acy-3		lipl-4	y
smu-2					srh-48		M153.1	y
snpc-1.1					C15C7.7		M162.5	y
sod-2					cpr-3		M79.2	y
spas-1					lec-8		mpz-1	y
spp-12					Y19D10A.16		nhr-161	y
spp-21					C06E4.6		nid-1	y
spp-9					lipl-3		nlp-31	y
spr-1					grd-5		nmur-4	y
sra-13					ZK1073.2		osm-7	y
sra-14					inft-2		ptr-23	y
srbc-16					frm-5.1		R05G6.10	y
srd-3					H02F09.3		sdpn-1	y
srd-32					let-607		snf-12	y
srh-10					F26F2.3		T01B10.5	y
srh-239					zig-9		T05C3.6	y
sri-16					ZC204.12		tag-343	y
srm-3					rab-3		tre-3	y
srsx-19					lat-1		ugt-2	y
srt-39					tag-140		unc-13	y
srv-18					tep-1		W02H5.8	y
srv-5					kcnl-4		Y105E8A.25	y
srw-84					best-1		Y15E3A.4	y
srx-51					ugt-17		Y34B4A.4	y
srx-58					T21G5.2		ZK742.4	y
str-131					C27H2.2		ZK899.2	y
str-7					W05H9.3		ztf-22	y
str-94					cln-3.1
sucg-1					C05E11.3
sucl-2					C06E2.1
swd-2.2					ZK669.5
swsn-2.2					sdpn-1
swsn-6					C39H7.4
swsn-9					nhr-130
swt-1					ent-4
T01B7.8					F01G10.9
T01C3.2					C33G3.4
T01C3.9					tre-4
T01D1.4					ddo-2
T01G1.2					msp-36
T04F3.2					dmsr-2
T05C1.3					hpo-34
T05D4.3					T21C9.6
T05E12.6					spp-14
T07F10.3					T28A11.2
T07G12.5					VF13D12L.3
T09A5.7					mec-17
T09B9.4					tat-2
T09F3.5					cyp-34A8
T10B10.3					dpy-18
T10B5.3					nhr-176
T10C6.5					mtm-5
T10E9.1					R07E3.7
T12G3.2					B0507.15
T14B4.3					T08A9.13
T15B7.14					unc-49
T16A9.3					C41G7.7
T16G12.1					C29F9.2
T20B3.1					igcm-3
T20F7.5					Y119C1B.10
T20G5.8					che-10
T22B7.4					afd-1
T22C1.1					C03B1.14
T22C8.3					gck-1
T22D1.3					chil-24
T23F11.2					hsp-17
T24B8.3					tbb-2
T24B8.5					stdh-1
T24H7.3					ogt-1
T25G3.3					cyp-35B1
T26A8.4					nhr-106
T26G10.1					lec-11
T26H5.4					tag-53
T27E4.7					laat-1
T27F6.7					syx-3
T28D9.1					Y34B4A.4
tag-124					ZK6.11
tag-179					T13G4.4
tag-262					Y59H11AM.1
tag-267					C54G4.7
tag-321					Y12A6A.2
tag-38					nac-3
tag-65					haf-9
tbcd-1					sym-4
tfbm-1					F25E2.2
thoc-1					W09G3.6
thoc-3					let-805
tiar-1					F13D12.3
tin-9.1					R10H10.3
tin-9.2					ZK1320.3
toca-2					skr-13
tofu-5					M153.1
tomm-20					msp-38
top-2					hmit-1.3
tra-4					ZK131.11
trak-1					F25F8.1
trm-1					nfm-1
try-9					F55B11.1
tut-2					cut-5
twk-28					asp-4
ugt-24					mpz-1
ugt-41					mctp-1
ugt-43					drap-1
uig-1					clec-141
unc-78					mthf-1
vha-19					lst-6
vhl-1					Y75B8A.24
vrk-1					nhr-1
W02B12.10					camt-1
W02D9.6					tmem-135
W03F11.5					C14A4.7
W03F8.3					ZC196.5
W04A4.5					T08E11.1
W04A8.4					gpd-1
W04D2.4					F17C11.13
W06D4.3					haf-4
W07E6.2					snt-5
W10C8.5					aman-1
wdr-12					frpr-11
wdr-23					mup-4
wht-1					mig-6
wrt-1					F14F9.5
Y105C5B.14					T23F2.3
Y105C5B.15					faah-3
Y105E8A.8					inx-17
Y105E8B.9					C05D10.4
Y106G6H.6					ttll-15
Y110A2AL.4					B0035.13
Y14H12B.1					elo-4
Y16E11A.2					K09F6.6
Y19D10A.5					mlk-1
Y19D10B.4					usp-50
Y23H5A.3					alh-5
Y24F12A.1					F27D9.2
Y32H12A.2					B0454.5
Y34F4.4					C03D6.1
Y37D8A.4					F19C7.1
Y38E10A.9					F47D12.6
Y38F1A.6					cpr-4
Y38H6C.16					aman-3
Y39B6A.1					F52H3.5
Y41C4A.9					F35C11.4
Y41D4B.1					clec-70
Y41E3.1					K02G10.5
Y42H9AR.1					apl-1
Y45G12B.3					C09E8.1
Y46E12BL.2					scpl-1
Y48A6B.9					pct-1
Y48B6A.1					C06B8.7
Y48C3A.18					ags-3
Y49F6B.2					fbxa-158
Y51F10.7					F52A8.6
Y51H7C.7					dod-19
Y53C12A.10					lrp-1
Y53F4B.26					C27A7.3
Y53F4B.7					F07C3.9
Y53G8AR.8					acy-4
Y54G2A.16					R07E3.1
Y54H5A.1					wrt-6
Y55F3AM.11					M199.2
Y55F3BL.2					cTel55X.1
Y56A3A.18					unc-83
Y56A3A.19					T24A6.20
Y57A10A.27					C07D8.6
Y63D3A.7					svh-2
Y69A2AR.18					fbp-1
Y71A12B.8					W05H9.1
Y73C8B.3					scav-1
Y73E7A.3					W09D6.5
Y75B8A.4					cyp-34A7
Y7A5A.3					mig-18
Y97E10AL.3					Y43C5A.2
ZC328.3					Y102A11A.3
ZC412.8					unc-13
ZC434.4					apd-3
ZC443.3					F27C1.4
ZC477.10					T07D3.4
ZC581.7					C11E4.6
zhit-2					Y50D4B.4
ZK1067.3					zip-12
ZK1127.5					syd-2
ZK250.9					C14C11.4
ZK265.6					alg-1
ZK287.7					nhr-65
ZK418.5					lec-12
ZK418.7					K10C9.3
ZK512.2					pek-1
ZK550.3					acl-7
ZK616.3					Y53G8AR.9
ZK686.2					fbxa-60
ZK795.3					T05H10.8
ZK809.3					clec-76
ZK858.7					spp-8
ZK892.6					W04B5.3
					K07E3.4
					ckc-1
					F56F10.1
					pes-7
					F35G2.1
					M01G5.3
					H06I04.6
					F19B2.5
					acl-5
					anc-1
					F59B1.2
					msp-142
					F17C11.4
					mec-12
					F10D11.5
					E02A10.3
					fat-7
					sphk-1
					T07F12.1
					F25E5.2
					unc-11
					C33A11.2
					kel-8
					pbo-1
					Y43F4B.5
					miz-1
					mpz-2
					T14B1.1
					F21A9.2
					cls-3
					tag-260
					C01C4.3
					ndg-4
					nhr-232
					Y45G5AM.9
					H41C03.3
					fat-5
					F01D5.2
					gst-24
					act-5
					F30B5.7
					W02B12.13
					lin-13
					C14B4.2
					F08B12.4
					D2007.1
					nhr-58
					R08E3.1
					nhr-182
					par-5
					math-34
					F42G10.1
					rmd-1
					snf-12
					cbp-2
					soc-1
					xnp-1
					spp-6
					T01H8.2
					F21C10.10
					F55A11.7
					T21H3.1
					C39D10.7
					sur-7
					C41D11.3
					T10B5.7
					epg-9
					sqv-5
					F39G3.2
					F42H10.6
					F20H11.1
					C44H4.6
					F52D1.2
					glna-2
					Y105C5A.24
					T28H10.3
					T19C3.5
					ttr-1
					nhr-49
					nhr-80
					acl-12
					tba-2
					tsp-14
					sorf-2
					insc-1
					F59B2.3
					C10G8.8
					C08D8.1
					T22D1.11
					Y22D7AL.15
					acs-13
					clip-1
					F20D6.5
					F46C8.3
					R07H5.8
					osta-3
					ZK1248.4
					lap-1
					C35A11.4
					nhr-21
					W09H1.1
					exc-5
					pvf-1
					C34D10.2
					elt-7
					nhr-123
					dhc-1
					sto-5
					egal-1
					num-1
					sfxn-5
					gstk-1
					dlg-1
					dur-1
					F37C4.5
					icl-1
					sqv-4
					acr-19
					eng-1
					sdn-1
					sago-1
					W09D10.5
					acer-1
					lbp-6
					pak-1
					F13D2.1
					glb-17
					F59F5.3
					mes-3
					mop-25.1
					C23H5.8
					hmp-1
					lec-2
					exc-4
					cpl-1
					C54D10.9
					xbx-6
					cpz-2
					ben-1
					K05B2.2
					Y66D12A.24
					B0261.5
					Y43F4A.1
					C04E12.5
					acs-17
					ell-1
					zip-1
					ZK550.6
					B0334.3
					cgef-1
					C18B2.4
					T07D1.2
					angl-1
					acr-16
					Y50D4B.3
					Y34B4A.9
					Y105C5A.13
					thn-2
					T04A11.5
					T04A11.1
					spp-5
					spp-3
					sago-2
					K12C11.7
					gpd-4
					frm-5.2
					F17C11.6
					F08A8.4
					clec-81
					C17B7.2
					C08E3.1
					C01B4.6
					B0507.6
