# Supplementary material for: Unique patterns of trimethylation of histone H3 lysine 4 are prone to changes during aging in Caenorhabditis elegans somatic cells
Source: PLoS Genet. 2018 Jun 18;14(6):e1007466. doi: 10.1371/journal.pgen.1007466 (PMC6023244; doi:10.1371/journal.pgen.1007466)
Supplement: S10 Table — (XLSX) [file pgen.1007466.s017.xlsx]

## Sheet: H3K4me3 decreased
Table S10: Functional annotation of genes with H3K4me3 change
I. All genes associated with decreased H3K4me3				II. Protein coding genes associated with decreased H3K4me3				III. Protein coding genes with decreased H3K4me3 and decreased RNA levels					V. Protein coding genes with gene body decreased H3K4me3 and decreased RNA
													I. by using genes in cluster l-q with decreased H3K4me3 and decreased RNA with age
Functional Cluster	Enrichment Score	Benjamini		Functional Cluster	Enrichment Score	Benjamini		Functional Cluste	Enrichment Score	Benjamini			Functional Cluster	Enrichment Score	Benjamini
oxidation-reduction process	9.38	3.5e-13		oxidation-reduction process	12.74	9.91207e-13		oxidation-reduction process	12.0711	1.6e-19			oxidation-reduction process	12.7523	3.3e-13
Fatty acid metabolism	7.08	6.1e-09		lipid metabolic process	10.17	1.32574e-11		Pyridoxal phosphate	8.50322	1.3e-12			Fatty acid metabolism	10.5724	4.6e-11
Pyridoxal phosphate	4.79	8.6e-07		Pyridoxal phosphate	6.42	1.21658e-07		Fatty acid metabolism	7.26684	6.4e-09			Pyridoxal phosphate	9.3908	6.7e-11
Mitochondrion	4.06	0.00011		Mitochondrion	4.01	0.000170279		mitochondrion	6.72339	1.8e-09			Mitochondrion	3.96743	6e-05
flavin adenine dinucleotide binding	3.43	0.0056		flavin adenine dinucleotide binding	3.36	0.00779686		Aminotransferase	3.88681	1.7e-06			Aminotransferase	3.69215	2.4e-05
UDP-glucuronosyl/UDP-glucosyltransferase	3.41	0.029		Aminotransferase	2.85	0.00123555		NAD(P)-binding domain	3.86663	0.001			Valine, leucine and isoleucine degradation	3.00593	1e-05
Pyruvate metabolism	1.33	0.0096		UDP-glucuronosyl/UDP-glucosyltransferase	2.83	0.0429714		Saposin B	3.59864	0.00019			SapB	2.80236	0.0069
Valine, leucine and isoleucine degradation	2.38	0.00056		Valine, leucine and isoleucine degradation	2.71	0.000231867		Collagen	3.46621	0.00083			ATP hydrolysis coupled proton transport	2.634	8e-06
Citrate cycle (TCA cycle)	1.73	0.0015		MD domain	2.35	0.0954898		Valine, leucine and isoleucine degradation	3.1345	6.5e-06			Oxidative phosphorylation	2.42961	0.015
sphingolipid metabolic process	2.35	0.0097		Sphingolipid metabolism	2.35	0.0095		Citrate cycle (TCA cycle)	2.84713	9e-07
Aminotransferase	2.93	0.0013		proton-transporting ATPase activity, rotational mechanism	2.28	0.0039		ATP hydrolysis coupled proton transport	2.78461	6.8e-06			II.by using genes with age-dynamic H3K4me3 peak (decreased) within TSS-TES and RNA expression decreased with age
Storage protein	2.75	0.0058		Actin-binding	1.98	0.012		intracellular membrane-bounded organelle	2.58737	0.0032			Functional Cluster	Enrichment Score	Benjamini
ATP hydrolysis coupled proton transport	1.79	0.016		ATP hydrolysis coupled proton transport	1.96	0.0032		glutathione transferase activity	2.4269	0.01			oxidation-reduction process	14.36	2.4e-15
Protease	1.56	0.045		Flavoprotein	1.82	0.0003		Protease	2.41829	0.01			Biosynthesis of antibiotics	10.07	6.6e-12
				Citrate cycle (TCA cycle)	1.75	0.00071		MD domain	2.35433	0.0025			Fatty acid metabolism	8.46	3.5e-10
				beta-Alanine metabolism	1.37	0.0061		dephosphorylation	2.2101	0.0066			Pyridoxal phosphate	8.36	3.4e-10
				Pyruvate	1.34	0.009		Glycolysis	1.4438	0.0059			mitochondrion	5.53	1.5e-06
													Aminotransferase	5.3	0.00096
													FAD	2.63	0.0002
													Citrate cycle (TCA cycle)	2	0.0093
													ATP hydrolysis coupled proton transport	2.45	4e-05
								IV. Protein coding genes with decreased H3K4me3 and stable RNA levels
								Functional Cluster	Enrichment Score	Benjamini
								Domain of unknown function DUF38, Caenorhabditis species	3.46074	0.0035
								Storage protein	3.25057	0.0031
								Kinase	2.70538	0.00021
								Fatty acid biosynthesis	1.72899	0.018
								Metal-binding	1.40828	0.017

## Sheet: H3K4me3 increased
Table S10: Functional annotations of genes that showed age-dependent H3K4me3 and RNA levels change
I. All genes associated with increased H3K4me3				II. Protein coding genes associated with increased H3K4me3					III. Protein coding genes with increased H3K4me3 and increased RNA levels
									no significant enrichment
Functional Cluster	Enrichment Score	Benjamini		Functional Cluster	Enrichment Score	Benjamini
Pleckstrin homology domain	3.52643	0.0016		Pleckstrin homology-like domain	3.53	0.0013
Immunoglobulin-like fold	2.84741	0.0027		Immunoglobulin domain	2.31	0.0089
Metal-binding	2.2965	0.0024		Metal-binding	2.31	0.0013
Kinase	1.67563	0.031		Cell junction	2.2	0.041
				Cell adhesion	1.81	0.017
				Serine/threonine-protein kinase	1.68	0.01			IV. Protein coding genes with increased H3K4me3 and stable RNA levels
									Functional Cluster	Enrichment Score	Benjamini
									Pleckstrin homology-like domain	4.5459	1.3e-05
									Immunoglobulin-like fold	3.63536	0.00023
									Serine/threonine-protein kinase	2.82501	0.00029
									Cell junction	2.80769	0.0032
									Cell adhesion	2.151	0.003
									Glycoprotein	2.10921	0.014
									Metal-binding	2.04326	0.00041
