# Supplementary material for: Unique patterns of trimethylation of histone H3 lysine 4 are prone to changes during aging in Caenorhabditis elegans somatic cells
Source: PLoS Genet. 2018 Jun 18;14(6):e1007466. doi: 10.1371/journal.pgen.1007466 (PMC6023244; doi:10.1371/journal.pgen.1007466)
Supplement: S11 Table — (A) GO terms and genes related to fatty acid metabolism (B) Protein-coding genes related to fatty acid metabolism from (A) marked by adult H3K4me3 (C) Protein-coding genes related to fatty acid metabolism from (B) with age-dynamic H3K4me3 (D) Genes related to fatty acid biosynthesis from (A) with/without H3K4me3 change and RNA expression change (E) Gene related to fatty acid oxidation from (A) with/without H3K4me3 change and RNA expression change. (XLSX) [file pgen.1007466.s018.xlsx]

## Sheet: fatty acid metabolism 
Table 11: Lists of genes related to fatty acid metabolism in Fig. 5.
A. GO terms and genes related to fatty acid metabolism				B. Protein-coding genes related to fatty acid metabolism from (A) marked by adult H3K4me3					C. Protein-coding genes related to fatty acid metabolism from (B) with age-dynamic H3K4me3
GO term	gene name			genename	Cluster				gene name	cluster
fatty acid biosynthetic process	art-1			acbp-1	t				F27D4.1	d
fatty acid biosynthetic process	elo-1			acbp-3	y				nhr-80	d
fatty acid biosynthetic process	elo-2			acbp-6	b				Y41E3.7	e
fatty acid biosynthetic process	elo-3			acdh-1	l				mecr-1	f
fatty acid biosynthetic process	elo-4			acdh-10	a				F33D4.4	h
fatty acid biosynthetic process	elo-5			acdh-11	g				acdh-2	k
fatty acid biosynthetic process	elo-6			acdh-12	f				acox-2	k
fatty acid biosynthetic process	elo-7			acdh-13	h				F35C8.5	k
fatty acid biosynthetic process	elo-8			acdh-2	k				fard-1	k
fatty acid biosynthetic process	elo-9			acdh-3	s				pmp-1	k
fatty acid biosynthetic process	fat-1			acdh-7	i				ttm-5	k
fatty acid biosynthetic process	fat-2			acdh-9	i				acdh-1	l
fatty acid biosynthetic process	fat-3			acer-1	x				daf-22	l
fatty acid biosynthetic process	fat-4			acox-1	u				drd-1	l
fatty acid biosynthetic process	fat-5			acox-2	k				ech-6	l
fatty acid biosynthetic process	fat-6			acox-3	t				ech-8	l
fatty acid biosynthetic process	fat-7			acs-2	r				elo-5	l
fatty acid biosynthetic process	let-767			ads-1	i				elo-6	l
fatty acid biosynthetic process	pod-2			alh-8	p				F08A8.4	l
fatty acid biosynthetic process	pod-2			art-1	n				ZK669.4	l
fatty acid biosynthetic process	agmo-1			B0272.3	h				far-2	m
fatty acid biosynthetic process	C25A1.5			brc-1	c				art-1	n
fatty acid biosynthetic process	mlcd-1			C25A1.5	q				elo-1	n
fatty acid biosynthetic process	drd-1			cyp-33E2	g				elo-2	n
fatty acid biosynthetic process	F49E12.10			daf-22	l				fat-1	n
fatty acid biosynthetic process	dld-1			dhs-28	o				fat-2	n
fatty acid biosynthetic process	T28F3.5			dld-1	h				fat-3	n
fatty acid biosynthetic process	mecr-1			drd-1	l				fat-4	n
fatty acid biosynthetic process	Y39E4A.3			ech-1.2	i				hpo-8	n
fatty acid biosynthetic process	Y48A6B.9			ech-4	j				ivd-1	n
fatty acid biosynthetic process	Y56A3A.19			ech-6	l				let-767	n
fatty acid biosynthetic process	ZK669.4			ech-8	l				lpin-1	n
fatty acid biosynthetic process	F35C8.5			ech-9	a				mdt-15	n
fatty acid biosynthetic process	F37C12.3			elo-1	n				mlcd-1	n
fatty acid biosynthetic process	hpo-8			elo-2	n				pod-2	n
fatty acid elongation	fat-2			elo-3	n				sur-5	n
long-chain fatty acid biosynthetic process	fat-5			elo-5	l				fasn-1	o
long-chain fatty acid biosynthetic process	fat-6			elo-6	l				fat-5	o
long-chain fatty acid biosynthetic process	let-767			elo-9	y				fat-6	o
negative regulation of fatty acid biosynthetic process	brc-1			F08A8.4	l				alh-8	p
negative regulation of fatty acid biosynthetic process	kin-29			F27D4.1	d				acs-2	r
negative regulation of fatty acid biosynthetic process	F42A6.5			F33D4.4	h				T26C5.3	s
unsaturated fatty acid biosynthetic process	elo-1			F35C8.5	k				acbp-1	t
unsaturated fatty acid biosynthetic process	fat-1			F37C12.3	x				acox-3	t
unsaturated fatty acid biosynthetic process	fat-2			F42G2.7	e				elo-9	y
unsaturated fatty acid biosynthetic process	fat-3			F54C9.7	y				mod-1	y
unsaturated fatty acid biosynthetic process	fat-4			F54D5.7	f
acetyl-CoA metabolic process	ZK1320.9			F58F9.7	k
acetyl-CoA metabolic process	acer-1			F59F4.1	y
acetyl-CoA transport	T26C5.3			far-2	m
acetyl-CoA transporter activity	T26C5.3			fard-1	k
acetylcholine secretion, neurotransmission	fat-3			fasn-1	o
acyl-[acyl-carrier-protein] hydrolase activity	fasn-1			fat-1	n
fatty acid alpha-oxidation	ZK550.5			fat-2	n
fatty acid alpha-oxidation	ZK550.6			fat-3	n
fatty acid alpha-oxidation	F42G2.7			fat-4	n
fatty acid beta-oxidation	ech-1.1			fat-5	o
fatty acid beta-oxidation	ech-4			fat-6	o
fatty acid beta-oxidation	ech-6			hacd-1	l
fatty acid beta-oxidation	B0272.3			hpo-8	n
fatty acid beta-oxidation	acox-5			ivd-1	n
fatty acid beta-oxidation	acox-1			K09H11.1	u
fatty acid beta-oxidation	acox-2			kin-29	g
fatty acid beta-oxidation	acox-3			lbp-5	w
fatty acid beta-oxidation	F08A8.4			let-767	n
fatty acid beta-oxidation	F54C8.1			lpin-1	n
fatty acid beta-oxidation	F59F4.1			maa-1	n
fatty acid beta-oxidation	maoc-1			maoc-1	q
fatty acid beta-oxidation	F58F9.7			mdt-15	n
fatty acid beta-oxidation	ech-1.2			mecr-1	f
fatty acid beta-oxidation using acyl-CoA dehydrogenase	acdh-13			mlcd-1	n
fatty acid beta-oxidation using acyl-CoA dehydrogenase	acox-5			mod-1	y
fatty acid beta-oxidation using acyl-CoA dehydrogenase	acox-1			nhr-49	i
fatty acid beta-oxidation using acyl-CoA dehydrogenase	acox-2			nhr-76	q
fatty acid beta-oxidation using acyl-CoA dehydrogenase	acox-3			nhr-80	d
fatty acid beta-oxidation using acyl-CoA dehydrogenase	F08A8.4			paqr-1	f
fatty acid beta-oxidation using acyl-CoA dehydrogenase	F27D4.1			paqr-2	j
fatty acid beta-oxidation using acyl-CoA dehydrogenase	F54D5.7			pmp-1	k
fatty acid beta-oxidation using acyl-CoA dehydrogenase	F59F4.1			pmp-2	n
fatty acid beta-oxidation using acyl-CoA dehydrogenase	acdh-11			pmp-4	g
fatty acid beta-oxidation using acyl-CoA dehydrogenase	ivd-1			pod-2	n
fatty acid beta-oxidation using acyl-CoA dehydrogenase	acdh-6			sur-5	n
fatty acid beta-oxidation using acyl-CoA dehydrogenase	acdh-2			T26C5.3	s
fatty acid beta-oxidation using acyl-CoA dehydrogenase	acdh-5			T28F3.5	b
fatty acid beta-oxidation using acyl-CoA dehydrogenase	acdh-1			ttm-5	k
fatty acid beta-oxidation using acyl-CoA dehydrogenase	acdh-12			Y39E4A.3	j
fatty acid beta-oxidation using acyl-CoA dehydrogenase	acdh-9			Y41E3.7	e
fatty acid beta-oxidation using acyl-CoA dehydrogenase	F58F9.7			Y48A6B.9	u
fatty acid beta-oxidation using acyl-CoA dehydrogenase	acdh-8			Y56A3A.19	q
fatty acid beta-oxidation using acyl-CoA dehydrogenase	acdh-3			ZC416.6	g
fatty acid beta-oxidation using acyl-CoA dehydrogenase	K09H11.1			ZK1320.9	h
fatty acid beta-oxidation using acyl-CoA dehydrogenase	acdh-10			ZK550.6	e
fatty acid beta-oxidation using acyl-CoA dehydrogenase	acdh-4			ZK669.4	l
fatty acid beta-oxidation using acyl-CoA dehydrogenase	acdh-7
fatty acid beta-oxidation using acyl-CoA oxidase	acox-5
fatty acid binding	far-2
fatty acid binding	lbp-5
fatty acid catabolic process	lpin-1
fatty acid metabolic process	art-1
fatty acid metabolic process	ech-1.1
fatty acid metabolic process	ech-6
fatty acid metabolic process	ech-8
fatty acid metabolic process	ech-9
fatty acid metabolic process	elo-1
fatty acid metabolic process	elo-2
fatty acid metabolic process	elo-3
fatty acid metabolic process	elo-4
fatty acid metabolic process	elo-5
fatty acid metabolic process	elo-6
fatty acid metabolic process	elo-7
fatty acid metabolic process	elo-8
fatty acid metabolic process	elo-9
fatty acid metabolic process	fat-1
fatty acid metabolic process	fat-2
fatty acid metabolic process	fat-3
fatty acid metabolic process	fat-4
fatty acid metabolic process	fat-5
fatty acid metabolic process	fat-6
fatty acid metabolic process	fat-7
fatty acid metabolic process	let-767
fatty acid metabolic process	sur-5
fatty acid metabolic process	B0272.3
fatty acid metabolic process	C25A1.5
fatty acid metabolic process	acox-5
fatty acid metabolic process	acox-1
fatty acid metabolic process	acox-2
fatty acid metabolic process	acox-3
fatty acid metabolic process	F08A8.4
fatty acid metabolic process	acs-2
fatty acid metabolic process	F54C8.1
fatty acid metabolic process	F59F4.1
fatty acid metabolic process	dld-1
fatty acid metabolic process	mecr-1
fatty acid metabolic process	Y39E4A.3
fatty acid metabolic process	acdh-11
fatty acid metabolic process	Y48A6B.9
fatty acid metabolic process	ZK550.6
fatty acid metabolic process	ZK669.4
fatty acid metabolic process	paqr-1
fatty acid metabolic process	F58F9.7
fatty acid metabolic process	hacd-1
fatty acid metabolic process	ech-1.2
fatty acid metabolic process	acdh-10
fatty acid metabolic process	hpo-8
fatty acid metabolic process	Y71F9B.9
fatty acid oxidation	paqr-1
fatty acid synthase activity	fasn-1
fatty acid transmembrane transport	pmp-4
fatty-acyl-CoA binding	alh-8
fatty-acyl-CoA binding	ech-4
fatty-acyl-CoA binding	acdh-13
fatty-acyl-CoA binding	maa-1
fatty-acyl-CoA binding	acox-5
fatty-acyl-CoA binding	acox-1
fatty-acyl-CoA binding	acox-2
fatty-acyl-CoA binding	acox-3
fatty-acyl-CoA binding	F08A8.4
fatty-acyl-CoA binding	F27D4.1
fatty-acyl-CoA binding	acbp-3
fatty-acyl-CoA binding	F54D5.7
fatty-acyl-CoA binding	F59F4.1
fatty-acyl-CoA binding	acbp-5
fatty-acyl-CoA binding	acbp-6
fatty-acyl-CoA binding	Y41E3.7
fatty-acyl-CoA binding	acdh-11
fatty-acyl-CoA binding	ivd-1
fatty-acyl-CoA binding	acdh-6
fatty-acyl-CoA binding	acdh-2
fatty-acyl-CoA binding	acdh-5
fatty-acyl-CoA binding	acbp-1
fatty-acyl-CoA binding	acdh-1
fatty-acyl-CoA binding	acdh-12
fatty-acyl-CoA binding	acdh-9
fatty-acyl-CoA binding	acbp-4
fatty-acyl-CoA binding	F58F9.7
fatty-acyl-CoA binding	acdh-8
fatty-acyl-CoA binding	acdh-3
fatty-acyl-CoA binding	K09H11.1
fatty-acyl-CoA binding	acdh-10
fatty-acyl-CoA binding	acdh-4
fatty-acyl-CoA binding	acdh-7
fatty-acyl-CoA binding	Y71H2B.1
fatty-acyl-CoA binding	acbp-7
fatty-acyl-CoA reductase (alcohol-forming) activity	fard-1
long-chain fatty acid metabolic process	cyp-33E2
long-chain fatty acid transporter activity	pmp-1
long-chain fatty acid transporter activity	pmp-2
long-chain fatty-acyl-CoA metabolic process	fard-1
long-chain-fatty-acyl-CoA reductase activity	let-767
medium-chain-acyl-CoA dehydrogenase activity	acdh-13
medium-chain-acyl-CoA dehydrogenase activity	acdh-8
medium-chain-acyl-CoA dehydrogenase activity	acdh-10
medium-chain-acyl-CoA dehydrogenase activity	acdh-7
negative regulation of fatty acid transport	pept-1
negative regulation of fatty acid transport	F54C9.7
negative regulation of fatty acid transport	ZC416.6
regulation of fatty acid metabolic process	nhr-49
regulation of fatty acid metabolic process	mdt-15
very long-chain fatty acid catabolic process	acdh-12
very long-chain fatty acid metabolic process	dhs-28
very long-chain fatty acid metabolic process	daf-22
fatty acid alpha-hydroxylase activity	C25A1.5
mitochondrial fatty acid beta-oxidation multienzyme complex	ech-1.1
mitochondrial fatty acid beta-oxidation multienzyme complex	ech-1.2
omega-3 fatty acid desaturase activity	fat-1
positive regulation of fatty acid beta-oxidation by octopamine signaling pathway	ser-6
positive regulation of fatty acid beta-oxidation by positive regulation of transcription from RNA polymerase II promoter	nhr-76
positive regulation of fatty acid beta-oxidation by serotonin receptor signaling pathway	mod-1
positive regulation of fatty acid metabolic process	nhr-80
positive regulation of fatty acid oxidation	paqr-1
positive regulation of fatty acid oxidation	paqr-2
positive regulation of fatty acid transport	nhx-2
sphingolipid delta-4 desaturase activity	ttm-5
sphingolipid delta-4 desaturase activity	F33D4.4

## Sheet: Fatty acid biosynthesis
D.Genes related to fatty acid biosynthesis from (A) with/without H3K4me3 change and RNA expression change
GO term	gene	RNA change			decreased H3K4me3	stable H3K4me3	no adult H3K4me3	RNA increase (+)	RNA decreased (-)
fatty acid biosynthetic process	art-1	-			F35C8.5	C25A1.5	F42A6.5	C25A1.5	Y39E4A.3
fatty acid biosynthetic process	elo-1	-			ZK669.4	F37C12.3	F49E12.10	F49E12.10	Y56A3A.19
fatty acid biosynthetic process	elo-2	-			art-1	T28F3.5	agmo-1		ZK669.4
fatty acid biosynthetic process	elo-5	-			drd-1	Y39E4A.3	elo-4		art-1
fatty acid biosynthetic process	elo-6	-			elo-1	Y48A6B.9	elo-7		dld-1
fatty acid biosynthetic process	elo-9				elo-2	Y56A3A.19	elo-8		drd-1
fatty acid biosynthetic process	fat-1	-			elo-5	brc-1	fat-7		elo-1
fatty acid biosynthetic process	fat-2				elo-6	dld-1			elo-2
fatty acid biosynthetic process	fat-3				elo-9	elo-3			elo-5
fatty acid biosynthetic process	fat-4	-			fasn-1	kin-29			elo-6
fatty acid biosynthetic process	fat-5				fat-1				fasn-1
fatty acid biosynthetic process	fat-6	-			fat-2				fat-1
fatty acid biosynthetic process	let-767	-			fat-3				fat-4
fatty acid biosynthetic process	pod-2	-			fat-4				fat-6
fatty acid biosynthetic process	mlcd-1				fat-5				fat-7
fatty acid biosynthetic process	drd-1	-			fat-6				hpo-8
fatty acid biosynthetic process	mecr-1				hpo-8				let-767
fatty acid biosynthetic process	ZK669.4	-			let-767				pod-2
fatty acid biosynthetic process	F35C8.5				mecr-1
fatty acid biosynthetic process	hpo-8	-			mlcd-1
long-chain fatty acid biosynthetic process	fat-5				pod-2
long-chain fatty acid biosynthetic process	fat-6	-
long-chain fatty acid biosynthetic process	let-767	-
unsaturated fatty acid biosynthetic process	elo-1	-
unsaturated fatty acid biosynthetic process	fat-1	-
unsaturated fatty acid biosynthetic process	fat-2
unsaturated fatty acid biosynthetic process	fat-3
unsaturated fatty acid biosynthetic process	fat-4	-
fatty acid synthase activity	fasn-1	-
fatty acid biosynthetic process	elo-3
fatty acid biosynthetic process	C25A1.5	+
fatty acid biosynthetic process	dld-1	-
fatty acid biosynthetic process	T28F3.5
fatty acid biosynthetic process	Y39E4A.3	-
fatty acid biosynthetic process	Y48A6B.9
fatty acid biosynthetic process	Y56A3A.19	-
fatty acid biosynthetic process	F37C12.3
negative regulation of fatty acid biosynthetic process	brc-1
negative regulation of fatty acid biosynthetic process	kin-29
fatty acid biosynthetic process	elo-4
fatty acid biosynthetic process	elo-7
fatty acid biosynthetic process	elo-8
fatty acid biosynthetic process	fat-7	-
fatty acid biosynthetic process	agmo-1
fatty acid biosynthetic process	F49E12.10	+
negative regulation of fatty acid biosynthetic process	F42A6.5

## Sheet: Fatty acid oxidation 
E.Gene related to fatty acid oxidation from (A) with/without H3K4me3 change and RNA expression change
GO term	gene name	RNA change					increased H3K4me3	decreased H3K4me3	stable H3K4me3	no adult H3K4me3	RNA increase (+)	RNA decrease (-)
fatty acid beta-oxidation	acox-2	-					mod-1	F08A8.4	C25A1.5	F42G2.7	C25A1.5	B0272.3
fatty acid beta-oxidation	acox-3	-						F27D4.1	acox-1	ZK550.5		F08A8.4
fatty acid beta-oxidation	ech-6	-						acdh-1	B0272.3	ZK550.6		F27D4.1
fatty acid beta-oxidation	F08A8.4	-						acdh-2	ech-1.2	acox-5		F54C8.1
fatty acid beta-oxidation using acyl-CoA dehydrogenase	acdh-1	-						acox-2	ech-4	ech-1.1		F54D5.7
fatty acid beta-oxidation using acyl-CoA dehydrogenase	acdh-2	-						acox-3	maoc-1	F54C8.1		acdh-1
fatty acid beta-oxidation using acyl-CoA dehydrogenase	acox-2	-						ech-6	acdh-10	F58F9.7		acdh-2
fatty acid beta-oxidation using acyl-CoA dehydrogenase	acox-3	-						ivd-1	acdh-11	F59F4.1		acdh-3
fatty acid beta-oxidation using acyl-CoA dehydrogenase	F08A8.4	-							acdh-12	acdh-4		acdh-9
fatty acid beta-oxidation using acyl-CoA dehydrogenase	F27D4.1	-							acdh-13	acdh-5		acox-2
fatty acid beta-oxidation using acyl-CoA dehydrogenase	ivd-1	-							acdh-3	acdh-6		acox-3
fatty acid alpha-hydroxylase activity	C25A1.5	+							acdh-7	acdh-8		acox-5
fatty acid beta-oxidation	acox-1								acdh-9	F54D5.7		ech-1.1
fatty acid beta-oxidation	B0272.3	-							paqr-1	K09H11.1		ech-4
fatty acid beta-oxidation	ech-1.2								nhr-76	ser-6		ech-6
fatty acid beta-oxidation	ech-4	-							paqr-2			ivd-1
fatty acid beta-oxidation	maoc-1
fatty acid beta-oxidation using acyl-CoA dehydrogenase	acdh-10
fatty acid beta-oxidation using acyl-CoA dehydrogenase	acdh-11
fatty acid beta-oxidation using acyl-CoA dehydrogenase	acdh-12
fatty acid beta-oxidation using acyl-CoA dehydrogenase	acdh-13
fatty acid beta-oxidation using acyl-CoA dehydrogenase	acdh-3	-
fatty acid beta-oxidation using acyl-CoA dehydrogenase	acdh-7
fatty acid beta-oxidation using acyl-CoA dehydrogenase	acdh-9	-
fatty acid beta-oxidation using acyl-CoA dehydrogenase	acox-1
fatty acid oxidation	paqr-1
mitochondrial fatty acid beta-oxidation multienzyme complex	ech-1.2
positive regulation of fatty acid beta-oxidation by positive regulation of transcription from RNA polymerase II promoter	nhr-76
positive regulation of fatty acid oxidation	paqr-1
positive regulation of fatty acid oxidation	paqr-2
positive regulation of fatty acid beta-oxidation by serotonin receptor signaling pathway	mod-1
fatty acid alpha-oxidation	F42G2.7
fatty acid alpha-oxidation	ZK550.5
fatty acid alpha-oxidation	ZK550.6
fatty acid beta-oxidation	acox-5	-
fatty acid beta-oxidation	ech-1.1	-
fatty acid beta-oxidation	F54C8.1	-
fatty acid beta-oxidation	F58F9.7
fatty acid beta-oxidation	F59F4.1
fatty acid beta-oxidation using acyl-CoA dehydrogenase	acdh-4
fatty acid beta-oxidation using acyl-CoA dehydrogenase	acdh-5
fatty acid beta-oxidation using acyl-CoA dehydrogenase	acdh-6
fatty acid beta-oxidation using acyl-CoA dehydrogenase	acdh-8
fatty acid beta-oxidation using acyl-CoA dehydrogenase	acox-5	-
fatty acid beta-oxidation using acyl-CoA dehydrogenase	F54D5.7	-
fatty acid beta-oxidation using acyl-CoA dehydrogenase	F58F9.7
fatty acid beta-oxidation using acyl-CoA dehydrogenase	F59F4.1
fatty acid beta-oxidation using acyl-CoA dehydrogenase	K09H11.1
fatty acid beta-oxidation using acyl-CoA oxidase	acox-5	-
mitochondrial fatty acid beta-oxidation multienzyme complex	ech-1.1	-
positive regulation of fatty acid beta-oxidation by octopamine signaling pathway	ser-6
